# Supplementary material for: Mutations in NDUFS1 Cause Metabolic Reprogramming and Disruption of the Electron Transfer
Source: Cells. 2019 Sep 25;8(10):1149. doi: 10.3390/cells8101149 (PMC6829531; doi:10.3390/cells8101149)
Supplement: Supplementary file 1 [file cells-08-01149-s001.zip]

Archive with 10 entries (10 files):
- Supplemental Figure S1.tif
- Supplemental Figure S2.tif
- Supplemental Figure S3.tif
- Supplemental files.docx
- Supplemental Table S1.xlsx
- Supplemental Table S2.xlsx
- Supplemental Table S3.xlsx
- Supplemental Table S4.xlsx
- Supplemental Table S5.xlsx
- Supplemental Table S6.xlsx
