# Supplementary material for: Mutations in NDUFS1 Cause Metabolic Reprogramming and Disruption of the Electron Transfer
Source: Cells. 2019 Sep 25;8(10):1149. doi: 10.3390/cells8101149 (PMC6829531; doi:10.3390/cells8101149)
Supplement: Supplementary file 1 [file cells-08-01149-s001.zip › Supplemental Table S1.xlsx]

## Sheet: ND5
Dataset S1. Identified metabolite ratios between mutND5 and controls. Fold changes of each metabolite and two-sample t-test statistics are indicated.									Log2 peak intensities
Metabolite	HMDB ID	KEGG ID	Unpaired two samples t-test significance	Unpaired two samples t-test significance after BH correction	-Log Student's T-test p-value ND5_Ctrl	Student's T-test q-value ND5_Ctrl	Student's T-test Difference ND5_Ctrl	fold- ratio ND5/Ctrl	Ctrl 1 rep 1	Ctrl 1 rep 2	Ctrl 1 rep 3	Ctrl 2 rep 1	Ctrl 2 rep 2	Ctrl 2 rep 3	ND5 rep 1	ND5 rep 2	ND5 rep 3
Reduced Glutathione	HMDB00125	C00051	+	+	5.14324	0.000862854	-3.59465	0.0827755	25.8433	25.2096	25.1253	24.3645	24.7796	25.2463	21.2989	21.68	21.5213
Flavin Mononucleotide	HMDB01520	C00061			1.20831	0.176857	-1.64238	0.320328	19.373	18.1703	18.5988	21.1946	20.417	20.6364	18.5432	17.6662	18.0585
Riboflavin	HMDB00244	C00255			0.742523	0.314637	-1.44955	0.366135	19.6435	18.9373	19.113	20.6453	20.9024	23.0756	18.4087	19.9316	18.4696
Uracil	HMDB00300	C00106	+		2.05466	0.0755778	-1.41986	0.373749	25.9869	25.7024	26.317	25.4738	25.9157	27.2445	24.5344	25.0772	24.4488
Glycerol 3-phosphate	HMDB00126	C00093			1.09037	0.203037	-1.25929	0.417749	16.624	16.4846	17.1155	16.8361	17.0638	18.9459	15.7524	16.7987	15.2061
Deoxycytidine	HMDB00014	C00881	+		1.67791	0.119964	-1.20443	0.433941	17.2326	17.1457	17.9882	16.2288	16.8727	18.0047	16.0532	16.0102	16.0596
Sphingomyelin (d18:0/24:1(15Z)(OH)), Sphingomyelin (d18:1/25:0)	HMDB13469, n/a		+		1.9153	0.08579	-1.04169	0.485757	26.1623	25.6068	25.4266	26.3256	26.3393	26.5389	25.1908	24.5463	25.3376
NAD	HMDB00902	C00003	+		2.4132	0.0662045	-1.02179	0.492505	23.417	23.0054	23.2821	24.0443	23.4041	23.4425	22.7389	22.0559	22.4375
Hippuric acid	HMDB00714	C01586			1.3873	0.15372	-1.00336	0.498837	22.0789	21.6096	22.6409	21.2006	22.1269	22.8538	20.7307	21.5404	20.9742
Xanthine	HMDB00292	C00385			0.797373	0.294371	-0.92969	0.524971	18.7373	18.3921	18.7891	20.0951	20.5165	20.5545	18.7987	18.4496	18.5049
Sphingomyelin (d18:0/23:0)	HMDB12093		+		2.21251	0.0565881	-0.919665	0.528632	25.2463	24.7945	24.8481	25.2607	25.2607	25.5045	24.4923	23.7077	24.4984
Sphingomyelin (d18:0/22:1(13Z)(OH))	HMDB13466		+		1.87085	0.0850301	-0.891312	0.539124	28.217	27.7064	27.7195	28.3023	28.3367	28.5682	27.5389	26.726	27.4862
Sphingomyelin (d18:1/23:0)	HMDB12105		+		1.87677	0.0885395	-0.876974	0.544508	28.217	27.7064	27.726	28.3109	28.3578	28.5536	27.5315	26.7645	27.509
Pyridoxine	HMDB00239	C00314			0.412073	0.540269	-0.836616	0.559956	23.417	22.9153	24.4234	21.6671	22.5069	25.4707	22.0359	23.7594	21.895
Sphingomyelin (d18:1/24:1(15Z))	HMDB12107				1.35956	0.158895	-0.828686	0.563042	31.5573	31.0608	31.0608	31.8422	31.8459	32.2979	31.0017	30.2647	31.08
Sphingomyelin (d18:0/16:1(9Z)(OH))	HMDB13463		+		2.3004	0.0751088	-0.821843	0.565719	28.4354	28.1214	28.0453	28.2979	28.3452	28.3787	27.7895	26.8973	27.6595
Thiamine monophosphate	HMDB02666	C01081	+		2.28704	0.068849	-0.815128	0.568358	17.8727	17.3752	17.7406	17.9882	17.4894	17.9601	17.2877	16.5716	16.9083
Sphingomyelin (d17:1/24:1(15Z))	HMDB11696				1.49141	0.143354	-0.812713	0.56931	27.0084	26.5075	26.518	27.2535	27.2445	27.5315	26.4598	25.6676	26.4661
Sphingomyelin (d19:1/24:1(15Z))	HMDB11699				1.30774	0.164111	-0.810752	0.570085	25.6237	25.0062	25.0526	25.867	25.9562	26.2961	24.9933	24.3778	25.0975
Glycolic acid	HMDB00115	C00160			0.810778	0.289883	-0.785319	0.580224	17.8847	17.2696	17.9083	17.6382	18.4456	19.4636	16.9083	17.8175	17.2232
Sphingomyelin (d18:0/22:2(13Z,16Z)(OH))	HMDB13467				1.471	0.135227	-0.753703	0.593079	28.3239	27.7833	27.7708	28.5014	28.5203	28.6629	27.7708	26.9977	27.7518
Sphingomyelin (d18:0/22:3(10Z,13Z,16Z))	HMDB13468		+		1.96768	0.0861811	-0.749347	0.594873	27.0813	26.7389	26.6458	27.1312	27.1015	26.8385	26.4394	25.6292	26.452
Nicotinic acid	HMDB01488	C00253			0.994956	0.22906	-0.748512	0.595217	20.7876	20.343	20.9882	20.5731	20.8876	22.0821	20.0691	20.68	19.8361
Thymine	HMDB00262	C00178			0.898041	0.25721	-0.724663	0.605138	19.5601	19.3452	19.5489	18.3408	18.1002	18.4656	18.4252	17.7667	18.3145
Pyridoxal	HMDB01545	C00250	+		1.94275	0.0855678	-0.712285	0.610353	20.8113	19.8936	20.3962	20.2066	20.2302	20.1457	19.7072	19.7373	19.2604
Sphingomyelin (d18:0/24:1(15Z))	HMDB12095				1.47681	0.138029	-0.702243	0.614616	30.7129	30.2759	30.2647	30.8756	30.8459	31.1177	30.2193	29.4668	30.2535
Carnosine	HMDB00033	C00386	+		2.25486	0.0606632	-0.696629	0.617012	19.4456	19.3211	19.3773	19.9601	19.9459	19.7939	19.0129	18.8876	18.9316
Sphingomyelin (d18:1/24:0)	HMDB11697				1.35944	0.154263	-0.686662	0.62129	29.4804	29.003	28.9512	29.6058	29.6181	29.8188	28.9923	28.17	29.0164
Sphingomyelin (d18:1/26:1(17Z)), Sphingomyelin (d18:0/26:1(17Z))	n/a				0.877559	0.260791	-0.667101	0.629771	26.4536	25.8504	25.8142	26.9089	26.9316	27.2262	26.0772	25.3612	26.1527
L-Aspartic acid	HMDB00191	C00049			1.59971	0.125677	-0.652884	0.636008	22.2593	22.3619	22.4501	21.6627	21.8113	22.1457	21.4923	21.7995	21.0951
Sphingomyelin (d18:0/16:1(9Z))	HMDB13464				1.49832	0.146517	-0.6468	0.638696	33.1604	32.7493	32.6264	33.2193	33.2164	33.1483	32.6923	31.8119	32.6154
Sphingomyelin (d18:0/24:0)	HMDB12094				1.52167	0.144401	-0.6425	0.640602	27.673	27.2262	27.1795	27.6931	27.6931	27.8973	27.1507	26.4234	27.1795
Sphingomyelin (d18:1/26:0)	HMDB11698				1.01281	0.224063	-0.626204	0.647879	23.3645	22.9134	22.8987	23.5754	23.7796	24.1174	22.9933	22.3511	23.1015
Niacinamide	HMDB01406	C00153			0.616771	0.386677	-0.616803	0.652114	27.611	26.8858	27.5609	27.4394	27.976	29.1361	26.8973	27.6595	26.8973
Sphingomyelin (d18:0/26:0)	n/a				1.11553	0.199936	-0.609577	0.655389	21.7223	21.343	21.3805	21.9566	22.0156	22.4425	21.265	20.7634	21.5731
Isonicotinic acid	HMDB60665	C07446			0.606116	0.391068	-0.59126	0.663763	17.6024	17.0743	17.5204	17.6593	17.9714	19.1752	17.0743	17.805	16.8484
dCTP	HMDB00998	C00458			0.859758	0.263077	-0.583883	0.667166	25.6998	25.5105	26.2607	24.9316	25.3101	26.3992	24.9406	25.3877	24.976
Sphingomyelin (d18:0/18:1(9Z)), Sphingomyelin (d18:0/18:1(11Z))	HMDB12089, HMDB12088				0.990676	0.227045	-0.572486	0.672457	28.2625	27.9089	27.7453	28.5315	28.3239	28.8945	28.003	27.17	27.9428
2-Phospho-D-glyceric acid	HMDB03391	C00631			0.385474	0.561338	-0.536726	0.689333	18.8238	19.6697	19.8921	17.4415	18.8995	18.8606	17.4252	19.1777	18.5805
Sphingomyelin (d18:1/18:1(9Z)), Sphingomyelin (d18:1/18:1(11Z))	HMDB12101, HMDB12100				1.16047	0.19286	-0.521166	0.696809	26.5898	26.2151	26.1488	26.6865	26.6595	26.7645	26.3153	25.4234	26.2299
Uridine	HMDB00296	C00299			1.45627	0.13538	-0.516921	0.698862	25.2996	25.1135	25.3031	25.7569	25.8599	25.4394	25.1527	24.6595	25.0233
Sphingomyelin (d18:1/16:0)	HMDB10169				1.31653	0.165419	-0.499857	0.707177	31.4823	31.1177	31.0927	31.4334	31.4629	31.3672	31.1483	30.2759	31.0544
Guanine	HMDB00132	C00242			0.633602	0.377006	-0.496844	0.708655	27.6798	27.4154	28.1263	26.9539	27.3153	28.5389	27.0711	27.6389	26.8142
N-Acetylglutamine	HMDB06029	n/a			0.44734	0.522429	-0.450301	0.73189	21.8191	21.4425	22.019	20.7796	21.5117	22.8745	20.8651	21.8307	21.1765
Hypoxanthine	HMDB00157	C00262			0.535441	0.44838	-0.441615	0.73631	29.2781	28.9316	29.5987	28.391	28.8081	30.0864	28.5934	29.158	28.4707
Sphingomyelin (d18:0/16:0)	HMDB10168				1.2779	0.158204	-0.435856	0.739255	30.2759	29.9677	30.0084	29.995	30.0084	29.9539	29.877	29.0711	29.8489
Guanosine	HMDB00133	C00387			0.421506	0.547769	-0.427237	0.743685	27.1795	27.0505	27.673	26.9539	27.4394	28.8294	26.8504	27.6663	26.7645
Sphingomyelin (d18:0/14:1(9Z)(OH))	HMDB13462				0.70095	0.331817	-0.323312	0.799233	28.5862	28.1937	28.1015	28.189	28.1214	27.9031	28.2308	27.3066	28.0401
Thiamine	HMDB00235	C00378			0.416364	0.541251	-0.308029	0.807745	27.9923	27.5754	28.3828	27.7645	28.3023	29.003	27.6595	28.2535	27.673
Methylmalonic acid	HMDB00202	C02170			1.06193	0.208106	-0.284097	0.821255	20.8727	20.9098	21.1395	20.5165	20.7715	20.5638	20.417	20.5261	20.5915
Uric acid	HMDB00289	C00366			0.245128	0.741764	-0.223559	0.85645	18.9054	18.68	19.2232	17.8606	18.0691	17.8175	18.5127	17.8666	18.2279
D-Fructose 2,6-bisphosphate	HMDB01047	C00665			0.198713	0.774894	-0.201599	0.869586	22.5869	21.7995	23.3239	21.7013	22.7836	22.0821	22.2419	21.7634	22.5285
Xanthosine	HMDB00299	C01762			0.475698	0.495448	-0.182673	0.881069	19.5951	19.1104	19.3495	19.668	19.4232	19.4046	19.6276	18.9516	19.1482
Allantoin	HMDB00462	C01551			0.394453	0.556171	-0.169593	0.889093	18.562	18.3624	19.002	18.1257	18.3233	18.2232	18.3495	18.2512	18.1898
Serotonin	HMDB00259	C00780			0.192798	0.777586	-0.154982	0.898144	21.8152	21.7471	21.9882	20.9531	22.4775	22.2877	21.6757	21.7182	21.7755
Succinic acid	HMDB00254	C00042			0.513293	0.465866	-0.140294	0.907334	22.1047	22.0983	22.4451	22.0393	22.1642	21.8764	22.1111	22.0326	21.7995
Sphingomyelin (d18:0/12:0)	HMDB12084				0.264114	0.717836	-0.139621	0.907757	21.7796	21.343	21.3645	21.3376	21.3752	20.8113	21.1825	20.8876	21.5165
Sphingomyelin (d18:0/22:0)	HMDB12091				0.179248	0.778633	-0.0951014	0.936206	28.976	28.5898	28.5426	28.6355	28.6389	28.5052	28.7958	27.9977	28.8653
Betaine	HMDB00043	C00719			0.211959	0.775352	-0.0942682	0.936747	25.632	25.4984	25.5926	26.0317	25.8623	26.2262	25.867	25.5667	25.705
Sphingomyelin (d18:0/20:2(11Z,14Z))	HMDB13465				0.186671	0.773016	-0.0906576	0.939095	24.2891	24.0691	24.2021	24.1719	24.1946	23.9043	24.3239	23.5165	24.3031
4-Hydroxybenzoic acid	HMDB00500	C00156			0.107346	0.859822	-0.0750713	0.949295	21.3266	21.5404	21.9951	21.2006	21.0951	20.8876	21.5638	20.9459	21.2877
Deoxyguanosine	HMDB00085	C00330			0.0360554	0.94393	-0.0669839	0.954632	21.7796	21.6627	22.3672	19.6186	20.1825	21.5356	20.9601	21.5545	20.8576
L-Arginine	HMDB00517	C00062			0.0320707	0.944558	-0.0397933	0.972794	26.8973	26.7129	26.8019	26.3187	26.7771	27.673	26.48	27.8385	26.1527
Biotin	HMDB00030	C00120			0.0250505	0.943951	-0.0372972	0.974479	19.3123	18.3581	19.2512	18.4854	19.6937	20.5356	18.8175	19.7406	19.1482
Sphingomyelin (d18:1/14:0)	HMDB12097				0.046396	0.945977	-0.0331167	0.977307	28.6865	28.2354	28.1015	28.3536	28.189	27.8264	28.5682	27.6458	28.3828
Sphingomyelin (d18:0/18:0)	HMDB12087				0.0395464	0.944445	-0.0261539	0.982035	30.341	30.0217	30.0084	29.9814	29.94	29.6337	30.2535	29.389	30.2422
Sphingomyelin (d18:0/20:0)	HMDB12090				0.0309657	0.939006	0.0201743	1.01408	31.5844	31.196	31.2077	31.2077	31.1842	30.9677	31.4871	30.6629	31.5844
ADP-glucose	HMDB06557	C00498			0.0458737	0.938879	0.0337437	1.02367	13.2761	13.0617	13.5627	13.1548	12.5068	12.9274	13.5142	12.7334	13.0984
Sphingomyelin (d18:1/18:0)	HMDB01348				0.0530075	0.93993	0.037254	1.02616	31.5664	31.2422	31.2422	31.1724	31.13	30.7613	31.5062	30.6285	31.5343
Sphingomyelin (d18:1/20:0)	HMDB12102				0.061754	0.929414	0.042805	1.03011	29.4453	29.0839	29.109	28.9896	28.9622	28.6561	29.3807	28.49	29.3807
Pantothenic acid	HMDB00210	C00864			0.0661725	0.928294	0.0687415	1.0488	29.0296	28.7708	29.5014	28.3745	28.7486	29.8264	28.8019	29.6915	28.8385
Creatine	HMDB00064	C00300			0.0804174	0.906507	0.0908909	1.06503	26.8623	26.632	27.2262	26.5551	26.8264	28.1459	26.8741	27.7708	26.7518
Sphingomyelin (d18:1/22:0), Sphingomyelin (d18:0/22:1(13Z))	HMDB12103, HMDB12092				0.169888	0.780297	0.0951783	1.0682	29.7958	29.4194	29.4214	29.3724	29.3662	29.17	29.7549	28.9677	29.8355
Sphingomyelin (d18:1/22:1(13Z))	HMDB12104				0.172281	0.783542	0.0981696	1.07041	27.9146	27.5754	27.6251	27.3992	27.3745	27.2714	27.8916	27.0914	27.8916
L-Glutamine	HMDB00641	C00064			0.148612	0.796499	0.109448	1.07882	28.4551	28.341	28.5278	27.5682	27.8623	28.0084	27.9977	28.7581	27.9539
L-Glutamic acid	HMDB00148	C00025			0.162051	0.786939	0.114936	1.08293	27.8858	27.9259	28.1795	27.1015	27.3662	27.2714	27.632	28.0243	27.5536
Sphingomyelin (d16:1/24:1(15Z))	HMDB11694				0.208044	0.76624	0.114953	1.08294	30.9609	30.6198	30.5754	30.5934	30.5389	30.3515	30.9117	30.1604	31.0927
Quinate	HMDB03072	C00296			0.128646	0.82625	0.128159	1.0929	17.8361	17.0426	17.2137	18.2832	18.1307	18.1104	17.5951	17.5508	18.547
Sphingomyelin (d18:1/12:0)	HMDB12096				0.216492	0.775464	0.168424	1.12383	21.2419	20.7389	20.6364	20.5915	20.4273	19.9601	21.1206	20.1946	20.9882
L-Lysine	HMDB00182	C00047			0.187225	0.779751	0.225846	1.16946	24.48	24.4362	24.5696	23.3239	23.8576	24.8093	24.0608	25.5165	23.8385
Biliverdin	HMDB01008	C00500			0.209761	0.771167	0.256782	1.19481	13.9658	13.3021	14.2586	13.9837	14.6325	15.3954	14.0868	15.2696	14.183
L-Leucine	HMDB00687	C00123			0.350181	0.60202	0.263967	1.20078	27.5014	27.3239	27.9089	26.5754	27.0813	26.5898	27.2979	27.7129	27.2714
L-Phenylalanine	HMDB00159	C00079			0.280465	0.698994	0.277246	1.21188	29.3869	29.3001	30.0217	28.203	28.8682	28.5052	29.1507	29.7146	29.109
Cyclic AMP	HMDB00058	C00575			0.156071	0.790323	0.280053	1.21424	15.4318	15.3338	15.2023	16.2363	15.9793	13.4383	16.2004	14.4318	16.0189
Inosine	HMDB00195	C00294			0.988884	0.223839	0.314018	1.24316	27.0296	26.9539	27.4394	27.341	27.4629	26.9539	27.673	27.2625	27.5969
N-Acetyl-L-glutamic_acid	HMDB01138	C00624			0.216688	0.783449	0.318722	1.24723	24.2607	24.0608	24.9361	22.9495	23.2521	25.0854	24.0443	25.2891	23.895
Pyridoxal 5'-phosphate	HMDB01491	C00018			1.24649	0.165923	0.346587	1.27155	19.7455	19.343	19.6662	19.9316	19.6168	19.5731	20.2764	19.9316	19.7699
(R)-3-Hydroxybutyric acid	HMDB00011	C01089			0.63564	0.38038	0.35237	1.27666	14.5981	14.2949	14.9106	13.9926	14.1984	13.863	14.6039	14.3373	15.0447
L-Serine	HMDB00187	C00065			0.599697	0.391736	0.394956	1.3149	22.7451	22.8651	22.9566	22.0526	22.1916	23.0224	22.7895	23.632	22.68
ATP	HMDB00538	C00002			1.3001	0.158232	0.43736	1.35412	19.8253	19.3899	19.64	19.714	19.6078	19.0925	20.2764	19.8144	19.856
L-Proline	HMDB00162	C00148			0.88549	0.260339	0.463391	1.37878	27.5389	27.4154	27.2803	26.7129	26.521	26.5898	27.4862	27.4394	27.4938
L-Valine	HMDB00883	C00183			0.419266	0.544046	0.474701	1.38963	27.3992	27.2979	27.0608	27.1604	27.189	25.2058	27.524	27.0401	27.5165
CDP-choline	HMDB01413	C00307			0.750389	0.318213	0.508065	1.42214	16.5341	15.8557	16.3684	17.2512	16.8361	17.2696	17.4656	17.0211	17.0951
Prostaglandin E2	HMDB01220	C00584			0.495826	0.478923	0.512173	1.4262	19.6329	20.0821	20.5261	18.5318	19.1206	18.805	19.6731	20.343	19.8697
L-Isoleucine	HMDB00172	C00407			0.747966	0.315287	0.513767	1.42777	27.9923	27.8385	28.4154	27.141	27.6798	26.8858	28.0453	28.391	28.0813
4-Hydroxycinnamic acid	HMDB02035	C00811			0.735344	0.315311	0.535729	1.44967	17.2877	16.8606	17.2877	16.8113	17.0102	16.0232	18.0319	16.7987	17.417
Hydroxypyruvic acid	HMDB01352	C00168			1.11674	0.203812	0.563447	1.4778	14.0951	13.8238	14.4252	13.5387	13.6662	13.1846	14.5864	14.183	14.2877
L-Tyrosine	HMDB00158	C00082			0.867062	0.262862	0.573345	1.48797	27.1984	27.1604	27.019	27.189	27.1015	25.8215	27.6865	27.1604	27.6181
L-Alanine	HMDB00161	C00041			0.959395	0.235287	0.599408	1.51509	25.3745	25.2996	25.558	24.3844	24.7389	24.7945	25.3135	26.1852	25.3745
L-Histidine	HMDB00177	C00135			1.08185	0.20283	0.616587	1.53324	26.0955	25.9606	26.4057	25.2678	25.5696	25.7441	26.1623	27.0296	26.1795
L-Asparagine	HMDB00168	C00152			1.30584	0.160376	0.680568	1.60277	20.002	19.8651	19.668	18.9601	19.209	19.7089	20.002	20.7307	20.0156
L-Tryptophan	HMDB00929	C00078			0.931956	0.24199	0.707085	1.6325	27.4785	27.391	28.0243	26.524	27.1312	26.2426	27.7645	28.0137	27.7389
L-Glycine	HMDB00123	C00037			1.09118	0.20697	0.720525	1.64778	22.1426	22.1673	22.2535	21.1946	21.4726	22.2506	22.2302	23.3101	22.3619
NADP	HMDB00217	C00006	+	+	4.11519	0.00306807	0.742758	1.67337	16.3321	16.2823	16.3426	16.5158	16.2641	16.2475	17.2787	17.0102	16.9316
Fumaric acid	HMDB00134	C00122	+	+	5.0276	0.000563053	0.841874	1.79238	20.1581	20.0691	20.1457	20.2877	20.417	20.2185	21.0821	21.0691	21.0224
N-Acetyl-L-methionine	HMDB11745	C02712	+		2.27883	0.0631465	0.851988	1.80499	19.0129	18.6731	19.0585	19.1206	18.3709	18.547	19.9601	19.4087	19.5786
L-Threonine	HMDB00167	C00188			1.60875	0.128442	0.872419	1.83073	24.002	23.9672	24.1719	23.0918	23.391	23.3778	24.3443	25.0275	24.2463
dCMP	HMDB01202	C00239			0.757318	0.317921	0.890427	1.85372	16.1517	16.3092	16.4496	14.8727	14.5981	14.2805	16.6937	16.253	16.0554
FAD	HMDB01248	C00016			0.726502	0.317264	0.915477	1.88619	20.2066	19.5951	19.9287	19.197	18.2137	17.6593	20.5915	19.9258	19.6293
Adenine	HMDB00034	C00147			0.950927	0.235711	0.949837	1.93165	23.9847	23.9225	25.317	23.7594	24.6757	25.5255	24.9847	26.2589	25.1984
N-formyl-L-methionine	HMDB01015	C03145	+	+	3.36113	0.0130614	0.960729	1.94629	16.9316	16.6096	16.9882	16.624	16.786	16.3339	17.7667	17.7471	17.5049
L-Methionine	HMDB00696	C00073			1.4823	0.141164	1.08577	2.1225	25.6865	25.6703	26.2188	24.8044	25.2058	24.3511	26.3828	26.604	26.239
L-Lactic acid	HMDB00190	C00186			1.28945	0.158004	1.11284	2.16271	23.8481	23.654	24.0443	22.5592	22.7955	22.1079	24.2021	24.1795	24.4614
Adenosine	HMDB00050	C00212			1.15521	0.190772	1.15505	2.22691	29.0505	29.0084	30.3515	29.0057	29.9539	30.9539	30.4234	31.5156	30.6881
Malic acid	HMDB00156	C00149	+		2.24064	0.0574587	1.17422	2.25671	17.624	17.7273	18.1357	17.5951	17.7207	16.7072	18.8144	18.4696	18.9937
Oxidized glutathione (GSSG)	HMDB03337	C00127	+		1.9879	0.0829449	1.3831	2.60828	17.0211	16.7987	17.0847	18.5165	17.7796	17.8113	19.0129	19.0292	18.6132
Cytidine	HMDB00089	C00475	+		1.61035	0.133786	1.8234	3.53913	26.4551	26.6998	28.1556	25.2207	26.1833	25.3477	28.0813	28.2216	28.1984
Uridine diphosphate-N-acetylglucosamine	HMDB00290	C00043	+		1.85145	0.08447	2.79737	6.95174	20.1206	20.0821	20.0156	17.8423	18.3581	16.734	21.9672	21.4375	21.5638
Deoxyadenosine	HMDB00101	C00559			1.0323	0.218428	2.95046	7.72996	22.8327	23.6209	26.4314	19.4232	20.6971	20.9024	24.9803	25.1015	25.7234
N-Acetylputrescine	HMDB02064	C02714	+	+	2.63059	0.046821	3.20604	9.22815	17.5951	17.8666	18.1053	15.4893	15.8435	16.0743	19.9316	20.0156	20.1581
Inosine 5'-monophosphate	HMDB00175	C00130	+	+	3.20572	0.0149447	5.02608	32.5838	15.786	15.968	16.1772	15.8386	15.2099	15.0319	21.5117	22.3211	18.2512

## Sheet: NDUFS1
Dataset S1. Identified metabolite ratios between mutNDUFS1 and controls. Fold changes of each metabolite and two-sample t-test statistics are indicated.									Log2 peak intensities
Metabolite	HMDB ID	KEGG ID	Unpaired two samples t-test significance	Unpaired two samples t-test significance after BH correction	-Log Student's T-test p-value NDUFS1_Ctrl	Student's T-test q-value NDUFS1_Ctrl	Student's T-test Difference NDUFS1_Ctrl	fold- ratio NDUFS1/Ctrl	Ctrl 1 rep 1	Ctrl 1 rep 2	Ctrl 1 rep 3	Ctrl 2 rep 1	Ctrl 2 rep 2	Ctrl 2 rep 3	NDUFS1 rep 1	NDUFS1 rep 2	NDUFS1 rep 3
Reduced Glutathione	HMDB00125	C00051	+	+	4.31387	0.00582524	-4.56863	0.042141	25.8433	25.2096	25.1253	24.3645	24.7796	25.2463	21.823	19.9039	19.8515
Flavin Mononucleotide	HMDB01520	C00061			1.26664	0.240534	-1.6714	0.313949	19.373	18.1703	18.5988	21.1946	20.417	20.6364	18.2042	18.0743	17.9024
NAD	HMDB00902	C00003	+	+	3.30181	0.0199641	-1.2401	0.423343	23.417	23.0054	23.2821	24.0443	23.4041	23.4425	22.2125	22.2006	22.1642
Deoxycytidine	HMDB00014	C00881			1.08139	0.268902	-1.01181	0.495924	17.2326	17.1457	17.9882	16.2288	16.8727	18.0047	16.68	15.3408	16.68
Xanthine	HMDB00292	C00385			0.828659	0.349102	-0.953323	0.516442	18.7373	18.3921	18.7891	20.0951	20.5165	20.5545	18.6096	18.4775	18.5951
Glycolic acid	HMDB00115	C00160			0.816424	0.352171	-0.796257	0.575841	17.8847	17.2696	17.9083	17.6382	18.4456	19.4636	17.0951	16.9545	17.8666
Sphingomyelin (d18:1/18:1(9Z)), Sphingomyelin (d18:1/18:1(11Z))	HMDB12101, HMDB12100				2.29629	0.0758231	-0.670548	0.628268	26.5898	26.2151	26.1488	26.6865	26.6595	26.7645	25.8118	25.7024	26.0062
4-Hydroxycinnamic acid	HMDB02035	C00811			1.16959	0.261958	-0.669024	0.628932	17.2877	16.8606	17.2877	16.8113	17.0102	16.0232	16.579	16.1888	15.8654
Sphingomyelin (d18:0/18:1(9Z)), Sphingomyelin (d18:0/18:1(11Z))	HMDB12089, HMDB12088				1.39835	0.217975	-0.658564	0.633509	28.2625	27.9089	27.7453	28.5315	28.3239	28.8945	27.3992	27.632	27.8264
4-Hydroxybenzoic acid	HMDB00500	C00156			1.09075	0.270477	-0.601687	0.658983	21.3266	21.5404	21.9951	21.2006	21.0951	20.8876	21.1206	20.9024	20.1946
Quinate	HMDB03072	C00296			0.931685	0.326608	-0.593786	0.662602	17.8361	17.0426	17.2137	18.2832	18.1307	18.1104	17.4815	16.8606	17.185
Sphingomyelin (d18:0/16:1(9Z))	HMDB13464				1.86165	0.103136	-0.531309	0.691927	33.1604	32.7493	32.6264	33.2193	33.2164	33.1483	32.5956	32.362	32.5085
Niacinamide	HMDB01406	C00153			0.49402	0.541879	-0.52491	0.695002	27.611	26.8858	27.5609	27.4394	27.976	29.1361	27.2714	26.726	27.7325
Carnosine	HMDB00033	C00386			1.57741	0.15876	-0.497272	0.708445	19.4456	19.3211	19.3773	19.9601	19.9459	19.7939	19.2208	19.1482	19.0612
Sphingomyelin (d17:1/24:1(15Z))	HMDB11696				0.885651	0.34699	-0.462112	0.725923	27.0084	26.5075	26.518	27.2535	27.2445	27.5315	26.604	26.2643	26.7771
Uracil	HMDB00300	C00106			0.392521	0.607534	-0.456442	0.728782	25.9869	25.7024	26.317	25.4738	25.9157	27.2445	26.067	24.5754	26.3084
Sphingomyelin (d18:0/22:3(10Z,13Z,16Z))	HMDB13468				2.04956	0.0892154	-0.452751	0.730648	27.0813	26.7389	26.6458	27.1312	27.1015	26.8385	26.4346	26.4473	26.5285
L-Valine	HMDB00883	C00183			0.285448	0.698784	-0.448725	0.73269	27.3992	27.2979	27.0608	27.1604	27.189	25.2058	26.976	27.217	25.1174
Methylmalonic acid	HMDB00202	C02170			1.74689	0.119405	-0.431854	0.741309	20.8727	20.9098	21.1395	20.5165	20.7715	20.5638	20.2989	20.3857	20.4066
Sphingomyelin (d18:0/22:2(13Z,16Z)(OH))	HMDB13467				0.87963	0.336863	-0.431644	0.741417	28.3239	27.7833	27.7708	28.5014	28.5203	28.6629	27.8741	27.5463	28.066
D-Fructose 2,6-bisphosphate	HMDB01047	C00665			0.46418	0.549465	-0.414357	0.750354	22.5869	21.7995	23.3239	21.7013	22.7836	22.0821	21.4972	22.1079	22.2905
Nicotinic acid	HMDB01488	C00253			0.422611	0.588952	-0.414021	0.750529	20.7876	20.343	20.9882	20.5731	20.8876	22.0821	20.8651	19.7634	20.9601
Sphingomyelin (d18:0/22:0)	HMDB12091				2.26271	0.0655345	-0.405531	0.754958	28.976	28.5898	28.5426	28.6355	28.6389	28.5052	28.2399	28.1984	28.2891
Pyridoxal	HMDB01545	C00250			1.11172	0.272884	-0.391524	0.762324	20.8113	19.8936	20.3962	20.2066	20.2302	20.1457	20.0156	19.7699	19.8817
Isonicotinic acid	HMDB60665	C07446			0.323431	0.670396	-0.378536	0.769218	17.6024	17.0743	17.5204	17.6593	17.9714	19.1752	17.5657	16.7207	18.0795
Sphingomyelin (d18:0/22:1(13Z)(OH))	HMDB13466				0.844379	0.343425	-0.374308	0.771475	28.217	27.7064	27.7195	28.3023	28.3367	28.5682	27.7581	27.5463	27.9977
Sphingomyelin (d18:1/24:1(15Z))	HMDB12107				0.542437	0.513653	-0.370221	0.773664	31.5573	31.0608	31.0608	31.8422	31.8459	32.2979	31.2019	30.9046	31.6154
Sphingomyelin (d18:1/23:0)	HMDB12105				0.794579	0.363351	-0.355451	0.781625	28.217	27.7064	27.726	28.3109	28.3578	28.5536	27.7895	27.5609	28.019
Sphingomyelin (d18:0/23:0)	HMDB12093				1.00527	0.289153	-0.353734	0.782556	25.2463	24.7945	24.8481	25.2607	25.2607	25.5045	24.8191	24.558	25.019
Sphingomyelin (d18:0/24:1(15Z)(OH)), Sphingomyelin (d18:1/25:0)	HMDB13469, n/a				0.542539	0.521313	-0.347875	0.78574	26.1623	25.6068	25.4266	26.3256	26.3393	26.5389	25.7129	25.3477	26.0955
Thiamine monophosphate	HMDB02666	C01081			1.11398	0.279695	-0.34072	0.789647	17.8727	17.3752	17.7406	17.9882	17.4894	17.9601	17.5356	17.2137	17.4415
Sphingomyelin (d18:1/16:0)	HMDB10169				1.67455	0.133622	-0.326181	0.797645	31.4823	31.1177	31.0927	31.4334	31.4629	31.3672	31.0608	30.8973	31.0414
L-Aspartic acid	HMDB00191	C00049			0.536313	0.505847	-0.320274	0.800918	22.2593	22.3619	22.4501	21.6627	21.8113	22.1457	22.3857	21.7056	21.2933
Prostaglandin E2	HMDB01220	C00584			0.24544	0.749376	-0.29464	0.815276	19.6329	20.0821	20.5261	18.5318	19.1206	18.805	19.6852	18.9658	18.8144
Succinic acid	HMDB00254	C00042			1.3035	0.22946	-0.283311	0.821703	22.1047	22.0983	22.4451	22.0393	22.1642	21.8764	21.9459	21.8499	21.7182
Sphingomyelin (d19:1/24:1(15Z))	HMDB11699				0.343862	0.647202	-0.276715	0.825469	25.6237	25.0062	25.0526	25.867	25.9562	26.2961	25.3307	24.9406	25.7995
Sphingomyelin (d18:0/12:0)	HMDB12084				0.663859	0.441032	-0.259457	0.835402	21.7796	21.343	21.3645	21.3376	21.3752	20.8113	21.1886	21.1143	20.9243
Sphingomyelin (d18:0/24:1(15Z))	HMDB12095				0.444313	0.567616	-0.228567	0.853482	30.7129	30.2759	30.2647	30.8756	30.8459	31.1177	30.4629	30.1604	30.7373
Sphingomyelin (d18:1/24:0)	HMDB11697				0.42224	0.581898	-0.22419	0.856075	29.4804	29.003	28.9512	29.6058	29.6181	29.8188	29.196	28.8973	29.4727
Sphingomyelin (d18:0/24:0)	HMDB12094				0.483205	0.547828	-0.210799	0.864058	27.673	27.2262	27.1795	27.6931	27.6931	27.8973	27.391	27.0608	27.5969
Sphingomyelin (d18:1/26:1(17Z)), Sphingomyelin (d18:0/26:1(17Z))	n/a				0.215832	0.760462	-0.209339	0.864933	26.4536	25.8504	25.8142	26.9089	26.9316	27.2262	26.3844	25.867	26.7129
Thymine	HMDB00262	C00178			0.208755	0.764988	-0.209324	0.864942	19.5601	19.3452	19.5489	18.3408	18.1002	18.4656	18.8606	18.5049	18.6869
Sphingomyelin (d18:0/26:0)	n/a				0.234683	0.751649	-0.168078	0.890028	21.7223	21.343	21.3805	21.9566	22.0156	22.4425	21.7512	21.2006	21.9742
Xanthosine	HMDB00299	C01762			0.676457	0.435809	-0.162664	0.893374	19.5951	19.1104	19.3495	19.668	19.4232	19.4046	19.2989	19.2396	19.2489
Sphingomyelin (d18:0/16:0)	HMDB10168				1.00586	0.295978	-0.155445	0.897855	30.2759	29.9677	30.0084	29.995	30.0084	29.9539	29.8814	29.7755	29.9814
Sphingomyelin (d18:0/14:1(9Z)(OH))	HMDB13462				0.504853	0.536081	-0.154933	0.898174	28.5862	28.1937	28.1015	28.189	28.1214	27.9031	28.1747	27.9539	27.9539
Uridine	HMDB00296	C00299			0.307433	0.687464	-0.142452	0.905978	25.2996	25.1135	25.3031	25.7569	25.8599	25.4394	25.5955	25.1135	25.2499
dCTP	HMDB00998	C00458			0.120145	0.866657	-0.134825	0.91078	25.6998	25.5105	26.2607	24.9316	25.3101	26.3992	25.8528	24.7796	26.019
Sphingomyelin (d18:0/20:0)	HMDB12090				0.475133	0.543021	-0.123711	0.917824	31.5844	31.196	31.2077	31.2077	31.1842	30.9677	31.08	31.0927	31.13
Sphingomyelin (d18:1/26:0)	HMDB11698				0.135634	0.860888	-0.117397	0.92185	23.3645	22.9134	22.8987	23.5754	23.7796	24.1174	23.417	22.8689	23.6865
Cyclic AMP	HMDB00058	C00575			0.0595072	0.977891	-0.116479	0.922436	15.4318	15.3338	15.2023	16.2363	15.9793	13.4383	14.8287	16.2677	14.365
Sphingomyelin (d18:0/18:0)	HMDB12087				0.183274	0.802937	-0.0630738	0.957222	30.341	30.0217	30.0084	29.9814	29.94	29.6337	29.8799	29.9539	29.94
Sphingomyelin (d18:0/16:1(9Z)(OH))	HMDB13463				0.271182	0.714096	-0.0627565	0.957433	28.4354	28.1214	28.0453	28.2979	28.3452	28.3787	28.2077	28.1312	28.2847
L-Phenylalanine	HMDB00159	C00079			0.0408892	1	-0.0543925	0.963	29.3869	29.3001	30.0217	28.203	28.8682	28.5052	29.7146	28.8294	28.4354
dCMP	HMDB01202	C00239			0.0257676	1	-0.0436249	0.970214	16.1517	16.3092	16.4496	14.8727	14.5981	14.2805	15.3547	15.2099	15.6354
2-Phospho-D-glyceric acid	HMDB03391	C00631			0.0237013	0.996725	-0.0404253	0.972368	18.8238	19.6697	19.8921	17.4415	18.8995	18.8606	19.3473	19.2877	18.0373
L-Tyrosine	HMDB00158	C00082			0.0261105	1	-0.0303377	0.979191	27.1984	27.1604	27.019	27.189	27.1015	25.8215	27.141	27.341	26.1719
Sphingomyelin (d18:1/18:0)	HMDB01348				0.0591324	0.969673	-0.0258678	0.98223	31.5664	31.2422	31.2422	31.1724	31.13	30.7613	31.1239	31.2135	31.1422
L-Asparagine	HMDB00168	C00152			0.019141	0.989879	-0.0214338	0.985253	20.002	19.8651	19.668	18.9601	19.209	19.7089	20.4576	19.1155	19.0691
Glycerol 3-phosphate	HMDB00126	C00093			0.00405506	1	-0.00814088	0.994373	16.624	16.4846	17.1155	16.8361	17.0638	18.9459	17.7537	15.9269	17.83
Hypoxanthine	HMDB00157	C00262			0.000947192	0.997821	0.00136757	1.00095	29.2781	28.9316	29.5987	28.391	28.8081	30.0864	29.5916	28.2077	29.7518
Thiamine	HMDB00235	C00378			0.00318533	1	0.00345453	1.0024	27.9923	27.5754	28.3828	27.7645	28.3023	29.003	28.5499	27.5754	28.3951
L-Leucine	HMDB00687	C00123			0.00709834	1	0.00836341	1.00581	27.5014	27.3239	27.9089	26.5754	27.0813	26.5898	27.8858	26.9977	26.632
Allantoin	HMDB00462	C01551			0.0389054	0.997432	0.0215391	1.01504	18.562	18.3624	19.002	18.1257	18.3233	18.2232	18.5694	18.3408	18.4536
L-Glutamic acid	HMDB00148	C00025			0.0235644	0.988369	0.0242796	1.01697	27.8858	27.9259	28.1795	27.1015	27.3662	27.2714	28.3153	27.5826	27.0401
Riboflavin	HMDB00244	C00255			0.0275408	1	0.0796258	1.05674	19.6435	18.9373	19.113	20.6453	20.9024	23.0756	20.7955	19.3255	21.2764
Sphingomyelin (d18:1/12:0)	HMDB12096				0.129605	0.856137	0.0898584	1.06427	21.2419	20.7389	20.6364	20.5915	20.4273	19.9601	20.9243	20.5069	20.6364
L-Isoleucine	HMDB00172	C00407			0.0792489	0.943249	0.104025	1.07477	27.9923	27.8385	28.4154	27.141	27.6798	26.8858	28.5826	27.8916	26.8142
Sphingomyelin (d18:1/14:0)	HMDB12097				0.305467	0.682646	0.128174	1.09291	28.6865	28.2354	28.1015	28.3536	28.189	27.8264	28.5203	28.2625	28.2979
ADP-glucose	HMDB06557	C00498			0.302081	0.680169	0.154767	1.11324	13.2761	13.0617	13.5627	13.1548	12.5068	12.9274	13.1033	13.3443	13.2615
L-Glutamine	HMDB00641	C00064			0.177301	0.797774	0.158971	1.11649	28.4551	28.341	28.5278	27.5682	27.8623	28.0084	29.0788	28.0864	27.6931
Sphingomyelin (d18:1/22:0), Sphingomyelin (d18:0/22:1(13Z))	HMDB12103, HMDB12092				0.649679	0.44073	0.168595	1.12396	29.7958	29.4194	29.4214	29.3724	29.3662	29.17	29.524	29.5646	29.6898
Guanine	HMDB00132	C00242			0.133967	0.85581	0.169471	1.12465	27.6798	27.4154	28.1263	26.9539	27.3153	28.5389	28.2535	26.8264	28.4433
Sphingomyelin (d18:0/20:2(11Z,14Z))	HMDB13465				1.07294	0.266966	0.174451	1.12854	24.2891	24.0691	24.2021	24.1719	24.1946	23.9043	24.2463	24.2821	24.4105
L-Tryptophan	HMDB00929	C00078			0.140554	0.859619	0.180042	1.13292	27.4785	27.391	28.0243	26.524	27.1312	26.2426	28.0349	27.4073	26.4938
Sphingomyelin (d16:1/24:1(15Z))	HMDB11694				0.784821	0.364726	0.187693	1.13894	30.9609	30.6198	30.5754	30.5934	30.5389	30.3515	30.7373	30.7849	30.8608
Hippuric acid	HMDB00714	C01586			0.177861	0.804794	0.188264	1.13939	22.0789	21.6096	22.6409	21.2006	22.1269	22.8538	22.1015	21.8802	22.8385
Sphingomyelin (d18:1/20:0)	HMDB12102				0.594874	0.47657	0.192512	1.14275	29.4453	29.0839	29.109	28.9896	28.9622	28.6561	29.1604	29.2445	29.2957
ATP	HMDB00538	C00002			0.540202	0.50871	0.250918	1.18996	19.8253	19.3899	19.64	19.714	19.6078	19.0925	19.4252	19.7439	20.2185
Biotin	HMDB00030	C00120			0.215874	0.768394	0.275205	1.21017	19.3123	18.3581	19.2512	18.4854	19.6937	20.5356	19.4415	19.1332	20.0691
Pyridoxal 5'-phosphate	HMDB01491	C00018			0.884212	0.340574	0.280321	1.21446	19.7455	19.343	19.6662	19.9316	19.6168	19.5731	20.1332	20.0691	19.5768
Serotonin	HMDB00259	C00780			0.352681	0.641833	0.292196	1.2245	21.8152	21.7471	21.9882	20.9531	22.4775	22.2877	22.4144	22.4425	21.654
L-Methionine	HMDB00696	C00073			0.240223	0.750188	0.314834	1.24387	25.6865	25.6703	26.2188	24.8044	25.2058	24.3511	26.4488	25.8433	24.6209
NADP	HMDB00217	C00006		+	3.10207	0.0237168	0.366233	1.28898	16.3321	16.2823	16.3426	16.5158	16.2641	16.2475	16.624	16.6937	16.7731
N-formyl-L-methionine	HMDB01015	C03145			1.34012	0.219343	0.382987	1.30404	16.9316	16.6096	16.9882	16.624	16.786	16.3339	17.2787	17.0638	16.9431
L-Arginine	HMDB00517	C00062			0.353272	0.648777	0.396953	1.31672	26.8973	26.7129	26.8019	26.3187	26.7771	27.673	28.3536	26.1833	27.2445
Deoxyguanosine	HMDB00085	C00330			0.228785	0.753822	0.400167	1.31966	21.7796	21.6627	22.3672	19.6186	20.1825	21.5356	21.8499	20.6276	22.2961
L-Histidine	HMDB00177	C00135			0.572061	0.494546	0.42468	1.34227	26.0955	25.9606	26.4057	25.2678	25.5696	25.7441	27.0505	25.9383	25.8069
N-Acetylglutamine	HMDB06029	n/a			0.413576	0.586109	0.436735	1.35354	21.8191	21.4425	22.019	20.7796	21.5117	22.8745	22.2849	21.5451	22.7035
L-Serine	HMDB00187	C00065			0.613195	0.471623	0.450703	1.36671	22.7451	22.8651	22.9566	22.0526	22.1916	23.0224	23.8385	22.5427	22.8876
Betaine	HMDB00043	C00719			1.20858	0.255977	0.452207	1.36813	25.632	25.4984	25.5926	26.0317	25.8623	26.2262	26.0588	26.1154	26.604
Guanosine	HMDB00133	C00387			0.374201	0.625886	0.474424	1.38936	27.1795	27.0505	27.673	26.9539	27.4394	28.8294	28.4746	26.8623	28.6492
L-Proline	HMDB00162	C00148			0.890184	0.351192	0.484095	1.39871	27.5389	27.4154	27.2803	26.7129	26.521	26.5898	27.7325	27.3662	27.3828
Sphingomyelin (d18:1/22:1(13Z))	HMDB12104				2.03604	0.0849566	0.503222	1.41738	27.9146	27.5754	27.6251	27.3992	27.3745	27.2714	27.9539	28.0243	28.1115
L-Alanine	HMDB00161	C00041			0.651252	0.446455	0.507321	1.42141	25.3745	25.2996	25.558	24.3844	24.7389	24.7945	26.3307	25.2643	25.002
(R)-3-Hydroxybutyric acid	HMDB00011	C01089			1.19005	0.258233	0.511737	1.42577	14.5981	14.2949	14.9106	13.9926	14.1984	13.863	14.7628	14.8775	14.8238
Uric acid	HMDB00289	C00366			0.693356	0.426531	0.52187	1.43582	18.9054	18.68	19.2232	17.8606	18.0691	17.8175	18.6311	18.9798	19.2326
Inosine	HMDB00195	C00294			1.88383	0.104535	0.544954	1.45897	27.0296	26.9539	27.4394	27.341	27.4629	26.9539	27.976	27.5898	27.6595
N-Acetyl-L-methionine	HMDB11745	C02712			1.53107	0.168224	0.55589	1.47008	19.0129	18.6731	19.0585	19.1206	18.3709	18.547	19.4676	19.4991	19.0925
L-Lysine	HMDB00182	C00047			0.596736	0.482063	0.647727	1.5667	24.48	24.4362	24.5696	23.3239	23.8576	24.8093	25.9043	23.7796	24.9977
Pantothenic acid	HMDB00210	C00864			0.780035	0.362062	0.653666	1.57316	29.0296	28.7708	29.5014	28.3745	28.7486	29.8264	30.0608	28.8534	30.1724
CDP-choline	HMDB01413	C00307			0.753677	0.377847	0.659132	1.57913	16.5341	15.8557	16.3684	17.2512	16.8361	17.2696	17.1053	16.7207	18.209
Oxidized glutathione (GSSG)	HMDB03337	C00127			0.654967	0.446341	0.661346	1.58156	17.0211	16.7987	17.0847	18.5165	17.7796	17.8113	18.7731	17.2512	18.4656
L-Threonine	HMDB00167	C00188			0.945486	0.323926	0.687264	1.61023	24.002	23.9672	24.1719	23.0918	23.391	23.3778	25.1757	24.1174	23.7695
Hydroxypyruvic acid	HMDB01352	C00168			1.38436	0.215324	0.714557	1.64098	14.0951	13.8238	14.4252	13.5387	13.6662	13.1846	14.7783	14.5805	14.1517
Creatine	HMDB00064	C00300			0.86109	0.344231	0.752465	1.68467	26.8623	26.632	27.2262	26.5551	26.8264	28.1459	28.2262	26.9428	28.2123
L-Glycine	HMDB00123	C00037			1.15893	0.260079	0.838489	1.78818	22.1426	22.1673	22.2535	21.1946	21.4726	22.2506	23.5869	22.1916	22.4775
Fumaric acid	HMDB00134	C00122	+	+	4.14666	0.00428044	0.851507	1.80438	20.1581	20.0691	20.1457	20.2877	20.417	20.2185	21.2244	20.8576	21.1206
FAD	HMDB01248	C00016			0.847563	0.347874	1.00097	2.00134	20.2066	19.5951	19.9287	19.197	18.2137	17.6593	20.1332	20.3645	19.9054
Biliverdin	HMDB01008	C00500			1.09724	0.274074	1.04317	2.06076	13.9658	13.3021	14.2586	13.9837	14.6325	15.3954	15.5981	14.4448	15.8557
L-Lactic acid	HMDB00190	C00186			1.26619	0.232183	1.0889	2.12712	23.8481	23.654	24.0443	22.5592	22.7955	22.1079	24.239	24.3376	24.1946
Pyridoxine	HMDB00239	C00314			0.480612	0.543558	1.11697	2.16891	23.417	22.9153	24.4234	21.6671	22.5069	25.4707	24.604	22.6562	26.2909
Malic acid	HMDB00156	C00149	+	+	2.79145	0.0323282	1.55475	2.93782	17.624	17.7273	18.1357	17.5951	17.7207	16.7072	19.2787	19.4066	18.734
N-Acetyl-L-glutamic_acid	HMDB01138	C00624			1.35758	0.219477	1.556	2.94038	24.2607	24.0608	24.9361	22.9495	23.2521	25.0854	25.976	24.5522	26.4122
Adenine	HMDB00034	C00147	+		2.03262	0.0795119	1.67121	3.18482	23.9847	23.9225	25.317	23.7594	24.6757	25.5255	26.2299	25.8717	26.5045
Inosine 5'-monophosphate	HMDB00175	C00130	+	+	2.94011	0.0275485	1.8996	3.73109	15.786	15.968	16.1772	15.8386	15.2099	15.0319	17.9601	17.9083	16.8361
Adenosine	HMDB00050	C00212	+		2.29028	0.0683381	2.06512	4.18469	29.0505	29.0084	30.3515	29.0057	29.9539	30.9539	31.7927	31.4134	32.1513
Cytidine	HMDB00089	C00475	+		1.84689	0.100425	2.15511	4.45403	26.4551	26.6998	28.1556	25.2207	26.1833	25.3477	28.9174	28.6251	27.9539
Deoxyadenosine	HMDB00101	C00559			1.05576	0.270621	3.06479	8.36745	22.8327	23.6209	26.4314	19.4232	20.6971	20.9024	25.2244	24.5812	26.3427
N-Acetylputrescine	HMDB02064	C02714	+		2.44618	0.0613631	3.09401	8.53864	17.5951	17.8666	18.1053	15.4893	15.8435	16.0743	19.5185	19.6869	20.5638
Uridine diphosphate-N-acetylglucosamine	HMDB00290	C00043	+		2.20581	0.0679166	3.3021	9.86348	20.1206	20.0821	20.0156	17.8423	18.3581	16.734	22.2764	22.0359	22.1703
