# Supplementary material for: Mutations in NDUFS1 Cause Metabolic Reprogramming and Disruption of the Electron Transfer
Source: Cells. 2019 Sep 25;8(10):1149. doi: 10.3390/cells8101149 (PMC6829531; doi:10.3390/cells8101149)
Supplement: Supplementary file 1 [file cells-08-01149-s001.zip › Supplemental Table S2.xlsx]

## Sheet: proteinGroups
Dataset S2. MaxQuant output file featuring the proteome profiles of fibroblasts harboring the MT-ND5 and NDUFS1 mutations as well as healthy controls with LFQ intensities.
Protein IDs	Majority protein IDs	Peptide counts (all)	Peptide counts (razor+unique)	Peptide counts (unique)	Protein names	Gene names	Fasta headers	Number of proteins	Peptides	Razor + unique peptides	Unique peptides	Peptides Ctrl_1_rep_1	Peptides Ctrl_1_rep_2	Peptides Ctrl_1_rep_3	Peptides Ctrl_2_rep_1	Peptides Ctrl_2_rep_2	Peptides Ctrl_2_rep_3	Peptides MT-ND5_rep1	Peptides MT-ND5_rep2	Peptides MT-ND5_rep3	Peptides NDUFS1_rep1	Peptides NDUFS1_rep2	Peptides NDUFS1_rep3	Razor + unique peptides Ctrl_1_rep_1	Razor + unique peptides Ctrl_1_rep_2	Razor + unique peptides Ctrl_1_rep_3	Razor + unique peptides Ctrl_2_rep_1	Razor + unique peptides Ctrl_2_rep_2	Razor + unique peptides Ctrl_2_rep_3	Razor + unique peptides MT-ND5_rep1	Razor + unique peptides MT-ND5_rep2	Razor + unique peptides MT-ND5_rep3	Razor + unique peptides NDUFS1_rep1	Razor + unique peptides NDUFS1_rep2	Razor + unique peptides NDUFS1_rep3	Unique peptides Ctrl_1_rep_1	Unique peptides Ctrl_1_rep_2	Unique peptides Ctrl_1_rep_3	Unique peptides Ctrl_2_rep_1	Unique peptides Ctrl_2_rep_2	Unique peptides Ctrl_2_rep_3	Unique peptides MT-ND5_rep1	Unique peptides MT-ND5_rep2	Unique peptides MT-ND5_rep3	Unique peptides NDUFS1_rep1	Unique peptides NDUFS1_rep2	Unique peptides NDUFS1_rep3	Sequence coverage [%]	Unique + razor sequence coverage [%]
O14874	O14874	3	3	3	[3-methyl-2-oxobutanoate dehydrogenase [lipoamide]] kinase, mitochondrial	BCKDK	sp|O14874|BCKD_HUMAN [3-methyl-2-oxobutanoate dehydrogenase [lipoamide]] kinase, mitochondrial OS=Homo sapiens OX=9606 GN=BCKDK PE=1 SV=2	1	3	3	3	2	1	2	2	1	3	2	1	1	2	2	1	2	1	2	2	1	3	2	1	1	2	2	1	2	1	2	2	1	3	2	1	1	2	2	1	10	10
Q9P0J1	Q9P0J1	6	6	6	[Pyruvate dehydrogenase [acetyl-transferring]]-phosphatase 1, mitochondrial	PDP1	sp|Q9P0J1|PDP1_HUMAN [Pyruvate dehydrogenase [acetyl-transferring]]-phosphatase 1, mitochondrial OS=Homo sapiens OX=9606 GN=PDP1 PE=1 SV=3	1	6	6	6	4	3	3	4	3	4	1	3	2	4	3	4	4	3	3	4	3	4	1	3	2	4	3	4	4	3	3	4	3	4	1	3	2	4	3	4	15.6	15.6
Q9BV57	Q9BV57	9	9	9	1,2-dihydroxy-3-keto-5-methylthiopentene dioxygenase	ADI1	sp|Q9BV57|MTND_HUMAN 1,2-dihydroxy-3-keto-5-methylthiopentene dioxygenase OS=Homo sapiens OX=9606 GN=ADI1 PE=1 SV=1	1	9	9	9	8	8	8	8	7	9	6	7	6	8	8	7	8	8	8	8	7	9	6	7	6	8	8	7	8	8	8	8	7	9	6	7	6	8	8	7	51.4	51.4
Q04446	Q04446	23	23	23	1,4-alpha-glucan-branching enzyme	GBE1	sp|Q04446|GLGB_HUMAN 1,4-alpha-glucan-branching enzyme OS=Homo sapiens OX=9606 GN=GBE1 PE=1 SV=3	1	23	23	23	13	13	17	18	20	19	14	14	15	15	14	16	13	13	17	18	20	19	14	14	15	15	14	16	13	13	17	18	20	19	14	14	15	15	14	16	36.8	36.8
P61604	P61604	9	9	9	10 kDa heat shock protein, mitochondrial	HSPE1	sp|P61604|CH10_HUMAN 10 kDa heat shock protein, mitochondrial OS=Homo sapiens OX=9606 GN=HSPE1 PE=1 SV=2	1	9	9	9	9	9	8	7	8	8	7	7	7	8	9	8	9	9	8	7	8	8	7	7	7	8	9	8	9	9	8	7	8	8	7	7	7	8	9	8	63.7	63.7
Q15029	Q15029	27	27	27	116 kDa U5 small nuclear ribonucleoprotein component	EFTUD2	sp|Q15029|U5S1_HUMAN 116 kDa U5 small nuclear ribonucleoprotein component OS=Homo sapiens OX=9606 GN=EFTUD2 PE=1 SV=1	1	27	27	27	20	20	19	21	20	21	21	21	22	23	16	20	20	20	19	21	20	21	21	21	22	23	16	20	20	20	19	21	20	21	21	21	22	23	16	20	38.7	38.7
Q9NRX4	Q9NRX4	5	5	5	14 kDa phosphohistidine phosphatase	PHPT1	sp|Q9NRX4|PHP14_HUMAN 14 kDa phosphohistidine phosphatase OS=Homo sapiens OX=9606 GN=PHPT1 PE=1 SV=1	1	5	5	5	4	4	5	3	3	4	3	4	3	4	5	4	4	4	5	3	3	4	3	4	3	4	5	4	4	4	5	3	3	4	3	4	3	4	5	4	47.2	47.2
P31946	P31946	15	11	11	14-3-3 protein beta/alpha;14-3-3 protein beta/alpha, N-terminally processed	YWHAB	sp|P31946|1433B_HUMAN 14-3-3 protein beta/alpha OS=Homo sapiens OX=9606 GN=YWHAB PE=1 SV=3	1	15	11	11	12	12	12	9	11	10	10	10	12	9	13	12	8	8	8	5	7	7	7	7	9	6	9	8	8	8	8	5	7	7	7	7	9	6	9	8	73.6	64.6
P62258	P62258	21	19	19	14-3-3 protein epsilon	YWHAE	sp|P62258|1433E_HUMAN 14-3-3 protein epsilon OS=Homo sapiens OX=9606 GN=YWHAE PE=1 SV=1	1	21	19	19	19	17	18	19	19	19	19	18	17	20	20	18	17	15	16	17	17	17	17	16	15	18	18	16	17	15	16	17	17	17	17	16	15	18	18	16	83.9	76.9
Q04917	Q04917	13	10	10	14-3-3 protein eta	YWHAH	sp|Q04917|1433F_HUMAN 14-3-3 protein eta OS=Homo sapiens OX=9606 GN=YWHAH PE=1 SV=4	1	13	10	10	12	12	12	12	12	11	10	11	11	12	12	11	9	9	9	9	9	9	8	9	9	10	9	8	9	9	9	9	9	9	8	9	9	10	9	8	61.4	52.4
P61981	P61981	20	18	16	14-3-3 protein gamma;14-3-3 protein gamma, N-terminally processed	YWHAG	sp|P61981|1433G_HUMAN 14-3-3 protein gamma OS=Homo sapiens OX=9606 GN=YWHAG PE=1 SV=2	1	20	18	16	15	16	17	14	13	14	15	17	18	15	17	16	13	14	15	12	11	12	13	15	16	13	15	14	11	12	13	10	9	11	12	14	15	12	13	12	91.5	87.4
P27348	P27348	21	19	19	14-3-3 protein theta	YWHAQ	sp|P27348|1433T_HUMAN 14-3-3 protein theta OS=Homo sapiens OX=9606 GN=YWHAQ PE=1 SV=1	1	21	19	19	20	20	20	18	19	19	17	16	15	21	20	19	18	18	18	16	17	17	15	14	13	19	18	17	18	18	18	16	17	17	15	14	13	19	18	17	70.2	66.1
P63104	P63104	25	25	23	14-3-3 protein zeta/delta	YWHAZ	sp|P63104|1433Z_HUMAN 14-3-3 protein zeta/delta OS=Homo sapiens OX=9606 GN=YWHAZ PE=1 SV=1	1	25	25	23	23	22	22	21	20	22	21	18	21	21	21	22	23	22	22	21	20	22	21	18	21	21	21	22	21	20	20	19	18	20	19	16	19	19	19	20	80.8	80.8
O60613	O60613	3	3	3	15 kDa selenoprotein	SEPT15	sp|O60613|SEP15_HUMAN Selenoprotein F OS=Homo sapiens OX=9606 GN=SELENOF PE=1 SV=4	1	3	3	3	2	2	3	1	1	1	3	1	3	1	2	2	2	2	3	1	1	1	3	1	3	1	2	2	2	2	3	1	1	1	3	1	3	1	2	2	27.3	27.3
Q9C0C2	Q9C0C2	44	44	44	182 kDa tankyrase-1-binding protein	TNKS1BP1	sp|Q9C0C2|TB182_HUMAN 182 kDa tankyrase-1-binding protein OS=Homo sapiens OX=9606 GN=TNKS1BP1 PE=1 SV=4	1	44	44	44	24	23	30	35	32	40	33	33	34	28	20	28	24	23	30	35	32	40	33	33	34	28	20	28	24	23	30	35	32	40	33	33	34	28	20	28	36.1	36.1
Q9NRZ7	Q9NRZ7	3	3	3	1-acyl-sn-glycerol-3-phosphate acyltransferase gamma	AGPAT3	sp|Q9NRZ7|PLCC_HUMAN 1-acyl-sn-glycerol-3-phosphate acyltransferase gamma OS=Homo sapiens OX=9606 GN=AGPAT3 PE=1 SV=1	1	3	3	3	2	1	2	0	1	0	3	3	3	2	3	1	2	1	2	0	1	0	3	3	3	2	3	1	2	1	2	0	1	0	3	3	3	2	3	1	8.5	8.5
Q9Y2I7	Q9Y2I7	4	4	4	1-phosphatidylinositol 3-phosphate 5-kinase	PIKFYVE	sp|Q9Y2I7|FYV1_HUMAN 1-phosphatidylinositol 3-phosphate 5-kinase OS=Homo sapiens OX=9606 GN=PIKFYVE PE=1 SV=3	1	4	4	4	2	0	2	2	2	2	4	3	2	2	0	2	2	0	2	2	2	2	4	3	2	2	0	2	2	0	2	2	2	2	4	3	2	2	0	2	2.5	2.5
Q9NQ66	Q9NQ66	6	6	6	1-phosphatidylinositol 4,5-bisphosphate phosphodiesterase beta-1	PLCB1	sp|Q9NQ66|PLCB1_HUMAN 1-phosphatidylinositol 4,5-bisphosphate phosphodiesterase beta-1 OS=Homo sapiens OX=9606 GN=PLCB1 PE=1 SV=1	1	6	6	6	1	3	3	4	2	3	2	5	3	3	5	4	1	3	3	4	2	3	2	5	3	3	5	4	1	3	3	4	2	3	2	5	3	3	5	4	7.8	7.8
Q01970	Q01970	20	20	20	1-phosphatidylinositol 4,5-bisphosphate phosphodiesterase beta-3	PLCB3	sp|Q01970|PLCB3_HUMAN 1-phosphatidylinositol 4,5-bisphosphate phosphodiesterase beta-3 OS=Homo sapiens OX=9606 GN=PLCB3 PE=1 SV=2	1	20	20	20	18	17	18	16	19	17	12	15	13	18	14	19	18	17	18	16	19	17	12	15	13	18	14	19	18	17	18	16	19	17	12	15	13	18	14	19	21	21
Q15147	Q15147	5	5	5	1-phosphatidylinositol 4,5-bisphosphate phosphodiesterase beta-4	PLCB4	sp|Q15147|PLCB4_HUMAN 1-phosphatidylinositol 4,5-bisphosphate phosphodiesterase beta-4 OS=Homo sapiens OX=9606 GN=PLCB4 PE=1 SV=3	1	5	5	5	1	1	1	3	3	2	1	1	0	3	3	2	1	1	1	3	3	2	1	1	0	3	3	2	1	1	1	3	3	2	1	1	0	3	3	2	7.1	7.1
P51178	P51178	14	14	14	1-phosphatidylinositol 4,5-bisphosphate phosphodiesterase delta-1	PLCD1	sp|P51178|PLCD1_HUMAN 1-phosphatidylinositol 4,5-bisphosphate phosphodiesterase delta-1 OS=Homo sapiens OX=9606 GN=PLCD1 PE=1 SV=2	1	14	14	14	4	4	5	13	10	10	3	2	6	9	8	7	4	4	5	13	10	10	3	2	6	9	8	7	4	4	5	13	10	10	3	2	6	9	8	7	20.8	20.8
Q4KWH8	Q4KWH8	3	3	3	1-phosphatidylinositol 4,5-bisphosphate phosphodiesterase eta-1	PLCH1	sp|Q4KWH8|PLCH1_HUMAN 1-phosphatidylinositol 4,5-bisphosphate phosphodiesterase eta-1 OS=Homo sapiens OX=9606 GN=PLCH1 PE=1 SV=1	1	3	3	3	2	2	2	1	1	1	1	1	1	2	1	2	2	2	2	1	1	1	1	1	1	2	1	2	2	2	2	1	1	1	1	1	1	2	1	2	3.1	3.1
P19174	P19174	8	8	8	1-phosphatidylinositol 4,5-bisphosphate phosphodiesterase gamma-1	PLCG1	sp|P19174|PLCG1_HUMAN 1-phosphatidylinositol 4,5-bisphosphate phosphodiesterase gamma-1 OS=Homo sapiens OX=9606 GN=PLCG1 PE=1 SV=1	1	8	8	8	4	3	6	6	5	3	6	6	6	8	5	3	4	3	6	6	5	3	6	6	6	8	5	3	4	3	6	6	5	3	6	6	6	8	5	3	10.7	10.7
P09543	P09543	13	13	13	2,3-cyclic-nucleotide 3-phosphodiesterase	CNP	sp|P09543|CN37_HUMAN 2,3-cyclic-nucleotide 3-phosphodiesterase OS=Homo sapiens OX=9606 GN=CNP PE=1 SV=2	1	13	13	13	12	9	13	12	12	12	12	12	12	13	11	11	12	9	13	12	12	12	12	12	12	13	11	11	12	9	13	12	12	12	12	12	12	13	11	11	31.1	31.1
Q16698	Q16698	13	13	13	2,4-dienoyl-CoA reductase, mitochondrial	DECR1	sp|Q16698|DECR_HUMAN 2,4-dienoyl-CoA reductase, mitochondrial OS=Homo sapiens OX=9606 GN=DECR1 PE=1 SV=1	1	13	13	13	12	13	10	12	12	11	11	11	11	12	10	11	12	13	10	12	12	11	11	11	11	12	10	11	12	13	10	12	12	11	11	11	11	12	10	11	46.3	46.3
Q6L8Q7	Q6L8Q7	7	7	7	2,5-phosphodiesterase 12	PDE12	sp|Q6L8Q7|PDE12_HUMAN 2,5-phosphodiesterase 12 OS=Homo sapiens OX=9606 GN=PDE12 PE=1 SV=2	1	7	7	7	4	4	5	4	5	5	5	4	4	4	5	6	4	4	5	4	5	5	5	4	4	4	5	6	4	4	5	4	5	5	5	4	4	4	5	6	20.5	20.5
Q9Y6K5	Q9Y6K5	3	3	3	2-5-oligoadenylate synthase 3	OAS3	sp|Q9Y6K5|OAS3_HUMAN 2-5-oligoadenylate synthase 3 OS=Homo sapiens OX=9606 GN=OAS3 PE=1 SV=3	1	3	3	3	0	1	0	3	3	3	0	0	0	1	1	0	0	1	0	3	3	3	0	0	0	1	1	0	0	1	0	3	3	3	0	0	0	1	1	0	5.5	5.5
P62333	P62333	18	18	18	26S protease regulatory subunit 10B	PSMC6	sp|P62333|PRS10_HUMAN 26S proteasome regulatory subunit 10B OS=Homo sapiens OX=9606 GN=PSMC6 PE=1 SV=1	1	18	18	18	10	10	12	13	15	16	15	13	14	16	14	16	10	10	12	13	15	16	15	13	14	16	14	16	10	10	12	13	15	16	15	13	14	16	14	16	54	54
P62191	P62191	21	21	21	26S protease regulatory subunit 4	PSMC1	sp|P62191|PRS4_HUMAN 26S proteasome regulatory subunit 4 OS=Homo sapiens OX=9606 GN=PSMC1 PE=1 SV=1	1	21	21	21	15	15	16	12	17	16	16	15	13	16	15	16	15	15	16	12	17	16	16	15	13	16	15	16	15	15	16	12	17	16	16	15	13	16	15	16	54.5	54.5
P17980	P17980	30	30	30	26S protease regulatory subunit 6A	PSMC3	sp|P17980|PRS6A_HUMAN 26S proteasome regulatory subunit 6A OS=Homo sapiens OX=9606 GN=PSMC3 PE=1 SV=3	1	30	30	30	25	23	24	21	24	22	18	22	18	25	25	24	25	23	24	21	24	22	18	22	18	25	25	24	25	23	24	21	24	22	18	22	18	25	25	24	74.9	74.9
P43686	P43686	21	21	21	26S protease regulatory subunit 6B	PSMC4	sp|P43686|PRS6B_HUMAN 26S proteasome regulatory subunit 6B OS=Homo sapiens OX=9606 GN=PSMC4 PE=1 SV=2	1	21	21	21	17	15	15	15	16	17	15	16	15	14	14	14	17	15	15	15	16	17	15	16	15	14	14	14	17	15	15	15	16	17	15	16	15	14	14	14	69.6	69.6
P35998	P35998	21	21	21	26S protease regulatory subunit 7	PSMC2	sp|P35998|PRS7_HUMAN 26S proteasome regulatory subunit 7 OS=Homo sapiens OX=9606 GN=PSMC2 PE=1 SV=3	1	21	21	21	15	17	17	15	15	17	14	15	15	17	16	17	15	17	17	15	15	17	14	15	15	17	16	17	15	17	17	15	15	17	14	15	15	17	16	17	56.4	56.4
P62195	P62195	25	25	24	26S protease regulatory subunit 8	PSMC5	sp|P62195|PRS8_HUMAN 26S proteasome regulatory subunit 8 OS=Homo sapiens OX=9606 GN=PSMC5 PE=1 SV=1	1	25	25	24	18	19	14	15	15	15	14	17	19	16	18	18	18	19	14	15	15	15	14	17	19	16	18	18	17	18	13	14	14	14	13	16	18	15	17	17	63.1	63.1
Q99460	Q99460	39	39	39	26S proteasome non-ATPase regulatory subunit 1	PSMD1	sp|Q99460|PSMD1_HUMAN 26S proteasome non-ATPase regulatory subunit 1 OS=Homo sapiens OX=9606 GN=PSMD1 PE=1 SV=2	1	39	39	39	27	25	27	29	30	31	24	29	30	25	25	27	27	25	27	29	30	31	24	29	30	25	25	27	27	25	27	29	30	31	24	29	30	25	25	27	49.6	49.6
O75832	O75832	7	7	7	26S proteasome non-ATPase regulatory subunit 10	PSMD10	sp|O75832|PSD10_HUMAN 26S proteasome non-ATPase regulatory subunit 10 OS=Homo sapiens OX=9606 GN=PSMD10 PE=1 SV=1	1	7	7	7	5	5	6	6	6	6	7	7	6	6	6	6	5	5	6	6	6	6	7	7	6	6	6	6	5	5	6	6	6	6	7	7	6	6	6	6	56.6	56.6
O00231	O00231	24	24	24	26S proteasome non-ATPase regulatory subunit 11	PSMD11	sp|O00231|PSD11_HUMAN 26S proteasome non-ATPase regulatory subunit 11 OS=Homo sapiens OX=9606 GN=PSMD11 PE=1 SV=3	1	24	24	24	17	17	19	20	16	20	19	21	21	20	18	19	17	17	19	20	16	20	19	21	21	20	18	19	17	17	19	20	16	20	19	21	21	20	18	19	61.6	61.6
O00232	O00232	12	12	12	26S proteasome non-ATPase regulatory subunit 12	PSMD12	sp|O00232|PSD12_HUMAN 26S proteasome non-ATPase regulatory subunit 12 OS=Homo sapiens OX=9606 GN=PSMD12 PE=1 SV=3	1	12	12	12	8	6	9	10	8	11	9	8	10	8	7	7	8	6	9	10	8	11	9	8	10	8	7	7	8	6	9	10	8	11	9	8	10	8	7	7	32.7	32.7
Q9UNM6	Q9UNM6	12	12	12	26S proteasome non-ATPase regulatory subunit 13	PSMD13	sp|Q9UNM6|PSD13_HUMAN 26S proteasome non-ATPase regulatory subunit 13 OS=Homo sapiens OX=9606 GN=PSMD13 PE=1 SV=2	1	12	12	12	7	8	7	9	10	10	8	9	8	7	6	9	7	8	7	9	10	10	8	9	8	7	6	9	7	8	7	9	10	10	8	9	8	7	6	9	34.8	34.8
O00487	O00487	6	6	6	26S proteasome non-ATPase regulatory subunit 14	PSMD14	sp|O00487|PSDE_HUMAN 26S proteasome non-ATPase regulatory subunit 14 OS=Homo sapiens OX=9606 GN=PSMD14 PE=1 SV=1	1	6	6	6	3	3	4	4	4	4	6	5	5	6	4	6	3	3	4	4	4	4	6	5	5	6	4	6	3	3	4	4	4	4	6	5	5	6	4	6	25.2	25.2
Q13200	Q13200	25	25	25	26S proteasome non-ATPase regulatory subunit 2	PSMD2	sp|Q13200|PSMD2_HUMAN 26S proteasome non-ATPase regulatory subunit 2 OS=Homo sapiens OX=9606 GN=PSMD2 PE=1 SV=3	1	25	25	25	15	15	18	21	18	20	18	19	17	17	17	19	15	15	18	21	18	20	18	19	17	17	17	19	15	15	18	21	18	20	18	19	17	17	17	19	27.5	27.5
O43242	O43242	16	16	16	26S proteasome non-ATPase regulatory subunit 3	PSMD3	sp|O43242|PSMD3_HUMAN 26S proteasome non-ATPase regulatory subunit 3 OS=Homo sapiens OX=9606 GN=PSMD3 PE=1 SV=2	1	16	16	16	9	9	14	13	12	12	12	12	13	12	12	11	9	9	14	13	12	12	12	12	13	12	12	11	9	9	14	13	12	12	12	12	13	12	12	11	36.9	36.9
P55036	P55036	14	14	12	26S proteasome non-ATPase regulatory subunit 4	PSMD4	sp|P55036|PSMD4_HUMAN 26S proteasome non-ATPase regulatory subunit 4 OS=Homo sapiens OX=9606 GN=PSMD4 PE=1 SV=1	1	14	14	12	12	12	13	10	12	11	9	12	11	12	13	12	12	12	13	10	12	11	9	12	11	12	13	12	10	10	11	8	10	9	7	10	9	10	11	10	43.2	43.2
Q16401	Q16401	13	13	13	26S proteasome non-ATPase regulatory subunit 5	PSMD5	sp|Q16401|PSMD5_HUMAN 26S proteasome non-ATPase regulatory subunit 5 OS=Homo sapiens OX=9606 GN=PSMD5 PE=1 SV=3	1	13	13	13	7	6	10	13	11	10	11	8	9	9	7	8	7	6	10	13	11	10	11	8	9	9	7	8	7	6	10	13	11	10	11	8	9	9	7	8	31.9	31.9
Q15008	Q15008	9	9	9	26S proteasome non-ATPase regulatory subunit 6	PSMD6	sp|Q15008|PSMD6_HUMAN 26S proteasome non-ATPase regulatory subunit 6 OS=Homo sapiens OX=9606 GN=PSMD6 PE=1 SV=1	1	9	9	9	7	6	8	8	7	8	7	9	7	8	5	8	7	6	8	8	7	8	7	9	7	8	5	8	7	6	8	8	7	8	7	9	7	8	5	8	30.8	30.8
P51665	P51665	16	16	16	26S proteasome non-ATPase regulatory subunit 7	PSMD7	sp|P51665|PSMD7_HUMAN 26S proteasome non-ATPase regulatory subunit 7 OS=Homo sapiens OX=9606 GN=PSMD7 PE=1 SV=2	1	16	16	16	11	14	13	9	9	8	10	11	10	12	11	11	11	14	13	9	9	8	10	11	10	12	11	11	11	14	13	9	9	8	10	11	10	12	11	11	57.4	57.4
P48556	P48556	10	10	10	26S proteasome non-ATPase regulatory subunit 8	PSMD8	sp|P48556|PSMD8_HUMAN 26S proteasome non-ATPase regulatory subunit 8 OS=Homo sapiens OX=9606 GN=PSMD8 PE=1 SV=2	1	10	10	10	7	6	7	7	7	6	7	8	8	7	8	7	7	6	7	7	7	6	7	8	8	7	8	7	7	6	7	7	7	6	7	8	8	7	8	7	37.7	37.7
O00233	O00233	9	9	9	26S proteasome non-ATPase regulatory subunit 9	PSMD9	sp|O00233|PSMD9_HUMAN 26S proteasome non-ATPase regulatory subunit 9 OS=Homo sapiens OX=9606 GN=PSMD9 PE=1 SV=3	1	9	9	9	7	7	7	8	9	9	6	6	6	6	6	7	7	7	7	8	9	9	6	6	6	6	6	7	7	7	7	8	9	9	6	6	6	6	6	7	43	43
Q13442	Q13442	6	6	6	28 kDa heat- and acid-stable phosphoprotein	PDAP1	sp|Q13442|HAP28_HUMAN 28 kDa heat- and acid-stable phosphoprotein OS=Homo sapiens OX=9606 GN=PDAP1 PE=1 SV=1	1	6	6	6	6	6	6	5	6	5	5	5	5	6	5	5	6	6	6	5	6	5	5	5	5	6	5	5	6	6	6	5	6	5	5	5	5	6	5	5	26.5	26.5
P82664	P82664	7	7	7	28S ribosomal protein S10, mitochondrial	MRPS10	sp|P82664|RT10_HUMAN 28S ribosomal protein S10, mitochondrial OS=Homo sapiens OX=9606 GN=MRPS10 PE=1 SV=2	1	7	7	7	6	6	7	6	6	6	6	4	6	5	3	5	6	6	7	6	6	6	6	4	6	5	3	5	6	6	7	6	6	6	6	4	6	5	3	5	46.3	46.3
P82912	P82912	2	2	2	28S ribosomal protein S11, mitochondrial	MRPS11	sp|P82912|RT11_HUMAN 28S ribosomal protein S11, mitochondrial OS=Homo sapiens OX=9606 GN=MRPS11 PE=1 SV=2	1	2	2	2	2	1	2	2	2	2	2	2	2	2	1	2	2	1	2	2	2	2	2	2	2	2	1	2	2	1	2	2	2	2	2	2	2	2	1	2	13.4	13.4
O60783	O60783	2	2	2	28S ribosomal protein S14, mitochondrial	MRPS14	sp|O60783|RT14_HUMAN 28S ribosomal protein S14, mitochondrial OS=Homo sapiens OX=9606 GN=MRPS14 PE=1 SV=1	1	2	2	2	2	2	2	2	2	2	2	2	2	2	2	2	2	2	2	2	2	2	2	2	2	2	2	2	2	2	2	2	2	2	2	2	2	2	2	2	20.3	20.3
P82914	P82914	3	3	3	28S ribosomal protein S15, mitochondrial	MRPS15	sp|P82914|RT15_HUMAN 28S ribosomal protein S15, mitochondrial OS=Homo sapiens OX=9606 GN=MRPS15 PE=1 SV=1	1	3	3	3	1	2	1	0	1	1	0	0	0	0	2	0	1	2	1	0	1	1	0	0	0	0	2	0	1	2	1	0	1	1	0	0	0	0	2	0	10.5	10.5
Q9Y3D3	Q9Y3D3	3	3	3	28S ribosomal protein S16, mitochondrial	MRPS16	sp|Q9Y3D3|RT16_HUMAN 28S ribosomal protein S16, mitochondrial OS=Homo sapiens OX=9606 GN=MRPS16 PE=1 SV=1	1	3	3	3	1	2	2	3	2	3	2	3	2	3	1	2	1	2	2	3	2	3	2	3	2	3	1	2	1	2	2	3	2	3	2	3	2	3	1	2	28.5	28.5
Q9Y2R5	Q9Y2R5	4	4	4	28S ribosomal protein S17, mitochondrial	MRPS17	sp|Q9Y2R5|RT17_HUMAN 28S ribosomal protein S17, mitochondrial OS=Homo sapiens OX=9606 GN=MRPS17 PE=1 SV=1	1	4	4	4	4	4	4	4	4	4	3	4	4	4	4	4	4	4	4	4	4	4	3	4	4	4	4	4	4	4	4	4	4	4	3	4	4	4	4	4	51.5	51.5
Q9NVS2	Q9NVS2	2	2	2	28S ribosomal protein S18a, mitochondrial	MRPS18A	sp|Q9NVS2|RT18A_HUMAN 39S ribosomal protein S18a, mitochondrial OS=Homo sapiens OX=9606 GN=MRPS18A PE=1 SV=1	1	2	2	2	2	1	1	1	1	1	1	2	2	1	1	2	2	1	1	1	1	1	1	2	2	1	1	2	2	1	1	1	1	1	1	2	2	1	1	2	16.3	16.3
Q9Y676	Q9Y676	6	6	6	28S ribosomal protein S18b, mitochondrial	MRPS18B	sp|Q9Y676|RT18B_HUMAN 28S ribosomal protein S18b, mitochondrial OS=Homo sapiens OX=9606 GN=MRPS18B PE=1 SV=1	1	6	6	6	4	3	5	4	5	5	5	5	5	4	3	4	4	3	5	4	5	5	5	5	5	4	3	4	4	3	5	4	5	5	5	5	5	4	3	4	27.9	27.9
Q9Y399	Q9Y399	2	2	2	28S ribosomal protein S2, mitochondrial	MRPS2	sp|Q9Y399|RT02_HUMAN 28S ribosomal protein S2, mitochondrial OS=Homo sapiens OX=9606 GN=MRPS2 PE=1 SV=1	1	2	2	2	1	1	2	1	2	1	1	1	1	1	1	1	1	1	2	1	2	1	1	1	1	1	1	1	1	1	2	1	2	1	1	1	1	1	1	1	9.1	9.1
P82921	P82921	3	3	3	28S ribosomal protein S21, mitochondrial	MRPS21	sp|P82921|RT21_HUMAN 28S ribosomal protein S21, mitochondrial OS=Homo sapiens OX=9606 GN=MRPS21 PE=1 SV=3	1	3	3	3	2	2	2	2	2	2	2	2	2	2	3	2	2	2	2	2	2	2	2	2	2	2	3	2	2	2	2	2	2	2	2	2	2	2	3	2	39.1	39.1
P82650	P82650	6	6	6	28S ribosomal protein S22, mitochondrial	MRPS22	sp|P82650|RT22_HUMAN 28S ribosomal protein S22, mitochondrial OS=Homo sapiens OX=9606 GN=MRPS22 PE=1 SV=1	1	6	6	6	5	5	5	5	5	6	3	4	4	4	6	4	5	5	5	5	5	6	3	4	4	4	6	4	5	5	5	5	5	6	3	4	4	4	6	4	22.5	22.5
Q9Y3D9	Q9Y3D9	11	11	11	28S ribosomal protein S23, mitochondrial	MRPS23	sp|Q9Y3D9|RT23_HUMAN 28S ribosomal protein S23, mitochondrial OS=Homo sapiens OX=9606 GN=MRPS23 PE=1 SV=2	1	11	11	11	6	8	7	6	7	7	7	6	6	7	6	8	6	8	7	6	7	7	7	6	6	7	6	8	6	8	7	6	7	7	7	6	6	7	6	8	57.9	57.9
P82663	P82663	6	6	6	28S ribosomal protein S25, mitochondrial	MRPS25	sp|P82663|RT25_HUMAN 28S ribosomal protein S25, mitochondrial OS=Homo sapiens OX=9606 GN=MRPS25 PE=1 SV=1	1	6	6	6	5	5	4	4	6	5	4	4	3	5	5	4	5	5	4	4	6	5	4	4	3	5	5	4	5	5	4	4	6	5	4	4	3	5	5	4	49.7	49.7
Q9BYN8	Q9BYN8	2	2	2	28S ribosomal protein S26, mitochondrial	MRPS26	sp|Q9BYN8|RT26_HUMAN 28S ribosomal protein S26, mitochondrial OS=Homo sapiens OX=9606 GN=MRPS26 PE=1 SV=1	1	2	2	2	1	2	1	1	1	1	1	2	2	1	1	2	1	2	1	1	1	1	1	2	2	1	1	2	1	2	1	1	1	1	1	2	2	1	1	2	9.8	9.8
Q92552	Q92552	5	5	5	28S ribosomal protein S27, mitochondrial	MRPS27	sp|Q92552|RT27_HUMAN 28S ribosomal protein S27, mitochondrial OS=Homo sapiens OX=9606 GN=MRPS27 PE=1 SV=3	1	5	5	5	4	4	4	4	4	5	4	4	5	4	4	5	4	4	4	4	4	5	4	4	5	4	4	5	4	4	4	4	4	5	4	4	5	4	4	5	18.6	18.6
Q9Y2Q9	Q9Y2Q9	3	3	3	28S ribosomal protein S28, mitochondrial	MRPS28	sp|Q9Y2Q9|RT28_HUMAN 28S ribosomal protein S28, mitochondrial OS=Homo sapiens OX=9606 GN=MRPS28 PE=1 SV=1	1	3	3	3	2	2	1	2	2	2	1	1	2	2	2	1	2	2	1	2	2	2	1	1	2	2	2	1	2	2	1	2	2	2	1	1	2	2	2	1	17.1	17.1
P51398	P51398	4	4	4	28S ribosomal protein S29, mitochondrial	DAP3	sp|P51398|RT29_HUMAN 28S ribosomal protein S29, mitochondrial OS=Homo sapiens OX=9606 GN=DAP3 PE=1 SV=1	1	4	4	4	2	1	2	1	2	2	3	3	1	1	2	3	2	1	2	1	2	2	3	3	1	1	2	3	2	1	2	1	2	2	3	3	1	1	2	3	14.1	14.1
Q9NP92	Q9NP92	2	2	2	28S ribosomal protein S30, mitochondrial	MRPS30	sp|Q9NP92|RT30_HUMAN 39S ribosomal protein S30, mitochondrial OS=Homo sapiens OX=9606 GN=MRPS30 PE=1 SV=2	1	2	2	2	1	1	1	2	2	1	2	2	2	2	1	2	1	1	1	2	2	1	2	2	2	2	1	2	1	1	1	2	2	1	2	2	2	2	1	2	6.8	6.8
Q92665	Q92665	9	9	9	28S ribosomal protein S31, mitochondrial	MRPS31	sp|Q92665|RT31_HUMAN 28S ribosomal protein S31, mitochondrial OS=Homo sapiens OX=9606 GN=MRPS31 PE=1 SV=3	1	9	9	9	5	5	6	6	5	5	7	7	5	5	6	6	5	5	6	6	5	5	7	7	5	5	6	6	5	5	6	6	5	5	7	7	5	5	6	6	25.6	25.6
P82930	P82930	3	3	3	28S ribosomal protein S34, mitochondrial	MRPS34	sp|P82930|RT34_HUMAN 28S ribosomal protein S34, mitochondrial OS=Homo sapiens OX=9606 GN=MRPS34 PE=1 SV=2	1	3	3	3	2	2	2	2	2	2	3	2	2	2	2	3	2	2	2	2	2	2	3	2	2	2	2	3	2	2	2	2	2	2	3	2	2	2	2	3	15.6	15.6
P82673	P82673	6	6	6	28S ribosomal protein S35, mitochondrial	MRPS35	sp|P82673|RT35_HUMAN 28S ribosomal protein S35, mitochondrial OS=Homo sapiens OX=9606 GN=MRPS35 PE=1 SV=1	1	6	6	6	4	5	4	4	4	3	3	3	4	4	4	5	4	5	4	4	4	3	3	3	4	4	4	5	4	5	4	4	4	3	3	3	4	4	4	5	32.2	32.2
P82909	P82909	3	3	3	28S ribosomal protein S36, mitochondrial	MRPS36	sp|P82909|RT36_HUMAN 28S ribosomal protein S36, mitochondrial OS=Homo sapiens OX=9606 GN=MRPS36 PE=1 SV=2	1	3	3	3	3	3	3	3	2	3	3	3	3	3	3	3	3	3	3	3	2	3	3	3	3	3	3	3	3	3	3	3	2	3	3	3	3	3	3	3	33	33
P82675	P82675	3	3	3	28S ribosomal protein S5, mitochondrial	MRPS5	sp|P82675|RT05_HUMAN 28S ribosomal protein S5, mitochondrial OS=Homo sapiens OX=9606 GN=MRPS5 PE=1 SV=2	1	3	3	3	3	3	3	3	3	3	3	3	3	3	3	3	3	3	3	3	3	3	3	3	3	3	3	3	3	3	3	3	3	3	3	3	3	3	3	3	9.1	9.1
P82932	P82932	2	2	2	28S ribosomal protein S6, mitochondrial	MRPS6	sp|P82932|RT06_HUMAN 28S ribosomal protein S6, mitochondrial OS=Homo sapiens OX=9606 GN=MRPS6 PE=1 SV=3	1	2	2	2	2	2	1	1	2	2	1	1	1	2	2	1	2	2	1	1	2	2	1	1	1	2	2	1	2	2	1	1	2	2	1	1	1	2	2	1	16.8	16.8
Q9Y2R9	Q9Y2R9	9	9	9	28S ribosomal protein S7, mitochondrial	MRPS7	sp|Q9Y2R9|RT07_HUMAN 28S ribosomal protein S7, mitochondrial OS=Homo sapiens OX=9606 GN=MRPS7 PE=1 SV=2	1	9	9	9	8	7	7	7	7	6	7	7	7	7	5	7	8	7	7	7	7	6	7	7	7	7	5	7	8	7	7	7	7	6	7	7	7	7	5	7	46.3	46.3
P82933	P82933	6	6	6	28S ribosomal protein S9, mitochondrial	MRPS9	sp|P82933|RT09_HUMAN 28S ribosomal protein S9, mitochondrial OS=Homo sapiens OX=9606 GN=MRPS9 PE=1 SV=2	1	6	6	6	2	2	3	4	3	4	5	4	6	3	3	2	2	2	3	4	3	4	5	4	6	3	3	2	2	2	3	4	3	4	5	4	6	3	3	2	18.7	18.7
Q96SZ5	Q96SZ5	3	3	3	2-aminoethanethiol dioxygenase	ADO	sp|Q96SZ5|AEDO_HUMAN 2-aminoethanethiol dioxygenase OS=Homo sapiens OX=9606 GN=ADO PE=1 SV=2	1	3	3	3	2	1	2	1	2	2	1	2	2	2	1	2	2	1	2	1	2	2	1	2	2	2	1	2	2	1	2	1	2	2	1	2	2	2	1	2	15.6	15.6
Q5HYK3	Q5HYK3	2	2	2	2-methoxy-6-polyprenyl-1,4-benzoquinol methylase, mitochondrial	COQ5	sp|Q5HYK3|COQ5_HUMAN 2-methoxy-6-polyprenyl-1,4-benzoquinol methylase, mitochondrial OS=Homo sapiens OX=9606 GN=COQ5 PE=1 SV=2	1	2	2	2	0	1	0	0	0	1	0	0	0	0	0	1	0	1	0	0	0	1	0	0	0	0	0	1	0	1	0	0	0	1	0	0	0	0	0	1	8.9	8.9
Q02218;Q9ULD0	Q02218	19;2	19;2	19;2	2-oxoglutarate dehydrogenase, mitochondrial	OGDH	sp|Q02218|ODO1_HUMAN 2-oxoglutarate dehydrogenase, mitochondrial OS=Homo sapiens OX=9606 GN=OGDH PE=1 SV=3	2	19	19	19	10	12	11	18	16	15	8	10	12	13	9	13	10	12	11	18	16	15	8	10	12	13	9	13	10	12	11	18	16	15	8	10	12	13	9	13	26.9	26.9
P12694	P12694	4	4	4	2-oxoisovalerate dehydrogenase subunit alpha, mitochondrial	BCKDHA	sp|P12694|ODBA_HUMAN 2-oxoisovalerate dehydrogenase subunit alpha, mitochondrial OS=Homo sapiens OX=9606 GN=BCKDHA PE=1 SV=2	1	4	4	4	3	3	4	4	4	4	3	3	2	2	2	4	3	3	4	4	4	4	3	3	2	2	2	4	3	3	4	4	4	4	3	3	2	2	2	4	16	16
P21953	P21953	3	3	3	2-oxoisovalerate dehydrogenase subunit beta, mitochondrial	BCKDHB	sp|P21953|ODBB_HUMAN 2-oxoisovalerate dehydrogenase subunit beta, mitochondrial OS=Homo sapiens OX=9606 GN=BCKDHB PE=1 SV=2	1	3	3	3	1	1	0	3	3	2	2	2	3	1	1	1	1	1	0	3	3	2	2	2	3	1	1	1	1	1	0	3	3	2	2	2	3	1	1	1	8.2	8.2
O95861	O95861	15	15	15	3(2),5-bisphosphate nucleotidase 1	BPNT1	sp|O95861|BPNT1_HUMAN 3(2),5-bisphosphate nucleotidase 1 OS=Homo sapiens OX=9606 GN=BPNT1 PE=1 SV=1	1	15	15	15	11	12	14	13	13	13	13	13	13	12	13	10	11	12	14	13	13	13	13	13	13	12	13	10	11	12	14	13	13	13	13	13	13	12	13	10	62.7	62.7
Q8IV48	Q8IV48	4	4	4	3-5 exoribonuclease 1	ERI1	sp|Q8IV48|ERI1_HUMAN 3-5 exoribonuclease 1 OS=Homo sapiens OX=9606 GN=ERI1 PE=1 SV=3	1	4	4	4	2	2	2	3	2	2	1	1	1	3	2	3	2	2	2	3	2	2	1	1	1	3	2	3	2	2	2	3	2	2	1	1	1	3	2	3	20.6	20.6
Q9BYD6	Q9BYD6	7	7	7	39S ribosomal protein L1, mitochondrial	MRPL1	sp|Q9BYD6|RM01_HUMAN 39S ribosomal protein L1, mitochondrial OS=Homo sapiens OX=9606 GN=MRPL1 PE=1 SV=2	1	7	7	7	3	5	5	3	3	4	3	4	2	7	5	6	3	5	5	3	3	4	3	4	2	7	5	6	3	5	5	3	3	4	3	4	2	7	5	6	32	32
Q9Y3B7	Q9Y3B7	7	7	7	39S ribosomal protein L11, mitochondrial	MRPL11	sp|Q9Y3B7|RM11_HUMAN 39S ribosomal protein L11, mitochondrial OS=Homo sapiens OX=9606 GN=MRPL11 PE=1 SV=1	1	7	7	7	6	6	6	6	6	6	7	6	6	7	7	7	6	6	6	6	6	6	7	6	6	7	7	7	6	6	6	6	6	6	7	6	6	7	7	7	43.8	43.8
P52815	P52815	8	8	8	39S ribosomal protein L12, mitochondrial	MRPL12	sp|P52815|RM12_HUMAN 39S ribosomal protein L12, mitochondrial OS=Homo sapiens OX=9606 GN=MRPL12 PE=1 SV=2	1	8	8	8	7	7	7	6	6	6	5	6	5	7	6	7	7	7	7	6	6	6	5	6	5	7	6	7	7	7	7	6	6	6	5	6	5	7	6	7	54.5	54.5
Q9BYD1	Q9BYD1	7	7	7	39S ribosomal protein L13, mitochondrial	MRPL13	sp|Q9BYD1|RM13_HUMAN 39S ribosomal protein L13, mitochondrial OS=Homo sapiens OX=9606 GN=MRPL13 PE=1 SV=1	1	7	7	7	6	6	6	5	6	6	6	5	5	5	5	6	6	6	6	5	6	6	6	5	5	5	5	6	6	6	6	5	6	6	6	5	5	5	5	6	46.1	46.1
Q6P1L8	Q6P1L8	5	5	5	39S ribosomal protein L14, mitochondrial	MRPL14	sp|Q6P1L8|RM14_HUMAN 39S ribosomal protein L14, mitochondrial OS=Homo sapiens OX=9606 GN=MRPL14 PE=1 SV=1	1	5	5	5	2	3	4	5	5	3	4	4	4	3	3	3	2	3	4	5	5	3	4	4	4	3	3	3	2	3	4	5	5	3	4	4	4	3	3	3	40.7	40.7
Q9P015	Q9P015	4	4	4	39S ribosomal protein L15, mitochondrial	MRPL15	sp|Q9P015|RM15_HUMAN 39S ribosomal protein L15, mitochondrial OS=Homo sapiens OX=9606 GN=MRPL15 PE=1 SV=1	1	4	4	4	4	3	3	2	3	2	3	3	3	3	3	4	4	3	3	2	3	2	3	3	3	3	3	4	4	3	3	2	3	2	3	3	3	3	3	4	21.6	21.6
Q9NX20	Q9NX20	6	6	6	39S ribosomal protein L16, mitochondrial	MRPL16	sp|Q9NX20|RM16_HUMAN 39S ribosomal protein L16, mitochondrial OS=Homo sapiens OX=9606 GN=MRPL16 PE=1 SV=1	1	6	6	6	5	5	5	4	3	3	4	3	3	4	4	4	5	5	5	4	3	3	4	3	3	4	4	4	5	5	5	4	3	3	4	3	3	4	4	4	27.9	27.9
Q9NRX2	Q9NRX2	6	6	6	39S ribosomal protein L17, mitochondrial	MRPL17	sp|Q9NRX2|RM17_HUMAN 39S ribosomal protein L17, mitochondrial OS=Homo sapiens OX=9606 GN=MRPL17 PE=1 SV=1	1	6	6	6	4	4	4	2	2	2	4	4	3	3	2	3	4	4	4	2	2	2	4	4	3	3	2	3	4	4	4	2	2	2	4	4	3	3	2	3	31.4	31.4
P49406	P49406	2	2	2	39S ribosomal protein L19, mitochondrial	MRPL19	sp|P49406|RM19_HUMAN 39S ribosomal protein L19, mitochondrial OS=Homo sapiens OX=9606 GN=MRPL19 PE=1 SV=2	1	2	2	2	1	1	1	2	1	1	1	1	2	1	1	1	1	1	1	2	1	1	1	1	2	1	1	1	1	1	1	2	1	1	1	1	2	1	1	1	7.9	7.9
Q5T653	Q5T653	2	2	2	39S ribosomal protein L2, mitochondrial	MRPL2	sp|Q5T653|RM02_HUMAN 39S ribosomal protein L2, mitochondrial OS=Homo sapiens OX=9606 GN=MRPL2 PE=1 SV=2	1	2	2	2	1	1	2	2	1	2	2	1	1	2	1	2	1	1	2	2	1	2	2	1	1	2	1	2	1	1	2	2	1	2	2	1	1	2	1	2	14.1	14.1
Q9BYC9	Q9BYC9	2	2	2	39S ribosomal protein L20, mitochondrial	MRPL20	sp|Q9BYC9|RM20_HUMAN 39S ribosomal protein L20, mitochondrial OS=Homo sapiens OX=9606 GN=MRPL20 PE=1 SV=1	1	2	2	2	2	2	2	2	2	1	2	1	1	2	2	2	2	2	2	2	2	1	2	1	1	2	2	2	2	2	2	2	2	1	2	1	1	2	2	2	14.1	14.1
Q9NWU5	Q9NWU5	5	5	5	39S ribosomal protein L22, mitochondrial	MRPL22	sp|Q9NWU5|RM22_HUMAN 39S ribosomal protein L22, mitochondrial OS=Homo sapiens OX=9606 GN=MRPL22 PE=1 SV=1	1	5	5	5	5	5	4	3	3	4	2	4	3	4	5	4	5	5	4	3	3	4	2	4	3	4	5	4	5	5	4	3	3	4	2	4	3	4	5	4	32.5	32.5
Q16540	Q16540	2	2	2	39S ribosomal protein L23, mitochondrial	MRPL23	sp|Q16540|RM23_HUMAN 39S ribosomal protein L23, mitochondrial OS=Homo sapiens OX=9606 GN=MRPL23 PE=1 SV=1	1	2	2	2	2	2	2	2	2	2	2	2	2	2	2	2	2	2	2	2	2	2	2	2	2	2	2	2	2	2	2	2	2	2	2	2	2	2	2	2	15	15
Q96A35	Q96A35	5	5	5	39S ribosomal protein L24, mitochondrial	MRPL24	sp|Q96A35|RM24_HUMAN 39S ribosomal protein L24, mitochondrial OS=Homo sapiens OX=9606 GN=MRPL24 PE=1 SV=1	1	5	5	5	3	3	3	1	3	1	1	2	1	2	2	2	3	3	3	1	3	1	1	2	1	2	2	2	3	3	3	1	3	1	1	2	1	2	2	2	30.1	30.1
Q9P0M9	Q9P0M9	3	3	3	39S ribosomal protein L27, mitochondrial	MRPL27	sp|Q9P0M9|RM27_HUMAN 39S ribosomal protein L27, mitochondrial OS=Homo sapiens OX=9606 GN=MRPL27 PE=1 SV=1	1	3	3	3	1	3	3	2	3	2	2	2	1	2	2	3	1	3	3	2	3	2	2	2	1	2	2	3	1	3	3	2	3	2	2	2	1	2	2	3	26.4	26.4
Q13084	Q13084	4	4	4	39S ribosomal protein L28, mitochondrial	MRPL28	sp|Q13084|RM28_HUMAN 39S ribosomal protein L28, mitochondrial OS=Homo sapiens OX=9606 GN=MRPL28 PE=1 SV=4	1	4	4	4	2	2	2	3	3	2	3	3	2	2	2	3	2	2	2	3	3	2	3	3	2	2	2	3	2	2	2	3	3	2	3	3	2	2	2	3	16.4	16.4
P09001	P09001	5	5	5	39S ribosomal protein L3, mitochondrial	MRPL3	sp|P09001|RM03_HUMAN 39S ribosomal protein L3, mitochondrial OS=Homo sapiens OX=9606 GN=MRPL3 PE=1 SV=1	1	5	5	5	4	3	5	5	4	3	5	5	4	4	4	4	4	3	5	5	4	3	5	5	4	4	4	4	4	3	5	5	4	3	5	5	4	4	4	4	16.7	16.7
Q8TCC3	Q8TCC3	2	2	2	39S ribosomal protein L30, mitochondrial	MRPL30	sp|Q8TCC3|RM30_HUMAN 39S ribosomal protein L30, mitochondrial OS=Homo sapiens OX=9606 GN=MRPL30 PE=1 SV=1	1	2	2	2	0	0	0	0	0	0	0	0	0	2	2	2	0	0	0	0	0	0	0	0	0	2	2	2	0	0	0	0	0	0	0	0	0	2	2	2	13.7	13.7
Q9BYC8	Q9BYC8	3	3	3	39S ribosomal protein L32, mitochondrial	MRPL32	sp|Q9BYC8|RM32_HUMAN 39S ribosomal protein L32, mitochondrial OS=Homo sapiens OX=9606 GN=MRPL32 PE=1 SV=1	1	3	3	3	2	2	2	2	2	2	3	3	2	2	2	2	2	2	2	2	2	2	3	3	2	2	2	2	2	2	2	2	2	2	3	3	2	2	2	2	23.9	23.9
O75394	O75394	2	2	2	39S ribosomal protein L33, mitochondrial	MRPL33	sp|O75394|RM33_HUMAN 39S ribosomal protein L33, mitochondrial OS=Homo sapiens OX=9606 GN=MRPL33 PE=1 SV=1	1	2	2	2	2	2	2	1	1	1	1	2	1	2	2	1	2	2	2	1	1	1	1	2	1	2	2	1	2	2	2	1	1	1	1	2	1	2	2	1	38.5	38.5
Q9BZE1	Q9BZE1	6	6	6	39S ribosomal protein L37, mitochondrial	MRPL37	sp|Q9BZE1|RM37_HUMAN 39S ribosomal protein L37, mitochondrial OS=Homo sapiens OX=9606 GN=MRPL37 PE=1 SV=2	1	6	6	6	3	3	5	3	3	5	5	5	4	4	2	3	3	3	5	3	3	5	5	5	4	4	2	3	3	3	5	3	3	5	5	5	4	4	2	3	26.7	26.7
Q9NYK5	Q9NYK5	9	9	9	39S ribosomal protein L39, mitochondrial	MRPL39	sp|Q9NYK5|RM39_HUMAN 39S ribosomal protein L39, mitochondrial OS=Homo sapiens OX=9606 GN=MRPL39 PE=1 SV=3	1	9	9	9	6	7	6	6	7	5	6	7	8	6	6	7	6	7	6	6	7	5	6	7	8	6	6	7	6	7	6	6	7	5	6	7	8	6	6	7	32	32
Q9BYD3	Q9BYD3	4	4	4	39S ribosomal protein L4, mitochondrial	MRPL4	sp|Q9BYD3|RM04_HUMAN 39S ribosomal protein L4, mitochondrial OS=Homo sapiens OX=9606 GN=MRPL4 PE=1 SV=1	1	4	4	4	3	2	4	4	3	4	3	3	3	3	3	3	3	2	4	4	3	4	3	3	3	3	3	3	3	2	4	4	3	4	3	3	3	3	3	3	20.6	20.6
Q9NQ50	Q9NQ50	3	3	3	39S ribosomal protein L40, mitochondrial	MRPL40	sp|Q9NQ50|RM40_HUMAN 39S ribosomal protein L40, mitochondrial OS=Homo sapiens OX=9606 GN=MRPL40 PE=1 SV=1	1	3	3	3	1	2	1	2	1	2	1	1	2	1	1	1	1	2	1	2	1	2	1	1	2	1	1	1	1	2	1	2	1	2	1	1	2	1	1	1	23.3	23.3
Q8IXM3	Q8IXM3	4	4	4	39S ribosomal protein L41, mitochondrial	MRPL41	sp|Q8IXM3|RM41_HUMAN 39S ribosomal protein L41, mitochondrial OS=Homo sapiens OX=9606 GN=MRPL41 PE=1 SV=1	1	4	4	4	3	4	2	1	2	3	3	3	2	2	2	3	3	4	2	1	2	3	3	3	2	2	2	3	3	4	2	1	2	3	3	3	2	2	2	3	31.4	31.4
Q8N983	Q8N983	3	3	3	39S ribosomal protein L43, mitochondrial	MRPL43	sp|Q8N983|RM43_HUMAN 39S ribosomal protein L43, mitochondrial OS=Homo sapiens OX=9606 GN=MRPL43 PE=1 SV=1	1	3	3	3	2	2	2	2	2	3	2	2	2	2	2	2	2	2	2	2	2	3	2	2	2	2	2	2	2	2	2	2	2	3	2	2	2	2	2	2	18.6	18.6
Q9H9J2	Q9H9J2	4	4	4	39S ribosomal protein L44, mitochondrial	MRPL44	sp|Q9H9J2|RM44_HUMAN 39S ribosomal protein L44, mitochondrial OS=Homo sapiens OX=9606 GN=MRPL44 PE=1 SV=1	1	4	4	4	4	4	4	3	4	4	3	3	4	4	2	4	4	4	4	3	4	4	3	3	4	4	2	4	4	4	4	3	4	4	3	3	4	4	2	4	16.6	16.6
Q9BRJ2	Q9BRJ2	5	5	5	39S ribosomal protein L45, mitochondrial	MRPL45	sp|Q9BRJ2|RM45_HUMAN 39S ribosomal protein L45, mitochondrial OS=Homo sapiens OX=9606 GN=MRPL45 PE=1 SV=2	1	5	5	5	3	2	3	3	3	3	2	5	3	4	3	3	3	2	3	3	3	3	2	5	3	4	3	3	3	2	3	3	3	3	2	5	3	4	3	3	21.6	21.6
Q9H2W6	Q9H2W6	5	5	5	39S ribosomal protein L46, mitochondrial	MRPL46	sp|Q9H2W6|RM46_HUMAN 39S ribosomal protein L46, mitochondrial OS=Homo sapiens OX=9606 GN=MRPL46 PE=1 SV=1	1	5	5	5	4	4	4	3	4	4	2	5	3	4	3	3	4	4	4	3	4	4	2	5	3	4	3	3	4	4	4	3	4	4	2	5	3	4	3	3	24	24
Q9HD33	Q9HD33	6	6	6	39S ribosomal protein L47, mitochondrial	MRPL47	sp|Q9HD33|RM47_HUMAN 39S ribosomal protein L47, mitochondrial OS=Homo sapiens OX=9606 GN=MRPL47 PE=1 SV=2	1	6	6	6	5	6	6	5	4	5	3	5	3	5	5	5	5	6	6	5	4	5	3	5	3	5	5	5	5	6	6	5	4	5	3	5	3	5	5	5	27.6	27.6
Q13405	Q13405	7	7	7	39S ribosomal protein L49, mitochondrial	MRPL49	sp|Q13405|RM49_HUMAN 39S ribosomal protein L49, mitochondrial OS=Homo sapiens OX=9606 GN=MRPL49 PE=1 SV=1	1	7	7	7	7	7	7	5	5	5	6	6	5	5	6	6	7	7	7	5	5	5	6	6	5	5	6	6	7	7	7	5	5	5	6	6	5	5	6	6	47	47
Q8N5N7	Q8N5N7	5	5	5	39S ribosomal protein L50, mitochondrial	MRPL50	sp|Q8N5N7|RM50_HUMAN 39S ribosomal protein L50, mitochondrial OS=Homo sapiens OX=9606 GN=MRPL50 PE=1 SV=2	1	5	5	5	5	5	5	4	4	3	5	5	5	5	4	5	5	5	5	4	4	3	5	5	5	5	4	5	5	5	5	4	4	3	5	5	5	5	4	5	50.6	50.6
Q86TS9	Q86TS9	2	2	2	39S ribosomal protein L52, mitochondrial	MRPL52	sp|Q86TS9|RM52_HUMAN 39S ribosomal protein L52, mitochondrial OS=Homo sapiens OX=9606 GN=MRPL52 PE=1 SV=2	1	2	2	2	1	1	1	1	0	1	1	1	1	1	1	2	1	1	1	1	0	1	1	1	1	1	1	2	1	1	1	1	0	1	1	1	1	1	1	2	44.7	44.7
Q96EL3	Q96EL3	2	2	2	39S ribosomal protein L53, mitochondrial	MRPL53	sp|Q96EL3|RM53_HUMAN 39S ribosomal protein L53, mitochondrial OS=Homo sapiens OX=9606 GN=MRPL53 PE=1 SV=1	1	2	2	2	2	2	2	2	2	2	2	2	2	2	2	2	2	2	2	2	2	2	2	2	2	2	2	2	2	2	2	2	2	2	2	2	2	2	2	2	16.1	16.1
Q6P161	Q6P161	2	2	2	39S ribosomal protein L54, mitochondrial	MRPL54	sp|Q6P161|RM54_HUMAN 39S ribosomal protein L54, mitochondrial OS=Homo sapiens OX=9606 GN=MRPL54 PE=1 SV=1	1	2	2	2	1	1	1	2	2	2	1	1	1	1	0	1	1	1	1	2	2	2	1	1	1	1	0	1	1	1	1	2	2	2	1	1	1	1	0	1	26.1	26.1
Q7Z7F7	Q7Z7F7	5	5	5	39S ribosomal protein L55, mitochondrial	MRPL55	sp|Q7Z7F7|RM55_HUMAN 39S ribosomal protein L55, mitochondrial OS=Homo sapiens OX=9606 GN=MRPL55 PE=1 SV=1	1	5	5	5	1	1	3	1	1	1	2	2	2	2	1	4	1	1	3	1	1	1	2	2	2	2	1	4	1	1	3	1	1	1	2	2	2	2	1	4	31.2	31.2
Q9BYD2	Q9BYD2	5	5	5	39S ribosomal protein L9, mitochondrial	MRPL9	sp|Q9BYD2|RM09_HUMAN 39S ribosomal protein L9, mitochondrial OS=Homo sapiens OX=9606 GN=MRPL9 PE=1 SV=2	1	5	5	5	4	3	4	4	4	4	5	4	3	5	4	4	4	3	4	4	4	4	5	4	3	5	4	4	4	3	4	4	4	4	5	4	3	5	4	4	17.6	17.6
Q99714	Q99714	6	6	6	3-hydroxyacyl-CoA dehydrogenase type-2	HSD17B10	sp|Q99714|HCD2_HUMAN 3-hydroxyacyl-CoA dehydrogenase type-2 OS=Homo sapiens OX=9606 GN=HSD17B10 PE=1 SV=3	1	6	6	6	6	6	6	6	6	6	6	6	6	6	6	6	6	6	6	6	6	6	6	6	6	6	6	6	6	6	6	6	6	6	6	6	6	6	6	6	33.3	33.3
Q9BUT1	Q9BUT1	7	7	7	3-hydroxybutyrate dehydrogenase type 2	BDH2	sp|Q9BUT1|BDH2_HUMAN 3-hydroxybutyrate dehydrogenase type 2 OS=Homo sapiens OX=9606 GN=BDH2 PE=1 SV=2	1	7	7	7	3	3	3	3	4	3	2	4	5	4	3	2	3	3	3	3	4	3	2	4	5	4	3	2	3	3	3	3	4	3	2	4	5	4	3	2	43.3	43.3
P31937	P31937	11	11	11	3-hydroxyisobutyrate dehydrogenase, mitochondrial	HIBADH	sp|P31937|3HIDH_HUMAN 3-hydroxyisobutyrate dehydrogenase, mitochondrial OS=Homo sapiens OX=9606 GN=HIBADH PE=1 SV=2	1	11	11	11	10	9	9	6	9	8	7	7	7	9	10	7	10	9	9	6	9	8	7	7	7	9	10	7	10	9	9	6	9	8	7	7	7	9	10	7	47.9	47.9
Q6NVY1	Q6NVY1	10	10	10	3-hydroxyisobutyryl-CoA hydrolase, mitochondrial	HIBCH	sp|Q6NVY1|HIBCH_HUMAN 3-hydroxyisobutyryl-CoA hydrolase, mitochondrial OS=Homo sapiens OX=9606 GN=HIBCH PE=1 SV=2	1	10	10	10	8	8	9	8	8	8	6	8	6	9	8	7	8	8	9	8	8	8	6	8	6	9	8	7	8	8	9	8	8	8	6	8	6	9	8	7	28.8	28.8
P42765	P42765	18	18	18	3-ketoacyl-CoA thiolase, mitochondrial	ACAA2	sp|P42765|THIM_HUMAN 3-ketoacyl-CoA thiolase, mitochondrial OS=Homo sapiens OX=9606 GN=ACAA2 PE=1 SV=2	1	18	18	18	16	15	16	15	15	17	12	14	14	15	15	15	16	15	16	15	15	17	12	14	14	15	15	15	16	15	16	15	15	17	12	14	14	15	15	15	65.2	65.2
P09110	P09110	14	14	14	3-ketoacyl-CoA thiolase, peroxisomal	ACAA1	sp|P09110|THIK_HUMAN 3-ketoacyl-CoA thiolase, peroxisomal OS=Homo sapiens OX=9606 GN=ACAA1 PE=1 SV=2	1	14	14	14	9	11	10	10	11	10	12	11	12	9	9	11	9	11	10	10	11	10	12	11	12	9	9	11	9	11	10	10	11	10	12	11	12	9	9	11	51.7	51.7
P25325	P25325	5	5	5	3-mercaptopyruvate sulfurtransferase	MPST	sp|P25325|THTM_HUMAN 3-mercaptopyruvate sulfurtransferase OS=Homo sapiens OX=9606 GN=MPST PE=1 SV=3	1	5	5	5	3	3	2	2	2	3	3	3	3	1	1	1	3	3	2	2	2	3	3	3	3	1	1	1	3	3	2	2	2	3	3	3	3	1	1	1	21.5	21.5
Q9NWU1	Q9NWU1	2	2	2	3-oxoacyl-[acyl-carrier-protein] synthase, mitochondrial	OXSM	sp|Q9NWU1|OXSM_HUMAN 3-oxoacyl-[acyl-carrier-protein] synthase, mitochondrial OS=Homo sapiens OX=9606 GN=OXSM PE=1 SV=1	1	2	2	2	1	1	1	1	1	1	1	2	0	0	1	1	1	1	1	1	1	1	1	2	0	0	1	1	1	1	1	1	1	1	1	2	0	0	1	1	8.9	8.9
O15530;Q6A1A2	O15530;Q6A1A2	9;7	9;7	9;7	3-phosphoinositide-dependent protein kinase 1;Putative 3-phosphoinositide-dependent protein kinase 2	PDPK1;PDPK2P	sp|O15530|PDPK1_HUMAN 3-phosphoinositide-dependent protein kinase 1 OS=Homo sapiens OX=9606 GN=PDPK1 PE=1 SV=1;sp|Q6A1A2|PDPK2_HUMAN Putative 3-phosphoinositide-dependent protein kinase 2 OS=Homo sapiens OX=9606 GN=PDPK2P PE=5 SV=1	2	9	9	9	4	3	7	9	6	5	7	8	7	6	3	6	4	3	7	9	6	5	7	8	7	6	3	6	4	3	7	9	6	5	7	8	7	6	3	6	23.2	23.2
P46783;Q9NQ39	P46783	7;2	7;2	7;2	40S ribosomal protein S10	RPS10	sp|P46783|RS10_HUMAN 40S ribosomal protein S10 OS=Homo sapiens OX=9606 GN=RPS10 PE=1 SV=1	2	7	7	7	4	3	5	6	5	4	5	7	7	5	6	7	4	3	5	6	5	4	5	7	7	5	6	7	4	3	5	6	5	4	5	7	7	5	6	7	34.5	34.5
P62280	P62280	12	12	12	40S ribosomal protein S11	RPS11	sp|P62280|RS11_HUMAN 40S ribosomal protein S11 OS=Homo sapiens OX=9606 GN=RPS11 PE=1 SV=3	1	12	12	12	9	8	10	8	10	9	8	8	9	9	9	9	9	8	10	8	10	9	8	8	9	9	9	9	9	8	10	8	10	9	8	8	9	9	9	9	55.7	55.7
P25398	P25398	16	16	16	40S ribosomal protein S12	RPS12	sp|P25398|RS12_HUMAN 40S ribosomal protein S12 OS=Homo sapiens OX=9606 GN=RPS12 PE=1 SV=3	1	16	16	16	16	15	13	10	10	10	12	12	11	11	12	10	16	15	13	10	10	10	12	12	11	11	12	10	16	15	13	10	10	10	12	12	11	11	12	10	84.8	84.8
P62277	P62277	16	16	16	40S ribosomal protein S13	RPS13	sp|P62277|RS13_HUMAN 40S ribosomal protein S13 OS=Homo sapiens OX=9606 GN=RPS13 PE=1 SV=2	1	16	16	16	15	15	15	12	14	13	12	12	12	15	15	13	15	15	15	12	14	13	12	12	12	15	15	13	15	15	15	12	14	13	12	12	12	15	15	13	66.9	66.9
P62263	P62263	12	12	12	40S ribosomal protein S14	RPS14	sp|P62263|RS14_HUMAN 40S ribosomal protein S14 OS=Homo sapiens OX=9606 GN=RPS14 PE=1 SV=3	1	12	12	12	11	10	10	9	9	9	10	11	11	11	10	11	11	10	10	9	9	9	10	11	11	11	10	11	11	10	10	9	9	9	10	11	11	11	10	11	79.5	79.5
P62841	P62841	9	9	9	40S ribosomal protein S15	RPS15	sp|P62841|RS15_HUMAN 40S ribosomal protein S15 OS=Homo sapiens OX=9606 GN=RPS15 PE=1 SV=2	1	9	9	9	5	7	7	5	5	6	5	4	5	5	7	5	5	7	7	5	5	6	5	4	5	5	7	5	5	7	7	5	5	6	5	4	5	5	7	5	71	71
P62244	P62244	13	13	13	40S ribosomal protein S15a	RPS15A	sp|P62244|RS15A_HUMAN 40S ribosomal protein S15a OS=Homo sapiens OX=9606 GN=RPS15A PE=1 SV=2	1	13	13	13	11	11	9	11	9	10	12	11	9	9	8	11	11	11	9	11	9	10	12	11	9	9	8	11	11	11	9	11	9	10	12	11	9	9	8	11	75.4	75.4
P62249	P62249	16	16	16	40S ribosomal protein S16	RPS16	sp|P62249|RS16_HUMAN 40S ribosomal protein S16 OS=Homo sapiens OX=9606 GN=RPS16 PE=1 SV=2	1	16	16	16	14	14	15	11	11	11	11	11	13	10	13	13	14	14	15	11	11	11	11	11	13	10	13	13	14	14	15	11	11	11	11	11	13	10	13	13	62.3	62.3
P08708	P08708	8	8	8	40S ribosomal protein S17	RPS17	sp|P08708|RS17_HUMAN 40S ribosomal protein S17 OS=Homo sapiens OX=9606 GN=RPS17 PE=1 SV=2	1	8	8	8	7	7	8	7	8	6	7	7	8	7	6	6	7	7	8	7	8	6	7	7	8	7	6	6	7	7	8	7	8	6	7	7	8	7	6	6	60	60
P62269	P62269	12	12	12	40S ribosomal protein S18	RPS18	sp|P62269|RS18_HUMAN 40S ribosomal protein S18 OS=Homo sapiens OX=9606 GN=RPS18 PE=1 SV=3	1	12	12	12	11	10	9	8	8	9	8	8	9	9	10	9	11	10	9	8	8	9	8	8	9	9	10	9	11	10	9	8	8	9	8	8	9	9	10	9	59.9	59.9
P39019	P39019	15	15	15	40S ribosomal protein S19	RPS19	sp|P39019|RS19_HUMAN 40S ribosomal protein S19 OS=Homo sapiens OX=9606 GN=RPS19 PE=1 SV=2	1	15	15	15	14	13	12	11	11	11	9	10	12	11	12	11	14	13	12	11	11	11	9	10	12	11	12	11	14	13	12	11	11	11	9	10	12	11	12	11	69	69
P15880	P15880	14	14	14	40S ribosomal protein S2	RPS2	sp|P15880|RS2_HUMAN 40S ribosomal protein S2 OS=Homo sapiens OX=9606 GN=RPS2 PE=1 SV=2	1	14	14	14	13	13	12	10	12	10	11	11	10	12	13	11	13	13	12	10	12	10	11	11	10	12	13	11	13	13	12	10	12	10	11	11	10	12	13	11	45.1	45.1
P60866	P60866	7	7	7	40S ribosomal protein S20	RPS20	sp|P60866|RS20_HUMAN 40S ribosomal protein S20 OS=Homo sapiens OX=9606 GN=RPS20 PE=1 SV=1	1	7	7	7	6	6	6	6	6	6	5	5	5	5	4	5	6	6	6	6	6	6	5	5	5	5	4	5	6	6	6	6	6	6	5	5	5	5	4	5	37	37
P63220	P63220	10	10	10	40S ribosomal protein S21	RPS21	sp|P63220|RS21_HUMAN 40S ribosomal protein S21 OS=Homo sapiens OX=9606 GN=RPS21 PE=1 SV=1	1	10	10	10	9	10	9	8	9	7	8	8	8	9	10	9	9	10	9	8	9	7	8	8	8	9	10	9	9	10	9	8	9	7	8	8	8	9	10	9	75.9	75.9
P62266	P62266	7	7	7	40S ribosomal protein S23	RPS23	sp|P62266|RS23_HUMAN 40S ribosomal protein S23 OS=Homo sapiens OX=9606 GN=RPS23 PE=1 SV=3	1	7	7	7	6	6	5	5	5	5	5	4	5	3	4	6	6	6	5	5	5	5	5	4	5	3	4	6	6	6	5	5	5	5	5	4	5	3	4	6	42.7	42.7
P62847	P62847	7	7	7	40S ribosomal protein S24	RPS24	sp|P62847|RS24_HUMAN 40S ribosomal protein S24 OS=Homo sapiens OX=9606 GN=RPS24 PE=1 SV=1	1	7	7	7	7	6	5	5	5	5	4	5	4	5	6	5	7	6	5	5	5	5	4	5	4	5	6	5	7	6	5	5	5	5	4	5	4	5	6	5	42.1	42.1
P62851	P62851	5	5	5	40S ribosomal protein S25	RPS25	sp|P62851|RS25_HUMAN 40S ribosomal protein S25 OS=Homo sapiens OX=9606 GN=RPS25 PE=1 SV=1	1	5	5	5	5	5	5	5	5	4	5	5	5	5	5	5	5	5	5	5	5	4	5	5	5	5	5	5	5	5	5	5	5	4	5	5	5	5	5	5	31.2	31.2
P62854;Q5JNZ5	P62854	5;2	5;2	5;2	40S ribosomal protein S26	RPS26	sp|P62854|RS26_HUMAN 40S ribosomal protein S26 OS=Homo sapiens OX=9606 GN=RPS26 PE=1 SV=3	2	5	5	5	5	5	4	3	3	4	3	4	4	4	5	4	5	5	4	3	3	4	3	4	4	4	5	4	5	5	4	3	3	4	3	4	4	4	5	4	34.8	34.8
Q71UM5	Q71UM5	8	8	3	40S ribosomal protein S27-like	RPS27L	sp|Q71UM5|RS27L_HUMAN 40S ribosomal protein S27-like OS=Homo sapiens OX=9606 GN=RPS27L PE=1 SV=3	1	8	8	3	8	7	7	7	7	6	7	7	7	7	8	7	8	7	7	7	7	6	7	7	7	7	8	7	3	2	2	2	2	1	2	2	2	2	3	2	50	50
P62857	P62857	9	9	9	40S ribosomal protein S28	RPS28	sp|P62857|RS28_HUMAN 40S ribosomal protein S28 OS=Homo sapiens OX=9606 GN=RPS28 PE=1 SV=1	1	9	9	9	9	8	8	7	9	7	7	9	7	9	9	9	9	8	8	7	9	7	7	9	7	9	9	9	9	8	8	7	9	7	7	9	7	9	9	9	81.2	81.2
P62273	P62273	5	5	5	40S ribosomal protein S29	RPS29	sp|P62273|RS29_HUMAN 40S ribosomal protein S29 OS=Homo sapiens OX=9606 GN=RPS29 PE=1 SV=2	1	5	5	5	3	3	1	2	2	2	2	2	1	1	2	1	3	3	1	2	2	2	2	2	1	1	2	1	3	3	1	2	2	2	2	2	1	1	2	1	62.5	62.5
P23396	P23396	24	24	24	40S ribosomal protein S3	RPS3	sp|P23396|RS3_HUMAN 40S ribosomal protein S3 OS=Homo sapiens OX=9606 GN=RPS3 PE=1 SV=2	1	24	24	24	24	23	22	19	19	19	18	21	20	23	22	20	24	23	22	19	19	19	18	21	20	23	22	20	24	23	22	19	19	19	18	21	20	23	22	20	80.2	80.2
P61247	P61247	23	23	23	40S ribosomal protein S3a	RPS3A	sp|P61247|RS3A_HUMAN 40S ribosomal protein S3a OS=Homo sapiens OX=9606 GN=RPS3A PE=1 SV=2	1	23	23	23	21	22	21	19	21	20	14	17	16	21	20	19	21	22	21	19	21	20	14	17	16	21	20	19	21	22	21	19	21	20	14	17	16	21	20	19	62.5	62.5
P62701	P62701	20	20	12	40S ribosomal protein S4, X isoform	RPS4X	sp|P62701|RS4X_HUMAN 40S ribosomal protein S4, X isoform OS=Homo sapiens OX=9606 GN=RPS4X PE=1 SV=2	1	20	20	12	14	16	16	15	15	15	15	12	14	15	15	14	14	16	16	15	15	15	15	12	14	15	15	14	11	12	12	12	10	11	9	9	9	11	11	10	63.1	63.1
P22090	P22090	13	8	6	40S ribosomal protein S4, Y isoform 1	RPS4Y1	sp|P22090|RS4Y1_HUMAN 40S ribosomal protein S4, Y isoform 1 OS=Homo sapiens OX=9606 GN=RPS4Y1 PE=1 SV=2	1	13	8	6	9	10	10	1	3	2	3	1	2	10	9	9	8	8	8	0	0	0	0	0	0	8	7	7	6	6	6	0	0	0	0	0	0	6	5	6	49	39.2
P46782	P46782	18	18	18	40S ribosomal protein S5;40S ribosomal protein S5, N-terminally processed	RPS5	sp|P46782|RS5_HUMAN 40S ribosomal protein S5 OS=Homo sapiens OX=9606 GN=RPS5 PE=1 SV=4	1	18	18	18	13	14	16	14	13	12	12	7	10	10	15	13	13	14	16	14	13	12	12	7	10	10	15	13	13	14	16	14	13	12	12	7	10	10	15	13	68.1	68.1
P62753	P62753	18	18	18	40S ribosomal protein S6	RPS6	sp|P62753|RS6_HUMAN 40S ribosomal protein S6 OS=Homo sapiens OX=9606 GN=RPS6 PE=1 SV=1	1	18	18	18	16	15	14	13	15	13	12	12	10	12	15	13	16	15	14	13	15	13	12	12	10	12	15	13	16	15	14	13	15	13	12	12	10	12	15	13	47.4	47.4
P62081	P62081	12	12	12	40S ribosomal protein S7	RPS7	sp|P62081|RS7_HUMAN 40S ribosomal protein S7 OS=Homo sapiens OX=9606 GN=RPS7 PE=1 SV=1	1	12	12	12	11	10	10	8	8	8	11	11	11	9	10	10	11	10	10	8	8	8	11	11	11	9	10	10	11	10	10	8	8	8	11	11	11	9	10	10	67	67
P62241	P62241	25	25	25	40S ribosomal protein S8	RPS8	sp|P62241|RS8_HUMAN 40S ribosomal protein S8 OS=Homo sapiens OX=9606 GN=RPS8 PE=1 SV=2	1	25	25	25	21	22	23	23	23	24	21	19	21	22	20	21	21	22	23	23	23	24	21	19	21	22	20	21	21	22	23	23	23	24	21	19	21	22	20	21	59.6	59.6
P46781	P46781	19	19	19	40S ribosomal protein S9	RPS9	sp|P46781|RS9_HUMAN 40S ribosomal protein S9 OS=Homo sapiens OX=9606 GN=RPS9 PE=1 SV=3	1	19	19	19	14	14	18	13	13	15	13	13	14	14	12	12	14	14	18	13	13	15	13	13	14	14	12	12	14	14	18	13	13	15	13	13	14	14	12	12	48.5	48.5
P08865	P08865	18	18	18	40S ribosomal protein SA	RPSA	sp|P08865|RSSA_HUMAN 40S ribosomal protein SA OS=Homo sapiens OX=9606 GN=RPSA PE=1 SV=4	1	18	18	18	15	17	17	15	16	16	15	16	15	16	16	15	15	17	17	15	16	16	15	16	15	16	16	15	15	17	17	15	16	16	15	16	15	16	16	15	66.8	66.8
Q9BRK5	Q9BRK5	11	11	11	45 kDa calcium-binding protein	SDF4	sp|Q9BRK5|CAB45_HUMAN 45 kDa calcium-binding protein OS=Homo sapiens OX=9606 GN=SDF4 PE=1 SV=1	1	11	11	11	8	8	9	9	9	9	9	10	10	9	7	9	8	8	9	9	9	9	9	10	10	9	7	9	8	8	9	9	9	9	9	10	10	9	7	9	32.9	32.9
P80404	P80404	3	3	3	4-aminobutyrate aminotransferase, mitochondrial	ABAT	sp|P80404|GABT_HUMAN 4-aminobutyrate aminotransferase, mitochondrial OS=Homo sapiens OX=9606 GN=ABAT PE=1 SV=3	1	3	3	3	0	0	2	2	0	2	3	2	2	0	0	0	0	0	2	2	0	2	3	2	2	0	0	0	0	0	2	2	0	2	3	2	2	0	0	0	9	9
P08195	P08195	17	17	17	4F2 cell-surface antigen heavy chain	SLC3A2	sp|P08195|4F2_HUMAN 4F2 cell-surface antigen heavy chain OS=Homo sapiens OX=9606 GN=SLC3A2 PE=1 SV=3	1	17	17	17	8	8	9	8	10	8	13	14	15	9	7	9	8	8	9	8	10	8	13	14	15	9	7	9	8	8	9	8	10	8	13	14	15	9	7	9	35.1	35.1
P49189	P49189	16	16	16	4-trimethylaminobutyraldehyde dehydrogenase	ALDH9A1	sp|P49189|AL9A1_HUMAN 4-trimethylaminobutyraldehyde dehydrogenase OS=Homo sapiens OX=9606 GN=ALDH9A1 PE=1 SV=3	1	16	16	16	12	11	11	12	11	14	12	12	10	9	9	11	12	11	11	12	11	14	12	12	10	9	9	11	12	11	11	12	11	14	12	12	10	9	9	11	29.1	29.1
Q8TCD5	Q8TCD5	3	3	3	5(3)-deoxyribonucleotidase, cytosolic type	NT5C	sp|Q8TCD5|NT5C_HUMAN 5(3)-deoxyribonucleotidase, cytosolic type OS=Homo sapiens OX=9606 GN=NT5C PE=1 SV=2	1	3	3	3	2	1	2	2	2	2	3	2	1	2	2	2	2	1	2	2	2	2	3	2	1	2	2	2	2	1	2	2	2	2	3	2	1	2	2	2	20.9	20.9
Q8IZH2	Q8IZH2	14	14	14	5-3 exoribonuclease 1	XRN1	sp|Q8IZH2|XRN1_HUMAN 5-3 exoribonuclease 1 OS=Homo sapiens OX=9606 GN=XRN1 PE=1 SV=1	1	14	14	14	10	12	11	10	11	11	9	12	11	12	11	11	10	12	11	10	11	11	9	12	11	12	11	11	10	12	11	10	11	11	9	12	11	12	11	11	10	10
Q9H0D6	Q9H0D6	11	11	11	5-3 exoribonuclease 2	XRN2	sp|Q9H0D6|XRN2_HUMAN 5-3 exoribonuclease 2 OS=Homo sapiens OX=9606 GN=XRN2 PE=1 SV=1	1	11	11	11	11	9	10	9	8	7	7	7	6	8	7	8	11	9	10	9	8	7	7	7	6	8	7	8	11	9	10	9	8	7	7	7	6	8	7	8	17.8	17.8
Q00013	Q00013	3	3	3	55 kDa erythrocyte membrane protein	MPP1	sp|Q00013|EM55_HUMAN 55 kDa erythrocyte membrane protein OS=Homo sapiens OX=9606 GN=MPP1 PE=1 SV=2	1	3	3	3	2	2	3	2	1	1	1	2	2	1	2	2	2	2	3	2	1	1	1	2	2	1	2	2	2	2	3	2	1	1	1	2	2	1	2	2	10.1	10.1
P13196	P13196	3	3	3	5-aminolevulinate synthase, nonspecific, mitochondrial	ALAS1	sp|P13196|HEM1_HUMAN 5-aminolevulinate synthase, nonspecific, mitochondrial OS=Homo sapiens OX=9606 GN=ALAS1 PE=1 SV=2	1	3	3	3	3	2	1	0	0	0	0	0	1	1	0	1	3	2	1	0	0	0	0	0	1	1	0	1	3	2	1	0	0	0	0	0	1	1	0	1	10.9	10.9
Q13131;P54646	Q13131	12;2	12;2	12;2	5-AMP-activated protein kinase catalytic subunit alpha-1	PRKAA1	sp|Q13131|AAPK1_HUMAN 5-AMP-activated protein kinase catalytic subunit alpha-1 OS=Homo sapiens OX=9606 GN=PRKAA1 PE=1 SV=4	2	12	12	12	7	8	9	11	8	10	10	11	9	9	9	8	7	8	9	11	8	10	10	11	9	9	9	8	7	8	9	11	8	10	10	11	9	9	9	8	27	27
Q9Y478	Q9Y478	9	9	8	5-AMP-activated protein kinase subunit beta-1	PRKAB1	sp|Q9Y478|AAKB1_HUMAN 5-AMP-activated protein kinase subunit beta-1 OS=Homo sapiens OX=9606 GN=PRKAB1 PE=1 SV=4	1	9	9	8	7	6	6	5	8	7	6	5	4	7	7	5	7	6	6	5	8	7	6	5	4	7	7	5	6	5	5	4	7	7	5	4	3	6	6	4	63.3	63.3
O43741	O43741	6	5	5	5-AMP-activated protein kinase subunit beta-2	PRKAB2	sp|O43741|AAKB2_HUMAN 5-AMP-activated protein kinase subunit beta-2 OS=Homo sapiens OX=9606 GN=PRKAB2 PE=1 SV=1	1	6	5	5	3	3	3	4	2	0	4	5	3	5	4	2	2	2	2	3	1	0	3	4	2	4	3	1	2	2	2	3	1	0	3	4	2	4	3	1	40.4	36.8
P54619;Q9UGJ0	P54619	6;1	6;1	6;1	5-AMP-activated protein kinase subunit gamma-1	PRKAG1	sp|P54619|AAKG1_HUMAN 5-AMP-activated protein kinase subunit gamma-1 OS=Homo sapiens OX=9606 GN=PRKAG1 PE=1 SV=1	2	6	6	6	3	3	3	5	5	3	6	5	6	5	3	4	3	3	3	5	5	3	6	5	6	5	3	4	3	3	3	5	5	3	6	5	6	5	3	4	25.7	25.7
Q9H6S1	Q9H6S1	3	3	3	5-azacytidine-induced protein 2	AZI2	sp|Q9H6S1|AZI2_HUMAN 5-azacytidine-induced protein 2 OS=Homo sapiens OX=9606 GN=AZI2 PE=1 SV=1	1	3	3	3	1	1	1	1	1	0	1	2	1	1	1	1	1	1	1	1	1	0	1	2	1	1	1	1	1	1	1	1	1	0	1	2	1	1	1	1	12.2	12.2
P49914	P49914	3	3	3	5-formyltetrahydrofolate cyclo-ligase	MTHFS	sp|P49914|MTHFS_HUMAN 5-formyltetrahydrofolate cyclo-ligase OS=Homo sapiens OX=9606 GN=MTHFS PE=1 SV=2	1	3	3	3	1	0	2	1	1	1	2	3	3	2	2	1	1	0	2	1	1	1	2	3	3	2	2	1	1	0	2	1	1	1	2	3	3	2	2	1	22.2	22.2
P21589	P21589	24	24	24	5-nucleotidase	NT5E	sp|P21589|5NTD_HUMAN 5-nucleotidase OS=Homo sapiens OX=9606 GN=NT5E PE=1 SV=1	1	24	24	24	15	19	17	21	22	21	14	13	14	16	14	16	15	19	17	21	22	21	14	13	14	16	14	16	15	19	17	21	22	21	14	13	14	16	14	16	51	51
Q5TFE4	Q5TFE4	5	5	5	5-nucleotidase domain-containing protein 1	NT5DC1	sp|Q5TFE4|NT5D1_HUMAN 5-nucleotidase domain-containing protein 1 OS=Homo sapiens OX=9606 GN=NT5DC1 PE=1 SV=1	1	5	5	5	3	4	4	3	4	5	3	5	4	4	5	3	3	4	4	3	4	5	3	5	4	4	5	3	3	4	4	3	4	5	3	5	4	4	5	3	16.3	16.3
Q86UY8	Q86UY8	3	3	3	5-nucleotidase domain-containing protein 3	NT5DC3	sp|Q86UY8|NT5D3_HUMAN 5-nucleotidase domain-containing protein 3 OS=Homo sapiens OX=9606 GN=NT5DC3 PE=1 SV=1	1	3	3	3	3	1	2	1	1	2	1	2	1	2	2	2	3	1	2	1	1	2	1	2	1	2	2	2	3	1	2	1	1	2	1	2	1	2	2	2	6.2	6.2
P10809	P10809	42	42	42	60 kDa heat shock protein, mitochondrial	HSPD1	sp|P10809|CH60_HUMAN 60 kDa heat shock protein, mitochondrial OS=Homo sapiens OX=9606 GN=HSPD1 PE=1 SV=2	1	42	42	42	36	38	39	36	36	34	33	33	32	34	38	34	36	38	39	36	36	34	33	33	32	34	38	34	36	38	39	36	36	34	33	33	32	34	38	34	72.1	72.1
P10155	P10155	14	14	14	60 kDa SS-A/Ro ribonucleoprotein	TROVE2	sp|P10155|RO60_HUMAN 60 kDa SS-A/Ro ribonucleoprotein OS=Homo sapiens OX=9606 GN=TROVE2 PE=1 SV=2	1	14	14	14	7	10	10	8	9	9	9	10	10	10	9	10	7	10	10	8	9	9	9	10	10	10	9	10	7	10	10	8	9	9	9	10	10	10	9	10	34.6	34.6
P05388;Q8NHW5	P05388;Q8NHW5	12;7	12;7	12;7	60S acidic ribosomal protein P0;60S acidic ribosomal protein P0-like	RPLP0;RPLP0P6	sp|P05388|RLA0_HUMAN 60S acidic ribosomal protein P0 OS=Homo sapiens OX=9606 GN=RPLP0 PE=1 SV=1;sp|Q8NHW5|RLA0L_HUMAN 60S acidic ribosomal protein P0-like OS=Homo sapiens OX=9606 GN=RPLP0P6 PE=5 SV=1	2	12	12	12	11	11	11	12	12	12	11	11	11	10	10	11	11	11	11	12	12	12	11	11	11	10	10	11	11	11	11	12	12	12	11	11	11	10	10	11	46.7	46.7
P05386	P05386	3	3	3	60S acidic ribosomal protein P1	RPLP1	sp|P05386|RLA1_HUMAN 60S acidic ribosomal protein P1 OS=Homo sapiens OX=9606 GN=RPLP1 PE=1 SV=1	1	3	3	3	3	3	3	3	3	3	3	3	3	3	3	3	3	3	3	3	3	3	3	3	3	3	3	3	3	3	3	3	3	3	3	3	3	3	3	3	74.6	74.6
P05387	P05387	10	10	10	60S acidic ribosomal protein P2	RPLP2	sp|P05387|RLA2_HUMAN 60S acidic ribosomal protein P2 OS=Homo sapiens OX=9606 GN=RPLP2 PE=1 SV=1	1	10	10	10	10	9	9	8	8	8	9	8	8	9	8	9	10	9	9	8	8	8	9	8	8	9	8	9	10	9	9	8	8	8	9	8	8	9	8	9	78.3	78.3
Q96D46	Q96D46	4	4	4	60S ribosomal export protein NMD3	NMD3	sp|Q96D46|NMD3_HUMAN 60S ribosomal export protein NMD3 OS=Homo sapiens OX=9606 GN=NMD3 PE=1 SV=1	1	4	4	4	3	3	3	3	3	3	4	4	4	3	3	4	3	3	3	3	3	3	4	4	4	3	3	4	3	3	3	3	3	3	4	4	4	3	3	4	11.9	11.9
P27635;Q96L21	P27635;Q96L21	12;6	12;6	12;6	60S ribosomal protein L10;60S ribosomal protein L10-like	RPL10;RPL10L	sp|P27635|RL10_HUMAN 60S ribosomal protein L10 OS=Homo sapiens OX=9606 GN=RPL10 PE=1 SV=4;sp|Q96L21|RL10L_HUMAN 60S ribosomal protein L10-like OS=Homo sapiens OX=9606 GN=RPL10L PE=1 SV=3	2	12	12	12	11	11	10	9	11	10	6	8	8	11	11	11	11	11	10	9	11	10	6	8	8	11	11	11	11	11	10	9	11	10	6	8	8	11	11	11	45.3	45.3
P62906	P62906	14	14	14	60S ribosomal protein L10a	RPL10A	sp|P62906|RL10A_HUMAN 60S ribosomal protein L10a OS=Homo sapiens OX=9606 GN=RPL10A PE=1 SV=2	1	14	14	14	11	11	12	12	9	11	10	13	12	10	12	11	11	11	12	12	9	11	10	13	12	10	12	11	11	11	12	12	9	11	10	13	12	10	12	11	54.4	54.4
P62913	P62913	9	9	9	60S ribosomal protein L11	RPL11	sp|P62913|RL11_HUMAN 60S ribosomal protein L11 OS=Homo sapiens OX=9606 GN=RPL11 PE=1 SV=2	1	9	9	9	8	8	8	8	7	8	8	7	9	9	8	9	8	8	8	8	7	8	8	7	9	9	8	9	8	8	8	8	7	8	8	7	9	9	8	9	49.4	49.4
P30050	P30050	11	11	11	60S ribosomal protein L12	RPL12	sp|P30050|RL12_HUMAN 60S ribosomal protein L12 OS=Homo sapiens OX=9606 GN=RPL12 PE=1 SV=1	1	11	11	11	10	9	9	7	6	7	7	7	7	7	7	8	10	9	9	7	6	7	7	7	7	7	7	8	10	9	9	7	6	7	7	7	7	7	7	8	64.2	64.2
P26373	P26373	17	17	17	60S ribosomal protein L13	RPL13	sp|P26373|RL13_HUMAN 60S ribosomal protein L13 OS=Homo sapiens OX=9606 GN=RPL13 PE=1 SV=4	1	17	17	17	13	14	14	14	14	13	14	12	12	13	11	12	13	14	14	14	14	13	14	12	12	13	11	12	13	14	14	14	14	13	14	12	12	13	11	12	58.8	58.8
P40429;Q6NVV1	P40429	12;4	12;4	12;4	60S ribosomal protein L13a	RPL13A	sp|P40429|RL13A_HUMAN 60S ribosomal protein L13a OS=Homo sapiens OX=9606 GN=RPL13A PE=1 SV=2	2	12	12	12	10	10	9	7	8	7	7	7	7	9	9	7	10	10	9	7	8	7	7	7	7	9	9	7	10	10	9	7	8	7	7	7	7	9	9	7	48.3	48.3
P50914	P50914	10	10	10	60S ribosomal protein L14	RPL14	sp|P50914|RL14_HUMAN 60S ribosomal protein L14 OS=Homo sapiens OX=9606 GN=RPL14 PE=1 SV=4	1	10	10	10	10	9	10	8	8	7	8	9	8	9	9	9	10	9	10	8	8	7	8	9	8	9	9	9	10	9	10	8	8	7	8	9	8	9	9	9	28.4	28.4
P61313	P61313	10	10	10	60S ribosomal protein L15	RPL15	sp|P61313|RL15_HUMAN 60S ribosomal protein L15 OS=Homo sapiens OX=9606 GN=RPL15 PE=1 SV=2	1	10	10	10	6	6	5	7	10	7	4	4	5	6	5	5	6	6	5	7	10	7	4	4	5	6	5	5	6	6	5	7	10	7	4	4	5	6	5	5	44.6	44.6
P18621	P18621	15	15	15	60S ribosomal protein L17	RPL17	sp|P18621|RL17_HUMAN 60S ribosomal protein L17 OS=Homo sapiens OX=9606 GN=RPL17 PE=1 SV=3	1	15	15	15	15	14	13	12	12	12	11	11	11	13	10	12	15	14	13	12	12	12	11	11	11	13	10	12	15	14	13	12	12	12	11	11	11	13	10	12	65.2	65.2
Q07020	Q07020	10	10	10	60S ribosomal protein L18	RPL18	sp|Q07020|RL18_HUMAN 60S ribosomal protein L18 OS=Homo sapiens OX=9606 GN=RPL18 PE=1 SV=2	1	10	10	10	10	10	9	7	7	8	7	7	7	9	9	8	10	10	9	7	7	8	7	7	7	9	9	8	10	10	9	7	7	8	7	7	7	9	9	8	39.9	39.9
Q02543	Q02543	15	15	15	60S ribosomal protein L18a	RPL18A	sp|Q02543|RL18A_HUMAN 60S ribosomal protein L18a OS=Homo sapiens OX=9606 GN=RPL18A PE=1 SV=2	1	15	15	15	13	14	14	14	13	14	14	13	14	13	12	13	13	14	14	14	13	14	14	13	14	13	12	13	13	14	14	14	13	14	14	13	14	13	12	13	56.8	56.8
P84098	P84098	9	9	9	60S ribosomal protein L19	RPL19	sp|P84098|RL19_HUMAN 60S ribosomal protein L19 OS=Homo sapiens OX=9606 GN=RPL19 PE=1 SV=1	1	9	9	9	6	7	7	8	9	7	7	7	6	8	8	8	6	7	7	8	9	7	7	7	6	8	8	8	6	7	7	8	9	7	7	7	6	8	8	8	34.2	34.2
P46778	P46778	7	7	7	60S ribosomal protein L21	RPL21	sp|P46778|RL21_HUMAN 60S ribosomal protein L21 OS=Homo sapiens OX=9606 GN=RPL21 PE=1 SV=2	1	7	7	7	7	6	6	5	5	5	6	6	6	6	7	6	7	6	6	5	5	5	6	6	6	6	7	6	7	6	6	5	5	5	6	6	6	6	7	6	39.4	39.4
P35268	P35268	10	10	9	60S ribosomal protein L22	RPL22	sp|P35268|RL22_HUMAN 60S ribosomal protein L22 OS=Homo sapiens OX=9606 GN=RPL22 PE=1 SV=2	1	10	10	9	10	10	8	7	8	8	7	7	7	9	9	9	10	10	8	7	8	8	7	7	7	9	9	9	9	9	7	6	7	7	6	6	6	8	9	8	71.1	71.1
Q6P5R6	Q6P5R6	5	4	4	60S ribosomal protein L22-like 1	RPL22L1	sp|Q6P5R6|RL22L_HUMAN 60S ribosomal protein L22-like 1 OS=Homo sapiens OX=9606 GN=RPL22L1 PE=1 SV=2	1	5	4	4	5	4	4	4	4	3	3	4	3	3	2	4	4	3	3	3	3	2	2	3	2	2	2	3	4	3	3	3	3	2	2	3	2	2	2	3	49.2	42.6
P62829	P62829	9	9	9	60S ribosomal protein L23	RPL23	sp|P62829|RL23_HUMAN 60S ribosomal protein L23 OS=Homo sapiens OX=9606 GN=RPL23 PE=1 SV=1	1	9	9	9	7	8	9	8	8	7	8	8	8	9	8	7	7	8	9	8	8	7	8	8	8	9	8	7	7	8	9	8	8	7	8	8	8	9	8	7	64.3	64.3
P62750	P62750	7	7	7	60S ribosomal protein L23a	RPL23A	sp|P62750|RL23A_HUMAN 60S ribosomal protein L23a OS=Homo sapiens OX=9606 GN=RPL23A PE=1 SV=1	1	7	7	7	7	7	6	5	5	5	5	6	5	5	6	5	7	7	6	5	5	5	5	6	5	5	6	5	7	7	6	5	5	5	5	6	5	5	6	5	35.3	35.3
P83731	P83731	6	6	6	60S ribosomal protein L24	RPL24	sp|P83731|RL24_HUMAN 60S ribosomal protein L24 OS=Homo sapiens OX=9606 GN=RPL24 PE=1 SV=1	1	6	6	6	6	6	6	6	6	6	5	5	6	5	5	6	6	6	6	6	6	6	5	5	6	5	5	6	6	6	6	6	6	6	5	5	6	5	5	6	27.4	27.4
P61254	P61254	10	10	2	60S ribosomal protein L26	RPL26	sp|P61254|RL26_HUMAN 60S ribosomal protein L26 OS=Homo sapiens OX=9606 GN=RPL26 PE=1 SV=1	1	10	10	2	8	6	7	7	9	8	5	6	5	7	6	7	8	6	7	7	9	8	5	6	5	7	6	7	1	0	1	2	1	2	1	1	0	1	1	1	43.4	43.4
P61353	P61353	8	8	8	60S ribosomal protein L27	RPL27	sp|P61353|RL27_HUMAN 60S ribosomal protein L27 OS=Homo sapiens OX=9606 GN=RPL27 PE=1 SV=2	1	8	8	8	7	8	6	8	7	6	7	8	8	8	8	7	7	8	6	8	7	6	7	8	8	8	8	7	7	8	6	8	7	6	7	8	8	8	8	7	54.4	54.4
P46776	P46776	9	9	9	60S ribosomal protein L27a	RPL27A	sp|P46776|RL27A_HUMAN 60S ribosomal protein L27a OS=Homo sapiens OX=9606 GN=RPL27A PE=1 SV=2	1	9	9	9	8	7	6	6	7	7	7	6	6	6	7	7	8	7	6	6	7	7	7	6	6	6	7	7	8	7	6	6	7	7	7	6	6	6	7	7	43.9	43.9
P46779	P46779	5	5	5	60S ribosomal protein L28	RPL28	sp|P46779|RL28_HUMAN 60S ribosomal protein L28 OS=Homo sapiens OX=9606 GN=RPL28 PE=1 SV=3	1	5	5	5	4	3	2	2	3	2	2	2	2	2	3	2	4	3	2	2	3	2	2	2	2	2	3	2	4	3	2	2	3	2	2	2	2	2	3	2	35	35
P47914	P47914	4	4	4	60S ribosomal protein L29	RPL29	sp|P47914|RL29_HUMAN 60S ribosomal protein L29 OS=Homo sapiens OX=9606 GN=RPL29 PE=1 SV=2	1	4	4	4	4	4	3	3	3	3	3	3	3	4	4	3	4	4	3	3	3	3	3	3	3	4	4	3	4	4	3	3	3	3	3	3	3	4	4	3	25.2	25.2
P39023	P39023	19	19	18	60S ribosomal protein L3	RPL3	sp|P39023|RL3_HUMAN 60S ribosomal protein L3 OS=Homo sapiens OX=9606 GN=RPL3 PE=1 SV=2	1	19	19	18	17	15	17	14	13	13	14	16	15	13	15	14	17	15	17	14	13	13	14	16	15	13	15	14	16	15	16	13	12	12	13	15	14	13	15	13	38.2	38.2
P62888	P62888	11	11	11	60S ribosomal protein L30	RPL30	sp|P62888|RL30_HUMAN 60S ribosomal protein L30 OS=Homo sapiens OX=9606 GN=RPL30 PE=1 SV=2	1	11	11	11	11	10	10	10	9	10	10	10	9	10	10	9	11	10	10	10	9	10	10	10	9	10	10	9	11	10	10	10	9	10	10	10	9	10	10	9	73.9	73.9
P62899	P62899	6	6	6	60S ribosomal protein L31	RPL31	sp|P62899|RL31_HUMAN 60S ribosomal protein L31 OS=Homo sapiens OX=9606 GN=RPL31 PE=1 SV=1	1	6	6	6	5	5	5	5	6	5	4	4	3	5	6	5	5	5	5	5	6	5	4	4	3	5	6	5	5	5	5	5	6	5	4	4	3	5	6	5	42.4	42.4
P62910	P62910	10	10	10	60S ribosomal protein L32	RPL32	sp|P62910|RL32_HUMAN 60S ribosomal protein L32 OS=Homo sapiens OX=9606 GN=RPL32 PE=1 SV=2	1	10	10	10	9	9	7	6	6	6	5	5	5	6	8	5	9	9	7	6	6	6	5	5	5	6	8	5	9	9	7	6	6	6	5	5	5	6	8	5	57	57
P49207	P49207	5	5	5	60S ribosomal protein L34	RPL34	sp|P49207|RL34_HUMAN 60S ribosomal protein L34 OS=Homo sapiens OX=9606 GN=RPL34 PE=1 SV=3	1	5	5	5	3	3	3	2	3	1	2	1	3	3	1	2	3	3	3	2	3	1	2	1	3	3	1	2	3	3	3	2	3	1	2	1	3	3	1	2	32.5	32.5
P42766	P42766	3	3	3	60S ribosomal protein L35	RPL35	sp|P42766|RL35_HUMAN 60S ribosomal protein L35 OS=Homo sapiens OX=9606 GN=RPL35 PE=1 SV=2	1	3	3	3	2	2	1	1	1	1	1	2	2	1	2	1	2	2	1	1	1	1	1	2	2	1	2	1	2	2	1	1	1	1	1	2	2	1	2	1	21.1	21.1
P18077	P18077	4	4	4	60S ribosomal protein L35a	RPL35A	sp|P18077|RL35A_HUMAN 60S ribosomal protein L35a OS=Homo sapiens OX=9606 GN=RPL35A PE=1 SV=2	1	4	4	4	4	4	4	4	4	4	4	4	4	4	4	4	4	4	4	4	4	4	4	4	4	4	4	4	4	4	4	4	4	4	4	4	4	4	4	4	23.6	23.6
Q9Y3U8	Q9Y3U8	10	10	10	60S ribosomal protein L36	RPL36	sp|Q9Y3U8|RL36_HUMAN 60S ribosomal protein L36 OS=Homo sapiens OX=9606 GN=RPL36 PE=1 SV=3	1	10	10	10	9	10	9	10	9	9	9	10	9	10	9	10	9	10	9	10	9	9	9	10	9	10	9	10	9	10	9	10	9	9	9	10	9	10	9	10	41	41
Q969Q0;P83881	Q969Q0;P83881	2;2	2;2	2;2	60S ribosomal protein L36a-like;60S ribosomal protein L36a	RPL36AL;RPL36A	sp|Q969Q0|RL36L_HUMAN 60S ribosomal protein L36a-like OS=Homo sapiens OX=9606 GN=RPL36AL PE=1 SV=3;sp|P83881|RL36A_HUMAN 60S ribosomal protein L36a OS=Homo sapiens OX=9606 GN=RPL36A PE=1 SV=2	2	2	2	2	2	2	2	2	2	2	2	2	2	2	2	2	2	2	2	2	2	2	2	2	2	2	2	2	2	2	2	2	2	2	2	2	2	2	2	2	13.2	13.2
P61513	P61513	5	5	5	60S ribosomal protein L37a	RPL37A	sp|P61513|RL37A_HUMAN 60S ribosomal protein L37a OS=Homo sapiens OX=9606 GN=RPL37A PE=1 SV=2	1	5	5	5	4	4	4	3	3	2	4	5	4	4	4	4	4	4	4	3	3	2	4	5	4	4	4	4	4	4	4	3	3	2	4	5	4	4	4	4	56.5	56.5
P63173	P63173	8	8	8	60S ribosomal protein L38	RPL38	sp|P63173|RL38_HUMAN 60S ribosomal protein L38 OS=Homo sapiens OX=9606 GN=RPL38 PE=1 SV=2	1	8	8	8	8	8	8	5	6	6	5	5	5	6	8	5	8	8	8	5	6	6	5	5	5	6	8	5	8	8	8	5	6	6	5	5	5	6	8	5	61.4	61.4
P36578	P36578	25	25	25	60S ribosomal protein L4	RPL4	sp|P36578|RL4_HUMAN 60S ribosomal protein L4 OS=Homo sapiens OX=9606 GN=RPL4 PE=1 SV=5	1	25	25	25	22	21	23	23	23	22	22	22	22	23	20	23	22	21	23	23	23	22	22	22	22	23	20	23	22	21	23	23	23	22	22	22	22	23	20	23	46.8	46.8
P46777	P46777	14	14	14	60S ribosomal protein L5	RPL5	sp|P46777|RL5_HUMAN 60S ribosomal protein L5 OS=Homo sapiens OX=9606 GN=RPL5 PE=1 SV=3	1	14	14	14	13	14	13	14	12	12	12	12	12	13	14	13	13	14	13	14	12	12	12	12	12	13	14	13	13	14	13	14	12	12	12	12	12	13	14	13	38.7	38.7
Q02878	Q02878	18	18	18	60S ribosomal protein L6	RPL6	sp|Q02878|RL6_HUMAN 60S ribosomal protein L6 OS=Homo sapiens OX=9606 GN=RPL6 PE=1 SV=3	1	18	18	18	13	12	10	9	9	10	9	12	9	11	14	9	13	12	10	9	9	10	9	12	9	11	14	9	13	12	10	9	9	10	9	12	9	11	14	9	52.4	52.4
P18124	P18124	16	16	16	60S ribosomal protein L7	RPL7	sp|P18124|RL7_HUMAN 60S ribosomal protein L7 OS=Homo sapiens OX=9606 GN=RPL7 PE=1 SV=1	1	16	16	16	15	15	16	14	14	14	13	14	13	15	15	14	15	15	16	14	14	14	13	14	13	15	15	14	15	15	16	14	14	14	13	14	13	15	15	14	50	50
P62424	P62424	17	17	17	60S ribosomal protein L7a	RPL7A	sp|P62424|RL7A_HUMAN 60S ribosomal protein L7a OS=Homo sapiens OX=9606 GN=RPL7A PE=1 SV=2	1	17	17	17	15	15	13	13	13	13	14	14	14	13	15	15	15	15	13	13	13	13	14	14	14	13	15	15	15	15	13	13	13	13	14	14	14	13	15	15	54.5	54.5
Q6DKI1	Q6DKI1	4	4	4	60S ribosomal protein L7-like 1	RPL7L1	sp|Q6DKI1|RL7L_HUMAN 60S ribosomal protein L7-like 1 OS=Homo sapiens OX=9606 GN=RPL7L1 PE=1 SV=2	1	4	4	4	3	3	3	3	3	3	3	3	4	4	4	3	3	3	3	3	3	3	3	3	4	4	4	3	3	3	3	3	3	3	3	3	4	4	4	3	22.7	22.7
P62917	P62917	16	16	16	60S ribosomal protein L8	RPL8	sp|P62917|RL8_HUMAN 60S ribosomal protein L8 OS=Homo sapiens OX=9606 GN=RPL8 PE=1 SV=2	1	16	16	16	12	13	15	12	13	10	10	10	12	12	12	11	12	13	15	12	13	10	10	10	12	12	12	11	12	13	15	12	13	10	10	10	12	12	12	11	64.2	64.2
P32969	P32969	14	14	14	60S ribosomal protein L9	RPL9	sp|P32969|RL9_HUMAN 60S ribosomal protein L9 OS=Homo sapiens OX=9606 GN=RPL9P9 PE=1 SV=1	1	14	14	14	11	12	10	10	10	10	11	10	10	10	11	11	11	12	10	10	10	10	11	10	10	10	11	11	11	12	10	10	10	10	11	10	10	10	11	11	71.4	71.4
Q9Y221	Q9Y221	3	3	3	60S ribosome subunit biogenesis protein NIP7 homolog	NIP7	sp|Q9Y221|NIP7_HUMAN 60S ribosome subunit biogenesis protein NIP7 homolog OS=Homo sapiens OX=9606 GN=NIP7 PE=1 SV=1	1	3	3	3	2	2	2	2	3	3	3	3	3	3	3	3	2	2	2	2	3	3	3	3	3	3	3	3	2	2	2	2	3	3	3	3	3	3	3	3	30.6	30.6
O60825;Q16875	O60825	3;1	3;1	3;1	6-phosphofructo-2-kinase/fructose-2,6-bisphosphatase 2;6-phosphofructo-2-kinase;Fructose-2,6-bisphosphatase	PFKFB2	sp|O60825|F262_HUMAN 6-phosphofructo-2-kinase/fructose-2,6-bisphosphatase 2 OS=Homo sapiens OX=9606 GN=PFKFB2 PE=1 SV=2	2	3	3	3	1	1	1	1	1	1	1	2	1	1	1	3	1	1	1	1	1	1	1	2	1	1	1	3	1	1	1	1	1	1	1	2	1	1	1	3	7.3	7.3
P52209	P52209	18	18	18	6-phosphogluconate dehydrogenase, decarboxylating	PGD	sp|P52209|6PGD_HUMAN 6-phosphogluconate dehydrogenase, decarboxylating OS=Homo sapiens OX=9606 GN=PGD PE=1 SV=3	1	18	18	18	14	12	15	17	18	17	15	16	15	16	14	15	14	12	15	17	18	17	15	16	15	16	14	15	14	12	15	17	18	17	15	16	15	16	14	15	43.9	43.9
O95336	O95336	13	13	13	6-phosphogluconolactonase	PGLS	sp|O95336|6PGL_HUMAN 6-phosphogluconolactonase OS=Homo sapiens OX=9606 GN=PGLS PE=1 SV=2	1	13	13	13	13	11	11	10	10	10	11	11	11	11	11	11	13	11	11	10	10	10	11	11	11	11	11	11	13	11	11	10	10	10	11	11	11	11	11	11	69.4	69.4
Q03393	Q03393	3	3	3	6-pyruvoyl tetrahydrobiopterin synthase	PTS	sp|Q03393|PTPS_HUMAN 6-pyruvoyl tetrahydrobiopterin synthase OS=Homo sapiens OX=9606 GN=PTS PE=1 SV=1	1	3	3	3	3	3	2	2	2	2	2	2	2	2	2	2	3	3	2	2	2	2	2	2	2	2	2	2	3	3	2	2	2	2	2	2	2	2	2	2	22.1	22.1
P36639	P36639	4	4	4	7,8-dihydro-8-oxoguanine triphosphatase	NUDT1	sp|P36639|8ODP_HUMAN 7,8-dihydro-8-oxoguanine triphosphatase OS=Homo sapiens OX=9606 GN=NUDT1 PE=1 SV=3	1	4	4	4	2	1	2	2	2	2	1	2	2	2	1	4	2	1	2	2	2	2	1	2	2	2	1	4	2	1	2	2	2	2	1	2	2	2	1	4	23.4	23.4
P08253	P08253	8	8	8	72 kDa type IV collagenase;PEX	MMP2	sp|P08253|MMP2_HUMAN 72 kDa type IV collagenase OS=Homo sapiens OX=9606 GN=MMP2 PE=1 SV=2	1	8	8	8	6	5	5	4	4	5	5	5	4	4	4	3	6	5	5	4	4	5	5	5	4	4	4	3	6	5	5	4	4	5	5	5	4	4	4	3	16.5	16.5
P11021	P11021	62	62	61	78 kDa glucose-regulated protein	HSPA5	sp|P11021|BIP_HUMAN Endoplasmic reticulum chaperone BiP OS=Homo sapiens OX=9606 GN=HSPA5 PE=1 SV=2	1	62	62	61	60	57	55	51	49	52	47	51	52	56	50	54	60	57	55	51	49	52	47	51	52	56	50	54	59	56	54	50	48	51	46	50	51	55	49	53	62.8	62.8
Q7L2J0	Q7L2J0	3	3	3	7SK snRNA methylphosphate capping enzyme	MEPCE	sp|Q7L2J0|MEPCE_HUMAN 7SK snRNA methylphosphate capping enzyme OS=Homo sapiens OX=9606 GN=MEPCE PE=1 SV=1	1	3	3	3	3	3	3	3	3	3	3	3	2	3	3	3	3	3	3	3	3	3	3	3	2	3	3	3	3	3	3	3	3	3	3	3	2	3	3	3	7.8	7.8
Q9UHI8	Q9UHI8	13	13	12	A disintegrin and metalloproteinase with thrombospondin motifs 1	ADAMTS1	sp|Q9UHI8|ATS1_HUMAN A disintegrin and metalloproteinase with thrombospondin motifs 1 OS=Homo sapiens OX=9606 GN=ADAMTS1 PE=1 SV=4	1	13	13	12	7	9	7	8	8	10	6	5	6	9	9	12	7	9	7	8	8	10	6	5	6	9	9	12	6	8	6	7	7	9	6	5	6	8	8	11	25.6	25.6
O75173	O75173	4	4	4	A disintegrin and metalloproteinase with thrombospondin motifs 4	ADAMTS4	sp|O75173|ATS4_HUMAN A disintegrin and metalloproteinase with thrombospondin motifs 4 OS=Homo sapiens OX=9606 GN=ADAMTS4 PE=1 SV=3	1	4	4	4	4	3	4	3	2	1	2	4	3	3	3	3	4	3	4	3	2	1	2	4	3	3	3	3	4	3	4	3	2	1	2	4	3	3	3	3	7	7
Q9UNA0	Q9UNA0	4	4	4	A disintegrin and metalloproteinase with thrombospondin motifs 5	ADAMTS5	sp|Q9UNA0|ATS5_HUMAN A disintegrin and metalloproteinase with thrombospondin motifs 5 OS=Homo sapiens OX=9606 GN=ADAMTS5 PE=1 SV=2	1	4	4	4	1	0	1	4	4	4	0	0	0	2	1	1	1	0	1	4	4	4	0	0	0	2	1	1	1	0	1	4	4	4	0	0	0	2	1	1	5.8	5.8
P42684	P42684	3	2	2	Abelson tyrosine-protein kinase 2	ABL2	sp|P42684|ABL2_HUMAN Tyrosine-protein kinase ABL2 OS=Homo sapiens OX=9606 GN=ABL2 PE=1 SV=1	1	3	2	2	0	1	1	0	0	0	0	1	0	0	0	1	0	1	1	0	0	0	0	0	0	0	0	1	0	1	1	0	0	0	0	0	0	0	0	1	3.3	2.1
O95870	O95870	2	2	2	Abhydrolase domain-containing protein 16A	ABHD16A	sp|O95870|ABHGA_HUMAN Protein ABHD16A OS=Homo sapiens OX=9606 GN=ABHD16A PE=1 SV=3	1	2	2	2	2	1	2	0	0	2	2	2	1	0	0	1	2	1	2	0	0	2	2	2	1	0	0	1	2	1	2	0	0	2	2	2	1	0	0	1	4.3	4.3
Q8IZP0	Q8IZP0	11	11	7	Abl interactor 1	ABI1	sp|Q8IZP0|ABI1_HUMAN Abl interactor 1 OS=Homo sapiens OX=9606 GN=ABI1 PE=1 SV=4	1	11	11	7	7	8	11	10	11	11	10	8	9	8	7	10	7	8	11	10	11	11	10	8	9	8	7	10	3	4	7	6	7	7	6	5	6	5	4	6	23.4	23.4
Q9NYB9	Q9NYB9	7	3	3	Abl interactor 2	ABI2	sp|Q9NYB9|ABI2_HUMAN Abl interactor 2 OS=Homo sapiens OX=9606 GN=ABI2 PE=1 SV=1	1	7	3	3	5	5	5	7	6	7	5	4	5	5	5	6	1	1	1	3	2	3	1	1	2	2	2	2	1	1	1	3	2	3	1	1	2	2	2	2	15.4	9.9
Q96K21	Q96K21	7	7	7	Abscission/NoCut checkpoint regulator	ZFYVE19	sp|Q96K21|ANCHR_HUMAN Abscission/NoCut checkpoint regulator OS=Homo sapiens OX=9606 GN=ZFYVE19 PE=1 SV=3	1	7	7	7	4	3	4	5	6	5	1	1	2	5	2	4	4	3	4	5	6	5	1	1	2	5	2	4	4	3	4	5	6	5	1	1	2	5	2	4	27.2	27.2
Q9Y4K1	Q9Y4K1	16	16	16	Absent in melanoma 1 protein	AIM1	sp|Q9Y4K1|CRBG1_HUMAN Beta/gamma crystallin domain-containing protein 1 OS=Homo sapiens OX=9606 GN=CRYBG1 PE=1 SV=3	1	16	16	16	8	9	8	12	12	12	2	3	1	13	12	10	8	9	8	12	12	12	2	3	1	13	12	10	8	9	8	12	12	12	2	3	1	13	12	10	16.2	16.2
Q86V21	Q86V21	4	4	4	Acetoacetyl-CoA synthetase	AACS	sp|Q86V21|AACS_HUMAN Acetoacetyl-CoA synthetase OS=Homo sapiens OX=9606 GN=AACS PE=1 SV=1	1	4	4	4	2	2	3	3	3	4	2	3	4	3	2	3	2	2	3	3	3	4	2	3	4	3	2	3	2	2	3	3	3	4	2	3	4	3	2	3	7	7
A1L0T0	A1L0T0	6	6	6	Acetolactate synthase-like protein	ILVBL	sp|A1L0T0|ILVBL_HUMAN Acetolactate synthase-like protein OS=Homo sapiens OX=9606 GN=ILVBL PE=1 SV=2	1	6	6	6	3	2	1	4	5	3	4	4	4	3	5	3	3	2	1	4	5	3	4	4	4	3	5	3	3	2	1	4	5	3	4	4	4	3	5	3	16.8	16.8
Q9BWD1	Q9BWD1	13	13	13	Acetyl-CoA acetyltransferase, cytosolic	ACAT2	sp|Q9BWD1|THIC_HUMAN Acetyl-CoA acetyltransferase, cytosolic OS=Homo sapiens OX=9606 GN=ACAT2 PE=1 SV=2	1	13	13	13	10	9	10	9	10	11	8	10	9	11	10	11	10	9	10	9	10	11	8	10	9	11	10	11	10	9	10	9	10	11	8	10	9	11	10	11	61.7	61.7
P24752	P24752	19	19	19	Acetyl-CoA acetyltransferase, mitochondrial	ACAT1	sp|P24752|THIL_HUMAN Acetyl-CoA acetyltransferase, mitochondrial OS=Homo sapiens OX=9606 GN=ACAT1 PE=1 SV=1	1	19	19	19	18	17	17	17	16	18	15	16	14	16	15	14	18	17	17	17	16	18	15	16	14	16	15	14	18	17	17	17	16	18	15	16	14	16	15	14	53.2	53.2
Q13085	Q13085	16	16	16	Acetyl-CoA carboxylase 1;Biotin carboxylase	ACACA	sp|Q13085|ACACA_HUMAN Acetyl-CoA carboxylase 1 OS=Homo sapiens OX=9606 GN=ACACA PE=1 SV=2	1	16	16	16	10	7	11	8	9	10	8	8	5	6	5	7	10	7	11	8	9	10	8	8	5	6	5	7	10	7	11	8	9	10	8	8	5	6	5	7	10.2	10.2
Q9NR19	Q9NR19	4	4	4	Acetyl-coenzyme A synthetase, cytoplasmic	ACSS2	sp|Q9NR19|ACSA_HUMAN Acetyl-coenzyme A synthetase, cytoplasmic OS=Homo sapiens OX=9606 GN=ACSS2 PE=1 SV=1	1	4	4	4	2	2	1	4	4	4	4	4	4	4	2	2	2	2	1	4	4	4	4	4	4	4	2	2	2	2	1	4	4	4	4	4	4	4	2	2	7.1	7.1
Q13510	Q13510	5	5	5	Acid ceramidase;Acid ceramidase subunit alpha;Acid ceramidase subunit beta	ASAH1	sp|Q13510|ASAH1_HUMAN Acid ceramidase OS=Homo sapiens OX=9606 GN=ASAH1 PE=1 SV=5	1	5	5	5	3	3	2	3	3	2	5	3	4	3	3	3	3	3	2	3	3	2	5	3	4	3	3	3	3	3	2	3	3	2	5	3	4	3	3	3	12.9	12.9
P39687;O95626;O43423	P39687	9;2;1	9;2;1	7;2;1	Acidic leucine-rich nuclear phosphoprotein 32 family member A	ANP32A	sp|P39687|AN32A_HUMAN Acidic leucine-rich nuclear phosphoprotein 32 family member A OS=Homo sapiens OX=9606 GN=ANP32A PE=1 SV=1	3	9	9	7	8	8	8	6	7	7	7	7	7	8	8	8	8	8	8	6	7	7	7	7	7	8	8	8	6	6	6	5	6	6	5	5	5	7	6	6	33.7	33.7
Q92688	Q92688	9	7	7	Acidic leucine-rich nuclear phosphoprotein 32 family member B	ANP32B	sp|Q92688|AN32B_HUMAN Acidic leucine-rich nuclear phosphoprotein 32 family member B OS=Homo sapiens OX=9606 GN=ANP32B PE=1 SV=1	1	9	7	7	9	9	9	6	5	6	7	6	7	7	8	8	7	7	7	5	4	5	5	4	5	6	6	6	7	7	7	5	4	5	5	4	5	6	6	6	39.4	34.3
Q9BTT0	Q9BTT0	4	4	4	Acidic leucine-rich nuclear phosphoprotein 32 family member E	ANP32E	sp|Q9BTT0|AN32E_HUMAN Acidic leucine-rich nuclear phosphoprotein 32 family member E OS=Homo sapiens OX=9606 GN=ANP32E PE=1 SV=1	1	4	4	4	4	3	4	3	4	3	3	3	3	4	4	3	4	3	4	3	4	3	3	3	3	4	4	3	4	3	4	3	4	3	3	3	3	4	4	3	17.2	17.2
Q99798	Q99798	27	27	27	Aconitate hydratase, mitochondrial	ACO2	sp|Q99798|ACON_HUMAN Aconitate hydratase, mitochondrial OS=Homo sapiens OX=9606 GN=ACO2 PE=1 SV=2	1	27	27	27	22	23	24	23	24	24	23	20	22	25	20	23	22	23	24	23	24	24	23	20	22	25	20	23	22	23	24	23	24	24	23	20	22	25	20	23	47.6	47.6
Q8N556	Q8N556	9	9	9	Actin filament-associated protein 1	AFAP1	sp|Q8N556|AFAP1_HUMAN Actin filament-associated protein 1 OS=Homo sapiens OX=9606 GN=AFAP1 PE=1 SV=2	1	9	9	9	4	4	4	4	5	7	5	7	7	6	6	5	4	4	4	4	5	7	5	7	7	6	6	5	4	4	4	4	5	7	5	7	7	6	6	5	16.8	16.8
P68032;P68133	P68032;P68133	31;29	2;2	2;2	Actin, alpha cardiac muscle 1;Actin, alpha skeletal muscle	ACTC1;ACTA1	sp|P68032|ACTC_HUMAN Actin, alpha cardiac muscle 1 OS=Homo sapiens OX=9606 GN=ACTC1 PE=1 SV=1;sp|P68133|ACTS_HUMAN Actin, alpha skeletal muscle OS=Homo sapiens OX=9606 GN=ACTA1 PE=1 SV=1	2	31	2	2	24	24	22	20	19	21	27	25	26	21	22	26	1	1	1	0	0	1	1	1	1	1	1	2	1	1	1	0	0	1	1	1	1	1	1	2	75.3	11.9
P62736;P63267	P62736;P63267	31;29	15;13	3;2	Actin, aortic smooth muscle;Actin, gamma-enteric smooth muscle	ACTA2;ACTG2	sp|P62736|ACTA_HUMAN Actin, aortic smooth muscle OS=Homo sapiens OX=9606 GN=ACTA2 PE=1 SV=1;sp|P63267|ACTH_HUMAN Actin, gamma-enteric smooth muscle OS=Homo sapiens OX=9606 GN=ACTG2 PE=1 SV=1	2	31	15	3	24	24	22	21	20	21	28	26	27	22	23	26	8	8	7	7	7	8	14	12	14	8	10	12	2	2	2	2	2	2	3	3	3	3	3	3	80.4	55.4
P60709;Q6S8J3;P0CG38;Q9BYX7	P60709	43;10;6;4	2;0;0;0	2;0;0;0	Actin, cytoplasmic 1;Actin, cytoplasmic 1, N-terminally processed	ACTB	sp|P60709|ACTB_HUMAN Actin, cytoplasmic 1 OS=Homo sapiens OX=9606 GN=ACTB PE=1 SV=1	4	43	2	2	43	41	40	34	36	36	36	38	35	37	38	37	2	2	2	1	2	1	2	2	2	2	2	2	2	2	2	1	2	1	2	2	2	2	2	2	91.7	4.8
P63261	P63261	43	43	2	Actin, cytoplasmic 2;Actin, cytoplasmic 2, N-terminally processed	ACTG1	sp|P63261|ACTG_HUMAN Actin, cytoplasmic 2 OS=Homo sapiens OX=9606 GN=ACTG1 PE=1 SV=1	1	43	43	2	43	41	40	35	36	37	36	38	35	37	38	37	43	41	40	35	36	37	36	38	35	37	38	37	2	2	2	2	2	2	2	2	2	2	2	2	91.7	91.7
Q9NQW6	Q9NQW6	25	25	25	Actin-binding protein anillin	ANLN	sp|Q9NQW6|ANLN_HUMAN Anillin OS=Homo sapiens OX=9606 GN=ANLN PE=1 SV=2	1	25	25	25	16	18	18	14	15	16	4	11	3	17	17	15	16	18	18	14	15	16	4	11	3	17	17	15	16	18	18	14	15	16	4	11	3	17	17	15	31.6	31.6
O96019;O94805	O96019	9;2	9;2	9;2	Actin-like protein 6A	ACTL6A	sp|O96019|ACL6A_HUMAN Actin-like protein 6A OS=Homo sapiens OX=9606 GN=ACTL6A PE=1 SV=1	2	9	9	9	8	7	9	8	8	9	7	5	7	8	7	8	8	7	9	8	8	9	7	5	7	8	7	8	8	7	9	8	8	9	7	5	7	8	7	8	38.7	38.7
Q9NZ32	Q9NZ32	6	6	6	Actin-related protein 10	ACTR10	sp|Q9NZ32|ARP10_HUMAN Actin-related protein 10 OS=Homo sapiens OX=9606 GN=ACTR10 PE=1 SV=1	1	6	6	6	6	6	6	5	5	6	6	6	6	6	6	6	6	6	6	5	5	6	6	6	6	6	6	6	6	6	6	5	5	6	6	6	6	6	6	6	22.8	22.8
P61160	P61160	16	16	16	Actin-related protein 2	ACTR2	sp|P61160|ARP2_HUMAN Actin-related protein 2 OS=Homo sapiens OX=9606 GN=ACTR2 PE=1 SV=1	1	16	16	16	14	15	15	14	14	14	15	15	15	15	16	15	14	15	15	14	14	14	15	15	15	15	16	15	14	15	15	14	14	14	15	15	15	15	16	15	42.6	42.6
Q92747	Q92747	12	10	10	Actin-related protein 2/3 complex subunit 1A	ARPC1A	sp|Q92747|ARC1A_HUMAN Actin-related protein 2/3 complex subunit 1A OS=Homo sapiens OX=9606 GN=ARPC1A PE=2 SV=2	1	12	10	10	8	7	7	6	8	6	11	11	11	9	10	9	6	6	6	5	7	5	10	10	10	8	8	7	6	6	6	5	7	5	10	10	10	8	8	7	47	39.7
O15143	O15143	19	19	17	Actin-related protein 2/3 complex subunit 1B	ARPC1B	sp|O15143|ARC1B_HUMAN Actin-related protein 2/3 complex subunit 1B OS=Homo sapiens OX=9606 GN=ARPC1B PE=1 SV=3	1	19	19	17	17	15	16	15	17	17	16	15	15	15	16	17	17	15	16	15	17	17	16	15	15	15	16	17	15	14	15	14	16	16	15	14	14	14	14	15	53.8	53.8
O15144	O15144	20	20	20	Actin-related protein 2/3 complex subunit 2	ARPC2	sp|O15144|ARPC2_HUMAN Actin-related protein 2/3 complex subunit 2 OS=Homo sapiens OX=9606 GN=ARPC2 PE=1 SV=1	1	20	20	20	15	16	14	14	14	14	15	16	14	16	16	16	15	16	14	14	14	14	15	16	14	16	16	16	15	16	14	14	14	14	15	16	14	16	16	16	76.7	76.7
O15145	O15145	10	10	10	Actin-related protein 2/3 complex subunit 3	ARPC3	sp|O15145|ARPC3_HUMAN Actin-related protein 2/3 complex subunit 3 OS=Homo sapiens OX=9606 GN=ARPC3 PE=1 SV=3	1	10	10	10	10	10	10	9	10	9	9	9	9	10	10	9	10	10	10	9	10	9	9	9	9	10	10	9	10	10	10	9	10	9	9	9	9	10	10	9	47.2	47.2
P59998	P59998	9	9	9	Actin-related protein 2/3 complex subunit 4	ARPC4	sp|P59998|ARPC4_HUMAN Actin-related protein 2/3 complex subunit 4 OS=Homo sapiens OX=9606 GN=ARPC4 PE=1 SV=3	1	9	9	9	9	8	8	8	8	8	9	8	9	9	8	9	9	8	8	8	8	8	9	8	9	9	8	9	9	8	8	8	8	8	9	8	9	9	8	9	63.1	63.1
O15511	O15511	10	10	9	Actin-related protein 2/3 complex subunit 5	ARPC5	sp|O15511|ARPC5_HUMAN Actin-related protein 2/3 complex subunit 5 OS=Homo sapiens OX=9606 GN=ARPC5 PE=1 SV=3	1	10	10	9	9	10	8	7	7	7	7	7	7	7	7	8	9	10	8	7	7	7	7	7	7	7	7	8	8	9	7	6	6	6	6	6	6	6	6	7	65.6	65.6
Q9BPX5	Q9BPX5	9	8	8	Actin-related protein 2/3 complex subunit 5-like protein	ARPC5L	sp|Q9BPX5|ARP5L_HUMAN Actin-related protein 2/3 complex subunit 5-like protein OS=Homo sapiens OX=9606 GN=ARPC5L PE=1 SV=1	1	9	8	8	8	8	8	8	8	8	7	7	7	8	8	8	7	7	7	7	7	7	6	6	6	7	7	7	7	7	7	7	7	7	6	6	6	7	7	7	64.1	64.1
P61158;Q9P1U1;Q9C0K3	P61158	25;4;2	25;4;2	25;4;2	Actin-related protein 3	ACTR3	sp|P61158|ARP3_HUMAN Actin-related protein 3 OS=Homo sapiens OX=9606 GN=ACTR3 PE=1 SV=3	3	25	25	25	20	17	19	19	19	18	20	21	22	19	16	20	20	17	19	19	19	18	20	21	22	19	16	20	20	17	19	19	19	18	20	21	22	19	16	20	58.9	58.9
Q07912	Q07912	2	2	2	Activated CDC42 kinase 1	TNK2	sp|Q07912|ACK1_HUMAN Activated CDC42 kinase 1 OS=Homo sapiens OX=9606 GN=TNK2 PE=1 SV=3	1	2	2	2	1	1	0	1	1	0	0	0	0	0	1	0	1	1	0	1	1	0	0	0	0	0	1	0	1	1	0	1	1	0	0	0	0	0	1	0	2.2	2.2
P53999	P53999	11	11	11	Activated RNA polymerase II transcriptional coactivator p15	SUB1	sp|P53999|TCP4_HUMAN Activated RNA polymerase II transcriptional coactivator p15 OS=Homo sapiens OX=9606 GN=SUB1 PE=1 SV=3	1	11	11	11	5	8	8	6	9	8	7	6	8	6	6	7	5	8	8	6	9	8	7	6	8	6	6	7	5	8	8	6	9	8	7	6	8	6	6	7	70.9	70.9
Q15650	Q15650	13	13	13	Activating signal cointegrator 1	TRIP4	sp|Q15650|TRIP4_HUMAN Activating signal cointegrator 1 OS=Homo sapiens OX=9606 GN=TRIP4 PE=1 SV=4	1	13	13	13	9	9	9	10	7	10	10	9	10	11	7	10	9	9	9	10	7	10	10	9	10	11	7	10	9	9	9	10	7	10	10	9	10	11	7	10	32.5	32.5
Q9H1I8	Q9H1I8	3	3	3	Activating signal cointegrator 1 complex subunit 2	ASCC2	sp|Q9H1I8|ASCC2_HUMAN Activating signal cointegrator 1 complex subunit 2 OS=Homo sapiens OX=9606 GN=ASCC2 PE=1 SV=3	1	3	3	3	2	2	2	2	3	2	3	3	3	2	2	2	2	2	2	2	3	2	3	3	3	2	2	2	2	2	2	2	3	2	3	3	3	2	2	2	5.7	5.7
Q8N3C0	Q8N3C0	15	15	15	Activating signal cointegrator 1 complex subunit 3	ASCC3	sp|Q8N3C0|ASCC3_HUMAN Activating signal cointegrator 1 complex subunit 3 OS=Homo sapiens OX=9606 GN=ASCC3 PE=1 SV=3	1	15	15	15	11	9	10	12	10	12	8	9	9	11	7	7	11	9	10	12	10	12	8	9	9	11	7	7	11	9	10	12	10	12	8	9	9	11	7	7	10.2	10.2
Q6VMQ6	Q6VMQ6	9	9	9	Activating transcription factor 7-interacting protein 1	ATF7IP	sp|Q6VMQ6|MCAF1_HUMAN Activating transcription factor 7-interacting protein 1 OS=Homo sapiens OX=9606 GN=ATF7IP PE=1 SV=3	1	9	9	9	7	7	3	5	6	7	4	4	3	4	7	5	7	7	3	5	6	7	4	4	3	4	7	5	7	7	3	5	6	7	4	4	3	4	7	5	11.2	11.2
O95433	O95433	11	11	11	Activator of 90 kDa heat shock protein ATPase homolog 1	AHSA1	sp|O95433|AHSA1_HUMAN Activator of 90 kDa heat shock protein ATPase homolog 1 OS=Homo sapiens OX=9606 GN=AHSA1 PE=1 SV=1	1	11	11	11	8	7	7	9	11	9	10	9	7	7	7	7	8	7	7	9	11	9	10	9	7	7	7	7	8	7	7	9	11	9	10	9	7	7	7	7	47.6	47.6
Q12979	Q12979	4	3	3	Active breakpoint cluster region-related protein	ABR	sp|Q12979|ABR_HUMAN Active breakpoint cluster region-related protein OS=Homo sapiens OX=9606 GN=ABR PE=2 SV=2	1	4	3	3	2	2	2	4	3	2	3	2	2	2	2	2	1	1	1	3	2	1	2	1	1	1	1	1	1	1	1	3	2	1	2	1	1	1	1	1	7.1	5.9
Q86WX3	Q86WX3	2	2	2	Active regulator of SIRT1	RPS19BP1	sp|Q86WX3|AROS_HUMAN Active regulator of SIRT1 OS=Homo sapiens OX=9606 GN=RPS19BP1 PE=1 SV=1	1	2	2	2	1	2	1	1	1	1	2	2	1	0	2	0	1	2	1	1	1	1	2	2	1	0	2	0	1	2	1	1	1	1	2	2	1	0	2	0	10.3	10.3
Q9H2P0	Q9H2P0	16	16	16	Activity-dependent neuroprotector homeobox protein	ADNP	sp|Q9H2P0|ADNP_HUMAN Activity-dependent neuroprotector homeobox protein OS=Homo sapiens OX=9606 GN=ADNP PE=1 SV=1	1	16	16	16	10	12	10	10	11	11	8	7	8	11	13	13	10	12	10	10	11	11	8	7	8	11	13	13	10	12	10	10	11	11	8	7	8	11	13	13	23.2	23.2
O14561	O14561	2	2	2	Acyl carrier protein, mitochondrial	NDUFAB1	sp|O14561|ACPM_HUMAN Acyl carrier protein, mitochondrial OS=Homo sapiens OX=9606 GN=NDUFAB1 PE=1 SV=3	1	2	2	2	1	1	2	2	2	2	2	2	2	2	2	2	1	1	2	2	2	2	2	2	2	2	2	2	1	1	2	2	2	2	2	2	2	2	2	2	9.6	9.6
P13798	P13798	11	11	11	Acylamino-acid-releasing enzyme	APEH	sp|P13798|ACPH_HUMAN Acylamino-acid-releasing enzyme OS=Homo sapiens OX=9606 GN=APEH PE=1 SV=4	1	11	11	11	7	7	9	10	10	9	8	9	10	8	6	6	7	7	9	10	10	9	8	9	10	8	6	6	7	7	9	10	10	9	8	9	10	8	6	6	19.3	19.3
Q9H845	Q9H845	8	8	8	Acyl-CoA dehydrogenase family member 9, mitochondrial	ACAD9	sp|Q9H845|ACAD9_HUMAN Acyl-CoA dehydrogenase family member 9, mitochondrial OS=Homo sapiens OX=9606 GN=ACAD9 PE=1 SV=1	1	8	8	8	6	6	5	6	5	7	5	4	4	5	5	5	6	6	5	6	5	7	5	4	4	5	5	5	6	6	5	6	5	7	5	4	4	5	5	5	16.3	16.3
Q96CM8	Q96CM8	4	4	4	Acyl-CoA synthetase family member 2, mitochondrial	ACSF2	sp|Q96CM8|ACSF2_HUMAN Acyl-CoA synthetase family member 2, mitochondrial OS=Homo sapiens OX=9606 GN=ACSF2 PE=1 SV=2	1	4	4	4	1	2	1	1	1	3	3	3	3	2	1	1	1	2	1	1	1	3	3	3	3	2	1	1	1	2	1	1	1	3	3	3	3	2	1	1	8.8	8.8
Q92604	Q92604	2	2	2	Acyl-CoA:lysophosphatidylglycerol acyltransferase 1	LPGAT1	sp|Q92604|LGAT1_HUMAN Acyl-CoA:lysophosphatidylglycerol acyltransferase 1 OS=Homo sapiens OX=9606 GN=LPGAT1 PE=1 SV=1	1	2	2	2	2	1	2	1	1	1	1	2	2	2	1	2	2	1	2	1	1	1	1	2	2	2	1	2	2	1	2	1	1	1	1	2	2	2	1	2	6.5	6.5
Q5T8D3	Q5T8D3	6	6	6	Acyl-CoA-binding domain-containing protein 5	ACBD5	sp|Q5T8D3|ACBD5_HUMAN Acyl-CoA-binding domain-containing protein 5 OS=Homo sapiens OX=9606 GN=ACBD5 PE=1 SV=1	1	6	6	6	2	2	4	4	3	3	3	3	1	3	2	3	2	2	4	4	3	3	3	3	1	3	2	3	2	2	4	4	3	3	3	3	1	3	2	3	18.7	18.7
Q9BR61	Q9BR61	2	2	2	Acyl-CoA-binding domain-containing protein 6	ACBD6	sp|Q9BR61|ACBD6_HUMAN Acyl-CoA-binding domain-containing protein 6 OS=Homo sapiens OX=9606 GN=ACBD6 PE=1 SV=1	1	2	2	2	2	2	2	2	2	2	2	1	2	2	2	2	2	2	2	2	2	2	2	1	2	2	2	2	2	2	2	2	2	2	2	1	2	2	2	2	11.3	11.3
P07108	P07108	5	5	5	Acyl-CoA-binding protein	DBI	sp|P07108|ACBP_HUMAN Acyl-CoA-binding protein OS=Homo sapiens OX=9606 GN=DBI PE=1 SV=2	1	5	5	5	4	4	5	5	5	5	5	5	5	5	4	5	4	4	5	5	5	5	5	5	5	5	4	5	4	4	5	5	5	5	5	5	5	5	4	5	64.4	64.4
Q86TX2;P49753	Q86TX2;P49753	9;8	9;8	9;8	Acyl-coenzyme A thioesterase 1;Acyl-coenzyme A thioesterase 2, mitochondrial	ACOT1;ACOT2	sp|Q86TX2|ACOT1_HUMAN Acyl-coenzyme A thioesterase 1 OS=Homo sapiens OX=9606 GN=ACOT1 PE=1 SV=1;sp|P49753|ACOT2_HUMAN Acyl-coenzyme A thioesterase 2, mitochondrial OS=Homo sapiens OX=9606 GN=ACOT2 PE=1 SV=6	2	9	9	9	6	4	5	8	7	4	9	9	8	7	5	6	6	4	5	8	7	4	9	9	8	7	5	6	6	4	5	8	7	4	9	9	8	7	5	6	27.1	27.1
Q9NPJ3	Q9NPJ3	4	4	4	Acyl-coenzyme A thioesterase 13;Acyl-coenzyme A thioesterase 13, N-terminally processed	ACOT13	sp|Q9NPJ3|ACO13_HUMAN Acyl-coenzyme A thioesterase 13 OS=Homo sapiens OX=9606 GN=ACOT13 PE=1 SV=1	1	4	4	4	4	3	4	4	4	4	4	4	4	3	4	4	4	3	4	4	4	4	4	4	4	3	4	4	4	3	4	4	4	4	4	4	4	3	4	4	27.1	27.1
Q9Y305	Q9Y305	11	11	11	Acyl-coenzyme A thioesterase 9, mitochondrial	ACOT9	sp|Q9Y305|ACOT9_HUMAN Acyl-coenzyme A thioesterase 9, mitochondrial OS=Homo sapiens OX=9606 GN=ACOT9 PE=1 SV=2	1	11	11	11	8	7	8	7	7	9	9	8	8	8	6	8	8	7	8	7	7	9	9	8	8	8	6	8	8	7	8	7	7	9	9	8	8	8	6	8	34.6	34.6
Q53H12	Q53H12	7	7	7	Acylglycerol kinase, mitochondrial	AGK	sp|Q53H12|AGK_HUMAN Acylglycerol kinase, mitochondrial OS=Homo sapiens OX=9606 GN=AGK PE=1 SV=2	1	7	7	7	3	4	3	3	4	3	3	3	5	3	4	4	3	4	3	3	4	3	3	3	5	3	4	4	3	4	3	3	4	3	3	3	5	3	4	4	26.5	26.5
O75608	O75608	3	3	3	Acyl-protein thioesterase 1	LYPLA1	sp|O75608|LYPA1_HUMAN Acyl-protein thioesterase 1 OS=Homo sapiens OX=9606 GN=LYPLA1 PE=1 SV=1	1	3	3	3	2	2	2	2	2	2	2	2	3	2	2	2	2	2	2	2	2	2	2	2	3	2	2	2	2	2	2	2	2	2	2	2	3	2	2	2	23.9	23.9
O95372	O95372	4	4	4	Acyl-protein thioesterase 2	LYPLA2	sp|O95372|LYPA2_HUMAN Acyl-protein thioesterase 2 OS=Homo sapiens OX=9606 GN=LYPLA2 PE=1 SV=1	1	4	4	4	3	4	4	4	4	4	4	3	3	4	3	4	3	4	4	4	4	4	4	3	3	4	3	4	3	4	4	4	4	4	4	3	3	4	3	4	22.5	22.5
Q6P587	Q6P587	9	9	9	Acylpyruvase FAHD1, mitochondrial	FAHD1	sp|Q6P587|FAHD1_HUMAN Acylpyruvase FAHD1, mitochondrial OS=Homo sapiens OX=9606 GN=FAHD1 PE=1 SV=2	1	9	9	9	7	8	7	7	8	7	6	6	6	7	7	7	7	8	7	7	8	7	6	6	6	7	7	7	7	8	7	7	8	7	6	6	6	7	7	7	45.5	45.5
Q8N6G6;Q8IVU1	Q8N6G6	31;1	31;1	31;1	ADAMTS-like protein 1	ADAMTSL1	sp|Q8N6G6|ATL1_HUMAN ADAMTS-like protein 1 OS=Homo sapiens OX=9606 GN=ADAMTSL1 PE=1 SV=4	2	31	31	31	23	25	27	25	24	25	28	26	28	26	22	25	23	25	27	25	24	25	28	26	28	26	22	25	23	25	27	25	24	25	28	26	28	26	22	25	24.2	24.2
Q6UY14	Q6UY14	4	4	4	ADAMTS-like protein 4	ADAMTSL4	sp|Q6UY14|ATL4_HUMAN ADAMTS-like protein 4 OS=Homo sapiens OX=9606 GN=ADAMTSL4 PE=1 SV=2	1	4	4	4	2	1	3	3	4	3	0	0	0	2	0	2	2	1	3	3	4	3	0	0	0	2	0	2	2	1	3	3	4	3	0	0	0	2	0	2	5.4	5.4
P46108	P46108	14	14	14	Adapter molecule crk	CRK	sp|P46108|CRK_HUMAN Adapter molecule crk OS=Homo sapiens OX=9606 GN=CRK PE=1 SV=2	1	14	14	14	10	8	12	11	10	10	11	12	11	11	8	11	10	8	12	11	10	10	11	12	11	11	8	11	10	8	12	11	10	10	11	12	11	11	8	11	50.7	50.7
Q8NC96	Q8NC96	4	4	4	Adaptin ear-binding coat-associated protein 1	NECAP1	sp|Q8NC96|NECP1_HUMAN Adaptin ear-binding coat-associated protein 1 OS=Homo sapiens OX=9606 GN=NECAP1 PE=1 SV=2	1	4	4	4	2	1	3	4	4	4	3	4	4	2	3	3	2	1	3	4	4	4	3	4	4	2	3	3	2	1	3	4	4	4	3	4	4	2	3	3	21.8	21.8
Q9NVZ3	Q9NVZ3	8	8	8	Adaptin ear-binding coat-associated protein 2	NECAP2	sp|Q9NVZ3|NECP2_HUMAN Adaptin ear-binding coat-associated protein 2 OS=Homo sapiens OX=9606 GN=NECAP2 PE=1 SV=1	1	8	8	8	5	5	6	7	5	5	7	5	7	5	4	5	5	5	6	7	5	5	7	5	7	5	4	5	5	5	6	7	5	5	7	5	7	5	4	5	49.8	49.8
P07741	P07741	8	8	8	Adenine phosphoribosyltransferase	APRT	sp|P07741|APT_HUMAN Adenine phosphoribosyltransferase OS=Homo sapiens OX=9606 GN=APRT PE=1 SV=2	1	8	8	8	4	4	6	5	5	4	7	8	8	5	5	6	4	4	6	5	5	4	7	8	8	5	5	6	4	4	6	5	5	4	7	8	8	5	5	6	47.8	47.8
P25054	P25054	4	4	4	Adenomatous polyposis coli protein	APC	sp|P25054|APC_HUMAN Adenomatous polyposis coli protein OS=Homo sapiens OX=9606 GN=APC PE=1 SV=2	1	4	4	4	4	1	2	2	2	3	1	2	2	2	3	4	4	1	2	2	2	3	1	2	2	2	3	4	4	1	2	2	2	3	1	2	2	2	3	4	2.5	2.5
P00813	P00813	9	9	9	Adenosine deaminase	ADA	sp|P00813|ADA_HUMAN Adenosine deaminase OS=Homo sapiens OX=9606 GN=ADA PE=1 SV=3	1	9	9	9	1	1	1	2	1	3	8	6	8	8	3	8	1	1	1	2	1	3	8	6	8	8	3	8	1	1	1	2	1	3	8	6	8	8	3	8	30	30
P55263	P55263	13	13	13	Adenosine kinase	ADK	sp|P55263|ADK_HUMAN Adenosine kinase OS=Homo sapiens OX=9606 GN=ADK PE=1 SV=2	1	13	13	13	11	11	9	12	11	13	8	10	10	11	10	11	11	11	9	12	11	13	8	10	10	11	10	11	11	11	9	12	11	13	8	10	10	11	10	11	35.4	35.4
P23526	P23526	17	17	17	Adenosylhomocysteinase	AHCY	sp|P23526|SAHH_HUMAN Adenosylhomocysteinase OS=Homo sapiens OX=9606 GN=AHCY PE=1 SV=4	1	17	17	17	14	15	15	15	14	13	16	16	14	15	16	15	14	15	15	15	14	13	16	16	14	15	16	15	14	15	15	15	14	13	16	16	14	15	16	15	41	41
O60503	O60503	2	2	2	Adenylate cyclase type 9	ADCY9	sp|O60503|ADCY9_HUMAN Adenylate cyclase type 9 OS=Homo sapiens OX=9606 GN=ADCY9 PE=1 SV=4	1	2	2	2	0	1	1	1	1	1	0	1	1	2	1	1	0	1	1	1	1	1	0	1	1	2	1	1	0	1	1	1	1	1	0	1	1	2	1	1	1.7	1.7
P54819	P54819	12	12	12	Adenylate kinase 2, mitochondrial;Adenylate kinase 2, mitochondrial, N-terminally processed	AK2	sp|P54819|KAD2_HUMAN Adenylate kinase 2, mitochondrial OS=Homo sapiens OX=9606 GN=AK2 PE=1 SV=2	1	12	12	12	8	9	8	9	9	10	10	9	9	8	8	10	8	9	8	9	9	10	10	9	9	8	8	10	8	9	8	9	9	10	10	9	9	8	8	10	61.5	61.5
P27144	P27144	5	5	5	Adenylate kinase 4, mitochondrial	AK4	sp|P27144|KAD4_HUMAN Adenylate kinase 4, mitochondrial OS=Homo sapiens OX=9606 GN=AK4 PE=1 SV=1	1	5	5	5	3	2	4	5	5	4	4	5	3	1	2	2	3	2	4	5	5	4	4	5	3	1	2	2	3	2	4	5	5	4	4	5	3	1	2	2	39.9	39.9
P00568	P00568	15	15	14	Adenylate kinase isoenzyme 1	AK1	sp|P00568|KAD1_HUMAN Adenylate kinase isoenzyme 1 OS=Homo sapiens OX=9606 GN=AK1 PE=1 SV=3	1	15	15	14	14	14	12	12	15	15	8	11	13	13	11	12	14	14	12	12	15	15	8	11	13	13	11	12	13	13	11	11	14	14	7	10	12	12	10	11	78.4	78.4
Q9Y6K8	Q9Y6K8	12	11	11	Adenylate kinase isoenzyme 5	AK5	sp|Q9Y6K8|KAD5_HUMAN Adenylate kinase isoenzyme 5 OS=Homo sapiens OX=9606 GN=AK5 PE=1 SV=2	1	12	11	11	11	11	10	9	9	8	8	9	9	10	11	11	10	10	9	8	8	7	7	8	8	9	10	10	10	10	9	8	8	7	7	8	8	9	10	10	27.4	25.8
Q9Y3D8	Q9Y3D8	2	2	2	Adenylate kinase isoenzyme 6	AK6	sp|Q9Y3D8|KAD6_HUMAN Adenylate kinase isoenzyme 6 OS=Homo sapiens OX=9606 GN=AK6 PE=1 SV=1	1	2	2	2	2	2	2	2	2	1	2	2	2	1	1	1	2	2	2	2	2	1	2	2	2	1	1	1	2	2	2	2	2	1	2	2	2	1	1	1	13.4	13.4
P30566	P30566	11	11	11	Adenylosuccinate lyase	ADSL	sp|P30566|PUR8_HUMAN Adenylosuccinate lyase OS=Homo sapiens OX=9606 GN=ADSL PE=1 SV=2	1	11	11	11	7	7	11	10	10	10	9	8	8	7	7	8	7	7	11	10	10	10	9	8	8	7	7	8	7	7	11	10	10	10	9	8	8	7	7	8	32.6	32.6
P30520;Q8N142	P30520	13;1	13;1	13;1	Adenylosuccinate synthetase isozyme 2	ADSS	sp|P30520|PURA2_HUMAN Adenylosuccinate synthetase isozyme 2 OS=Homo sapiens OX=9606 GN=ADSS PE=1 SV=3	2	13	13	13	11	12	13	10	10	10	11	10	11	11	11	10	11	12	13	10	10	10	11	10	11	11	11	10	11	12	13	10	10	10	11	10	11	11	11	10	38.2	38.2
Q01518	Q01518	34	34	34	Adenylyl cyclase-associated protein 1	CAP1	sp|Q01518|CAP1_HUMAN Adenylyl cyclase-associated protein 1 OS=Homo sapiens OX=9606 GN=CAP1 PE=1 SV=5	1	34	34	34	30	31	30	29	31	29	29	29	28	27	30	29	30	31	30	29	31	29	29	29	28	27	30	29	30	31	30	29	31	29	29	29	28	27	30	29	68.2	68.2
P40123	P40123	6	6	6	Adenylyl cyclase-associated protein 2	CAP2	sp|P40123|CAP2_HUMAN Adenylyl cyclase-associated protein 2 OS=Homo sapiens OX=9606 GN=CAP2 PE=1 SV=1	1	6	6	6	4	4	4	3	3	2	4	5	5	6	5	6	4	4	4	3	3	2	4	5	5	6	5	6	4	4	4	3	3	2	4	5	5	6	5	6	20.1	20.1
O95396	O95396	4	4	4	Adenylyltransferase and sulfurtransferase MOCS3;Molybdopterin-synthase adenylyltransferase;Molybdopterin-synthase sulfurtransferase	MOCS3	sp|O95396|MOCS3_HUMAN Adenylyltransferase and sulfurtransferase MOCS3 OS=Homo sapiens OX=9606 GN=MOCS3 PE=1 SV=1	1	4	4	4	2	3	3	3	2	3	2	2	4	2	2	3	2	3	3	3	2	3	2	2	4	2	2	3	2	3	3	3	2	3	2	2	4	2	2	3	15.9	15.9
Q8IUX7	Q8IUX7	3	3	3	Adipocyte enhancer-binding protein 1	AEBP1	sp|Q8IUX7|AEBP1_HUMAN Adipocyte enhancer-binding protein 1 OS=Homo sapiens OX=9606 GN=AEBP1 PE=1 SV=1	1	3	3	3	1	0	2	3	1	2	1	1	1	0	0	2	1	0	2	3	1	2	1	1	1	0	0	2	1	0	2	3	1	2	1	1	1	0	0	2	3.5	3.5
Q9HDC9	Q9HDC9	8	8	8	Adipocyte plasma membrane-associated protein	APMAP	sp|Q9HDC9|APMAP_HUMAN Adipocyte plasma membrane-associated protein OS=Homo sapiens OX=9606 GN=APMAP PE=1 SV=2	1	8	8	8	2	2	3	7	5	7	5	3	4	2	1	3	2	2	3	7	5	7	5	3	4	2	1	3	2	2	3	7	5	7	5	3	4	2	1	3	20.9	20.9
Q15847	Q15847	2	2	2	Adipogenesis regulatory factor	ADIRF	sp|Q15847|ADIRF_HUMAN Adipogenesis regulatory factor OS=Homo sapiens OX=9606 GN=ADIRF PE=1 SV=1	1	2	2	2	2	2	2	2	2	2	2	2	2	2	2	2	2	2	2	2	2	2	2	2	2	2	2	2	2	2	2	2	2	2	2	2	2	2	2	2	59.2	59.2
P35318	P35318	5	5	5	ADM;Adrenomedullin;Proadrenomedullin N-20 terminal peptide	ADM	sp|P35318|ADML_HUMAN ADM OS=Homo sapiens OX=9606 GN=ADM PE=1 SV=1	1	5	5	5	3	3	3	4	4	4	2	2	2	2	1	1	3	3	3	4	4	4	2	2	2	2	1	1	3	3	3	4	4	4	2	2	2	2	1	1	27	27
P12235	P12235	9	2	2	ADP/ATP translocase 1	SLC25A4	sp|P12235|ADT1_HUMAN ADP/ATP translocase 1 OS=Homo sapiens OX=9606 GN=SLC25A4 PE=1 SV=4	1	9	2	2	8	8	7	8	9	9	8	8	8	8	8	8	2	2	2	2	2	2	2	2	2	2	2	2	2	2	2	2	2	2	2	2	2	2	2	2	25.8	7.4
P05141	P05141	16	16	7	ADP/ATP translocase 2;ADP/ATP translocase 2, N-terminally processed	SLC25A5	sp|P05141|ADT2_HUMAN ADP/ATP translocase 2 OS=Homo sapiens OX=9606 GN=SLC25A5 PE=1 SV=7	1	16	16	7	13	10	12	14	14	15	14	12	14	13	11	14	13	10	12	14	14	15	14	12	14	13	11	14	6	5	6	7	6	7	6	5	6	6	5	6	41.6	41.6
P12236;Q9H0C2	P12236	15;3	6;0	4;0	ADP/ATP translocase 3;ADP/ATP translocase 3, N-terminally processed	SLC25A6	sp|P12236|ADT3_HUMAN ADP/ATP translocase 3 OS=Homo sapiens OX=9606 GN=SLC25A6 PE=1 SV=4	2	15	6	4	13	11	12	13	14	14	14	13	14	12	12	14	6	6	6	6	6	6	6	6	6	5	6	6	4	4	4	4	4	4	4	4	4	3	4	4	37.6	18.1
Q9BRR6	Q9BRR6	5	5	5	ADP-dependent glucokinase	ADPGK	sp|Q9BRR6|ADPGK_HUMAN ADP-dependent glucokinase OS=Homo sapiens OX=9606 GN=ADPGK PE=1 SV=1	1	5	5	5	1	0	2	4	1	4	3	1	2	1	2	2	1	0	2	4	1	4	3	1	2	1	2	2	1	0	2	4	1	4	3	1	2	1	2	2	18.3	18.3
Q9BW91	Q9BW91	8	8	8	ADP-ribose pyrophosphatase, mitochondrial	NUDT9	sp|Q9BW91|NUDT9_HUMAN ADP-ribose pyrophosphatase, mitochondrial OS=Homo sapiens OX=9606 GN=NUDT9 PE=1 SV=1	1	8	8	8	6	8	8	5	6	6	5	5	5	7	6	6	6	8	8	5	6	6	5	5	5	7	6	6	6	8	8	5	6	6	5	5	5	7	6	6	22.9	22.9
Q10588	Q10588	7	7	7	ADP-ribosyl cyclase/cyclic ADP-ribose hydrolase 2	BST1	sp|Q10588|BST1_HUMAN ADP-ribosyl cyclase/cyclic ADP-ribose hydrolase 2 OS=Homo sapiens OX=9606 GN=BST1 PE=1 SV=2	1	7	7	7	1	1	1	4	4	4	6	4	7	3	2	4	1	1	1	4	4	4	6	4	7	3	2	4	1	1	1	4	4	4	6	4	7	3	2	4	26.7	26.7
P84077;P61204	P84077;P61204	8;7	6;5	5;4	ADP-ribosylation factor 1;ADP-ribosylation factor 3	ARF1;ARF3	sp|P84077|ARF1_HUMAN ADP-ribosylation factor 1 OS=Homo sapiens OX=9606 GN=ARF1 PE=1 SV=2;sp|P61204|ARF3_HUMAN ADP-ribosylation factor 3 OS=Homo sapiens OX=9606 GN=ARF3 PE=1 SV=2	2	8	6	5	2	3	4	6	7	7	6	8	8	6	3	5	2	2	3	5	6	6	5	6	6	5	3	4	2	2	3	4	5	5	4	5	5	4	3	4	60.8	43.6
P18085	P18085	12	12	10	ADP-ribosylation factor 4	ARF4	sp|P18085|ARF4_HUMAN ADP-ribosylation factor 4 OS=Homo sapiens OX=9606 GN=ARF4 PE=1 SV=3	1	12	12	10	5	3	5	8	6	5	10	10	10	9	5	7	5	3	5	8	6	5	10	10	10	9	5	7	5	2	4	7	5	4	9	8	8	8	5	6	70	70
P84085	P84085	5	2	2	ADP-ribosylation factor 5	ARF5	sp|P84085|ARF5_HUMAN ADP-ribosylation factor 5 OS=Homo sapiens OX=9606 GN=ARF5 PE=1 SV=2	1	5	2	2	1	3	3	4	4	4	3	4	4	4	2	2	1	2	2	2	2	2	1	1	1	2	2	1	1	2	2	2	2	2	1	1	1	2	2	1	48.3	25.6
P62330	P62330	5	5	5	ADP-ribosylation factor 6	ARF6	sp|P62330|ARF6_HUMAN ADP-ribosylation factor 6 OS=Homo sapiens OX=9606 GN=ARF6 PE=1 SV=2	1	5	5	5	2	3	4	4	5	3	4	4	4	4	3	3	2	3	4	4	5	3	4	4	4	4	3	3	2	3	4	4	5	3	4	4	4	4	3	3	50.9	50.9
Q8N6T3	Q8N6T3	11	11	11	ADP-ribosylation factor GTPase-activating protein 1	ARFGAP1	sp|Q8N6T3|ARFG1_HUMAN ADP-ribosylation factor GTPase-activating protein 1 OS=Homo sapiens OX=9606 GN=ARFGAP1 PE=1 SV=2	1	11	11	11	9	10	9	8	8	7	8	9	7	10	8	8	9	10	9	8	8	7	8	9	7	10	8	8	9	10	9	8	8	7	8	9	7	10	8	8	37.4	37.4
Q8N6H7	Q8N6H7	9	9	9	ADP-ribosylation factor GTPase-activating protein 2	ARFGAP2	sp|Q8N6H7|ARFG2_HUMAN ADP-ribosylation factor GTPase-activating protein 2 OS=Homo sapiens OX=9606 GN=ARFGAP2 PE=1 SV=1	1	9	9	9	7	6	8	8	8	8	8	7	7	8	7	8	7	6	8	8	8	8	8	7	7	8	7	8	7	6	8	8	8	8	8	7	7	8	7	8	20.9	20.9
Q9NP61	Q9NP61	17	17	17	ADP-ribosylation factor GTPase-activating protein 3	ARFGAP3	sp|Q9NP61|ARFG3_HUMAN ADP-ribosylation factor GTPase-activating protein 3 OS=Homo sapiens OX=9606 GN=ARFGAP3 PE=1 SV=1	1	17	17	17	13	14	15	14	16	16	14	15	13	17	11	17	13	14	15	14	16	16	14	15	13	17	11	17	13	14	15	14	16	16	14	15	13	17	11	17	37.6	37.6
Q9UJY5	Q9UJY5	4	4	3	ADP-ribosylation factor-binding protein GGA1	GGA1	sp|Q9UJY5|GGA1_HUMAN ADP-ribosylation factor-binding protein GGA1 OS=Homo sapiens OX=9606 GN=GGA1 PE=1 SV=1	1	4	4	3	1	2	1	1	0	0	1	1	2	2	1	2	1	2	1	1	0	0	1	1	2	2	1	2	1	2	1	1	0	0	1	1	2	2	1	1	9.5	9.5
Q9NZ52;Q9UJY4	Q9NZ52	3;1	2;0	2;0	ADP-ribosylation factor-binding protein GGA3	GGA3	sp|Q9NZ52|GGA3_HUMAN ADP-ribosylation factor-binding protein GGA3 OS=Homo sapiens OX=9606 GN=GGA3 PE=1 SV=1	2	3	2	2	0	2	1	1	0	1	0	1	0	1	0	2	0	2	1	1	0	1	0	1	0	1	0	1	0	2	1	1	0	1	0	1	0	1	0	1	5.9	4.7
P40616	P40616	4	4	4	ADP-ribosylation factor-like protein 1	ARL1	sp|P40616|ARL1_HUMAN ADP-ribosylation factor-like protein 1 OS=Homo sapiens OX=9606 GN=ARL1 PE=1 SV=1	1	4	4	4	1	2	1	2	2	2	4	4	2	2	3	3	1	2	1	2	2	2	4	4	2	2	3	3	1	2	1	2	2	2	4	4	2	2	3	3	33.7	33.7
P36404	P36404	3	3	3	ADP-ribosylation factor-like protein 2	ARL2	sp|P36404|ARL2_HUMAN ADP-ribosylation factor-like protein 2 OS=Homo sapiens OX=9606 GN=ARL2 PE=1 SV=4	1	3	3	3	1	1	2	2	2	2	2	2	2	1	1	1	1	1	2	2	2	2	2	2	2	1	1	1	1	1	2	2	2	2	2	2	2	1	1	1	15.2	15.2
P36405	P36405	10	10	10	ADP-ribosylation factor-like protein 3	ARL3	sp|P36405|ARL3_HUMAN ADP-ribosylation factor-like protein 3 OS=Homo sapiens OX=9606 GN=ARL3 PE=1 SV=2	1	10	10	10	8	7	8	9	8	9	8	8	8	7	7	8	8	7	8	9	8	9	8	8	8	7	7	8	8	7	8	9	8	9	8	8	8	7	7	8	57.7	57.7
Q66PJ3	Q66PJ3	6	6	6	ADP-ribosylation factor-like protein 6-interacting protein 4	ARL6IP4	sp|Q66PJ3|AR6P4_HUMAN ADP-ribosylation factor-like protein 6-interacting protein 4 OS=Homo sapiens OX=9606 GN=ARL6IP4 PE=1 SV=2	1	6	6	6	5	3	4	5	5	5	4	5	4	4	5	5	5	3	4	5	5	5	4	5	4	4	5	5	5	3	4	5	5	5	4	5	4	4	5	5	19	19
Q8N6S5	Q8N6S5	2	2	2	ADP-ribosylation factor-like protein 6-interacting protein 6	ARL6IP6	sp|Q8N6S5|AR6P6_HUMAN ADP-ribosylation factor-like protein 6-interacting protein 6 OS=Homo sapiens OX=9606 GN=ARL6IP6 PE=1 SV=1	1	2	2	2	1	1	1	1	1	2	1	1	1	1	1	1	1	1	1	1	1	2	1	1	1	1	1	1	1	1	1	1	1	2	1	1	1	1	1	1	13.7	13.7
Q96BM9	Q96BM9	5	5	1	ADP-ribosylation factor-like protein 8A	ARL8A	sp|Q96BM9|ARL8A_HUMAN ADP-ribosylation factor-like protein 8A OS=Homo sapiens OX=9606 GN=ARL8A PE=1 SV=1	1	5	5	1	3	4	5	4	5	5	5	5	5	5	4	5	3	4	5	4	5	5	5	5	5	5	4	5	1	1	1	1	1	1	1	1	1	1	0	1	23.1	23.1
Q13795	Q13795	2	2	2	ADP-ribosylation factor-related protein 1	ARFRP1	sp|Q13795|ARFRP_HUMAN ADP-ribosylation factor-related protein 1 OS=Homo sapiens OX=9606 GN=ARFRP1 PE=1 SV=1	1	2	2	2	1	1	1	1	2	2	2	2	2	2	1	1	1	1	1	1	2	2	2	2	2	2	1	1	1	1	1	1	2	2	2	2	2	2	1	1	15.4	15.4
Q9UKK9	Q9UKK9	10	10	10	ADP-sugar pyrophosphatase	NUDT5	sp|Q9UKK9|NUDT5_HUMAN ADP-sugar pyrophosphatase OS=Homo sapiens OX=9606 GN=NUDT5 PE=1 SV=1	1	10	10	10	9	9	9	9	8	8	9	8	8	8	9	8	9	9	9	9	8	8	9	8	8	8	9	8	9	9	9	9	8	8	9	8	8	8	9	8	44.7	44.7
P10109	P10109	2	2	2	Adrenodoxin, mitochondrial	FDX1	sp|P10109|ADX_HUMAN Adrenodoxin, mitochondrial OS=Homo sapiens OX=9606 GN=FDX1 PE=1 SV=1	1	2	2	2	1	1	1	1	1	1	1	1	2	1	1	1	1	1	1	1	1	1	1	1	2	1	1	1	1	1	1	1	1	1	1	1	2	1	1	1	14.1	14.1
Q6P4F2	Q6P4F2	2	2	2	Adrenodoxin-like protein, mitochondrial	FDX1L	sp|Q6P4F2|FDX2_HUMAN Ferredoxin-2, mitochondrial OS=Homo sapiens OX=9606 GN=FDX2 PE=1 SV=2	1	2	2	2	2	2	1	2	2	2	2	1	1	1	1	2	2	2	1	2	2	2	2	1	1	1	1	2	2	2	1	2	2	2	2	1	1	1	1	2	17.2	17.2
Q9Y6U3	Q9Y6U3	7	7	7	Adseverin	SCIN	sp|Q9Y6U3|ADSV_HUMAN Adseverin OS=Homo sapiens OX=9606 GN=SCIN PE=1 SV=4	1	7	7	7	3	3	4	0	1	1	3	5	0	2	3	6	3	3	4	0	1	1	3	5	0	2	3	6	3	3	4	0	1	1	3	5	0	2	3	6	16.8	16.8
Q9UHB7	Q9UHB7	11	11	11	AF4/FMR2 family member 4	AFF4	sp|Q9UHB7|AFF4_HUMAN AF4/FMR2 family member 4 OS=Homo sapiens OX=9606 GN=AFF4 PE=1 SV=1	1	11	11	11	6	7	4	5	7	8	5	6	4	6	6	4	6	7	4	5	7	8	5	6	4	6	6	4	6	7	4	5	7	8	5	6	4	6	6	4	15.5	15.5
P55196	P55196	12	12	12	Afadin	MLLT4	sp|P55196|AFAD_HUMAN Afadin OS=Homo sapiens OX=9606 GN=AFDN PE=1 SV=3	1	12	12	12	9	6	8	6	8	10	6	5	3	5	8	6	9	6	8	6	8	10	6	5	3	5	8	6	9	6	8	6	8	10	6	5	3	5	8	6	9.3	9.3
Q9Y2D8	Q9Y2D8	3	3	3	Afadin- and alpha-actinin-binding protein	SSX2IP	sp|Q9Y2D8|ADIP_HUMAN Afadin- and alpha-actinin-binding protein OS=Homo sapiens OX=9606 GN=SSX2IP PE=1 SV=3	1	3	3	3	1	3	1	0	0	0	0	0	0	1	2	1	1	3	1	0	0	0	0	0	0	1	2	1	1	3	1	0	0	0	0	0	0	1	2	1	7	7
Q9Y4W6	Q9Y4W6	10	9	9	AFG3-like protein 2	AFG3L2	sp|Q9Y4W6|AFG32_HUMAN AFG3-like protein 2 OS=Homo sapiens OX=9606 GN=AFG3L2 PE=1 SV=2	1	10	9	9	7	7	5	6	5	6	7	7	6	6	7	7	6	6	4	5	4	5	6	6	5	5	6	6	6	6	4	5	4	5	6	6	5	5	6	6	16.9	15.9
O43488;Q8NHP1;O95154	O43488	7;2;1	7;2;1	7;2;1	Aflatoxin B1 aldehyde reductase member 2	AKR7A2	sp|O43488|ARK72_HUMAN Aflatoxin B1 aldehyde reductase member 2 OS=Homo sapiens OX=9606 GN=AKR7A2 PE=1 SV=3	3	7	7	7	4	6	5	5	5	6	6	5	5	4	4	6	4	6	5	5	5	6	6	5	5	4	4	6	4	6	5	5	5	6	6	5	5	4	4	6	26.7	26.7
Q6ULP2	Q6ULP2	6	6	6	Aftiphilin	AFTPH	sp|Q6ULP2|AFTIN_HUMAN Aftiphilin OS=Homo sapiens OX=9606 GN=AFTPH PE=1 SV=3	1	6	6	6	5	5	5	5	5	5	3	5	5	5	4	4	5	5	5	5	5	5	3	5	5	5	4	4	5	5	5	5	5	5	3	5	5	5	4	4	10	10
O00170	O00170	15	15	15	AH receptor-interacting protein	AIP	sp|O00170|AIP_HUMAN AH receptor-interacting protein OS=Homo sapiens OX=9606 GN=AIP PE=1 SV=2	1	15	15	15	12	10	13	14	14	14	10	12	14	11	9	11	12	10	13	14	14	14	10	12	14	11	9	11	12	10	13	14	14	14	10	12	14	11	9	11	63.3	63.3
Q9UKA4	Q9UKA4	18	18	18	A-kinase anchor protein 11	AKAP11	sp|Q9UKA4|AKA11_HUMAN A-kinase anchor protein 11 OS=Homo sapiens OX=9606 GN=AKAP11 PE=1 SV=1	1	18	18	18	16	12	15	11	9	12	9	12	15	13	8	10	16	12	15	11	9	12	9	12	15	13	8	10	16	12	15	11	9	12	9	12	15	13	8	10	15.9	15.9
Q02952	Q02952	79	79	79	A-kinase anchor protein 12	AKAP12	sp|Q02952|AKA12_HUMAN A-kinase anchor protein 12 OS=Homo sapiens OX=9606 GN=AKAP12 PE=1 SV=4	1	79	79	79	46	49	55	74	70	70	44	46	46	47	41	50	46	49	55	74	70	70	44	46	46	47	41	50	46	49	55	74	70	70	44	46	46	47	41	50	59.3	59.3
Q12802	Q12802	22	22	22	A-kinase anchor protein 13	AKAP13	sp|Q12802|AKP13_HUMAN A-kinase anchor protein 13 OS=Homo sapiens OX=9606 GN=AKAP13 PE=1 SV=2	1	22	22	22	16	15	17	13	15	13	12	13	17	13	14	15	16	15	17	13	15	13	12	13	17	13	14	15	16	15	17	13	15	13	12	13	17	13	14	15	14.9	14.9
Q02040	Q02040	6	6	6	A-kinase anchor protein 17A	AKAP17A	sp|Q02040|AK17A_HUMAN A-kinase anchor protein 17A OS=Homo sapiens OX=9606 GN=AKAP17A PE=1 SV=2	1	6	6	6	5	5	5	3	4	4	3	3	2	4	4	3	5	5	5	3	4	4	3	3	2	4	4	3	5	5	5	3	4	4	3	3	2	4	4	3	14	14
Q9Y2D5	Q9Y2D5	40	40	40	A-kinase anchor protein 2	AKAP2	sp|Q9Y2D5|AKAP2_HUMAN A-kinase anchor protein 2 OS=Homo sapiens OX=9606 GN=AKAP2 PE=1 SV=3	1	40	40	40	27	28	30	28	31	30	28	27	30	25	27	26	27	28	30	28	31	30	28	27	30	25	27	26	27	28	30	28	31	30	28	27	30	25	27	26	58.4	58.4
O43823	O43823	7	7	7	A-kinase anchor protein 8	AKAP8	sp|O43823|AKAP8_HUMAN A-kinase anchor protein 8 OS=Homo sapiens OX=9606 GN=AKAP8 PE=1 SV=1	1	7	7	7	6	6	6	5	4	6	4	5	4	5	4	4	6	6	6	5	4	6	4	5	4	5	4	4	6	6	6	5	4	6	4	5	4	5	4	4	18.6	18.6
Q9ULX6	Q9ULX6	4	4	4	A-kinase anchor protein 8-like	AKAP8L	sp|Q9ULX6|AKP8L_HUMAN A-kinase anchor protein 8-like OS=Homo sapiens OX=9606 GN=AKAP8L PE=1 SV=4	1	4	4	4	2	2	2	2	2	4	2	3	2	2	2	1	2	2	2	2	2	4	2	3	2	2	2	1	2	2	2	2	2	4	2	3	2	2	2	1	7	7
Q99996	Q99996	40	40	40	A-kinase anchor protein 9	AKAP9	sp|Q99996|AKAP9_HUMAN A-kinase anchor protein 9 OS=Homo sapiens OX=9606 GN=AKAP9 PE=1 SV=4	1	40	40	40	21	17	20	15	14	12	25	25	21	23	18	24	21	17	20	15	14	12	25	25	21	23	18	24	21	17	20	15	14	12	25	25	21	23	18	24	13.3	13.3
Q8TD30;P24298	Q8TD30	4;1	4;1	4;1	Alanine aminotransferase 2	GPT2	sp|Q8TD30|ALAT2_HUMAN Alanine aminotransferase 2 OS=Homo sapiens OX=9606 GN=GPT2 PE=1 SV=1	2	4	4	4	1	1	0	0	0	0	2	3	2	1	1	2	1	1	0	0	0	0	2	3	2	1	1	2	1	1	0	0	0	0	2	3	2	1	1	2	11.5	11.5
P49588	P49588	40	40	40	Alanine--tRNA ligase, cytoplasmic	AARS	sp|P49588|SYAC_HUMAN Alanine--tRNA ligase, cytoplasmic OS=Homo sapiens OX=9606 GN=AARS PE=1 SV=2	1	40	40	40	30	32	32	28	29	31	34	34	34	32	34	35	30	32	32	28	29	31	34	34	34	32	34	35	30	32	32	28	29	31	34	34	34	32	34	35	52.1	52.1
Q5JTZ9	Q5JTZ9	4	4	4	Alanine--tRNA ligase, mitochondrial	AARS2	sp|Q5JTZ9|SYAM_HUMAN Alanine--tRNA ligase, mitochondrial OS=Homo sapiens OX=9606 GN=AARS2 PE=1 SV=1	1	4	4	4	2	0	2	2	0	1	1	1	1	1	1	2	2	0	2	2	0	1	1	1	1	1	1	2	2	0	2	2	0	1	1	1	1	1	1	2	5	5
Q9BTE6	Q9BTE6	7	7	7	Alanyl-tRNA editing protein Aarsd1	AARSD1	sp|Q9BTE6|AASD1_HUMAN Alanyl-tRNA editing protein Aarsd1 OS=Homo sapiens OX=9606 GN=AARSD1 PE=1 SV=2	1	7	7	7	2	3	3	2	1	3	4	2	1	2	3	5	2	3	3	2	1	3	4	2	1	2	3	5	2	3	3	2	1	3	4	2	1	2	3	5	34.7	34.7
P14550	P14550	18	18	18	Alcohol dehydrogenase [NADP(+)]	AKR1A1	sp|P14550|AK1A1_HUMAN Aldo-keto reductase family 1 member A1 OS=Homo sapiens OX=9606 GN=AKR1A1 PE=1 SV=3	1	18	18	18	12	13	13	14	12	14	13	11	14	13	12	12	12	13	13	14	12	14	13	11	14	13	12	12	12	13	13	14	12	14	13	11	14	13	12	12	68.3	68.3
P00325	P00325	4	4	1	Alcohol dehydrogenase 1B	ADH1B	sp|P00325|ADH1B_HUMAN Alcohol dehydrogenase 1B OS=Homo sapiens OX=9606 GN=ADH1B PE=1 SV=2	1	4	4	1	0	0	0	3	2	3	0	0	0	0	0	0	0	0	0	3	2	3	0	0	0	0	0	0	0	0	0	1	0	0	0	0	0	0	0	0	13.6	13.6
P11766	P11766	12	12	12	Alcohol dehydrogenase class-3	ADH5	sp|P11766|ADHX_HUMAN Alcohol dehydrogenase class-3 OS=Homo sapiens OX=9606 GN=ADH5 PE=1 SV=4	1	12	12	12	10	10	10	11	11	11	11	11	11	11	11	12	10	10	10	11	11	11	11	11	11	11	11	12	10	10	10	11	11	11	11	11	11	11	11	12	44.7	44.7
P47895	P47895	25	25	22	Aldehyde dehydrogenase family 1 member A3	ALDH1A3	sp|P47895|AL1A3_HUMAN Aldehyde dehydrogenase family 1 member A3 OS=Homo sapiens OX=9606 GN=ALDH1A3 PE=1 SV=2	1	25	25	22	19	21	22	21	21	21	22	22	23	16	14	17	19	21	22	21	21	21	22	22	23	16	14	17	17	18	20	19	19	19	20	19	20	14	13	15	57.6	57.6
Q8IZ83	Q8IZ83	4	4	4	Aldehyde dehydrogenase family 16 member A1	ALDH16A1	sp|Q8IZ83|A16A1_HUMAN Aldehyde dehydrogenase family 16 member A1 OS=Homo sapiens OX=9606 GN=ALDH16A1 PE=1 SV=2	1	4	4	4	0	1	0	3	2	1	2	2	2	2	2	2	0	1	0	3	2	1	2	2	2	2	2	2	0	1	0	3	2	1	2	2	2	2	2	2	8.1	8.1
P30837	P30837	13	11	11	Aldehyde dehydrogenase X, mitochondrial	ALDH1B1	sp|P30837|AL1B1_HUMAN Aldehyde dehydrogenase X, mitochondrial OS=Homo sapiens OX=9606 GN=ALDH1B1 PE=1 SV=3	1	13	11	11	6	9	7	8	9	9	10	12	12	9	6	10	5	7	6	7	8	8	9	10	10	8	6	9	5	7	6	7	8	8	9	10	10	8	6	9	29.2	25.9
P05091	P05091	15	14	14	Aldehyde dehydrogenase, mitochondrial	ALDH2	sp|P05091|ALDH2_HUMAN Aldehyde dehydrogenase, mitochondrial OS=Homo sapiens OX=9606 GN=ALDH2 PE=1 SV=2	1	15	14	14	8	8	9	9	9	8	12	15	13	7	10	8	8	7	9	9	9	8	12	14	12	7	10	8	8	7	9	9	9	8	12	14	12	7	10	8	41.4	39.7
Q06278	Q06278	6	6	6	Aldehyde oxidase	AOX1	sp|Q06278|AOXA_HUMAN Aldehyde oxidase OS=Homo sapiens OX=9606 GN=AOX1 PE=1 SV=2	1	6	6	6	0	0	2	3	3	4	1	1	0	0	1	2	0	0	2	3	3	4	1	1	0	0	1	2	0	0	2	3	3	4	1	1	0	0	1	2	6.7	6.7
Q04828;P17516	Q04828	16;4	8;0	2;0	Aldo-keto reductase family 1 member C1	AKR1C1	sp|Q04828|AK1C1_HUMAN Aldo-keto reductase family 1 member C1 OS=Homo sapiens OX=9606 GN=AKR1C1 PE=1 SV=1	2	16	8	2	11	10	10	15	15	16	8	8	8	8	8	9	6	6	5	8	7	8	4	4	4	4	4	5	1	1	1	2	1	2	1	1	1	1	1	1	60.1	38.4
P52895	P52895	13	4	4	Aldo-keto reductase family 1 member C2	AKR1C2	sp|P52895|AK1C2_HUMAN Aldo-keto reductase family 1 member C2 OS=Homo sapiens OX=9606 GN=AKR1C2 PE=1 SV=3	1	13	4	4	11	9	9	11	12	12	6	6	6	6	6	7	4	3	3	3	3	3	2	2	2	2	2	2	4	3	3	3	3	3	2	2	2	2	2	2	49.2	12.1
P42330	P42330	21	21	13	Aldo-keto reductase family 1 member C3	AKR1C3	sp|P42330|AK1C3_HUMAN Aldo-keto reductase family 1 member C3 OS=Homo sapiens OX=9606 GN=AKR1C3 PE=1 SV=4	1	21	21	13	11	11	12	17	16	20	8	4	4	8	6	7	11	11	12	17	16	20	8	4	4	8	6	7	6	7	7	10	8	12	4	0	0	4	2	3	72.1	72.1
Q96C23	Q96C23	4	4	4	Aldose 1-epimerase	GALM	sp|Q96C23|GALM_HUMAN Aldose 1-epimerase OS=Homo sapiens OX=9606 GN=GALM PE=1 SV=1	1	4	4	4	2	1	3	2	3	3	3	3	2	4	1	2	2	1	3	2	3	3	3	3	2	4	1	2	2	1	3	2	3	3	3	3	2	4	1	2	14.6	14.6
P15121	P15121	11	11	11	Aldose reductase	AKR1B1	sp|P15121|ALDR_HUMAN Aldose reductase OS=Homo sapiens OX=9606 GN=AKR1B1 PE=1 SV=3	1	11	11	11	8	7	7	7	9	7	9	9	8	8	7	7	8	7	7	7	9	7	9	9	8	8	7	7	8	7	7	7	9	7	9	9	8	8	7	7	37.3	37.3
O00116	O00116	15	15	15	Alkyldihydroxyacetonephosphate synthase, peroxisomal	AGPS	sp|O00116|ADAS_HUMAN Alkyldihydroxyacetonephosphate synthase, peroxisomal OS=Homo sapiens OX=9606 GN=AGPS PE=1 SV=1	1	15	15	15	12	12	13	11	13	12	15	12	14	12	9	13	12	12	13	11	13	12	15	12	14	12	9	13	12	12	13	11	13	12	15	12	14	12	9	13	31.5	31.5
Q9BQI0	Q9BQI0	2	2	2	Allograft inflammatory factor 1-like	AIF1L	sp|Q9BQI0|AIF1L_HUMAN Allograft inflammatory factor 1-like OS=Homo sapiens OX=9606 GN=AIF1L PE=1 SV=1	1	2	2	2	0	0	0	2	2	2	0	0	0	0	0	0	0	0	0	2	2	2	0	0	0	0	0	0	0	0	0	2	2	2	0	0	0	0	0	0	22	22
Q6PD74	Q6PD74	2	2	2	Alpha- and gamma-adaptin-binding protein p34	AAGAB	sp|Q6PD74|AAGAB_HUMAN Alpha- and gamma-adaptin-binding protein p34 OS=Homo sapiens OX=9606 GN=AAGAB PE=1 SV=1	1	2	2	2	2	2	2	1	1	1	1	2	2	1	1	1	2	2	2	1	1	1	1	2	2	1	1	1	2	2	2	1	1	1	1	2	2	1	1	1	13	13
Q495W5	Q495W5	7	7	7	Alpha-(1,3)-fucosyltransferase 11	FUT11	sp|Q495W5|FUT11_HUMAN Alpha-(1,3)-fucosyltransferase 11 OS=Homo sapiens OX=9606 GN=FUT11 PE=1 SV=1	1	7	7	7	4	4	5	5	5	5	4	4	5	3	1	4	4	4	5	5	5	5	4	4	5	3	1	4	4	4	5	5	5	5	4	4	5	3	1	4	15.2	15.2
Q96IU4	Q96IU4	2	2	2	Alpha/beta hydrolase domain-containing protein 14B	ABHD14B	sp|Q96IU4|ABHEB_HUMAN Protein ABHD14B OS=Homo sapiens OX=9606 GN=ABHD14B PE=1 SV=1	1	2	2	2	2	2	1	2	2	2	2	2	2	2	2	2	2	2	1	2	2	2	2	2	2	2	2	2	2	2	1	2	2	2	2	2	2	2	2	2	16.7	16.7
Q9H553	Q9H553	2	2	2	Alpha-1,3/1,6-mannosyltransferase ALG2	ALG2	sp|Q9H553|ALG2_HUMAN Alpha-1,3/1,6-mannosyltransferase ALG2 OS=Homo sapiens OX=9606 GN=ALG2 PE=1 SV=1	1	2	2	2	1	1	1	1	1	2	1	1	1	1	1	1	1	1	1	1	1	2	1	1	1	1	1	1	1	1	1	1	1	2	1	1	1	1	1	1	6.5	6.5
Q10469	Q10469	3	3	3	Alpha-1,6-mannosyl-glycoprotein 2-beta-N-acetylglucosaminyltransferase	MGAT2	sp|Q10469|MGAT2_HUMAN Alpha-1,6-mannosyl-glycoprotein 2-beta-N-acetylglucosaminyltransferase OS=Homo sapiens OX=9606 GN=MGAT2 PE=1 SV=1	1	3	3	3	2	1	1	2	1	1	1	1	1	1	1	1	2	1	1	2	1	1	1	1	1	1	1	1	2	1	1	2	1	1	1	1	1	1	1	1	8.9	8.9
P30533	P30533	14	14	14	Alpha-2-macroglobulin receptor-associated protein	LRPAP1	sp|P30533|AMRP_HUMAN Alpha-2-macroglobulin receptor-associated protein OS=Homo sapiens OX=9606 GN=LRPAP1 PE=1 SV=1	1	14	14	14	10	11	12	11	12	13	11	9	9	12	11	12	10	11	12	11	12	13	11	9	9	12	11	12	10	11	12	11	12	13	11	9	9	12	11	12	43.4	43.4
P12814;Q08043	P12814	77;11	77;11	48;0	Alpha-actinin-1	ACTN1	sp|P12814|ACTN1_HUMAN Alpha-actinin-1 OS=Homo sapiens OX=9606 GN=ACTN1 PE=1 SV=2	2	77	77	48	62	67	65	60	59	62	63	62	63	66	64	63	62	67	65	60	59	62	63	62	63	66	64	63	39	42	40	36	37	37	38	38	38	42	40	37	85	85
O43707	O43707	75	48	47	Alpha-actinin-4	ACTN4	sp|O43707|ACTN4_HUMAN Alpha-actinin-4 OS=Homo sapiens OX=9606 GN=ACTN4 PE=1 SV=2	1	75	48	47	63	65	67	67	65	66	64	65	64	66	67	68	42	42	43	44	45	43	41	42	41	44	45	44	41	41	42	43	44	42	40	41	40	43	44	43	78.2	59.6
P35611	P35611	18	18	16	Alpha-adducin	ADD1	sp|P35611|ADDA_HUMAN Alpha-adducin OS=Homo sapiens OX=9606 GN=ADD1 PE=1 SV=2	1	18	18	16	11	13	12	15	13	15	10	11	9	14	11	14	11	13	12	15	13	15	10	11	9	14	11	14	10	12	11	14	12	13	9	10	8	13	10	13	32.2	32.2
P49419	P49419	18	18	18	Alpha-aminoadipic semialdehyde dehydrogenase	ALDH7A1	sp|P49419|AL7A1_HUMAN Alpha-aminoadipic semialdehyde dehydrogenase OS=Homo sapiens OX=9606 GN=ALDH7A1 PE=1 SV=5	1	18	18	18	12	15	13	15	15	15	14	16	16	13	12	15	12	15	13	15	15	15	14	16	16	13	12	15	12	15	13	15	15	15	14	16	16	13	12	15	43.4	43.4
Q9UDR5	Q9UDR5	4	4	4	Alpha-aminoadipic semialdehyde synthase, mitochondrial;Lysine ketoglutarate reductase;Saccharopine dehydrogenase	AASS	sp|Q9UDR5|AASS_HUMAN Alpha-aminoadipic semialdehyde synthase, mitochondrial OS=Homo sapiens OX=9606 GN=AASS PE=1 SV=1	1	4	4	4	3	2	3	4	2	3	3	3	4	3	2	3	3	2	3	4	2	3	3	3	4	3	2	3	3	2	3	4	2	3	3	3	4	3	2	3	7.5	7.5
P61163	P61163	14	14	9	Alpha-centractin	ACTR1A	sp|P61163|ACTZ_HUMAN Alpha-centractin OS=Homo sapiens OX=9606 GN=ACTR1A PE=1 SV=1	1	14	14	9	10	12	13	13	12	12	11	13	13	12	11	11	10	12	13	13	12	12	11	13	13	12	11	11	6	7	9	9	8	8	7	9	9	8	7	7	43.6	43.6
P02511	P02511	10	10	10	Alpha-crystallin B chain	CRYAB	sp|P02511|CRYAB_HUMAN Alpha-crystallin B chain OS=Homo sapiens OX=9606 GN=CRYAB PE=1 SV=2	1	10	10	10	6	8	6	9	6	8	6	6	7	7	7	8	6	8	6	9	6	8	6	6	7	7	7	8	6	8	6	9	6	8	6	6	7	7	7	8	62.9	62.9
O43768	O43768	8	8	7	Alpha-endosulfine	ENSA	sp|O43768|ENSA_HUMAN Alpha-endosulfine OS=Homo sapiens OX=9606 GN=ENSA PE=1 SV=1	1	8	8	7	6	7	7	6	7	7	6	8	7	7	6	7	6	7	7	6	7	7	6	8	7	7	6	7	5	6	6	5	6	6	5	7	6	6	5	6	67.8	67.8
P06733	P06733	38	38	35	Alpha-enolase	ENO1	sp|P06733|ENOA_HUMAN Alpha-enolase OS=Homo sapiens OX=9606 GN=ENO1 PE=1 SV=2	1	38	38	35	35	32	34	31	33	33	31	33	31	33	33	35	35	32	34	31	33	33	31	33	31	33	33	35	32	29	31	28	30	30	28	30	28	30	30	32	80.9	80.9
Q12800	Q12800	4	3	3	Alpha-globin transcription factor CP2	TFCP2	sp|Q12800|TFCP2_HUMAN Alpha-globin transcription factor CP2 OS=Homo sapiens OX=9606 GN=TFCP2 PE=1 SV=2	1	4	3	3	3	3	3	4	4	4	3	4	3	4	1	3	2	2	2	3	3	3	2	3	2	3	1	2	2	2	2	3	3	3	2	3	2	3	1	2	13.1	9.6
Q16352	Q16352	6	4	4	Alpha-internexin	INA	sp|Q16352|AINX_HUMAN Alpha-internexin OS=Homo sapiens OX=9606 GN=INA PE=1 SV=2	1	6	4	4	5	4	5	4	4	4	5	4	3	5	2	3	3	2	3	2	2	2	3	2	1	3	0	1	3	2	3	2	2	2	3	2	1	3	0	1	14.6	12.2
Q9C0B1	Q9C0B1	9	9	9	Alpha-ketoglutarate-dependent dioxygenase FTO	FTO	sp|Q9C0B1|FTO_HUMAN Alpha-ketoglutarate-dependent dioxygenase FTO OS=Homo sapiens OX=9606 GN=FTO PE=1 SV=3	1	9	9	9	5	8	7	9	7	6	7	6	7	9	5	8	5	8	7	9	7	6	7	6	7	9	5	8	5	8	7	9	7	6	7	6	7	9	5	8	24	24
Q16706	Q16706	3	3	3	Alpha-mannosidase 2	MAN2A1	sp|Q16706|MA2A1_HUMAN Alpha-mannosidase 2 OS=Homo sapiens OX=9606 GN=MAN2A1 PE=1 SV=2	1	3	3	3	1	1	3	3	2	1	3	2	2	2	0	0	1	1	3	3	2	1	3	2	2	2	0	0	1	1	3	3	2	1	3	2	2	2	0	0	3.9	3.9
P17050	P17050	6	6	6	Alpha-N-acetylgalactosaminidase	NAGA	sp|P17050|NAGAB_HUMAN Alpha-N-acetylgalactosaminidase OS=Homo sapiens OX=9606 GN=NAGA PE=1 SV=2	1	6	6	6	3	2	4	4	5	4	4	5	5	3	1	3	3	2	4	4	5	4	4	5	5	3	1	3	3	2	4	4	5	4	4	5	5	3	1	3	15.1	15.1
P54802	P54802	2	2	2	Alpha-N-acetylglucosaminidase;Alpha-N-acetylglucosaminidase 82 kDa form;Alpha-N-acetylglucosaminidase 77 kDa form	NAGLU	sp|P54802|ANAG_HUMAN Alpha-N-acetylglucosaminidase OS=Homo sapiens OX=9606 GN=NAGLU PE=1 SV=2	1	2	2	2	0	1	1	1	2	2	2	1	2	0	0	2	0	1	1	1	2	2	2	1	2	0	0	2	0	1	1	1	2	2	2	1	2	0	0	2	3.9	3.9
Q9NVD7	Q9NVD7	10	10	7	Alpha-parvin	PARVA	sp|Q9NVD7|PARVA_HUMAN Alpha-parvin OS=Homo sapiens OX=9606 GN=PARVA PE=1 SV=1	1	10	10	7	6	6	7	8	9	8	8	7	7	7	7	9	6	6	7	8	9	8	8	7	7	7	7	9	5	5	6	6	6	6	6	5	5	6	5	7	32.5	32.5
Q86TB3	Q86TB3	10	10	10	Alpha-protein kinase 2	ALPK2	sp|Q86TB3|ALPK2_HUMAN Alpha-protein kinase 2 OS=Homo sapiens OX=9606 GN=ALPK2 PE=2 SV=3	1	10	10	10	3	3	5	6	6	5	6	5	7	3	2	5	3	3	5	6	6	5	6	5	7	3	2	5	3	3	5	6	6	5	6	5	7	3	2	5	6.6	6.6
P54920;Q9H115	P54920	18;2	18;2	18;2	Alpha-soluble NSF attachment protein	NAPA	sp|P54920|SNAA_HUMAN Alpha-soluble NSF attachment protein OS=Homo sapiens OX=9606 GN=NAPA PE=1 SV=3	2	18	18	18	13	11	12	15	15	14	12	11	12	12	11	14	13	11	12	15	15	14	12	11	12	12	11	14	13	11	12	15	15	14	12	11	12	12	11	14	67.5	67.5
P40222	P40222	15	15	15	Alpha-taxilin	TXLNA	sp|P40222|TXLNA_HUMAN Alpha-taxilin OS=Homo sapiens OX=9606 GN=TXLNA PE=1 SV=3	1	15	15	15	12	13	14	15	12	13	11	13	10	12	11	13	12	13	14	15	12	13	11	13	10	12	11	13	12	13	14	15	12	13	11	13	10	12	11	13	43.2	43.2
Q9BTX7	Q9BTX7	2	2	2	Alpha-tocopherol transfer protein-like	TTPAL	sp|Q9BTX7|TTPAL_HUMAN Alpha-tocopherol transfer protein-like OS=Homo sapiens OX=9606 GN=TTPAL PE=1 SV=2	1	2	2	2	2	2	1	1	2	1	1	1	1	1	0	1	2	2	1	1	2	1	1	1	1	1	0	1	2	2	1	1	2	1	1	1	1	1	0	1	15.5	15.5
Q8TCU4	Q8TCU4	4	4	4	Alstrom syndrome protein 1	ALMS1	sp|Q8TCU4|ALMS1_HUMAN Alstrom syndrome protein 1 OS=Homo sapiens OX=9606 GN=ALMS1 PE=1 SV=4	1	4	4	4	3	2	2	1	1	1	2	3	2	2	2	2	3	2	2	1	1	1	2	3	2	2	2	2	3	2	2	1	1	1	2	3	2	2	2	2	1.4	1.4
Q06203	Q06203	6	6	6	Amidophosphoribosyltransferase	PPAT	sp|Q06203|PUR1_HUMAN Amidophosphoribosyltransferase OS=Homo sapiens OX=9606 GN=PPAT PE=1 SV=1	1	6	6	6	2	1	1	3	1	1	4	4	4	1	1	3	2	1	1	3	1	1	4	4	4	1	1	3	2	1	1	3	1	1	4	4	4	1	1	3	13.9	13.9
Q12904	Q12904	16	16	16	Aminoacyl tRNA synthase complex-interacting multifunctional protein 1;Endothelial monocyte-activating polypeptide 2	AIMP1	sp|Q12904|AIMP1_HUMAN Aminoacyl tRNA synthase complex-interacting multifunctional protein 1 OS=Homo sapiens OX=9606 GN=AIMP1 PE=1 SV=2	1	16	16	16	15	13	13	13	12	12	14	14	13	12	13	12	15	13	13	13	12	12	14	14	13	12	13	12	15	13	13	13	12	12	14	14	13	12	13	12	58.7	58.7
Q13155	Q13155	7	7	7	Aminoacyl tRNA synthase complex-interacting multifunctional protein 2	AIMP2	sp|Q13155|AIMP2_HUMAN Aminoacyl tRNA synthase complex-interacting multifunctional protein 2 OS=Homo sapiens OX=9606 GN=AIMP2 PE=1 SV=2	1	7	7	7	6	5	5	6	5	5	4	6	7	5	6	6	6	5	5	6	5	5	4	6	7	5	6	6	6	5	5	6	5	5	4	6	7	5	6	6	31.9	31.9
Q03154	Q03154	4	4	4	Aminoacylase-1	ACY1	sp|Q03154|ACY1_HUMAN Aminoacylase-1 OS=Homo sapiens OX=9606 GN=ACY1 PE=1 SV=1	1	4	4	4	1	1	3	3	2	3	3	3	4	2	2	2	1	1	3	3	2	3	3	3	4	2	2	2	1	1	3	3	2	3	3	3	4	2	2	2	11.8	11.8
Q9H4A4	Q9H4A4	12	12	12	Aminopeptidase B	RNPEP	sp|Q9H4A4|AMPB_HUMAN Aminopeptidase B OS=Homo sapiens OX=9606 GN=RNPEP PE=1 SV=2	1	12	12	12	9	8	9	10	10	8	11	10	11	9	9	10	9	8	9	10	10	8	11	10	11	9	9	10	9	8	9	10	10	8	11	10	11	9	9	10	20.6	20.6
P15144	P15144	26	26	26	Aminopeptidase N	ANPEP	sp|P15144|AMPN_HUMAN Aminopeptidase N OS=Homo sapiens OX=9606 GN=ANPEP PE=1 SV=4	1	26	26	26	22	20	23	23	20	22	20	19	21	19	18	20	22	20	23	23	20	22	20	19	21	19	18	20	22	20	23	23	20	22	20	19	21	19	18	20	34.4	34.4
Q01433	Q01433	17	17	17	AMP deaminase 2	AMPD2	sp|Q01433|AMPD2_HUMAN AMP deaminase 2 OS=Homo sapiens OX=9606 GN=AMPD2 PE=1 SV=2	1	17	17	17	10	11	9	8	10	8	13	10	12	9	9	11	10	11	9	8	10	8	13	10	12	9	9	11	10	11	9	8	10	8	13	10	12	9	9	11	20.8	20.8
Q01432	Q01432	2	2	2	AMP deaminase 3	AMPD3	sp|Q01432|AMPD3_HUMAN AMP deaminase 3 OS=Homo sapiens OX=9606 GN=AMPD3 PE=1 SV=1	1	2	2	2	0	0	1	1	1	1	0	0	0	0	0	0	0	0	1	1	1	1	0	0	0	0	0	0	0	0	1	1	1	1	0	0	0	0	0	0	3.7	3.7
P49418	P49418	8	8	8	Amphiphysin	AMPH	sp|P49418|AMPH_HUMAN Amphiphysin OS=Homo sapiens OX=9606 GN=AMPH PE=1 SV=1	1	8	8	8	3	3	5	1	1	1	6	7	6	4	3	4	3	3	5	1	1	1	6	7	6	4	3	4	3	3	5	1	1	1	6	7	6	4	3	4	19.1	19.1
Q96FJ0	Q96FJ0	6	6	6	AMSH-like protease	STAMBPL1	sp|Q96FJ0|STALP_HUMAN AMSH-like protease OS=Homo sapiens OX=9606 GN=STAMBPL1 PE=1 SV=2	1	6	6	6	3	2	4	3	3	4	2	3	1	2	3	1	3	2	4	3	3	4	2	3	1	2	3	1	3	2	4	3	3	4	2	3	1	2	3	1	16.3	16.3
Q02410	Q02410	5	5	5	Amyloid beta A4 precursor protein-binding family A member 1	APBA1	sp|Q02410|APBA1_HUMAN Amyloid-beta A4 precursor protein-binding family A member 1 OS=Homo sapiens OX=9606 GN=APBA1 PE=1 SV=3	1	5	5	5	1	0	1	1	1	1	4	2	4	2	2	4	1	0	1	1	1	1	4	2	4	2	2	4	1	0	1	1	1	1	4	2	4	2	2	4	8.8	8.8
O00213	O00213	2	2	2	Amyloid beta A4 precursor protein-binding family B member 1	APBB1	sp|O00213|APBB1_HUMAN Amyloid-beta A4 precursor protein-binding family B member 1 OS=Homo sapiens OX=9606 GN=APBB1 PE=1 SV=2	1	2	2	2	2	2	1	2	2	2	2	2	1	2	2	2	2	2	1	2	2	2	2	2	1	2	2	2	2	2	1	2	2	2	2	2	1	2	2	2	5.2	5.2
Q7Z5R6	Q7Z5R6	2	2	2	Amyloid beta A4 precursor protein-binding family B member 1-interacting protein	APBB1IP	sp|Q7Z5R6|AB1IP_HUMAN Amyloid beta A4 precursor protein-binding family B member 1-interacting protein OS=Homo sapiens OX=9606 GN=APBB1IP PE=1 SV=1	1	2	2	2	0	0	0	1	1	1	1	1	0	0	0	0	0	0	0	1	1	1	1	1	0	0	0	0	0	0	0	1	1	1	1	1	0	0	0	0	6.9	6.9
Q92870	Q92870	4	4	4	Amyloid beta A4 precursor protein-binding family B member 2	APBB2	sp|Q92870|APBB2_HUMAN Amyloid-beta A4 precursor protein-binding family B member 2 OS=Homo sapiens OX=9606 GN=APBB2 PE=1 SV=3	1	4	4	4	1	1	1	2	1	1	4	2	3	1	0	1	1	1	1	2	1	1	4	2	3	1	0	1	1	1	1	2	1	1	4	2	3	1	0	1	8.2	8.2
P05067	P05067	10	10	10	Amyloid beta A4 protein;N-APP;Soluble APP-alpha;Soluble APP-beta;C99;Beta-amyloid protein 42;Beta-amyloid protein 40;C83;P3(42);P3(40);C80;Gamma-secretase C-terminal fragment 59;Gamma-secretase C-terminal fragment 57;Gamma-secretase C-terminal fragment 50;C31	APP	sp|P05067|A4_HUMAN Amyloid-beta precursor protein OS=Homo sapiens OX=9606 GN=APP PE=1 SV=3	1	10	10	10	7	7	8	7	5	8	8	8	8	6	5	5	7	7	8	7	5	8	8	8	8	6	5	5	7	7	8	7	5	8	8	8	8	6	5	5	18.8	18.8
Q92624	Q92624	3	3	3	Amyloid protein-binding protein 2	APPBP2	sp|Q92624|APBP2_HUMAN Amyloid protein-binding protein 2 OS=Homo sapiens OX=9606 GN=APPBP2 PE=1 SV=2	1	3	3	3	0	0	2	1	0	1	0	3	0	0	1	1	0	0	2	1	0	1	0	3	0	0	1	1	0	0	2	1	0	1	0	3	0	0	1	1	7.5	7.5
Q06481	Q06481	8	8	8	Amyloid-like protein 2	APLP2	sp|Q06481|APLP2_HUMAN Amyloid-like protein 2 OS=Homo sapiens OX=9606 GN=APLP2 PE=1 SV=2	1	8	8	8	3	3	5	2	3	4	2	2	2	4	1	2	3	3	5	2	3	4	2	2	2	4	1	2	3	3	5	2	3	4	2	2	2	4	1	2	16.4	16.4
Q8TCF1	Q8TCF1	4	4	4	AN1-type zinc finger protein 1	ZFAND1	sp|Q8TCF1|ZFAN1_HUMAN AN1-type zinc finger protein 1 OS=Homo sapiens OX=9606 GN=ZFAND1 PE=1 SV=1	1	4	4	4	3	3	4	3	3	3	3	3	3	3	2	2	3	3	4	3	3	3	3	3	3	3	2	2	3	3	4	3	3	3	3	3	3	3	2	2	17.2	17.2
Q8WV99	Q8WV99	4	4	4	AN1-type zinc finger protein 2B	ZFAND2B	sp|Q8WV99|ZFN2B_HUMAN AN1-type zinc finger protein 2B OS=Homo sapiens OX=9606 GN=ZFAND2B PE=1 SV=1	1	4	4	4	1	3	3	3	3	3	2	3	1	2	1	4	1	3	3	3	3	3	2	3	1	2	1	4	1	3	3	3	3	3	2	3	1	2	1	4	30.4	30.4
Q6FIF0	Q6FIF0	3	3	3	AN1-type zinc finger protein 6	ZFAND6	sp|Q6FIF0|ZFAN6_HUMAN AN1-type zinc finger protein 6 OS=Homo sapiens OX=9606 GN=ZFAND6 PE=1 SV=2	1	3	3	3	3	2	3	3	2	2	0	3	1	2	1	2	3	2	3	3	2	2	0	3	1	2	1	2	3	2	3	3	2	2	0	3	1	2	1	2	25	25
Q6FI81	Q6FI81	7	7	7	Anamorsin	CIAPIN1	sp|Q6FI81|CPIN1_HUMAN Anamorsin OS=Homo sapiens OX=9606 GN=CIAPIN1 PE=1 SV=2	1	7	7	7	5	5	7	6	6	6	5	6	6	6	6	6	5	5	7	6	6	6	5	6	6	6	6	6	5	5	7	6	6	6	5	6	6	6	6	6	26.6	26.6
Q9BS18	Q9BS18	2	2	2	Anaphase-promoting complex subunit 13	ANAPC13	sp|Q9BS18|APC13_HUMAN Anaphase-promoting complex subunit 13 OS=Homo sapiens OX=9606 GN=ANAPC13 PE=1 SV=1	1	2	2	2	1	1	2	1	2	2	2	2	2	1	1	2	1	1	2	1	2	2	2	2	2	1	1	2	1	1	2	1	2	2	2	2	2	1	1	2	41.9	41.9
Q96DE5	Q96DE5	3	3	3	Anaphase-promoting complex subunit 16	ANAPC16	sp|Q96DE5|APC16_HUMAN Anaphase-promoting complex subunit 16 OS=Homo sapiens OX=9606 GN=ANAPC16 PE=1 SV=1	1	3	3	3	2	1	1	2	1	1	2	3	2	2	1	1	2	1	1	2	1	1	2	3	2	2	1	1	2	1	1	2	1	1	2	3	2	2	1	1	46.4	46.4
Q9UJX3	Q9UJX3	7	7	7	Anaphase-promoting complex subunit 7	ANAPC7	sp|Q9UJX3|APC7_HUMAN Anaphase-promoting complex subunit 7 OS=Homo sapiens OX=9606 GN=ANAPC7 PE=1 SV=4	1	7	7	7	6	5	7	7	7	7	6	6	7	6	6	5	6	5	7	7	7	7	6	6	7	6	6	5	6	5	7	7	7	7	6	6	7	6	6	5	17	17
Q13685	Q13685	5	5	5	Angio-associated migratory cell protein	AAMP	sp|Q13685|AAMP_HUMAN Angio-associated migratory cell protein OS=Homo sapiens OX=9606 GN=AAMP PE=1 SV=2	1	5	5	5	3	3	3	3	3	3	3	3	3	4	4	2	3	3	3	3	3	3	3	3	3	4	4	2	3	3	3	3	3	3	3	3	3	4	4	2	17.3	17.3
Q4VCS5	Q4VCS5	2	2	2	Angiomotin	AMOT	sp|Q4VCS5|AMOT_HUMAN Angiomotin OS=Homo sapiens OX=9606 GN=AMOT PE=1 SV=1	1	2	2	2	2	1	1	0	1	1	1	0	1	0	1	1	2	1	1	0	1	1	1	0	1	0	1	1	2	1	1	0	1	1	1	0	1	0	1	1	2.1	2.1
Q8IY63	Q8IY63	4	4	4	Angiomotin-like protein 1	AMOTL1	sp|Q8IY63|AMOL1_HUMAN Angiomotin-like protein 1 OS=Homo sapiens OX=9606 GN=AMOTL1 PE=1 SV=1	1	4	4	4	1	1	2	1	2	2	2	3	2	1	2	1	1	1	2	1	2	2	2	3	2	1	2	1	1	1	2	1	2	2	2	3	2	1	2	1	6.2	6.2
Q9BY76	Q9BY76	5	5	5	Angiopoietin-related protein 4	ANGPTL4	sp|Q9BY76|ANGL4_HUMAN Angiopoietin-related protein 4 OS=Homo sapiens OX=9606 GN=ANGPTL4 PE=1 SV=2	1	5	5	5	5	4	4	5	3	3	1	1	1	5	2	3	5	4	4	5	3	3	1	1	1	5	2	3	5	4	4	5	3	3	1	1	1	5	2	3	18.7	18.7
P12821	P12821	4	4	4	Angiotensin-converting enzyme;Angiotensin-converting enzyme, soluble form	ACE	sp|P12821|ACE_HUMAN Angiotensin-converting enzyme OS=Homo sapiens OX=9606 GN=ACE PE=1 SV=1	1	4	4	4	1	2	2	4	3	3	2	2	2	1	0	0	1	2	2	4	3	3	2	2	2	1	0	0	1	2	2	4	3	3	2	2	2	1	0	0	4.1	4.1
P04920	P04920	3	3	3	Anion exchange protein 2	SLC4A2	sp|P04920|B3A2_HUMAN Anion exchange protein 2 OS=Homo sapiens OX=9606 GN=SLC4A2 PE=1 SV=4	1	3	3	3	1	1	1	2	1	3	2	2	2	2	1	1	1	1	1	2	1	3	2	2	2	2	1	1	1	1	1	2	1	3	2	2	2	2	1	1	4.6	4.6
Q9P0K7	Q9P0K7	37	37	37	Ankycorbin	RAI14	sp|Q9P0K7|RAI14_HUMAN Ankycorbin OS=Homo sapiens OX=9606 GN=RAI14 PE=1 SV=2	1	37	37	37	29	33	30	34	31	32	32	29	33	31	28	31	29	33	30	34	31	32	32	29	33	31	28	31	29	33	30	34	31	32	32	29	33	31	28	31	45.1	45.1
Q8IWZ3	Q8IWZ3	15	9	9	Ankyrin repeat and KH domain-containing protein 1	ANKHD1	sp|Q8IWZ3|ANKH1_HUMAN Ankyrin repeat and KH domain-containing protein 1 OS=Homo sapiens OX=9606 GN=ANKHD1 PE=1 SV=1	1	15	9	9	9	9	11	10	9	9	10	11	9	10	9	10	6	5	7	6	6	6	5	7	5	6	7	5	6	5	7	6	6	6	5	7	5	6	7	5	9.3	6.1
Q86XL3	Q86XL3	16	16	16	Ankyrin repeat and LEM domain-containing protein 2	ANKLE2	sp|Q86XL3|ANKL2_HUMAN Ankyrin repeat and LEM domain-containing protein 2 OS=Homo sapiens OX=9606 GN=ANKLE2 PE=1 SV=4	1	16	16	16	11	10	11	10	10	11	12	14	12	10	7	8	11	10	11	10	10	11	12	14	12	10	7	8	11	10	11	10	10	11	12	14	12	10	7	8	24.8	24.8
Q8IV38	Q8IV38	8	8	8	Ankyrin repeat and MYND domain-containing protein 2	ANKMY2	sp|Q8IV38|ANKY2_HUMAN Ankyrin repeat and MYND domain-containing protein 2 OS=Homo sapiens OX=9606 GN=ANKMY2 PE=1 SV=1	1	8	8	8	6	5	5	6	7	6	5	4	2	3	5	4	6	5	5	6	7	6	5	4	2	3	5	4	6	5	5	6	7	6	5	4	2	3	5	4	32.9	32.9
Q9H8Y5	Q9H8Y5	3	3	3	Ankyrin repeat and zinc finger domain-containing protein 1	ANKZF1	sp|Q9H8Y5|ANKZ1_HUMAN Ankyrin repeat and zinc finger domain-containing protein 1 OS=Homo sapiens OX=9606 GN=ANKZF1 PE=1 SV=1	1	3	3	3	2	2	2	3	2	2	3	3	2	0	1	2	2	2	2	3	2	2	3	3	2	0	1	2	2	2	2	3	2	2	3	3	2	0	1	2	4.7	4.7
Q8IZ07	Q8IZ07	10	10	10	Ankyrin repeat domain-containing protein 13A	ANKRD13A	sp|Q8IZ07|AN13A_HUMAN Ankyrin repeat domain-containing protein 13A OS=Homo sapiens OX=9606 GN=ANKRD13A PE=1 SV=3	1	10	10	10	7	6	7	7	6	7	7	9	8	8	7	8	7	6	7	7	6	7	7	9	8	8	7	8	7	6	7	7	6	7	7	9	8	8	7	8	18.3	18.3
O75179	O75179	18	18	12	Ankyrin repeat domain-containing protein 17	ANKRD17	sp|O75179|ANR17_HUMAN Ankyrin repeat domain-containing protein 17 OS=Homo sapiens OX=9606 GN=ANKRD17 PE=1 SV=3	1	18	18	12	12	11	12	11	7	9	9	8	7	11	9	10	12	11	12	11	7	9	9	8	7	11	9	10	9	7	8	7	4	6	4	4	3	7	7	5	10.2	10.2
Q6AI12	Q6AI12	2	2	2	Ankyrin repeat domain-containing protein 40	ANKRD40	sp|Q6AI12|ANR40_HUMAN Ankyrin repeat domain-containing protein 40 OS=Homo sapiens OX=9606 GN=ANKRD40 PE=1 SV=2	1	2	2	2	1	2	1	0	0	0	0	1	1	1	1	1	1	2	1	0	0	0	0	1	1	1	1	1	1	2	1	0	0	0	0	1	1	1	1	1	6.2	6.2
Q53LP3	Q53LP3	2	2	2	Ankyrin repeat domain-containing protein SOWAHC	SOWAHC	sp|Q53LP3|SWAHC_HUMAN Ankyrin repeat domain-containing protein SOWAHC OS=Homo sapiens OX=9606 GN=SOWAHC PE=1 SV=1	1	2	2	2	2	2	2	2	1	1	2	1	1	2	2	2	2	2	2	2	1	1	2	1	1	2	2	2	2	2	2	2	1	1	2	1	1	2	2	2	3.8	3.8
Q01484	Q01484	15	15	14	Ankyrin-2	ANK2	sp|Q01484|ANK2_HUMAN Ankyrin-2 OS=Homo sapiens OX=9606 GN=ANK2 PE=1 SV=4	1	15	15	14	3	2	3	12	11	8	3	5	3	2	2	4	3	2	3	12	11	8	3	5	3	2	2	4	2	1	2	11	10	7	2	4	2	1	1	3	7.2	7.2
P04083	P04083	34	34	34	Annexin A1	ANXA1	sp|P04083|ANXA1_HUMAN Annexin A1 OS=Homo sapiens OX=9606 GN=ANXA1 PE=1 SV=2	1	34	34	34	33	32	29	29	29	29	30	30	29	30	33	30	33	32	29	29	29	29	30	30	29	30	33	30	33	32	29	29	29	29	30	30	29	30	33	30	78	78
P50995	P50995	26	26	26	Annexin A11	ANXA11	sp|P50995|ANX11_HUMAN Annexin A11 OS=Homo sapiens OX=9606 GN=ANXA11 PE=1 SV=1	1	26	26	26	23	24	25	23	24	24	19	20	17	23	21	22	23	24	25	23	24	24	19	20	17	23	21	22	23	24	25	23	24	24	19	20	17	23	21	22	44.2	44.2
P07355;A6NMY6	P07355;A6NMY6	47;27	47;27	47;27	Annexin A2;Putative annexin A2-like protein	ANXA2;ANXA2P2	sp|P07355|ANXA2_HUMAN Annexin A2 OS=Homo sapiens OX=9606 GN=ANXA2 PE=1 SV=2;sp|A6NMY6|AXA2L_HUMAN Putative annexin A2-like protein OS=Homo sapiens OX=9606 GN=ANXA2P2 PE=5 SV=2	2	47	47	47	39	41	44	37	38	38	40	43	42	41	39	37	39	41	44	37	38	38	40	43	42	41	39	37	39	41	44	37	38	38	40	43	42	41	39	37	86.7	86.7
P12429	P12429	4	4	4	Annexin A3	ANXA3	sp|P12429|ANXA3_HUMAN Annexin A3 OS=Homo sapiens OX=9606 GN=ANXA3 PE=1 SV=3	1	4	4	4	0	0	1	2	0	1	0	3	1	0	0	1	0	0	1	2	0	1	0	3	1	0	0	1	0	0	1	2	0	1	0	3	1	0	0	1	15.8	15.8
P09525	P09525	23	23	23	Annexin A4	ANXA4	sp|P09525|ANXA4_HUMAN Annexin A4 OS=Homo sapiens OX=9606 GN=ANXA4 PE=1 SV=4	1	23	23	23	16	16	22	22	21	21	19	19	19	22	17	21	16	16	22	22	21	21	19	19	19	22	17	21	16	16	22	22	21	21	19	19	19	22	17	21	67.1	67.1
P08758	P08758	34	34	34	Annexin A5	ANXA5	sp|P08758|ANXA5_HUMAN Annexin A5 OS=Homo sapiens OX=9606 GN=ANXA5 PE=1 SV=2	1	34	34	34	30	33	32	31	32	32	32	32	33	33	28	31	30	33	32	31	32	32	32	32	33	33	28	31	30	33	32	31	32	32	32	32	33	33	28	31	87.5	87.5
P08133	P08133	58	58	58	Annexin A6	ANXA6	sp|P08133|ANXA6_HUMAN Annexin A6 OS=Homo sapiens OX=9606 GN=ANXA6 PE=1 SV=3	1	58	58	58	52	54	51	49	50	49	51	51	49	53	53	52	52	54	51	49	50	49	51	51	49	53	53	52	52	54	51	49	50	49	51	51	49	53	53	52	70.6	70.6
P20073	P20073	19	19	19	Annexin A7	ANXA7	sp|P20073|ANXA7_HUMAN Annexin A7 OS=Homo sapiens OX=9606 GN=ANXA7 PE=1 SV=3	1	19	19	19	16	14	18	18	18	18	14	15	14	14	15	12	16	14	18	18	18	18	14	15	14	14	15	12	16	14	18	18	18	18	14	15	14	14	15	12	38.1	38.1
Q9NW15	Q9NW15	7	7	7	Anoctamin-10	ANO10	sp|Q9NW15|ANO10_HUMAN Anoctamin-10 OS=Homo sapiens OX=9606 GN=ANO10 PE=1 SV=2	1	7	7	7	4	3	5	6	4	4	5	5	5	5	4	4	4	3	5	6	4	4	5	5	5	5	4	4	4	3	5	6	4	4	5	5	5	5	4	4	13.8	13.8
Q4KMQ2	Q4KMQ2	5	5	5	Anoctamin-6	ANO6	sp|Q4KMQ2|ANO6_HUMAN Anoctamin-6 OS=Homo sapiens OX=9606 GN=ANO6 PE=1 SV=2	1	5	5	5	3	2	2	3	3	3	2	3	4	2	3	2	3	2	2	3	3	3	2	3	4	2	3	2	3	2	2	3	3	3	2	3	4	2	3	2	7.7	7.7
Q9HCE9	Q9HCE9	2	2	2	Anoctamin-8	ANO8	sp|Q9HCE9|ANO8_HUMAN Anoctamin-8 OS=Homo sapiens OX=9606 GN=ANO8 PE=1 SV=3	1	2	2	2	2	0	0	1	2	1	0	0	0	0	0	0	2	0	0	1	2	1	0	0	0	0	0	0	2	0	0	1	2	1	0	0	0	0	0	0	2.3	2.3
Q9H6X2	Q9H6X2	6	6	5	Anthrax toxin receptor 1	ANTXR1	sp|Q9H6X2|ANTR1_HUMAN Anthrax toxin receptor 1 OS=Homo sapiens OX=9606 GN=ANTXR1 PE=1 SV=2	1	6	6	5	1	2	3	4	3	3	3	3	4	3	1	3	1	2	3	4	3	3	3	3	4	3	1	3	1	2	3	3	2	2	2	2	4	3	1	3	14.2	14.2
P58335	P58335	5	4	4	Anthrax toxin receptor 2	ANTXR2	sp|P58335|ANTR2_HUMAN Anthrax toxin receptor 2 OS=Homo sapiens OX=9606 GN=ANTXR2 PE=1 SV=5	1	5	4	4	1	1	1	3	3	4	2	2	0	1	0	1	1	1	1	2	2	3	1	1	0	1	0	1	1	1	1	2	2	3	1	1	0	1	0	1	10	7.6
P46013	P46013	54	54	54	Antigen KI-67	MKI67	sp|P46013|KI67_HUMAN Proliferation marker protein Ki-67 OS=Homo sapiens OX=9606 GN=MKI67 PE=1 SV=2	1	54	54	54	38	42	48	40	41	43	3	22	4	40	31	37	38	42	48	40	41	43	3	22	4	40	31	37	38	42	48	40	41	43	3	22	4	40	31	37	27.1	27.1
Q03518	Q03518	3	3	3	Antigen peptide transporter 1	TAP1	sp|Q03518|TAP1_HUMAN Antigen peptide transporter 1 OS=Homo sapiens OX=9606 GN=TAP1 PE=1 SV=2	1	3	3	3	1	0	2	3	1	3	2	1	1	2	0	1	1	0	2	3	1	3	2	1	1	2	0	1	1	0	2	3	1	3	2	1	1	2	0	1	6.8	6.8
Q03519	Q03519	3	3	3	Antigen peptide transporter 2	TAP2	sp|Q03519|TAP2_HUMAN Antigen peptide transporter 2 OS=Homo sapiens OX=9606 GN=TAP2 PE=1 SV=1	1	3	3	3	2	1	2	2	1	2	2	1	2	2	3	2	2	1	2	2	1	2	2	1	2	2	3	2	2	1	2	2	1	2	2	1	2	2	3	2	7.6	7.6
Q10567	Q10567	26	14	14	AP-1 complex subunit beta-1	AP1B1	sp|Q10567|AP1B1_HUMAN AP-1 complex subunit beta-1 OS=Homo sapiens OX=9606 GN=AP1B1 PE=1 SV=2	1	26	14	14	16	11	15	23	18	21	18	19	20	15	15	16	6	4	6	12	9	10	8	10	10	6	6	7	6	4	6	12	9	10	8	10	10	6	6	7	32.3	18.2
O43747	O43747	8	8	8	AP-1 complex subunit gamma-1	AP1G1	sp|O43747|AP1G1_HUMAN AP-1 complex subunit gamma-1 OS=Homo sapiens OX=9606 GN=AP1G1 PE=1 SV=5	1	8	8	8	1	3	3	4	4	5	3	4	4	2	3	4	1	3	3	4	4	5	3	4	4	2	3	4	1	3	3	4	4	5	3	4	4	2	3	4	15.1	15.1
Q9BXS5	Q9BXS5	7	7	6	AP-1 complex subunit mu-1	AP1M1	sp|Q9BXS5|AP1M1_HUMAN AP-1 complex subunit mu-1 OS=Homo sapiens OX=9606 GN=AP1M1 PE=1 SV=3	1	7	7	6	5	4	5	6	7	5	5	5	6	5	4	7	5	4	5	6	7	5	5	5	6	5	4	7	4	3	4	5	6	4	5	4	5	4	3	6	17.5	17.5
P56377	P56377	2	2	2	AP-1 complex subunit sigma-2	AP1S2	sp|P56377|AP1S2_HUMAN AP-1 complex subunit sigma-2 OS=Homo sapiens OX=9606 GN=AP1S2 PE=1 SV=1	1	2	2	2	1	1	1	1	1	1	2	2	0	1	1	1	1	1	1	1	1	1	2	2	0	1	1	1	1	1	1	1	1	1	2	2	0	1	1	1	15.3	15.3
O95782	O95782	31	31	26	AP-2 complex subunit alpha-1	AP2A1	sp|O95782|AP2A1_HUMAN AP-2 complex subunit alpha-1 OS=Homo sapiens OX=9606 GN=AP2A1 PE=1 SV=3	1	31	31	26	29	22	26	29	29	29	25	23	27	24	22	22	29	22	26	29	29	29	25	23	27	24	22	22	24	17	21	24	24	24	20	18	22	19	17	17	36.5	36.5
O94973	O94973	18	13	13	AP-2 complex subunit alpha-2	AP2A2	sp|O94973|AP2A2_HUMAN AP-2 complex subunit alpha-2 OS=Homo sapiens OX=9606 GN=AP2A2 PE=1 SV=2	1	18	13	13	15	13	13	16	12	13	17	15	17	12	12	13	10	8	8	11	7	8	12	10	12	7	7	8	10	8	8	11	7	8	12	10	12	7	7	8	22.4	16.8
P63010	P63010	34	34	22	AP-2 complex subunit beta	AP2B1	sp|P63010|AP2B1_HUMAN AP-2 complex subunit beta OS=Homo sapiens OX=9606 GN=AP2B1 PE=1 SV=1	1	34	34	22	26	23	25	28	26	28	24	24	25	24	25	25	26	23	25	28	26	28	24	24	25	24	25	25	16	16	16	17	17	17	14	15	15	15	16	16	36.2	36.2
Q96CW1	Q96CW1	12	12	12	AP-2 complex subunit mu	AP2M1	sp|Q96CW1|AP2M1_HUMAN AP-2 complex subunit mu OS=Homo sapiens OX=9606 GN=AP2M1 PE=1 SV=2	1	12	12	12	8	8	9	10	9	9	8	9	8	10	11	8	8	8	9	10	9	9	8	9	8	10	11	8	8	8	9	10	9	9	8	9	8	10	11	8	30.3	30.3
P53680	P53680	3	3	3	AP-2 complex subunit sigma	AP2S1	sp|P53680|AP2S1_HUMAN AP-2 complex subunit sigma OS=Homo sapiens OX=9606 GN=AP2S1 PE=1 SV=2	1	3	3	3	2	2	2	3	3	3	2	2	2	2	2	2	2	2	2	3	3	3	2	2	2	2	2	2	2	2	2	3	3	3	2	2	2	2	2	2	18.3	18.3
Q2M2I8	Q2M2I8	16	16	16	AP2-associated protein kinase 1	AAK1	sp|Q2M2I8|AAK1_HUMAN AP2-associated protein kinase 1 OS=Homo sapiens OX=9606 GN=AAK1 PE=1 SV=3	1	16	16	16	14	12	15	13	12	14	13	14	14	14	12	12	14	12	15	13	12	14	13	14	14	14	12	12	14	12	15	13	12	14	13	14	14	14	12	12	24.5	24.5
O00203	O00203	22	22	20	AP-3 complex subunit beta-1	AP3B1	sp|O00203|AP3B1_HUMAN AP-3 complex subunit beta-1 OS=Homo sapiens OX=9606 GN=AP3B1 PE=1 SV=3	1	22	22	20	11	13	13	19	18	19	12	15	15	14	14	11	11	13	13	19	18	19	12	15	15	14	14	11	11	12	12	17	16	17	12	14	14	13	13	11	24.7	24.7
O14617	O14617	21	21	21	AP-3 complex subunit delta-1	AP3D1	sp|O14617|AP3D1_HUMAN AP-3 complex subunit delta-1 OS=Homo sapiens OX=9606 GN=AP3D1 PE=1 SV=1	1	21	21	21	12	10	12	16	15	14	16	21	19	14	12	14	12	10	12	16	15	14	16	21	19	14	12	14	12	10	12	16	15	14	16	21	19	14	12	14	21.5	21.5
Q9Y2T2	Q9Y2T2	8	8	7	AP-3 complex subunit mu-1	AP3M1	sp|Q9Y2T2|AP3M1_HUMAN AP-3 complex subunit mu-1 OS=Homo sapiens OX=9606 GN=AP3M1 PE=1 SV=1	1	8	8	7	6	5	6	8	8	7	7	7	7	6	5	7	6	5	6	8	8	7	7	7	7	6	5	7	5	4	5	7	7	6	6	6	6	5	4	6	29.9	29.9
P53677	P53677	4	3	3	AP-3 complex subunit mu-2	AP3M2	sp|P53677|AP3M2_HUMAN AP-3 complex subunit mu-2 OS=Homo sapiens OX=9606 GN=AP3M2 PE=2 SV=1	1	4	3	3	3	2	2	2	3	3	3	4	3	3	3	3	2	1	1	1	2	2	2	3	2	2	2	2	2	1	1	1	2	2	2	3	2	2	2	2	12.4	10
Q92572	Q92572	5	5	5	AP-3 complex subunit sigma-1	AP3S1	sp|Q92572|AP3S1_HUMAN AP-3 complex subunit sigma-1 OS=Homo sapiens OX=9606 GN=AP3S1 PE=1 SV=1	1	5	5	5	5	5	4	4	3	4	4	4	4	3	3	3	5	5	4	4	3	4	4	4	4	3	3	3	5	5	4	4	3	4	4	4	4	3	3	3	22.8	22.8
Q9UPM8	Q9UPM8	4	4	4	AP-4 complex subunit epsilon-1	AP4E1	sp|Q9UPM8|AP4E1_HUMAN AP-4 complex subunit epsilon-1 OS=Homo sapiens OX=9606 GN=AP4E1 PE=1 SV=2	1	4	4	4	2	2	1	1	1	2	3	2	1	1	3	1	2	2	1	1	1	2	3	2	1	1	3	1	2	2	1	1	1	2	3	2	1	1	3	1	5	5
P04114	P04114	11	7	7	Apolipoprotein B-100;Apolipoprotein B-48	APOB	sp|P04114|APOB_HUMAN Apolipoprotein B-100 OS=Homo sapiens OX=9606 GN=APOB PE=1 SV=2	1	11	7	7	4	4	4	3	3	5	5	5	4	5	4	7	4	4	3	1	3	3	4	3	3	4	4	6	4	4	3	1	3	3	4	3	3	4	4	6	2.8	2
Q9BQE5	Q9BQE5	2	2	2	Apolipoprotein L2	APOL2	sp|Q9BQE5|APOL2_HUMAN Apolipoprotein L2 OS=Homo sapiens OX=9606 GN=APOL2 PE=1 SV=1	1	2	2	2	1	1	2	1	2	2	1	1	1	1	1	1	1	1	2	1	2	2	1	1	1	1	1	1	1	1	2	1	2	2	1	1	1	1	1	1	9.8	9.8
Q9BUR5	Q9BUR5	4	4	4	Apolipoprotein O	APOO	sp|Q9BUR5|MIC26_HUMAN MICOS complex subunit MIC26 OS=Homo sapiens OX=9606 GN=APOO PE=1 SV=1	1	4	4	4	1	1	2	2	3	4	2	4	2	2	2	2	1	1	2	2	3	4	2	4	2	2	2	2	1	1	2	2	3	4	2	4	2	2	2	2	25.3	25.3
Q9BZZ5	Q9BZZ5	13	13	13	Apoptosis inhibitor 5	API5	sp|Q9BZZ5|API5_HUMAN Apoptosis inhibitor 5 OS=Homo sapiens OX=9606 GN=API5 PE=1 SV=3	1	13	13	13	11	12	13	12	13	12	9	10	9	13	12	12	11	12	13	12	13	12	9	10	9	13	12	12	11	12	13	12	13	12	9	10	9	13	12	12	23.7	23.7
Q07812	Q07812	6	6	6	Apoptosis regulator BAX	BAX	sp|Q07812|BAX_HUMAN Apoptosis regulator BAX OS=Homo sapiens OX=9606 GN=BAX PE=1 SV=1	1	6	6	6	5	5	5	5	4	4	5	4	5	5	4	4	5	5	5	5	4	4	5	4	5	5	4	4	5	5	5	5	4	4	5	4	5	5	4	4	42.7	42.7
Q9ULZ3	Q9ULZ3	4	4	4	Apoptosis-associated speck-like protein containing a CARD	PYCARD	sp|Q9ULZ3|ASC_HUMAN Apoptosis-associated speck-like protein containing a CARD OS=Homo sapiens OX=9606 GN=PYCARD PE=1 SV=2	1	4	4	4	3	2	4	3	4	4	3	4	2	3	1	3	3	2	4	3	4	4	3	4	2	3	1	3	3	2	4	3	4	4	3	4	2	3	1	3	23.6	23.6
O95831	O95831	18	18	18	Apoptosis-inducing factor 1, mitochondrial	AIFM1	sp|O95831|AIFM1_HUMAN Apoptosis-inducing factor 1, mitochondrial OS=Homo sapiens OX=9606 GN=AIFM1 PE=1 SV=1	1	18	18	18	15	16	14	15	16	16	15	14	14	15	15	14	15	16	14	15	16	16	15	14	14	15	15	14	15	16	14	15	16	16	15	14	14	15	15	14	35.2	35.2
Q13625	Q13625	4	4	4	Apoptosis-stimulating of p53 protein 2	TP53BP2	sp|Q13625|ASPP2_HUMAN Apoptosis-stimulating of p53 protein 2 OS=Homo sapiens OX=9606 GN=TP53BP2 PE=1 SV=2	1	4	4	4	4	3	2	2	1	2	1	3	2	2	2	3	4	3	2	2	1	2	1	3	2	2	2	3	4	3	2	2	1	2	1	3	2	2	2	3	4.6	4.6
Q9UKV3	Q9UKV3	24	24	24	Apoptotic chromatin condensation inducer in the nucleus	ACIN1	sp|Q9UKV3|ACINU_HUMAN Apoptotic chromatin condensation inducer in the nucleus OS=Homo sapiens OX=9606 GN=ACIN1 PE=1 SV=2	1	24	24	24	21	22	19	21	21	21	15	19	18	20	19	19	21	22	19	21	21	21	15	19	18	20	19	19	21	22	19	21	21	21	15	19	18	20	19	19	24.4	24.4
O14727	O14727	8	8	8	Apoptotic protease-activating factor 1	APAF1	sp|O14727|APAF_HUMAN Apoptotic protease-activating factor 1 OS=Homo sapiens OX=9606 GN=APAF1 PE=1 SV=2	1	8	8	8	6	5	5	7	6	7	6	7	7	6	3	7	6	5	5	7	6	7	6	7	7	6	3	7	6	5	5	7	6	7	6	7	7	6	3	7	9.5	9.5
Q7Z2E3	Q7Z2E3	2	2	2	Aprataxin	APTX	sp|Q7Z2E3|APTX_HUMAN Aprataxin OS=Homo sapiens OX=9606 GN=APTX PE=1 SV=2	1	2	2	2	1	1	1	2	2	1	2	2	2	1	1	1	1	1	1	2	2	1	2	2	2	1	1	1	1	1	1	2	2	1	2	2	2	1	1	1	8.7	8.7
Q9Y2X7	Q9Y2X7	8	7	7	ARF GTPase-activating protein GIT1	GIT1	sp|Q9Y2X7|GIT1_HUMAN ARF GTPase-activating protein GIT1 OS=Homo sapiens OX=9606 GN=GIT1 PE=1 SV=2	1	8	7	7	5	4	6	7	6	6	7	6	5	5	5	7	4	4	6	7	6	6	6	5	4	4	4	6	4	4	6	7	6	6	6	5	4	4	4	6	14.8	12.9
Q14161	Q14161	11	11	10	ARF GTPase-activating protein GIT2	GIT2	sp|Q14161|GIT2_HUMAN ARF GTPase-activating protein GIT2 OS=Homo sapiens OX=9606 GN=GIT2 PE=1 SV=2	1	11	11	10	8	6	7	7	7	8	8	8	8	8	8	9	8	6	7	7	7	8	8	8	8	8	8	9	7	6	7	7	7	8	7	7	7	7	7	8	23.5	23.5
P53367	P53367	17	17	17	Arfaptin-1	ARFIP1	sp|P53367|ARFP1_HUMAN Arfaptin-1 OS=Homo sapiens OX=9606 GN=ARFIP1 PE=1 SV=2	1	17	17	17	12	11	12	13	13	13	13	13	13	13	12	11	12	11	12	13	13	13	13	13	13	13	12	11	12	11	12	13	13	13	13	13	13	13	12	11	64.1	64.1
P53365	P53365	5	5	5	Arfaptin-2	ARFIP2	sp|P53365|ARFP2_HUMAN Arfaptin-2 OS=Homo sapiens OX=9606 GN=ARFIP2 PE=1 SV=1	1	5	5	5	5	4	5	4	2	3	3	5	5	4	4	4	5	4	5	4	2	3	3	5	5	4	4	4	5	4	5	4	2	3	3	5	5	4	4	4	23.2	23.2
P52594	P52594	9	9	9	Arf-GAP domain and FG repeat-containing protein 1	AGFG1	sp|P52594|AGFG1_HUMAN Arf-GAP domain and FG repeat-containing protein 1 OS=Homo sapiens OX=9606 GN=AGFG1 PE=1 SV=2	1	9	9	9	8	7	8	7	7	9	5	8	7	7	6	6	8	7	8	7	7	9	5	8	7	7	6	6	8	7	8	7	7	9	5	8	7	7	6	6	26.7	26.7
O95081	O95081	2	2	2	Arf-GAP domain and FG repeat-containing protein 2	AGFG2	sp|O95081|AGFG2_HUMAN Arf-GAP domain and FG repeat-containing protein 2 OS=Homo sapiens OX=9606 GN=AGFG2 PE=1 SV=2	1	2	2	2	0	0	1	1	1	2	0	1	1	1	0	1	0	0	1	1	1	2	0	1	1	1	0	1	0	0	1	1	1	2	0	1	1	1	0	1	5.6	5.6
Q15027	Q15027	2	2	2	Arf-GAP with coiled-coil, ANK repeat and PH domain-containing protein 1	ACAP1	sp|Q15027|ACAP1_HUMAN Arf-GAP with coiled-coil, ANK repeat and PH domain-containing protein 1 OS=Homo sapiens OX=9606 GN=ACAP1 PE=1 SV=1	1	2	2	2	2	2	2	2	1	2	2	1	2	1	1	1	2	2	2	2	1	2	2	1	2	1	1	1	2	2	2	2	1	2	2	1	2	1	1	1	2.2	2.2
Q15057	Q15057	14	14	14	Arf-GAP with coiled-coil, ANK repeat and PH domain-containing protein 2	ACAP2	sp|Q15057|ACAP2_HUMAN Arf-GAP with coiled-coil, ANK repeat and PH domain-containing protein 2 OS=Homo sapiens OX=9606 GN=ACAP2 PE=1 SV=3	1	14	14	14	8	6	6	9	9	9	9	10	7	6	5	7	8	6	6	9	9	9	9	10	7	6	5	7	8	6	6	9	9	9	9	10	7	6	5	7	28.4	28.4
Q96P48	Q96P48	11	11	11	Arf-GAP with Rho-GAP domain, ANK repeat and PH domain-containing protein 1	ARAP1	sp|Q96P48|ARAP1_HUMAN Arf-GAP with Rho-GAP domain, ANK repeat and PH domain-containing protein 1 OS=Homo sapiens OX=9606 GN=ARAP1 PE=1 SV=3	1	11	11	11	4	3	4	8	7	6	4	3	2	3	4	4	4	3	4	8	7	6	4	3	2	3	4	4	4	3	4	8	7	6	4	3	2	3	4	4	11.4	11.4
Q9ULH1	Q9ULH1	16	16	14	Arf-GAP with SH3 domain, ANK repeat and PH domain-containing protein 1	ASAP1	sp|Q9ULH1|ASAP1_HUMAN Arf-GAP with SH3 domain, ANK repeat and PH domain-containing protein 1 OS=Homo sapiens OX=9606 GN=ASAP1 PE=1 SV=4	1	16	16	14	13	10	11	10	12	12	13	11	14	12	11	12	13	10	11	10	12	12	13	11	14	12	11	12	11	8	9	8	10	10	11	9	12	10	9	10	21.1	21.1
O43150	O43150	11	9	9	Arf-GAP with SH3 domain, ANK repeat and PH domain-containing protein 2	ASAP2	sp|O43150|ASAP2_HUMAN Arf-GAP with SH3 domain, ANK repeat and PH domain-containing protein 2 OS=Homo sapiens OX=9606 GN=ASAP2 PE=1 SV=3	1	11	9	9	7	8	9	8	10	9	8	7	8	8	9	8	5	6	7	6	8	7	6	5	6	6	7	6	5	6	7	6	8	7	6	5	6	6	7	6	18	16.1
Q8TDY4	Q8TDY4	2	2	2	Arf-GAP with SH3 domain, ANK repeat and PH domain-containing protein 3	ASAP3	sp|Q8TDY4|ASAP3_HUMAN Arf-GAP with SH3 domain, ANK repeat and PH domain-containing protein 3 OS=Homo sapiens OX=9606 GN=ASAP3 PE=1 SV=1	1	2	2	2	0	1	1	2	2	2	0	0	1	1	1	1	0	1	1	2	2	2	0	0	1	1	1	1	0	1	1	2	2	2	0	0	1	1	1	1	3.2	3.2
Q9NWB6	Q9NWB6	5	5	5	Arginine and glutamate-rich protein 1	ARGLU1	sp|Q9NWB6|ARGL1_HUMAN Arginine and glutamate-rich protein 1 OS=Homo sapiens OX=9606 GN=ARGLU1 PE=1 SV=1	1	5	5	5	3	4	2	3	5	4	1	1	1	3	4	2	3	4	2	3	5	4	1	1	1	3	4	2	3	4	2	3	5	4	1	1	1	3	4	2	17.6	17.6
Q7L4I2	Q7L4I2	4	4	4	Arginine/serine-rich coiled-coil protein 2	RSRC2	sp|Q7L4I2|RSRC2_HUMAN Arginine/serine-rich coiled-coil protein 2 OS=Homo sapiens OX=9606 GN=RSRC2 PE=1 SV=1	1	4	4	4	4	4	4	4	4	4	4	4	3	4	3	4	4	4	4	4	4	4	4	4	3	4	3	4	4	4	4	4	4	4	4	4	3	4	3	4	15.4	15.4
Q8TF01	Q8TF01	2	2	2	Arginine/serine-rich protein PNISR	PNISR	sp|Q8TF01|PNISR_HUMAN Arginine/serine-rich protein PNISR OS=Homo sapiens OX=9606 GN=PNISR PE=1 SV=2	1	2	2	2	2	2	1	0	1	1	1	0	1	1	1	1	2	2	1	0	1	1	1	0	1	1	1	1	2	2	1	0	1	1	1	0	1	1	1	1	5.1	5.1
P54136	P54136	31	31	31	Arginine--tRNA ligase, cytoplasmic	RARS	sp|P54136|SYRC_HUMAN Arginine--tRNA ligase, cytoplasmic OS=Homo sapiens OX=9606 GN=RARS PE=1 SV=2	1	31	31	31	22	24	26	24	23	25	26	25	25	26	22	27	22	24	26	24	23	25	26	25	25	26	22	27	22	24	26	24	23	25	26	25	25	26	22	27	52.9	52.9
P04424	P04424	7	7	7	Argininosuccinate lyase	ASL	sp|P04424|ARLY_HUMAN Argininosuccinate lyase OS=Homo sapiens OX=9606 GN=ASL PE=1 SV=4	1	7	7	7	5	4	5	5	5	6	4	5	4	5	4	5	5	4	5	5	5	6	4	5	4	5	4	5	5	4	5	5	5	6	4	5	4	5	4	5	14.2	14.2
P00966	P00966	13	13	13	Argininosuccinate synthase	ASS1	sp|P00966|ASSY_HUMAN Argininosuccinate synthase OS=Homo sapiens OX=9606 GN=ASS1 PE=1 SV=2	1	13	13	13	10	9	10	10	8	10	13	11	11	9	7	10	10	9	10	10	8	10	13	11	11	9	7	10	10	9	10	10	8	10	13	11	11	9	7	10	35	35
O95260	O95260	3	3	3	Arginyl-tRNA--protein transferase 1	ATE1	sp|O95260|ATE1_HUMAN Arginyl-tRNA--protein transferase 1 OS=Homo sapiens OX=9606 GN=ATE1 PE=1 SV=2	1	3	3	3	3	3	2	2	2	1	3	2	3	3	1	2	3	3	2	2	2	1	3	2	3	3	1	2	3	3	2	2	2	1	3	2	3	3	1	2	10.6	10.6
Q9NVT9	Q9NVT9	4	4	4	Armadillo repeat-containing protein 1	ARMC1	sp|Q9NVT9|ARMC1_HUMAN Armadillo repeat-containing protein 1 OS=Homo sapiens OX=9606 GN=ARMC1 PE=1 SV=1	1	4	4	4	2	1	4	2	1	2	2	2	2	2	3	2	2	1	4	2	1	2	2	2	2	2	3	2	2	1	4	2	1	2	2	2	2	2	3	2	29.4	29.4
Q8N2F6	Q8N2F6	3	3	3	Armadillo repeat-containing protein 10	ARMC10	sp|Q8N2F6|ARM10_HUMAN Armadillo repeat-containing protein 10 OS=Homo sapiens OX=9606 GN=ARMC10 PE=1 SV=1	1	3	3	3	3	2	2	3	2	2	2	3	2	1	2	1	3	2	2	3	2	2	2	3	2	1	2	1	3	2	2	3	2	2	2	3	2	1	2	1	12	12
Q6NXE6	Q6NXE6	3	3	3	Armadillo repeat-containing protein 6	ARMC6	sp|Q6NXE6|ARMC6_HUMAN Armadillo repeat-containing protein 6 OS=Homo sapiens OX=9606 GN=ARMC6 PE=1 SV=2	1	3	3	3	3	2	3	3	2	3	3	3	2	2	2	3	3	2	3	3	2	3	3	3	2	2	2	3	3	2	3	3	2	3	3	3	2	2	2	3	9	9
Q8IUR7	Q8IUR7	6	6	6	Armadillo repeat-containing protein 8	ARMC8	sp|Q8IUR7|ARMC8_HUMAN Armadillo repeat-containing protein 8 OS=Homo sapiens OX=9606 GN=ARMC8 PE=1 SV=2	1	6	6	6	3	4	3	3	4	3	4	4	4	5	2	2	3	4	3	3	4	3	4	4	4	5	2	2	3	4	3	3	4	3	4	4	4	5	2	2	10.3	10.3
Q9P291	Q9P291	5	5	5	Armadillo repeat-containing X-linked protein 1	ARMCX1	sp|Q9P291|ARMX1_HUMAN Armadillo repeat-containing X-linked protein 1 OS=Homo sapiens OX=9606 GN=ARMCX1 PE=1 SV=1	1	5	5	5	3	1	1	1	2	2	2	2	2	2	1	2	3	1	1	1	2	2	2	2	2	2	1	2	3	1	1	1	2	2	2	2	2	2	1	2	17.7	17.7
Q7L311	Q7L311	5	5	5	Armadillo repeat-containing X-linked protein 2	ARMCX2	sp|Q7L311|ARMX2_HUMAN Armadillo repeat-containing X-linked protein 2 OS=Homo sapiens OX=9606 GN=ARMCX2 PE=2 SV=1	1	5	5	5	3	3	4	3	2	2	2	3	4	3	3	4	3	3	4	3	2	2	2	3	4	3	3	4	3	3	4	3	2	2	2	3	4	3	3	4	21.2	21.2
Q9UH62	Q9UH62	5	5	5	Armadillo repeat-containing X-linked protein 3	ARMCX3	sp|Q9UH62|ARMX3_HUMAN Armadillo repeat-containing X-linked protein 3 OS=Homo sapiens OX=9606 GN=ARMCX3 PE=1 SV=1	1	5	5	5	3	3	4	5	5	4	5	4	4	4	3	4	3	3	4	5	5	4	5	4	4	4	3	4	3	3	4	5	5	4	5	4	4	4	3	4	19.5	19.5
Q7Z6K5	Q7Z6K5	6	6	6	Arpin	ARPIN	sp|Q7Z6K5|ARPIN_HUMAN Arpin OS=Homo sapiens OX=9606 GN=ARPIN PE=1 SV=1	1	6	6	6	4	3	5	4	4	5	5	4	4	5	4	5	4	3	5	4	4	5	5	4	4	5	4	5	4	3	5	4	4	5	5	4	4	5	4	5	23.5	23.5
Q9HBK9	Q9HBK9	3	3	3	Arsenite methyltransferase	AS3MT	sp|Q9HBK9|AS3MT_HUMAN Arsenite methyltransferase OS=Homo sapiens OX=9606 GN=AS3MT PE=1 SV=3	1	3	3	3	2	2	2	2	2	2	1	1	1	2	2	1	2	2	2	2	2	2	1	1	1	2	2	1	2	2	2	2	2	2	1	1	1	2	2	1	7.7	7.7
P35869	P35869	3	3	3	Aryl hydrocarbon receptor	AHR	sp|P35869|AHR_HUMAN Aryl hydrocarbon receptor OS=Homo sapiens OX=9606 GN=AHR PE=1 SV=2	1	3	3	3	2	3	2	3	2	3	1	1	0	1	2	1	2	3	2	3	2	3	1	1	0	1	2	1	2	3	2	3	2	3	1	1	0	1	2	1	4.2	4.2
P27540	P27540	2	2	2	Aryl hydrocarbon receptor nuclear translocator	ARNT	sp|P27540|ARNT_HUMAN Aryl hydrocarbon receptor nuclear translocator OS=Homo sapiens OX=9606 GN=ARNT PE=1 SV=1	1	2	2	2	2	2	2	2	2	2	1	2	2	2	1	2	2	2	2	2	2	2	1	2	2	2	1	2	2	2	2	2	2	2	1	2	2	2	1	2	3.3	3.3
P15289	P15289	2	2	2	Arylsulfatase A;Arylsulfatase A component B;Arylsulfatase A component C	ARSA	sp|P15289|ARSA_HUMAN Arylsulfatase A OS=Homo sapiens OX=9606 GN=ARSA PE=1 SV=3	1	2	2	2	1	0	1	2	2	1	1	1	2	1	1	1	1	0	1	2	2	1	1	1	2	1	1	1	1	0	1	2	2	1	1	1	2	1	1	1	7.5	7.5
P15848	P15848	7	7	7	Arylsulfatase B	ARSB	sp|P15848|ARSB_HUMAN Arylsulfatase B OS=Homo sapiens OX=9606 GN=ARSB PE=1 SV=1	1	7	7	7	5	5	5	5	6	5	4	5	5	6	5	7	5	5	5	5	6	5	4	5	5	6	5	7	5	5	5	5	6	5	4	5	5	6	5	7	14.4	14.4
Q9BVC5	Q9BVC5	6	6	6	Ashwin	C2orf49	sp|Q9BVC5|ASHWN_HUMAN Ashwin OS=Homo sapiens OX=9606 GN=C2orf49 PE=1 SV=1	1	6	6	6	3	3	5	3	4	4	3	4	1	5	2	3	3	3	5	3	4	4	3	4	1	5	2	3	3	3	5	3	4	4	3	4	1	5	2	3	40.1	40.1
P08243	P08243	19	19	19	Asparagine synthetase [glutamine-hydrolyzing]	ASNS	sp|P08243|ASNS_HUMAN Asparagine synthetase [glutamine-hydrolyzing] OS=Homo sapiens OX=9606 GN=ASNS PE=1 SV=4	1	19	19	19	9	9	9	10	8	9	17	16	18	11	8	8	9	9	9	10	8	9	17	16	18	11	8	8	9	9	9	10	8	9	17	16	18	11	8	8	41.5	41.5
O43776	O43776	22	22	22	Asparagine--tRNA ligase, cytoplasmic	NARS	sp|O43776|SYNC_HUMAN Asparagine--tRNA ligase, cytoplasmic OS=Homo sapiens OX=9606 GN=NARS PE=1 SV=1	1	22	22	22	17	16	16	19	18	18	19	19	20	18	17	19	17	16	16	19	18	18	19	19	20	18	17	19	17	16	16	19	18	18	19	19	20	18	17	19	41.6	41.6
P17174	P17174	16	16	16	Aspartate aminotransferase, cytoplasmic	GOT1	sp|P17174|AATC_HUMAN Aspartate aminotransferase, cytoplasmic OS=Homo sapiens OX=9606 GN=GOT1 PE=1 SV=3	1	16	16	16	10	12	10	14	14	14	16	16	16	15	12	14	10	12	10	14	14	14	16	16	16	15	12	14	10	12	10	14	14	14	16	16	16	15	12	14	46.5	46.5
P00505	P00505	19	19	19	Aspartate aminotransferase, mitochondrial	GOT2	sp|P00505|AATM_HUMAN Aspartate aminotransferase, mitochondrial OS=Homo sapiens OX=9606 GN=GOT2 PE=1 SV=3	1	19	19	19	12	11	13	14	12	12	13	15	14	14	13	15	12	11	13	14	12	12	13	15	14	14	13	15	12	11	13	14	12	12	13	15	14	14	13	15	58.6	58.6
P14868	P14868	29	29	29	Aspartate--tRNA ligase, cytoplasmic	DARS	sp|P14868|SYDC_HUMAN Aspartate--tRNA ligase, cytoplasmic OS=Homo sapiens OX=9606 GN=DARS PE=1 SV=2	1	29	29	29	18	12	19	22	22	21	25	23	23	20	15	21	18	12	19	22	22	21	25	23	23	20	15	21	18	12	19	22	22	21	25	23	23	20	15	21	63.1	63.1
Q6PI48	Q6PI48	4	4	4	Aspartate--tRNA ligase, mitochondrial	DARS2	sp|Q6PI48|SYDM_HUMAN Aspartate--tRNA ligase, mitochondrial OS=Homo sapiens OX=9606 GN=DARS2 PE=1 SV=1	1	4	4	4	1	2	0	3	2	3	3	2	3	2	1	1	1	2	0	3	2	3	3	2	3	2	1	1	1	2	0	3	2	3	3	2	3	2	1	1	9	9
Q9ULA0	Q9ULA0	8	8	8	Aspartyl aminopeptidase	DNPEP	sp|Q9ULA0|DNPEP_HUMAN Aspartyl aminopeptidase OS=Homo sapiens OX=9606 GN=DNPEP PE=1 SV=1	1	8	8	8	4	5	4	5	4	6	5	5	6	4	4	4	4	5	4	5	4	6	5	5	6	4	4	4	4	5	4	5	4	6	5	5	6	4	4	4	21.7	21.7
Q12797	Q12797	23	23	23	Aspartyl/asparaginyl beta-hydroxylase	ASPH	sp|Q12797|ASPH_HUMAN Aspartyl/asparaginyl beta-hydroxylase OS=Homo sapiens OX=9606 GN=ASPH PE=1 SV=3	1	23	23	23	20	18	20	19	16	17	17	19	19	17	17	18	20	18	20	19	16	17	17	19	19	17	17	18	20	18	20	19	16	17	17	19	19	17	17	18	39.4	39.4
Q15121	Q15121	14	14	14	Astrocytic phosphoprotein PEA-15	PEA15	sp|Q15121|PEA15_HUMAN Astrocytic phosphoprotein PEA-15 OS=Homo sapiens OX=9606 GN=PEA15 PE=1 SV=2	1	14	14	14	9	11	12	8	11	9	9	9	9	10	9	11	9	11	12	8	11	9	9	9	9	10	9	11	9	11	12	8	11	9	9	9	9	10	9	11	96.9	96.9
P54253	P54253	4	4	4	Ataxin-1	ATXN1	sp|P54253|ATX1_HUMAN Ataxin-1 OS=Homo sapiens OX=9606 GN=ATXN1 PE=1 SV=2	1	4	4	4	1	2	1	3	3	3	2	1	1	1	2	2	1	2	1	3	3	3	2	1	1	1	2	2	1	2	1	3	3	3	2	1	1	1	2	2	8	8
Q9UBB4	Q9UBB4	11	11	11	Ataxin-10	ATXN10	sp|Q9UBB4|ATX10_HUMAN Ataxin-10 OS=Homo sapiens OX=9606 GN=ATXN10 PE=1 SV=1	1	11	11	11	8	8	9	10	9	9	10	10	9	8	8	9	8	8	9	10	9	9	10	10	9	8	8	9	8	8	9	10	9	9	10	10	9	8	8	9	27.2	27.2
Q99700	Q99700	18	18	18	Ataxin-2	ATXN2	sp|Q99700|ATX2_HUMAN Ataxin-2 OS=Homo sapiens OX=9606 GN=ATXN2 PE=1 SV=2	1	18	18	18	13	13	14	9	11	11	13	15	13	16	17	14	13	13	14	9	11	11	13	15	13	16	17	14	13	13	14	9	11	11	13	15	13	16	17	14	19.1	19.1
Q8WWM7	Q8WWM7	21	21	21	Ataxin-2-like protein	ATXN2L	sp|Q8WWM7|ATX2L_HUMAN Ataxin-2-like protein OS=Homo sapiens OX=9606 GN=ATXN2L PE=1 SV=2	1	21	21	21	16	16	16	15	17	15	17	16	16	15	13	14	16	16	16	15	17	15	17	16	16	15	13	14	16	16	16	15	17	15	17	16	16	15	13	14	32.7	32.7
P54252	P54252	3	3	3	Ataxin-3	ATXN3	sp|P54252|ATX3_HUMAN Ataxin-3 OS=Homo sapiens OX=9606 GN=ATXN3 PE=1 SV=5	1	3	3	3	1	1	3	3	3	3	3	2	3	1	1	2	1	1	3	3	3	3	3	2	3	1	1	2	1	1	3	3	3	3	3	2	3	1	1	2	10.8	10.8
Q6SPF0	Q6SPF0	6	6	6	Atherin	SAMD1	sp|Q6SPF0|SAMD1_HUMAN Atherin OS=Homo sapiens OX=9606 GN=SAMD1 PE=1 SV=1	1	6	6	6	3	4	3	2	3	4	4	2	2	4	4	5	3	4	3	2	3	4	4	2	2	4	4	5	3	4	3	2	3	4	4	2	2	4	4	5	22.7	22.7
Q5TGY3	Q5TGY3	4	4	4	AT-hook DNA-binding motif-containing protein 1	AHDC1	sp|Q5TGY3|AHDC1_HUMAN AT-hook DNA-binding motif-containing protein 1 OS=Homo sapiens OX=9606 GN=AHDC1 PE=1 SV=1	1	4	4	4	1	0	1	2	2	2	1	1	1	2	1	2	1	0	1	2	2	2	1	1	1	2	1	2	1	0	1	2	2	2	1	1	1	2	1	2	4.3	4.3
Q8WXF7	Q8WXF7	9	9	8	Atlastin-1	ATL1	sp|Q8WXF7|ATLA1_HUMAN Atlastin-1 OS=Homo sapiens OX=9606 GN=ATL1 PE=1 SV=1	1	9	9	8	7	8	8	7	8	7	5	5	5	5	5	6	7	8	8	7	8	7	5	5	5	5	5	6	6	7	7	6	7	6	4	4	4	4	4	5	15.2	15.2
Q8NHH9	Q8NHH9	4	3	3	Atlastin-2	ATL2	sp|Q8NHH9|ATLA2_HUMAN Atlastin-2 OS=Homo sapiens OX=9606 GN=ATL2 PE=1 SV=2	1	4	3	3	2	1	4	4	2	2	4	4	4	4	3	3	1	0	3	3	1	1	3	3	3	3	2	2	1	0	3	3	1	1	3	3	3	3	2	2	10.8	8.9
Q6DD88	Q6DD88	16	16	16	Atlastin-3	ATL3	sp|Q6DD88|ATLA3_HUMAN Atlastin-3 OS=Homo sapiens OX=9606 GN=ATL3 PE=1 SV=1	1	16	16	16	11	11	11	14	12	14	13	14	14	14	8	12	11	11	11	14	12	14	13	14	14	14	8	12	11	11	11	14	12	14	13	14	14	14	8	12	33.1	33.1
P24539	P24539	4	4	4	ATP synthase F(0) complex subunit B1, mitochondrial	ATP5F1	sp|P24539|AT5F1_HUMAN ATP synthase F(0) complex subunit B1, mitochondrial OS=Homo sapiens OX=9606 GN=ATP5PB PE=1 SV=2	1	4	4	4	3	2	3	2	3	2	2	3	3	3	3	3	3	2	3	2	3	2	2	3	3	3	3	3	3	2	3	2	3	2	2	3	3	3	3	3	22.3	22.3
P03928	P03928	2	2	2	ATP synthase protein 8	MT-ATP8	sp|P03928|ATP8_HUMAN ATP synthase protein 8 OS=Homo sapiens OX=9606 GN=MT-ATP8 PE=1 SV=1	1	2	2	2	2	2	2	2	2	2	2	1	2	2	2	2	2	2	2	2	2	2	2	1	2	2	2	2	2	2	2	2	2	2	2	1	2	2	2	2	39.7	39.7
P25705	P25705	35	35	35	ATP synthase subunit alpha, mitochondrial	ATP5A1	sp|P25705|ATPA_HUMAN ATP synthase subunit alpha, mitochondrial OS=Homo sapiens OX=9606 GN=ATP5F1A PE=1 SV=1	1	35	35	35	25	25	29	29	27	32	28	30	30	32	26	31	25	25	29	29	27	32	28	30	30	32	26	31	25	25	29	29	27	32	28	30	30	32	26	31	54.2	54.2
P06576	P06576	31	31	31	ATP synthase subunit beta, mitochondrial	ATP5B	sp|P06576|ATPB_HUMAN ATP synthase subunit beta, mitochondrial OS=Homo sapiens OX=9606 GN=ATP5F1B PE=1 SV=3	1	31	31	31	26	24	25	25	25	26	24	25	23	25	26	25	26	24	25	25	25	26	24	25	23	25	26	25	26	24	25	25	25	26	24	25	23	25	26	25	66.7	66.7
O75947	O75947	9	9	9	ATP synthase subunit d, mitochondrial	ATP5H	sp|O75947|ATP5H_HUMAN ATP synthase subunit d, mitochondrial OS=Homo sapiens OX=9606 GN=ATP5PD PE=1 SV=3	1	9	9	9	8	8	7	8	7	7	8	8	8	7	9	8	8	8	7	8	7	7	8	8	8	7	9	8	8	8	7	8	7	7	8	8	8	7	9	8	63.4	63.4
P30049	P30049	2	2	2	ATP synthase subunit delta, mitochondrial	ATP5D	sp|P30049|ATPD_HUMAN ATP synthase subunit delta, mitochondrial OS=Homo sapiens OX=9606 GN=ATP5F1D PE=1 SV=2	1	2	2	2	2	1	1	2	1	2	1	1	2	1	1	1	2	1	1	2	1	2	1	1	2	1	1	1	2	1	1	2	1	2	1	1	2	1	1	1	11.9	11.9
P56385	P56385	5	5	5	ATP synthase subunit e, mitochondrial	ATP5I	sp|P56385|ATP5I_HUMAN ATP synthase subunit e, mitochondrial OS=Homo sapiens OX=9606 GN=ATP5ME PE=1 SV=2	1	5	5	5	4	4	4	4	4	4	4	4	4	5	4	4	4	4	4	4	4	4	4	4	4	5	4	4	4	4	4	4	4	4	4	4	4	5	4	4	65.2	65.2
P56134	P56134	4	4	4	ATP synthase subunit f, mitochondrial	ATP5J2	sp|P56134|ATPK_HUMAN ATP synthase subunit f, mitochondrial OS=Homo sapiens OX=9606 GN=ATP5MF PE=1 SV=3	1	4	4	4	2	2	2	2	3	3	4	4	3	3	2	3	2	2	2	2	3	3	4	4	3	3	2	3	2	2	2	2	3	3	4	4	3	3	2	3	41.5	41.5
O75964	O75964	5	5	5	ATP synthase subunit g, mitochondrial	ATP5L	sp|O75964|ATP5L_HUMAN ATP synthase subunit g, mitochondrial OS=Homo sapiens OX=9606 GN=ATP5MG PE=1 SV=3	1	5	5	5	4	5	3	5	4	4	4	4	4	4	2	5	4	5	3	5	4	4	4	4	4	4	2	5	4	5	3	5	4	4	4	4	4	4	2	5	43.7	43.7
P36542	P36542	7	7	7	ATP synthase subunit gamma, mitochondrial	ATP5C1	sp|P36542|ATPG_HUMAN ATP synthase subunit gamma, mitochondrial OS=Homo sapiens OX=9606 GN=ATP5F1C PE=1 SV=1	1	7	7	7	5	6	6	5	6	6	5	6	6	6	4	6	5	6	6	5	6	6	5	6	6	6	4	6	5	6	6	5	6	6	5	6	6	6	4	6	27.2	27.2
P48047	P48047	13	13	13	ATP synthase subunit O, mitochondrial	ATP5O	sp|P48047|ATPO_HUMAN ATP synthase subunit O, mitochondrial OS=Homo sapiens OX=9606 GN=ATP5PO PE=1 SV=1	1	13	13	13	11	11	11	8	8	9	10	10	9	8	9	9	11	11	11	8	8	9	10	10	9	8	9	9	11	11	11	8	8	9	10	10	9	8	9	9	67.6	67.6
Q9NW81	Q9NW81	2	2	2	ATP synthase subunit s-like protein	ATP5SL	sp|Q9NW81|DMAC2_HUMAN Distal membrane-arm assembly complex protein 2 OS=Homo sapiens OX=9606 GN=DMAC2 PE=1 SV=3	1	2	2	2	1	1	1	0	0	1	1	1	2	1	1	1	1	1	1	0	0	1	1	1	2	1	1	1	1	1	1	0	0	1	1	1	2	1	1	1	9.7	9.7
P18859	P18859	7	7	7	ATP synthase-coupling factor 6, mitochondrial	ATP5J	sp|P18859|ATP5J_HUMAN ATP synthase-coupling factor 6, mitochondrial OS=Homo sapiens OX=9606 GN=ATP5PF PE=1 SV=1	1	7	7	7	7	6	6	5	5	5	5	5	5	5	5	5	7	6	6	5	5	5	5	5	5	5	5	5	7	6	6	5	5	5	5	5	5	5	5	5	62	62
O43681	O43681	8	8	8	ATPase ASNA1	ASNA1	sp|O43681|ASNA_HUMAN ATPase ASNA1 OS=Homo sapiens OX=9606 GN=ASNA1 PE=1 SV=2	1	8	8	8	8	7	4	6	6	5	6	6	5	6	6	7	8	7	4	6	6	5	6	6	5	6	6	7	8	7	4	6	6	5	6	6	5	6	6	7	25.9	25.9
Q8NBU5	Q8NBU5	7	7	7	ATPase family AAA domain-containing protein 1	ATAD1	sp|Q8NBU5|ATAD1_HUMAN ATPase family AAA domain-containing protein 1 OS=Homo sapiens OX=9606 GN=ATAD1 PE=1 SV=1	1	7	7	7	6	6	7	6	6	6	7	7	6	6	5	6	6	6	7	6	6	6	7	7	6	6	5	6	6	6	7	6	6	6	7	7	6	6	5	6	29.6	29.6
Q6PL18	Q6PL18	5	5	5	ATPase family AAA domain-containing protein 2	ATAD2	sp|Q6PL18|ATAD2_HUMAN ATPase family AAA domain-containing protein 2 OS=Homo sapiens OX=9606 GN=ATAD2 PE=1 SV=1	1	5	5	5	4	4	4	3	3	3	2	2	2	3	3	1	4	4	4	3	3	3	2	2	2	3	3	1	4	4	4	3	3	3	2	2	2	3	3	1	4.8	4.8
Q9NVI7	Q9NVI7	21	21	5	ATPase family AAA domain-containing protein 3A	ATAD3A	sp|Q9NVI7|ATD3A_HUMAN ATPase family AAA domain-containing protein 3A OS=Homo sapiens OX=9606 GN=ATAD3A PE=1 SV=2	1	21	21	5	16	17	18	18	14	15	18	17	16	17	14	16	16	17	18	18	14	15	18	17	16	17	14	16	5	5	5	5	3	3	5	4	4	5	4	4	35.5	35.5
Q5T9A4	Q5T9A4	17	5	4	ATPase family AAA domain-containing protein 3B	ATAD3B	sp|Q5T9A4|ATD3B_HUMAN ATPase family AAA domain-containing protein 3B OS=Homo sapiens OX=9606 GN=ATAD3B PE=1 SV=1	1	17	5	4	10	12	14	13	11	11	12	12	11	13	11	12	3	4	5	4	4	3	2	3	2	4	4	4	3	4	4	3	3	2	1	2	1	4	3	3	26.1	6.8
Q96S55	Q96S55	4	4	4	ATPase WRNIP1	WRNIP1	sp|Q96S55|WRIP1_HUMAN ATPase WRNIP1 OS=Homo sapiens OX=9606 GN=WRNIP1 PE=1 SV=2	1	4	4	4	1	2	3	2	3	2	0	1	1	2	1	0	1	2	3	2	3	2	0	1	1	2	1	0	1	2	3	2	3	2	0	1	1	2	1	0	9	9
O95477	O95477	2	2	2	ATP-binding cassette sub-family A member 1	ABCA1	sp|O95477|ABCA1_HUMAN ATP-binding cassette sub-family A member 1 OS=Homo sapiens OX=9606 GN=ABCA1 PE=1 SV=3	1	2	2	2	1	1	1	1	1	1	1	2	0	1	1	0	1	1	1	1	1	1	1	2	0	1	1	0	1	1	1	1	1	1	1	2	0	1	1	0	1.4	1.4
P33897	P33897	2	2	2	ATP-binding cassette sub-family D member 1	ABCD1	sp|P33897|ABCD1_HUMAN ATP-binding cassette sub-family D member 1 OS=Homo sapiens OX=9606 GN=ABCD1 PE=1 SV=2	1	2	2	2	0	0	0	1	0	0	1	2	1	1	0	0	0	0	0	1	0	0	1	2	1	1	0	0	0	0	0	1	0	0	1	2	1	1	0	0	4.2	4.2
P28288	P28288	5	5	5	ATP-binding cassette sub-family D member 3	ABCD3	sp|P28288|ABCD3_HUMAN ATP-binding cassette sub-family D member 3 OS=Homo sapiens OX=9606 GN=ABCD3 PE=1 SV=1	1	5	5	5	2	2	3	4	4	4	2	3	4	3	1	3	2	2	3	4	4	4	2	3	4	3	1	3	2	2	3	4	4	4	2	3	4	3	1	3	9.3	9.3
P61221	P61221	10	10	10	ATP-binding cassette sub-family E member 1	ABCE1	sp|P61221|ABCE1_HUMAN ATP-binding cassette sub-family E member 1 OS=Homo sapiens OX=9606 GN=ABCE1 PE=1 SV=1	1	10	10	10	10	9	10	10	10	10	10	10	10	9	9	9	10	9	10	10	10	10	10	10	10	9	9	9	10	9	10	10	10	10	10	10	10	9	9	9	20.7	20.7
Q8NE71	Q8NE71	25	25	25	ATP-binding cassette sub-family F member 1	ABCF1	sp|Q8NE71|ABCF1_HUMAN ATP-binding cassette sub-family F member 1 OS=Homo sapiens OX=9606 GN=ABCF1 PE=1 SV=2	1	25	25	25	22	19	18	17	16	19	18	20	18	19	15	18	22	19	18	17	16	19	18	20	18	19	15	18	22	19	18	17	16	19	18	20	18	19	15	18	33.6	33.6
Q9UG63	Q9UG63	20	20	20	ATP-binding cassette sub-family F member 2	ABCF2	sp|Q9UG63|ABCF2_HUMAN ATP-binding cassette sub-family F member 2 OS=Homo sapiens OX=9606 GN=ABCF2 PE=1 SV=2	1	20	20	20	16	16	16	12	13	14	15	16	13	15	14	17	16	16	16	12	13	14	15	16	13	15	14	17	16	16	16	12	13	14	15	16	13	15	14	17	30.3	30.3
Q9NUQ8	Q9NUQ8	6	6	6	ATP-binding cassette sub-family F member 3	ABCF3	sp|Q9NUQ8|ABCF3_HUMAN ATP-binding cassette sub-family F member 3 OS=Homo sapiens OX=9606 GN=ABCF3 PE=1 SV=2	1	6	6	6	4	4	3	4	4	4	4	4	4	4	3	4	4	4	3	4	4	4	4	4	4	4	3	4	4	4	3	4	4	4	4	4	4	4	3	4	11.3	11.3
P53396	P53396	50	50	50	ATP-citrate synthase	ACLY	sp|P53396|ACLY_HUMAN ATP-citrate synthase OS=Homo sapiens OX=9606 GN=ACLY PE=1 SV=3	1	50	50	50	41	44	45	44	43	46	41	41	41	44	38	44	41	44	45	44	43	46	41	41	41	44	38	44	41	44	45	44	43	46	41	41	41	44	38	44	50.2	50.2
Q8IW45	Q8IW45	6	6	6	ATP-dependent (S)-NAD(P)H-hydrate dehydratase	CARKD	sp|Q8IW45|NNRD_HUMAN ATP-dependent (S)-NAD(P)H-hydrate dehydratase OS=Homo sapiens OX=9606 GN=NAXD PE=1 SV=1	1	6	6	6	4	3	3	4	4	5	4	2	5	3	2	3	4	3	3	4	4	5	4	2	5	3	2	3	4	3	3	4	4	5	4	2	5	3	2	3	32.3	32.3
P17858	P17858	15	14	14	ATP-dependent 6-phosphofructokinase, liver type	PFKL	sp|P17858|PFKAL_HUMAN ATP-dependent 6-phosphofructokinase, liver type OS=Homo sapiens OX=9606 GN=PFKL PE=1 SV=6	1	15	14	14	10	7	10	13	10	13	13	13	12	10	9	10	9	6	9	12	9	12	12	12	11	9	8	9	9	6	9	12	9	12	12	12	11	9	8	9	25.9	23.5
P08237	P08237	10	10	10	ATP-dependent 6-phosphofructokinase, muscle type	PFKM	sp|P08237|PFKAM_HUMAN ATP-dependent 6-phosphofructokinase, muscle type OS=Homo sapiens OX=9606 GN=PFKM PE=1 SV=2	1	10	10	10	8	6	6	8	8	7	4	8	8	6	7	6	8	6	6	8	8	7	4	8	8	6	7	6	8	6	6	8	8	7	4	8	8	6	7	6	17.1	17.1
Q01813	Q01813	25	25	24	ATP-dependent 6-phosphofructokinase, platelet type	PFKP	sp|Q01813|PFKAP_HUMAN ATP-dependent 6-phosphofructokinase, platelet type OS=Homo sapiens OX=9606 GN=PFKP PE=1 SV=2	1	25	25	24	23	23	23	22	21	18	22	23	21	21	18	22	23	23	23	22	21	18	22	23	21	21	18	22	22	22	22	21	20	17	21	22	20	20	17	21	35.5	35.5
O76031	O76031	20	20	20	ATP-dependent Clp protease ATP-binding subunit clpX-like, mitochondrial	CLPX	sp|O76031|CLPX_HUMAN ATP-dependent Clp protease ATP-binding subunit clpX-like, mitochondrial OS=Homo sapiens OX=9606 GN=CLPX PE=1 SV=2	1	20	20	20	15	13	17	11	15	15	12	13	10	14	10	15	15	13	17	11	15	15	12	13	10	14	10	15	15	13	17	11	15	15	12	13	10	14	10	15	41.7	41.7
Q16740	Q16740	7	7	7	ATP-dependent Clp protease proteolytic subunit, mitochondrial	CLPP	sp|Q16740|CLPP_HUMAN ATP-dependent Clp protease proteolytic subunit, mitochondrial OS=Homo sapiens OX=9606 GN=CLPP PE=1 SV=1	1	7	7	7	3	3	5	6	5	5	7	6	6	5	3	5	3	3	5	6	5	5	7	6	6	5	3	5	3	3	5	6	5	5	7	6	6	5	3	5	35	35
P46063	P46063	17	17	17	ATP-dependent DNA helicase Q1	RECQL	sp|P46063|RECQ1_HUMAN ATP-dependent DNA helicase Q1 OS=Homo sapiens OX=9606 GN=RECQL PE=1 SV=3	1	17	17	17	10	11	12	15	15	13	11	11	13	12	11	15	10	11	12	15	15	13	11	11	13	12	11	15	10	11	12	15	15	13	11	11	13	12	11	15	39.8	39.8
Q08211	Q08211	31	31	31	ATP-dependent RNA helicase A	DHX9	sp|Q08211|DHX9_HUMAN ATP-dependent RNA helicase A OS=Homo sapiens OX=9606 GN=DHX9 PE=1 SV=4	1	31	31	31	15	18	18	26	25	27	22	21	20	22	16	20	15	18	18	26	25	27	22	21	20	22	16	20	15	18	18	26	25	27	22	21	20	22	16	20	35.7	35.7
Q92499	Q92499	28	28	28	ATP-dependent RNA helicase DDX1	DDX1	sp|Q92499|DDX1_HUMAN ATP-dependent RNA helicase DDX1 OS=Homo sapiens OX=9606 GN=DDX1 PE=1 SV=2	1	28	28	28	21	20	23	22	22	23	23	21	22	22	22	23	21	20	23	22	22	23	23	21	22	22	22	23	21	20	23	22	22	23	23	21	22	22	22	23	44.5	44.5
Q9NVP1	Q9NVP1	15	15	15	ATP-dependent RNA helicase DDX18	DDX18	sp|Q9NVP1|DDX18_HUMAN ATP-dependent RNA helicase DDX18 OS=Homo sapiens OX=9606 GN=DDX18 PE=1 SV=2	1	15	15	15	14	13	13	9	11	12	12	13	13	11	11	12	14	13	13	9	11	12	12	13	13	11	11	12	14	13	13	9	11	12	12	13	13	11	11	12	32.7	32.7
Q9UMR2	Q9UMR2	11	11	1	ATP-dependent RNA helicase DDX19B	DDX19B	sp|Q9UMR2|DD19B_HUMAN ATP-dependent RNA helicase DDX19B OS=Homo sapiens OX=9606 GN=DDX19B PE=1 SV=1	1	11	11	1	10	9	10	8	8	9	7	10	10	10	9	10	10	9	10	8	8	9	7	10	10	10	9	10	1	1	1	1	1	1	0	1	1	1	1	1	34	34
Q9GZR7	Q9GZR7	17	17	17	ATP-dependent RNA helicase DDX24	DDX24	sp|Q9GZR7|DDX24_HUMAN ATP-dependent RNA helicase DDX24 OS=Homo sapiens OX=9606 GN=DDX24 PE=1 SV=1	1	17	17	17	14	10	11	12	11	15	8	9	8	10	11	8	14	10	11	12	11	15	8	9	8	10	11	8	14	10	11	12	11	15	8	9	8	10	11	8	28.3	28.3
O00148	O00148	16	5	5	ATP-dependent RNA helicase DDX39A	DDX39A	sp|O00148|DX39A_HUMAN ATP-dependent RNA helicase DDX39A OS=Homo sapiens OX=9606 GN=DDX39A PE=1 SV=2	1	16	5	5	14	14	12	15	16	15	12	13	12	16	15	15	5	5	4	4	5	5	3	3	2	5	5	4	5	5	4	4	5	5	3	3	2	5	5	4	42.2	17.1
O00571	O00571	25	24	7	ATP-dependent RNA helicase DDX3X	DDX3X	sp|O00571|DDX3X_HUMAN ATP-dependent RNA helicase DDX3X OS=Homo sapiens OX=9606 GN=DDX3X PE=1 SV=3	1	25	24	7	18	14	15	19	17	14	17	19	19	19	14	19	17	13	14	18	16	13	16	18	18	18	13	18	7	4	5	6	6	6	5	6	5	5	4	5	47.1	47.1
O15523	O15523	22	4	4	ATP-dependent RNA helicase DDX3Y	DDX3Y	sp|O15523|DDX3Y_HUMAN ATP-dependent RNA helicase DDX3Y OS=Homo sapiens OX=9606 GN=DDX3Y PE=1 SV=2	1	22	4	4	15	12	13	13	11	8	12	13	14	18	13	18	4	2	3	0	0	0	0	0	0	4	3	4	4	2	3	0	0	0	0	0	0	4	3	4	37.4	9.8
Q86XP3	Q86XP3	20	20	20	ATP-dependent RNA helicase DDX42	DDX42	sp|Q86XP3|DDX42_HUMAN ATP-dependent RNA helicase DDX42 OS=Homo sapiens OX=9606 GN=DDX42 PE=1 SV=1	1	20	20	20	14	15	15	16	13	14	16	14	17	16	14	16	14	15	15	16	13	14	16	14	17	16	14	16	14	15	15	16	13	14	16	14	17	16	14	16	31.4	31.4
Q9BQ39	Q9BQ39	10	8	8	ATP-dependent RNA helicase DDX50	DDX50	sp|Q9BQ39|DDX50_HUMAN ATP-dependent RNA helicase DDX50 OS=Homo sapiens OX=9606 GN=DDX50 PE=1 SV=1	1	10	8	8	7	7	5	5	4	4	3	5	4	7	7	6	5	6	4	4	3	3	2	4	3	6	6	5	5	6	4	4	3	3	2	4	3	6	6	5	19.4	17
Q8TDD1	Q8TDD1	4	4	4	ATP-dependent RNA helicase DDX54	DDX54	sp|Q8TDD1|DDX54_HUMAN ATP-dependent RNA helicase DDX54 OS=Homo sapiens OX=9606 GN=DDX54 PE=1 SV=2	1	4	4	4	4	4	4	2	4	3	3	3	3	3	3	3	4	4	4	2	4	3	3	3	3	3	3	3	4	4	4	2	4	3	3	3	3	3	3	3	8.7	8.7
Q7Z478	Q7Z478	12	12	12	ATP-dependent RNA helicase DHX29	DHX29	sp|Q7Z478|DHX29_HUMAN ATP-dependent RNA helicase DHX29 OS=Homo sapiens OX=9606 GN=DHX29 PE=1 SV=2	1	12	12	12	5	4	3	7	6	4	4	5	3	6	4	8	5	4	3	7	6	4	4	5	3	6	4	8	5	4	3	7	6	4	4	5	3	6	4	8	13.3	13.3
Q9H2U1	Q9H2U1	5	5	5	ATP-dependent RNA helicase DHX36	DHX36	sp|Q9H2U1|DHX36_HUMAN ATP-dependent DNA/RNA helicase DHX36 OS=Homo sapiens OX=9606 GN=DHX36 PE=1 SV=2	1	5	5	5	3	3	4	3	3	4	2	3	1	2	1	2	3	3	4	3	3	4	2	3	1	2	1	2	3	3	4	3	3	4	2	3	1	2	1	2	8.4	8.4
Q14562	Q14562	7	7	7	ATP-dependent RNA helicase DHX8	DHX8	sp|Q14562|DHX8_HUMAN ATP-dependent RNA helicase DHX8 OS=Homo sapiens OX=9606 GN=DHX8 PE=1 SV=1	1	7	7	7	4	2	2	4	3	4	3	3	3	3	3	3	4	2	2	4	3	4	3	3	3	3	3	3	4	2	2	4	3	4	3	3	3	3	3	3	9.1	9.1
Q8IYB8	Q8IYB8	5	5	5	ATP-dependent RNA helicase SUPV3L1, mitochondrial	SUPV3L1	sp|Q8IYB8|SUV3_HUMAN ATP-dependent RNA helicase SUPV3L1, mitochondrial OS=Homo sapiens OX=9606 GN=SUPV3L1 PE=1 SV=1	1	5	5	5	2	3	3	3	4	4	3	3	3	2	2	3	2	3	3	3	4	4	3	3	3	2	2	3	2	3	3	3	4	4	3	3	3	2	2	3	7.1	7.1
Q96TA2	Q96TA2	11	11	11	ATP-dependent zinc metalloprotease YME1L1	YME1L1	sp|Q96TA2|YMEL1_HUMAN ATP-dependent zinc metalloprotease YME1L1 OS=Homo sapiens OX=9606 GN=YME1L1 PE=1 SV=2	1	11	11	11	9	10	8	7	8	7	7	9	10	7	6	7	9	10	8	7	8	7	7	9	10	7	6	7	9	10	8	7	8	7	7	9	10	7	6	7	19.5	19.5
P17342	P17342	3	3	3	Atrial natriuretic peptide receptor 3	NPR3	sp|P17342|ANPRC_HUMAN Atrial natriuretic peptide receptor 3 OS=Homo sapiens OX=9606 GN=NPR3 PE=1 SV=2	1	3	3	3	1	1	2	3	0	0	2	3	2	2	1	3	1	1	2	3	0	0	2	3	2	2	1	3	1	1	2	3	0	0	2	3	2	2	1	3	7.6	7.6
O14497	O14497	10	10	10	AT-rich interactive domain-containing protein 1A	ARID1A	sp|O14497|ARI1A_HUMAN AT-rich interactive domain-containing protein 1A OS=Homo sapiens OX=9606 GN=ARID1A PE=1 SV=3	1	10	10	10	7	8	9	6	6	7	5	7	6	7	7	7	7	8	9	6	6	7	5	7	6	7	7	7	7	8	9	6	6	7	5	7	6	7	7	7	9.2	9.2
Q8NFD5	Q8NFD5	7	7	7	AT-rich interactive domain-containing protein 1B	ARID1B	sp|Q8NFD5|ARI1B_HUMAN AT-rich interactive domain-containing protein 1B OS=Homo sapiens OX=9606 GN=ARID1B PE=1 SV=2	1	7	7	7	4	4	4	5	4	4	2	2	2	4	6	4	4	4	4	5	4	4	2	2	2	4	6	4	4	4	4	5	4	4	2	2	2	4	6	4	4.2	4.2
Q68CP9	Q68CP9	4	4	4	AT-rich interactive domain-containing protein 2	ARID2	sp|Q68CP9|ARID2_HUMAN AT-rich interactive domain-containing protein 2 OS=Homo sapiens OX=9606 GN=ARID2 PE=1 SV=2	1	4	4	4	0	2	1	2	2	1	4	3	1	2	2	2	0	2	1	2	2	1	4	3	1	2	2	2	0	2	1	2	2	1	4	3	1	2	2	2	3.1	3.1
P29374	P29374	3	3	3	AT-rich interactive domain-containing protein 4A	ARID4A	sp|P29374|ARI4A_HUMAN AT-rich interactive domain-containing protein 4A OS=Homo sapiens OX=9606 GN=ARID4A PE=1 SV=3	1	3	3	3	1	0	1	1	1	1	2	1	1	1	1	1	1	0	1	1	1	1	2	1	1	1	1	1	1	0	1	1	1	1	2	1	1	1	1	1	3.6	3.6
Q4LE39	Q4LE39	5	5	5	AT-rich interactive domain-containing protein 4B	ARID4B	sp|Q4LE39|ARI4B_HUMAN AT-rich interactive domain-containing protein 4B OS=Homo sapiens OX=9606 GN=ARID4B PE=1 SV=2	1	5	5	5	3	4	2	2	4	2	3	2	3	2	3	2	3	4	2	2	4	2	3	2	3	2	3	2	3	4	2	2	4	2	3	2	3	2	3	2	4.4	4.4
Q14865	Q14865	9	9	9	AT-rich interactive domain-containing protein 5B	ARID5B	sp|Q14865|ARI5B_HUMAN AT-rich interactive domain-containing protein 5B OS=Homo sapiens OX=9606 GN=ARID5B PE=1 SV=3	1	9	9	9	3	4	3	4	3	3	3	5	4	5	3	4	3	4	3	4	3	3	3	5	4	5	3	4	3	4	3	4	3	3	3	5	4	5	3	4	9.7	9.7
Q8NI60	Q8NI60	2	2	2	Atypical kinase ADCK3, mitochondrial	ADCK3	sp|Q8NI60|COQ8A_HUMAN Atypical kinase COQ8A, mitochondrial OS=Homo sapiens OX=9606 GN=COQ8A PE=1 SV=1	1	2	2	2	1	1	1	1	1	1	0	0	1	1	1	0	1	1	1	1	1	1	0	0	1	1	1	0	1	1	1	1	1	1	0	0	1	1	1	0	4.9	4.9
Q96GD4	Q96GD4	2	2	2	Aurora kinase B	AURKB	sp|Q96GD4|AURKB_HUMAN Aurora kinase B OS=Homo sapiens OX=9606 GN=AURKB PE=1 SV=3	1	2	2	2	2	2	2	1	1	1	0	2	0	2	2	1	2	2	2	1	1	1	0	2	0	2	2	1	2	2	2	1	1	1	0	2	0	2	2	1	7.8	7.8
Q9H1Y0	Q9H1Y0	5	5	5	Autophagy protein 5	ATG5	sp|Q9H1Y0|ATG5_HUMAN Autophagy protein 5 OS=Homo sapiens OX=9606 GN=ATG5 PE=1 SV=2	1	5	5	5	3	3	2	2	4	3	3	3	2	3	2	3	3	3	2	2	4	3	3	3	2	3	2	3	3	3	2	2	4	3	3	3	2	3	2	3	24	24
O75143	O75143	2	2	2	Autophagy-related protein 13	ATG13	sp|O75143|ATG13_HUMAN Autophagy-related protein 13 OS=Homo sapiens OX=9606 GN=ATG13 PE=1 SV=1	1	2	2	2	1	0	1	2	2	2	2	2	2	1	1	1	1	0	1	2	2	2	2	2	2	1	1	1	1	0	1	2	2	2	2	2	2	1	1	1	10.3	10.3
Q676U5	Q676U5	6	6	6	Autophagy-related protein 16-1	ATG16L1	sp|Q676U5|A16L1_HUMAN Autophagy-related protein 16-1 OS=Homo sapiens OX=9606 GN=ATG16L1 PE=1 SV=2	1	6	6	6	4	4	4	4	5	3	3	3	3	4	2	2	4	4	4	4	5	3	3	3	3	4	2	2	4	4	4	4	5	3	3	3	3	4	2	2	15.3	15.3
Q96BJ3	Q96BJ3	7	7	7	Axin interactor, dorsalization-associated protein	AIDA	sp|Q96BJ3|AIDA_HUMAN Axin interactor, dorsalization-associated protein OS=Homo sapiens OX=9606 GN=AIDA PE=1 SV=1	1	7	7	7	5	6	5	6	6	7	6	5	3	5	6	3	5	6	5	6	6	7	6	5	3	5	6	3	5	6	5	6	6	7	6	5	3	5	6	3	26.8	26.8
Q13490;Q13489	Q13490;Q13489	2;1	2;1	2;1	Baculoviral IAP repeat-containing protein 2;Baculoviral IAP repeat-containing protein 3	BIRC2;BIRC3	sp|Q13490|BIRC2_HUMAN Baculoviral IAP repeat-containing protein 2 OS=Homo sapiens OX=9606 GN=BIRC2 PE=1 SV=2;sp|Q13489|BIRC3_HUMAN Baculoviral IAP repeat-containing protein 3 OS=Homo sapiens OX=9606 GN=BIRC3 PE=1 SV=2	2	2	2	2	1	0	0	1	1	1	0	0	1	1	1	1	1	0	0	1	1	1	0	0	1	1	1	1	1	0	0	1	1	1	0	0	1	1	1	1	3.9	3.9
O15392	O15392	2	2	2	Baculoviral IAP repeat-containing protein 5	BIRC5	sp|O15392|BIRC5_HUMAN Baculoviral IAP repeat-containing protein 5 OS=Homo sapiens OX=9606 GN=BIRC5 PE=1 SV=3	1	2	2	2	0	0	1	1	2	1	0	0	0	2	0	1	0	0	1	1	2	1	0	0	0	2	0	1	0	0	1	1	2	1	0	0	0	2	0	1	29.6	29.6
Q9NR09	Q9NR09	13	13	13	Baculoviral IAP repeat-containing protein 6	BIRC6	sp|Q9NR09|BIRC6_HUMAN Baculoviral IAP repeat-containing protein 6 OS=Homo sapiens OX=9606 GN=BIRC6 PE=1 SV=2	1	13	13	13	7	7	10	7	8	7	11	9	7	7	6	7	7	7	10	7	8	7	11	9	7	7	6	7	7	7	10	7	8	7	11	9	7	7	6	7	4.6	4.6
Q99933	Q99933	6	6	6	BAG family molecular chaperone regulator 1	BAG1	sp|Q99933|BAG1_HUMAN BAG family molecular chaperone regulator 1 OS=Homo sapiens OX=9606 GN=BAG1 PE=1 SV=4	1	6	6	6	5	3	4	3	4	4	5	3	3	4	2	3	5	3	4	3	4	4	5	3	3	4	2	3	5	3	4	3	4	4	5	3	3	4	2	3	22.9	22.9
O95816	O95816	12	12	12	BAG family molecular chaperone regulator 2	BAG2	sp|O95816|BAG2_HUMAN BAG family molecular chaperone regulator 2 OS=Homo sapiens OX=9606 GN=BAG2 PE=1 SV=1	1	12	12	12	10	11	11	11	11	11	12	11	11	11	8	11	10	11	11	11	11	11	12	11	11	11	8	11	10	11	11	11	11	11	12	11	11	11	8	11	66.8	66.8
O95817	O95817	23	23	23	BAG family molecular chaperone regulator 3	BAG3	sp|O95817|BAG3_HUMAN BAG family molecular chaperone regulator 3 OS=Homo sapiens OX=9606 GN=BAG3 PE=1 SV=3	1	23	23	23	22	22	21	18	18	20	20	22	19	20	18	18	22	22	21	18	18	20	20	22	19	20	18	18	22	22	21	18	18	20	20	22	19	20	18	18	55.7	55.7
O95429	O95429	2	2	2	BAG family molecular chaperone regulator 4	BAG4	sp|O95429|BAG4_HUMAN BAG family molecular chaperone regulator 4 OS=Homo sapiens OX=9606 GN=BAG4 PE=1 SV=1	1	2	2	2	1	2	2	2	2	2	2	2	2	2	2	2	1	2	2	2	2	2	2	2	2	2	2	2	1	2	2	2	2	2	2	2	2	2	2	2	6.8	6.8
Q9UL15	Q9UL15	11	11	11	BAG family molecular chaperone regulator 5	BAG5	sp|Q9UL15|BAG5_HUMAN BAG family molecular chaperone regulator 5 OS=Homo sapiens OX=9606 GN=BAG5 PE=1 SV=1	1	11	11	11	7	8	6	8	6	8	6	6	6	5	9	8	7	8	6	8	6	8	6	6	6	5	9	8	7	8	6	8	6	8	6	6	6	5	9	8	32.4	32.4
Q9H4G0	Q9H4G0	8	6	6	Band 4.1-like protein 1	EPB41L1	sp|Q9H4G0|E41L1_HUMAN Band 4.1-like protein 1 OS=Homo sapiens OX=9606 GN=EPB41L1 PE=1 SV=2	1	8	6	6	6	5	7	7	6	5	7	7	6	6	3	4	4	3	5	5	5	4	5	5	4	4	2	3	4	3	5	5	5	4	5	5	4	4	2	3	13.6	10.9
O43491	O43491	36	36	33	Band 4.1-like protein 2	EPB41L2	sp|O43491|E41L2_HUMAN Band 4.1-like protein 2 OS=Homo sapiens OX=9606 GN=EPB41L2 PE=1 SV=1	1	36	36	33	24	27	28	32	32	33	30	29	31	27	21	24	24	27	28	32	32	33	30	29	31	27	21	24	21	24	25	29	30	31	27	26	28	24	19	22	49.3	49.3
Q9Y2J2	Q9Y2J2	26	23	23	Band 4.1-like protein 3;Band 4.1-like protein 3, N-terminally processed	EPB41L3	sp|Q9Y2J2|E41L3_HUMAN Band 4.1-like protein 3 OS=Homo sapiens OX=9606 GN=EPB41L3 PE=1 SV=2	1	26	23	23	23	25	25	19	24	21	25	26	26	24	20	22	20	22	22	16	22	19	22	23	23	21	18	20	20	22	22	16	22	19	22	23	23	21	18	20	38.6	35.5
Q9HCM4	Q9HCM4	4	4	4	Band 4.1-like protein 5	EPB41L5	sp|Q9HCM4|E41L5_HUMAN Band 4.1-like protein 5 OS=Homo sapiens OX=9606 GN=EPB41L5 PE=1 SV=3	1	4	4	4	1	1	2	4	2	3	0	1	1	1	0	1	1	1	2	4	2	3	0	1	1	1	0	1	1	1	2	4	2	3	0	1	1	1	0	1	13.2	13.2
Q8NFJ9	Q8NFJ9	3	3	3	Bardet-Biedl syndrome 1 protein	BBS1	sp|Q8NFJ9|BBS1_HUMAN Bardet-Biedl syndrome 1 protein OS=Homo sapiens OX=9606 GN=BBS1 PE=1 SV=1	1	3	3	3	0	1	1	2	2	2	1	1	2	0	0	1	0	1	1	2	2	2	1	1	2	0	0	1	0	1	1	2	2	2	1	1	2	0	0	1	8.8	8.8
O75531	O75531	9	9	9	Barrier-to-autointegration factor;Barrier-to-autointegration factor, N-terminally processed	BANF1	sp|O75531|BAF_HUMAN Barrier-to-autointegration factor OS=Homo sapiens OX=9606 GN=BANF1 PE=1 SV=1	1	9	9	9	9	8	9	8	8	8	7	7	7	7	7	7	9	8	9	8	8	8	7	7	7	7	7	7	9	8	9	8	8	8	7	7	7	7	7	7	74.2	74.2
P98160	P98160	105	105	105	Basement membrane-specific heparan sulfate proteoglycan core protein;Endorepellin;LG3 peptide	HSPG2	sp|P98160|PGBM_HUMAN Basement membrane-specific heparan sulfate proteoglycan core protein OS=Homo sapiens OX=9606 GN=HSPG2 PE=1 SV=4	1	105	105	105	41	38	62	60	58	59	95	89	96	57	43	66	41	38	62	60	58	59	95	89	96	57	43	66	41	38	62	60	58	59	95	89	96	57	43	66	35.2	35.2
Q7L1Q6	Q7L1Q6	17	17	15	Basic leucine zipper and W2 domain-containing protein 1	BZW1	sp|Q7L1Q6|BZW1_HUMAN Basic leucine zipper and W2 domain-containing protein 1 OS=Homo sapiens OX=9606 GN=BZW1 PE=1 SV=1	1	17	17	15	11	11	11	15	15	14	11	11	11	14	12	14	11	11	11	15	15	14	11	11	11	14	12	14	10	11	10	13	13	12	11	10	11	13	11	13	41.1	41.1
Q9Y6E2	Q9Y6E2	17	15	15	Basic leucine zipper and W2 domain-containing protein 2	BZW2	sp|Q9Y6E2|BZW2_HUMAN Basic leucine zipper and W2 domain-containing protein 2 OS=Homo sapiens OX=9606 GN=BZW2 PE=1 SV=1	1	17	15	15	4	5	7	12	11	12	5	9	6	8	7	9	3	5	6	10	9	10	5	8	6	7	6	8	3	5	6	10	9	10	5	8	6	7	6	8	49.6	46.3
P35613	P35613	6	6	6	Basigin	BSG	sp|P35613|BASI_HUMAN Basigin OS=Homo sapiens OX=9606 GN=BSG PE=1 SV=2	1	6	6	6	6	5	4	3	3	3	3	3	3	3	4	3	6	5	4	3	3	3	3	3	3	3	4	3	6	5	4	3	3	3	3	3	3	3	4	3	13.2	13.2
P55061	P55061	2	2	2	Bax inhibitor 1	TMBIM6	sp|P55061|BI1_HUMAN Bax inhibitor 1 OS=Homo sapiens OX=9606 GN=TMBIM6 PE=1 SV=2	1	2	2	2	1	1	1	1	1	1	1	1	1	1	1	2	1	1	1	1	1	1	1	1	1	1	1	2	1	1	1	1	1	1	1	1	1	1	1	2	3.8	3.8
Q4VC05	Q4VC05	2	2	2	B-cell CLL/lymphoma 7 protein family member A	BCL7A	sp|Q4VC05|BCL7A_HUMAN B-cell CLL/lymphoma 7 protein family member A OS=Homo sapiens OX=9606 GN=BCL7A PE=1 SV=1	1	2	2	2	2	1	1	1	1	1	0	1	2	1	0	1	2	1	1	1	1	1	0	1	2	1	0	1	2	1	1	1	1	1	0	1	2	1	0	1	19	19
Q86UU0	Q86UU0	5	5	5	B-cell CLL/lymphoma 9-like protein	BCL9L	sp|Q86UU0|BCL9L_HUMAN B-cell CLL/lymphoma 9-like protein OS=Homo sapiens OX=9606 GN=BCL9L PE=1 SV=1	1	5	5	5	4	3	5	4	2	2	2	2	2	3	3	3	4	3	5	4	2	2	2	2	2	3	3	3	4	3	5	4	2	2	2	2	2	3	3	3	6.1	6.1
O95999	O95999	6	6	6	B-cell lymphoma/leukemia 10	BCL10	sp|O95999|BCL10_HUMAN B-cell lymphoma/leukemia 10 OS=Homo sapiens OX=9606 GN=BCL10 PE=1 SV=1	1	6	6	6	3	5	4	4	4	4	3	3	3	4	4	4	3	5	4	4	4	4	3	3	3	4	4	4	3	5	4	4	4	4	3	3	3	4	4	4	36.9	36.9
P51572	P51572	7	7	7	B-cell receptor-associated protein 31	BCAP31	sp|P51572|BAP31_HUMAN B-cell receptor-associated protein 31 OS=Homo sapiens OX=9606 GN=BCAP31 PE=1 SV=3	1	7	7	7	4	3	5	5	4	4	6	6	6	5	7	6	4	3	5	5	4	4	6	6	6	5	7	6	4	3	5	5	4	4	6	6	6	5	7	6	19.9	19.9
Q96LW7	Q96LW7	2	2	2	Bcl10-interacting CARD protein	C9orf89	sp|Q96LW7|CAR19_HUMAN Caspase recruitment domain-containing protein 19 OS=Homo sapiens OX=9606 GN=CARD19 PE=1 SV=1	1	2	2	2	1	1	1	1	1	1	1	1	1	1	0	1	1	1	1	1	1	1	1	1	1	1	0	1	1	1	1	1	1	1	1	1	1	1	0	1	12.7	12.7
O60238	O60238	2	2	1	BCL2/adenovirus E1B 19 kDa protein-interacting protein 3-like	BNIP3L	sp|O60238|BNI3L_HUMAN BCL2/adenovirus E1B 19 kDa protein-interacting protein 3-like OS=Homo sapiens OX=9606 GN=BNIP3L PE=1 SV=1	1	2	2	1	2	1	2	2	1	1	1	0	1	2	1	1	2	1	2	2	1	1	1	0	1	2	1	1	1	1	1	1	1	1	1	0	1	1	1	1	13.7	13.7
Q92934	Q92934	3	3	3	Bcl2-associated agonist of cell death	BAD	sp|Q92934|BAD_HUMAN Bcl2-associated agonist of cell death OS=Homo sapiens OX=9606 GN=BAD PE=1 SV=3	1	3	3	3	2	1	1	1	0	2	0	0	0	0	1	1	2	1	1	1	0	2	0	0	0	0	1	1	2	1	1	1	0	2	0	0	0	0	1	1	46.4	46.4
Q9NYF8	Q9NYF8	15	15	15	Bcl-2-associated transcription factor 1	BCLAF1	sp|Q9NYF8|BCLF1_HUMAN Bcl-2-associated transcription factor 1 OS=Homo sapiens OX=9606 GN=BCLAF1 PE=1 SV=2	1	15	15	15	9	11	12	10	12	13	10	10	12	10	10	12	9	11	12	10	12	13	10	10	12	10	10	12	9	11	12	10	12	13	10	10	12	10	10	12	22	22
Q07817	Q07817	2	2	2	Bcl-2-like protein 1	BCL2L1	sp|Q07817|B2CL1_HUMAN Bcl-2-like protein 1 OS=Homo sapiens OX=9606 GN=BCL2L1 PE=1 SV=1	1	2	2	2	1	2	2	2	2	2	1	1	0	1	1	2	1	2	2	2	2	2	1	1	0	1	1	2	1	2	2	2	2	2	1	1	0	1	1	2	10.3	10.3
Q9BXK5	Q9BXK5	4	4	4	Bcl-2-like protein 13	BCL2L13	sp|Q9BXK5|B2L13_HUMAN Bcl-2-like protein 13 OS=Homo sapiens OX=9606 GN=BCL2L13 PE=1 SV=1	1	4	4	4	3	3	4	4	4	4	2	2	1	2	3	3	3	3	4	4	4	4	2	2	1	2	3	3	3	3	4	4	4	4	2	2	1	2	3	3	15.9	15.9
Q14457	Q14457	7	7	7	Beclin-1	BECN1	sp|Q14457|BECN1_HUMAN Beclin-1 OS=Homo sapiens OX=9606 GN=BECN1 PE=1 SV=2	1	7	7	7	4	5	6	5	6	6	2	4	5	5	1	4	4	5	6	5	6	6	2	4	5	5	1	4	4	5	6	5	6	6	2	4	5	5	1	4	18.2	18.2
O15155	O15155	2	2	2	BET1 homolog	BET1	sp|O15155|BET1_HUMAN BET1 homolog OS=Homo sapiens OX=9606 GN=BET1 PE=1 SV=1	1	2	2	2	2	2	2	2	2	2	2	2	2	2	2	2	2	2	2	2	2	2	2	2	2	2	2	2	2	2	2	2	2	2	2	2	2	2	2	2	24.6	24.6
Q9NYM9	Q9NYM9	2	2	2	BET1-like protein	BET1L	sp|Q9NYM9|BET1L_HUMAN BET1-like protein OS=Homo sapiens OX=9606 GN=BET1L PE=1 SV=1	1	2	2	2	2	2	2	1	1	0	1	1	1	1	0	1	2	2	2	1	1	0	1	1	1	1	0	1	2	2	2	1	1	0	1	1	1	1	0	1	18.9	18.9
Q6Y288	Q6Y288	4	4	4	Beta-1,3-glucosyltransferase	B3GALTL	sp|Q6Y288|B3GLT_HUMAN Beta-1,3-glucosyltransferase OS=Homo sapiens OX=9606 GN=B3GLCT PE=1 SV=2	1	4	4	4	4	4	3	3	4	3	2	3	2	3	2	3	4	4	3	3	4	3	2	3	2	3	2	3	4	4	3	3	4	3	2	3	2	3	2	3	13.9	13.9
P15291	P15291	2	2	2	Beta-1,4-galactosyltransferase 1;Lactose synthase A protein;N-acetyllactosamine synthase;Beta-N-acetylglucosaminylglycopeptide beta-1,4-galactosyltransferase;Beta-N-acetylglucosaminyl-glycolipid beta-1,4-galactosyltransferase;Processed beta-1,4-galactosyltransferase 1	B4GALT1	sp|P15291|B4GT1_HUMAN Beta-1,4-galactosyltransferase 1 OS=Homo sapiens OX=9606 GN=B4GALT1 PE=1 SV=5	1	2	2	2	0	0	1	1	0	0	1	0	0	0	0	0	0	0	1	1	0	0	1	0	0	0	0	0	0	0	1	1	0	0	1	0	0	0	0	0	5.8	5.8
Q13884	Q13884	5	4	4	Beta-1-syntrophin	SNTB1	sp|Q13884|SNTB1_HUMAN Beta-1-syntrophin OS=Homo sapiens OX=9606 GN=SNTB1 PE=1 SV=3	1	5	4	4	3	1	2	2	3	1	3	3	3	0	3	2	2	1	2	1	2	0	3	2	2	0	2	1	2	1	2	1	2	0	3	2	2	0	2	1	16.4	15.1
P61769	P61769	5	5	5	Beta-2-microglobulin;Beta-2-microglobulin form pI 5.3	B2M	sp|P61769|B2MG_HUMAN Beta-2-microglobulin OS=Homo sapiens OX=9606 GN=B2M PE=1 SV=1	1	5	5	5	5	5	4	4	5	5	5	3	4	5	5	4	5	5	4	4	5	5	5	3	4	5	5	4	5	5	4	4	5	5	5	3	4	5	5	4	60.5	60.5
Q13425	Q13425	8	8	7	Beta-2-syntrophin	SNTB2	sp|Q13425|SNTB2_HUMAN Beta-2-syntrophin OS=Homo sapiens OX=9606 GN=SNTB2 PE=1 SV=1	1	8	8	7	5	3	5	7	6	5	6	7	6	4	6	4	5	3	5	7	6	5	6	7	6	4	6	4	4	3	5	6	5	4	6	6	5	4	5	3	18.7	18.7
Q562R1	Q562R1	10	3	3	Beta-actin-like protein 2	ACTBL2	sp|Q562R1|ACTBL_HUMAN Beta-actin-like protein 2 OS=Homo sapiens OX=9606 GN=ACTBL2 PE=1 SV=2	1	10	3	3	8	10	8	10	7	9	10	9	7	8	6	9	1	3	1	3	0	2	3	2	0	1	0	2	1	3	1	3	0	2	3	2	0	1	0	2	26.6	11.2
P35612	P35612	7	5	5	Beta-adducin	ADD2	sp|P35612|ADDB_HUMAN Beta-adducin OS=Homo sapiens OX=9606 GN=ADD2 PE=1 SV=3	1	7	5	5	5	3	2	2	2	3	4	6	4	6	6	5	4	2	1	1	1	1	3	5	3	5	5	4	4	2	1	1	1	1	3	5	3	5	5	4	13.6	11.4
P25098;P35626	P25098;P35626	4;3	4;3	4;3	Beta-adrenergic receptor kinase 1;Beta-adrenergic receptor kinase 2	ADRBK1;ADRBK2	sp|P25098|ARBK1_HUMAN Beta-adrenergic receptor kinase 1 OS=Homo sapiens OX=9606 GN=GRK2 PE=1 SV=2;sp|P35626|ARBK2_HUMAN Beta-adrenergic receptor kinase 2 OS=Homo sapiens OX=9606 GN=GRK3 PE=1 SV=2	2	4	4	4	2	3	3	3	2	2	2	1	1	2	2	1	2	3	3	3	2	2	2	1	1	2	2	1	2	3	3	3	2	2	2	1	1	2	2	1	8.6	8.6
P49407	P49407	2	2	2	Beta-arrestin-1	ARRB1	sp|P49407|ARRB1_HUMAN Beta-arrestin-1 OS=Homo sapiens OX=9606 GN=ARRB1 PE=1 SV=2	1	2	2	2	0	0	0	1	1	2	1	2	2	0	0	0	0	0	0	1	1	2	1	2	2	0	0	0	0	0	0	1	1	2	1	2	2	0	0	0	6.7	6.7
Q8WYA6	Q8WYA6	7	7	7	Beta-catenin-like protein 1	CTNNBL1	sp|Q8WYA6|CTBL1_HUMAN Beta-catenin-like protein 1 OS=Homo sapiens OX=9606 GN=CTNNBL1 PE=1 SV=1	1	7	7	7	6	6	6	6	6	6	6	5	6	7	5	6	6	6	6	6	6	6	6	5	6	7	5	6	6	6	6	6	6	6	6	5	6	7	5	6	15.3	15.3
P42025	P42025	8	3	3	Beta-centractin	ACTR1B	sp|P42025|ACTY_HUMAN Beta-centractin OS=Homo sapiens OX=9606 GN=ACTR1B PE=1 SV=1	1	8	3	3	6	7	5	7	7	7	7	7	7	7	7	7	2	2	1	3	3	3	3	3	3	3	3	3	2	2	1	3	3	3	3	3	3	3	3	3	22.1	11.4
P13929	P13929	7	3	3	Beta-enolase	ENO3	sp|P13929|ENOB_HUMAN Beta-enolase OS=Homo sapiens OX=9606 GN=ENO3 PE=1 SV=5	1	7	3	3	4	4	5	4	6	5	4	5	4	4	4	5	0	0	1	0	2	1	0	1	0	0	0	1	0	0	1	0	2	1	0	1	0	0	0	1	25.3	11.8
P16278	P16278	10	10	10	Beta-galactosidase	GLB1	sp|P16278|BGAL_HUMAN Beta-galactosidase OS=Homo sapiens OX=9606 GN=GLB1 PE=1 SV=2	1	10	10	10	5	6	5	9	8	8	8	7	9	6	5	9	5	6	5	9	8	8	8	7	9	6	5	9	5	6	5	9	8	8	8	7	9	6	5	9	22.5	22.5
P08236	P08236	3	3	3	Beta-glucuronidase	GUSB	sp|P08236|BGLR_HUMAN Beta-glucuronidase OS=Homo sapiens OX=9606 GN=GUSB PE=1 SV=2	1	3	3	3	2	1	3	3	2	2	2	1	2	2	0	2	2	1	3	3	2	2	2	1	2	2	0	2	2	1	3	3	2	2	2	1	2	2	0	2	6.5	6.5
P06865	P06865	7	7	7	Beta-hexosaminidase subunit alpha	HEXA	sp|P06865|HEXA_HUMAN Beta-hexosaminidase subunit alpha OS=Homo sapiens OX=9606 GN=HEXA PE=1 SV=2	1	7	7	7	0	0	2	6	3	4	7	6	5	2	0	2	0	0	2	6	3	4	7	6	5	2	0	2	0	0	2	6	3	4	7	6	5	2	0	2	13	13
P07686	P07686	14	14	14	Beta-hexosaminidase subunit beta;Beta-hexosaminidase subunit beta chain B;Beta-hexosaminidase subunit beta chain A	HEXB	sp|P07686|HEXB_HUMAN Beta-hexosaminidase subunit beta OS=Homo sapiens OX=9606 GN=HEXB PE=1 SV=3	1	14	14	14	10	11	13	13	14	14	13	13	14	13	9	13	10	11	13	13	14	14	13	13	14	13	9	13	10	11	13	13	14	14	13	13	14	13	9	13	29.3	29.3
Q53H82	Q53H82	6	6	6	Beta-lactamase-like protein 2	LACTB2	sp|Q53H82|LACB2_HUMAN Endoribonuclease LACTB2 OS=Homo sapiens OX=9606 GN=LACTB2 PE=1 SV=2	1	6	6	6	5	6	6	5	6	5	4	5	4	6	5	6	5	6	6	5	6	5	4	5	4	6	5	6	5	6	6	5	6	5	4	5	4	6	5	6	27.1	27.1
Q9HBI1	Q9HBI1	5	2	2	Beta-parvin	PARVB	sp|Q9HBI1|PARVB_HUMAN Beta-parvin OS=Homo sapiens OX=9606 GN=PARVB PE=1 SV=1	1	5	2	2	1	1	1	3	4	4	3	3	2	2	2	4	0	0	0	1	1	2	1	1	0	1	0	2	0	0	0	1	1	2	1	1	0	1	0	2	12.9	6
Q16585	Q16585	6	6	6	Beta-sarcoglycan	SGCB	sp|Q16585|SGCB_HUMAN Beta-sarcoglycan OS=Homo sapiens OX=9606 GN=SGCB PE=1 SV=1	1	6	6	6	6	5	6	6	6	6	6	6	5	6	6	5	6	5	6	6	6	6	6	6	5	6	6	5	6	5	6	6	6	6	6	6	5	6	6	5	31.1	31.1
P55957	P55957	2	2	2	BH3-interacting domain death agonist;BH3-interacting domain death agonist p15;BH3-interacting domain death agonist p13;BH3-interacting domain death agonist p11	BID	sp|P55957|BID_HUMAN BH3-interacting domain death agonist OS=Homo sapiens OX=9606 GN=BID PE=1 SV=1	1	2	2	2	2	1	2	1	0	1	2	2	1	2	0	1	2	1	2	1	0	1	2	2	1	2	0	1	2	1	2	1	0	1	2	2	1	2	0	1	15.9	15.9
O43252	O43252	12	10	10	Bifunctional 3-phosphoadenosine 5-phosphosulfate synthase 1;Sulfate adenylyltransferase;Adenylyl-sulfate kinase	PAPSS1	sp|O43252|PAPS1_HUMAN Bifunctional 3-phosphoadenosine 5-phosphosulfate synthase 1 OS=Homo sapiens OX=9606 GN=PAPSS1 PE=1 SV=2	1	12	10	10	11	11	10	11	10	10	9	8	8	9	11	11	9	10	8	10	9	9	7	7	7	8	10	9	9	10	8	10	9	9	7	7	7	8	10	9	27.2	24.4
O95340	O95340	15	15	13	Bifunctional 3-phosphoadenosine 5-phosphosulfate synthase 2;Sulfate adenylyltransferase;Adenylyl-sulfate kinase	PAPSS2	sp|O95340|PAPS2_HUMAN Bifunctional 3-phosphoadenosine 5-phosphosulfate synthase 2 OS=Homo sapiens OX=9606 GN=PAPSS2 PE=1 SV=2	1	15	15	13	9	8	12	10	8	10	13	11	11	12	9	10	9	8	12	10	8	10	13	11	11	12	9	10	7	7	10	9	7	9	11	10	10	11	8	8	24.4	24.4
Q6NYC1	Q6NYC1	4	4	4	Bifunctional arginine demethylase and lysyl-hydroxylase JMJD6	JMJD6	sp|Q6NYC1|JMJD6_HUMAN Bifunctional arginine demethylase and lysyl-hydroxylase JMJD6 OS=Homo sapiens OX=9606 GN=JMJD6 PE=1 SV=1	1	4	4	4	3	2	2	3	3	3	2	3	4	2	2	3	3	2	2	3	3	3	2	3	4	2	2	3	3	2	2	3	3	3	2	3	4	2	2	3	16.4	16.4
Q3LXA3	Q3LXA3	8	8	8	Bifunctional ATP-dependent dihydroxyacetone kinase/FAD-AMP lyase (cyclizing);ATP-dependent dihydroxyacetone kinase;FAD-AMP lyase (cyclizing)	DAK	sp|Q3LXA3|TKFC_HUMAN Triokinase/FMN cyclase OS=Homo sapiens OX=9606 GN=TKFC PE=1 SV=2	1	8	8	8	7	6	8	8	7	8	8	7	7	7	6	6	7	6	8	8	7	8	8	7	7	7	6	6	7	6	8	8	7	8	8	7	7	7	6	6	17.6	17.6
Q13057	Q13057	4	4	4	Bifunctional coenzyme A synthase;Phosphopantetheine adenylyltransferase;Dephospho-CoA kinase	COASY	sp|Q13057|COASY_HUMAN Bifunctional coenzyme A synthase OS=Homo sapiens OX=9606 GN=COASY PE=1 SV=4	1	4	4	4	3	3	3	2	4	4	2	3	3	3	1	3	3	3	3	2	4	4	2	3	3	3	1	3	3	3	3	2	4	4	2	3	3	3	1	3	10.5	10.5
P34913	P34913	2	2	2	Bifunctional epoxide hydrolase 2;Cytosolic epoxide hydrolase 2;Lipid-phosphate phosphatase	EPHX2	sp|P34913|HYES_HUMAN Bifunctional epoxide hydrolase 2 OS=Homo sapiens OX=9606 GN=EPHX2 PE=1 SV=2	1	2	2	2	0	0	0	0	0	0	2	1	1	0	0	0	0	0	0	0	0	0	2	1	1	0	0	0	0	0	0	0	0	0	2	1	1	0	0	0	3.8	3.8
P07814	P07814	65	65	65	Bifunctional glutamate/proline--tRNA ligase;Glutamate--tRNA ligase;Proline--tRNA ligase	EPRS	sp|P07814|SYEP_HUMAN Bifunctional glutamate/proline--tRNA ligase OS=Homo sapiens OX=9606 GN=EPRS PE=1 SV=5	1	65	65	65	55	54	55	56	54	52	54	58	57	54	47	57	55	54	55	56	54	52	54	58	57	54	47	57	55	54	55	56	54	52	54	58	57	54	47	57	45.5	45.5
Q8IUF8	Q8IUF8	2	2	2	Bifunctional lysine-specific demethylase and histidyl-hydroxylase MINA	MINA	sp|Q8IUF8|RIOX2_HUMAN Ribosomal oxygenase 2 OS=Homo sapiens OX=9606 GN=RIOX2 PE=1 SV=1	1	2	2	2	1	1	1	1	1	2	2	1	1	2	0	2	1	1	1	1	1	2	2	1	1	2	0	2	1	1	1	1	1	2	2	1	1	2	0	2	6.5	6.5
P13995	P13995	10	10	10	Bifunctional methylenetetrahydrofolate dehydrogenase/cyclohydrolase, mitochondrial;NAD-dependent methylenetetrahydrofolate dehydrogenase;Methenyltetrahydrofolate cyclohydrolase	MTHFD2	sp|P13995|MTDC_HUMAN Bifunctional methylenetetrahydrofolate dehydrogenase/cyclohydrolase, mitochondrial OS=Homo sapiens OX=9606 GN=MTHFD2 PE=1 SV=2	1	10	10	10	6	4	7	3	4	4	7	8	9	7	6	6	6	4	7	3	4	4	7	8	9	7	6	6	6	4	7	3	4	4	7	8	9	7	6	6	56.6	56.6
Q96T60	Q96T60	7	7	7	Bifunctional polynucleotide phosphatase/kinase;Polynucleotide 3-phosphatase;Polynucleotide 5-hydroxyl-kinase	PNKP	sp|Q96T60|PNKP_HUMAN Bifunctional polynucleotide phosphatase/kinase OS=Homo sapiens OX=9606 GN=PNKP PE=1 SV=1	1	7	7	7	3	3	5	5	3	3	2	2	1	4	4	5	3	3	5	5	3	3	2	2	1	4	4	5	3	3	5	5	3	3	2	2	1	4	4	5	13.6	13.6
P31939	P31939	39	39	39	Bifunctional purine biosynthesis protein PURH;Phosphoribosylaminoimidazolecarboxamide formyltransferase;IMP cyclohydrolase	ATIC	sp|P31939|PUR9_HUMAN Bifunctional purine biosynthesis protein PURH OS=Homo sapiens OX=9606 GN=ATIC PE=1 SV=3	1	39	39	39	31	34	36	35	33	34	33	34	32	31	30	33	31	34	36	35	33	34	33	34	32	31	30	33	31	34	36	35	33	34	33	34	32	31	30	33	77.7	77.7
Q9Y223	Q9Y223	7	7	7	Bifunctional UDP-N-acetylglucosamine 2-epimerase/N-acetylmannosamine kinase;UDP-N-acetylglucosamine 2-epimerase (hydrolyzing);N-acetylmannosamine kinase	GNE	sp|Q9Y223|GLCNE_HUMAN Bifunctional UDP-N-acetylglucosamine 2-epimerase/N-acetylmannosamine kinase OS=Homo sapiens OX=9606 GN=GNE PE=1 SV=1	1	7	7	7	2	3	2	2	2	4	4	2	5	3	4	3	2	3	2	2	2	4	4	2	5	3	4	3	2	3	2	2	2	4	4	2	5	3	4	3	15.8	15.8
P21810	P21810	11	11	11	Biglycan	BGN	sp|P21810|PGS1_HUMAN Biglycan OS=Homo sapiens OX=9606 GN=BGN PE=1 SV=2	1	11	11	11	5	5	8	4	5	4	10	9	9	9	6	8	5	5	8	4	5	4	10	9	9	9	6	8	5	5	8	4	5	4	10	9	9	9	6	8	36.7	36.7
P53004	P53004	7	7	7	Biliverdin reductase A	BLVRA	sp|P53004|BIEA_HUMAN Biliverdin reductase A OS=Homo sapiens OX=9606 GN=BLVRA PE=1 SV=2	1	7	7	7	5	4	5	5	4	6	6	6	7	6	6	6	5	4	5	5	4	6	6	6	7	6	6	6	5	4	5	5	4	6	6	6	7	6	6	6	19.9	19.9
P78537	P78537	3	3	3	Biogenesis of lysosome-related organelles complex 1 subunit 1	BLOC1S1	sp|P78537|BL1S1_HUMAN Biogenesis of lysosome-related organelles complex 1 subunit 1 OS=Homo sapiens OX=9606 GN=BLOC1S1 PE=1 SV=2	1	3	3	3	2	1	3	2	2	2	2	2	3	3	2	2	2	1	3	2	2	2	2	2	3	3	2	2	2	1	3	2	2	2	2	2	3	3	2	2	24.8	24.8
Q6QNY1	Q6QNY1	5	5	5	Biogenesis of lysosome-related organelles complex 1 subunit 2	BLOC1S2	sp|Q6QNY1|BL1S2_HUMAN Biogenesis of lysosome-related organelles complex 1 subunit 2 OS=Homo sapiens OX=9606 GN=BLOC1S2 PE=1 SV=1	1	5	5	5	1	0	3	4	4	4	4	4	4	3	2	3	1	0	3	4	4	4	4	4	4	3	2	3	1	0	3	4	4	4	4	4	4	3	2	3	49.3	49.3
Q6QNY0	Q6QNY0	3	3	3	Biogenesis of lysosome-related organelles complex 1 subunit 3	BLOC1S3	sp|Q6QNY0|BL1S3_HUMAN Biogenesis of lysosome-related organelles complex 1 subunit 3 OS=Homo sapiens OX=9606 GN=BLOC1S3 PE=1 SV=1	1	3	3	3	2	1	3	3	3	3	2	2	2	3	1	2	2	1	3	3	3	3	2	2	2	3	1	2	2	1	3	3	3	3	2	2	2	3	1	2	29.2	29.2
Q9NUP1	Q9NUP1	3	3	3	Biogenesis of lysosome-related organelles complex 1 subunit 4	BLOC1S4	sp|Q9NUP1|BL1S4_HUMAN Biogenesis of lysosome-related organelles complex 1 subunit 4 OS=Homo sapiens OX=9606 GN=BLOC1S4 PE=1 SV=1	1	3	3	3	1	0	1	2	1	1	2	1	1	1	1	1	1	0	1	2	1	1	2	1	1	1	1	1	1	0	1	2	1	1	2	1	1	1	1	1	13.8	13.8
Q8NFC6;Q96IK1	Q8NFC6	17;1	17;1	17;1	Biorientation of chromosomes in cell division protein 1-like 1	BOD1L1	sp|Q8NFC6|BD1L1_HUMAN Biorientation of chromosomes in cell division protein 1-like 1 OS=Homo sapiens OX=9606 GN=BOD1L1 PE=1 SV=2	2	17	17	17	9	9	12	10	12	12	8	6	8	8	8	9	9	9	12	10	12	12	8	6	8	8	8	9	9	9	12	10	12	12	8	6	8	8	8	9	9.3	9.3
P50583	P50583	4	4	4	Bis(5-nucleosyl)-tetraphosphatase [asymmetrical]	NUDT2	sp|P50583|AP4A_HUMAN Bis(5-nucleosyl)-tetraphosphatase [asymmetrical] OS=Homo sapiens OX=9606 GN=NUDT2 PE=1 SV=3	1	4	4	4	1	1	2	2	2	2	3	3	3	3	1	2	1	1	2	2	2	2	3	3	3	3	1	2	1	1	2	2	2	2	3	3	3	3	1	2	31.3	31.3
Q13867	Q13867	7	7	7	Bleomycin hydrolase	BLMH	sp|Q13867|BLMH_HUMAN Bleomycin hydrolase OS=Homo sapiens OX=9606 GN=BLMH PE=1 SV=1	1	7	7	7	4	7	6	7	6	5	6	6	7	5	4	7	4	7	6	7	6	5	6	6	7	5	4	7	4	7	6	7	6	5	6	6	7	5	4	7	22.4	22.4
Q9NSY1	Q9NSY1	8	8	8	BMP-2-inducible protein kinase	BMP2K	sp|Q9NSY1|BMP2K_HUMAN BMP-2-inducible protein kinase OS=Homo sapiens OX=9606 GN=BMP2K PE=1 SV=2	1	8	8	8	5	5	6	6	7	6	5	4	6	5	3	5	5	5	6	6	7	6	5	4	6	5	3	5	5	5	6	6	7	6	5	4	6	5	3	5	13.1	13.1
Q8N8U9	Q8N8U9	4	4	4	BMP-binding endothelial regulator protein	BMPER	sp|Q8N8U9|BMPER_HUMAN BMP-binding endothelial regulator protein OS=Homo sapiens OX=9606 GN=BMPER PE=1 SV=3	1	4	4	4	2	2	4	2	2	2	3	4	3	3	1	3	2	2	4	2	2	2	3	4	3	3	1	3	2	2	4	2	2	2	3	4	3	3	1	3	8	8
Q9H3K6	Q9H3K6	10	10	10	BolA-like protein 2	BOLA2	sp|Q9H3K6|BOLA2_HUMAN BolA-like protein 2 OS=Homo sapiens OX=9606 GN=BOLA2B PE=1 SV=1	1	10	10	10	8	9	6	6	6	6	6	7	6	8	9	10	8	9	6	6	6	6	6	7	6	8	9	10	8	9	6	6	6	6	6	7	6	8	9	10	97.7	97.7
Q53S33	Q53S33	2	2	2	BolA-like protein 3	BOLA3	sp|Q53S33|BOLA3_HUMAN BolA-like protein 3 OS=Homo sapiens OX=9606 GN=BOLA3 PE=1 SV=1	1	2	2	2	0	0	0	2	1	1	0	0	0	0	0	0	0	0	0	2	1	1	0	0	0	0	0	0	0	0	0	2	1	1	0	0	0	0	0	0	30.8	30.8
P13497	P13497	3	3	3	Bone morphogenetic protein 1	BMP1	sp|P13497|BMP1_HUMAN Bone morphogenetic protein 1 OS=Homo sapiens OX=9606 GN=BMP1 PE=1 SV=2	1	3	3	3	1	1	2	3	3	1	2	2	2	2	1	2	1	1	2	3	3	1	2	2	2	2	1	2	1	1	2	3	3	1	2	2	2	2	1	2	5	5
Q13873	Q13873	3	3	3	Bone morphogenetic protein receptor type-2	BMPR2	sp|Q13873|BMPR2_HUMAN Bone morphogenetic protein receptor type-2 OS=Homo sapiens OX=9606 GN=BMPR2 PE=1 SV=2	1	3	3	3	0	1	2	1	2	1	1	1	0	2	2	1	0	1	2	1	2	1	1	1	0	2	2	1	0	1	2	1	2	1	1	1	0	2	2	1	4.8	4.8
Q53HL2	Q53HL2	4	4	4	Borealin	CDCA8	sp|Q53HL2|BOREA_HUMAN Borealin OS=Homo sapiens OX=9606 GN=CDCA8 PE=1 SV=2	1	4	4	4	4	3	3	3	3	3	0	2	1	4	3	3	4	3	3	3	3	3	0	2	1	4	3	3	4	3	3	3	3	3	0	2	1	4	3	3	21.8	21.8
Q9NWK9	Q9NWK9	3	3	3	Box C/D snoRNA protein 1	ZNHIT6	sp|Q9NWK9|BCD1_HUMAN Box C/D snoRNA protein 1 OS=Homo sapiens OX=9606 GN=ZNHIT6 PE=1 SV=1	1	3	3	3	1	2	1	1	1	1	2	1	1	1	2	1	1	2	1	1	1	1	2	1	1	1	2	1	1	2	1	1	1	1	2	1	1	1	2	1	9.1	9.1
P80723	P80723	17	17	17	Brain acid soluble protein 1	BASP1	sp|P80723|BASP1_HUMAN Brain acid soluble protein 1 OS=Homo sapiens OX=9606 GN=BASP1 PE=1 SV=2	1	17	17	17	15	15	15	14	15	16	16	17	17	16	14	16	15	15	15	14	15	16	16	17	17	16	14	16	15	15	15	14	15	16	16	17	17	16	14	16	76.7	76.7
Q9UQB8	Q9UQB8	16	16	16	Brain-specific angiogenesis inhibitor 1-associated protein 2	BAIAP2	sp|Q9UQB8|BAIP2_HUMAN Brain-specific angiogenesis inhibitor 1-associated protein 2 OS=Homo sapiens OX=9606 GN=BAIAP2 PE=1 SV=1	1	16	16	16	8	11	12	15	15	15	4	5	3	9	11	14	8	11	12	15	15	15	4	5	3	9	11	14	8	11	12	15	15	15	4	5	3	9	11	14	43.1	43.1
Q9UHR4	Q9UHR4	5	5	5	Brain-specific angiogenesis inhibitor 1-associated protein 2-like protein 1	BAIAP2L1	sp|Q9UHR4|BI2L1_HUMAN Brain-specific angiogenesis inhibitor 1-associated protein 2-like protein 1 OS=Homo sapiens OX=9606 GN=BAIAP2L1 PE=1 SV=2	1	5	5	5	2	1	2	1	2	1	2	3	4	3	4	2	2	1	2	1	2	1	2	3	4	3	4	2	2	1	2	1	2	1	2	3	4	3	4	2	13.5	13.5
P54687	P54687	9	9	9	Branched-chain-amino-acid aminotransferase, cytosolic	BCAT1	sp|P54687|BCAT1_HUMAN Branched-chain-amino-acid aminotransferase, cytosolic OS=Homo sapiens OX=9606 GN=BCAT1 PE=1 SV=3	1	9	9	9	4	4	4	2	1	2	7	6	7	5	4	5	4	4	4	2	1	2	7	6	7	5	4	5	4	4	4	2	1	2	7	6	7	5	4	5	34.2	34.2
O15382	O15382	4	4	4	Branched-chain-amino-acid aminotransferase, mitochondrial	BCAT2	sp|O15382|BCAT2_HUMAN Branched-chain-amino-acid aminotransferase, mitochondrial OS=Homo sapiens OX=9606 GN=BCAT2 PE=1 SV=2	1	4	4	4	0	0	2	0	0	0	4	3	3	2	1	3	0	0	2	0	0	0	4	3	3	2	1	3	0	0	2	0	0	0	4	3	3	2	1	3	13.5	13.5
Q6UWZ7	Q6UWZ7	3	3	3	BRCA1-A complex subunit Abraxas	FAM175A	sp|Q6UWZ7|ABRX1_HUMAN BRCA1-A complex subunit Abraxas 1 OS=Homo sapiens OX=9606 GN=ABRAXAS1 PE=1 SV=2	1	3	3	3	2	3	2	2	1	1	1	2	1	0	2	0	2	3	2	2	1	1	1	2	1	0	2	0	2	3	2	2	1	1	1	2	1	0	2	0	9.3	9.3
Q9NXR7	Q9NXR7	4	4	4	BRCA1-A complex subunit BRE	BRE	sp|Q9NXR7|BABA2_HUMAN BRISC and BRCA1-A complex member 2 OS=Homo sapiens OX=9606 GN=BABAM2 PE=1 SV=2	1	4	4	4	3	3	3	4	4	4	4	4	4	3	3	3	3	3	3	4	4	4	4	4	4	3	3	3	3	3	3	4	4	4	4	4	4	3	3	3	14.6	14.6
Q96RL1	Q96RL1	5	5	5	BRCA1-A complex subunit RAP80	UIMC1	sp|Q96RL1|UIMC1_HUMAN BRCA1-A complex subunit RAP80 OS=Homo sapiens OX=9606 GN=UIMC1 PE=1 SV=2	1	5	5	5	2	4	3	4	5	4	2	4	3	2	2	4	2	4	3	4	5	4	2	4	3	2	2	4	2	4	3	4	5	4	2	4	3	2	2	4	12	12
Q7Z569	Q7Z569	3	3	3	BRCA1-associated protein	BRAP	sp|Q7Z569|BRAP_HUMAN BRCA1-associated protein OS=Homo sapiens OX=9606 GN=BRAP PE=1 SV=2	1	3	3	3	2	2	2	2	2	2	3	2	3	3	3	2	2	2	2	2	2	2	3	2	3	3	3	2	2	2	2	2	2	2	3	2	3	3	3	2	7.3	7.3
Q9P287	Q9P287	9	9	9	BRCA2 and CDKN1A-interacting protein	BCCIP	sp|Q9P287|BCCIP_HUMAN BRCA2 and CDKN1A-interacting protein OS=Homo sapiens OX=9606 GN=BCCIP PE=1 SV=1	1	9	9	9	7	8	7	7	6	7	5	7	5	7	8	7	7	8	7	7	6	7	5	7	5	7	8	7	7	8	7	7	6	7	5	7	5	7	8	7	35.4	35.4
P11274	P11274	10	10	9	Breakpoint cluster region protein	BCR	sp|P11274|BCR_HUMAN Breakpoint cluster region protein OS=Homo sapiens OX=9606 GN=BCR PE=1 SV=2	1	10	10	9	5	5	6	5	5	5	4	3	4	3	2	3	5	5	6	5	5	5	4	3	4	3	2	3	4	4	5	4	4	4	3	2	3	2	1	2	12.4	12.4
P56945	P56945	15	15	15	Breast cancer anti-estrogen resistance protein 1	BCAR1	sp|P56945|BCAR1_HUMAN Breast cancer anti-estrogen resistance protein 1 OS=Homo sapiens OX=9606 GN=BCAR1 PE=1 SV=2	1	15	15	15	12	13	12	6	8	7	13	13	12	13	11	8	12	13	12	6	8	7	13	13	12	13	11	8	12	13	12	6	8	7	13	13	12	13	11	8	26.2	26.2
O75815	O75815	5	5	5	Breast cancer anti-estrogen resistance protein 3	BCAR3	sp|O75815|BCAR3_HUMAN Breast cancer anti-estrogen resistance protein 3 OS=Homo sapiens OX=9606 GN=BCAR3 PE=1 SV=1	1	5	5	5	5	3	5	3	3	3	4	4	4	4	2	4	5	3	5	3	3	3	4	4	4	4	2	4	5	3	5	3	3	3	4	4	4	4	2	4	10.4	10.4
Q9H6U6	Q9H6U6	6	6	6	Breast carcinoma-amplified sequence 3	BCAS3	sp|Q9H6U6|BCAS3_HUMAN Breast carcinoma-amplified sequence 3 OS=Homo sapiens OX=9606 GN=BCAS3 PE=1 SV=3	1	6	6	6	3	1	2	4	3	4	2	2	4	2	2	0	3	1	2	4	3	4	2	2	4	2	2	0	3	1	2	4	3	4	2	2	4	2	2	0	9.2	9.2
Q9Y6D6	Q9Y6D6	13	13	6	Brefeldin A-inhibited guanine nucleotide-exchange protein 1	ARFGEF1	sp|Q9Y6D6|BIG1_HUMAN Brefeldin A-inhibited guanine nucleotide-exchange protein 1 OS=Homo sapiens OX=9606 GN=ARFGEF1 PE=1 SV=2	1	13	13	6	7	4	8	9	6	9	7	8	9	9	4	7	7	4	8	9	6	9	7	8	9	9	4	7	3	2	4	5	2	3	2	4	4	5	1	4	10.4	10.4
Q9Y6D5	Q9Y6D5	12	5	5	Brefeldin A-inhibited guanine nucleotide-exchange protein 2	ARFGEF2	sp|Q9Y6D5|BIG2_HUMAN Brefeldin A-inhibited guanine nucleotide-exchange protein 2 OS=Homo sapiens OX=9606 GN=ARFGEF2 PE=1 SV=3	1	12	5	5	7	5	5	7	6	8	8	7	9	7	4	5	3	3	1	3	2	2	3	3	4	3	1	2	3	3	1	3	2	2	3	3	4	3	1	2	9.7	3.9
Q9NQY0	Q9NQY0	4	4	4	Bridging integrator 3	BIN3	sp|Q9NQY0|BIN3_HUMAN Bridging integrator 3 OS=Homo sapiens OX=9606 GN=BIN3 PE=1 SV=1	1	4	4	4	1	2	1	3	3	4	3	2	3	3	2	3	1	2	1	3	3	4	3	2	3	3	2	3	1	2	1	3	3	4	3	2	3	3	2	3	25.7	25.7
Q9NWV8	Q9NWV8	10	10	10	BRISC and BRCA1-A complex member 1	BABAM1	sp|Q9NWV8|BABA1_HUMAN BRISC and BRCA1-A complex member 1 OS=Homo sapiens OX=9606 GN=BABAM1 PE=1 SV=1	1	10	10	10	5	4	4	7	7	6	7	6	7	4	5	5	5	4	4	7	7	6	7	6	7	4	5	5	5	4	4	7	7	6	7	6	7	4	5	5	33.4	33.4
Q15018	Q15018	7	7	7	BRISC complex subunit Abro1	FAM175B	sp|Q15018|ABRX2_HUMAN BRISC complex subunit Abraxas 2 OS=Homo sapiens OX=9606 GN=ABRAXAS2 PE=1 SV=2	1	7	7	7	4	4	6	5	6	5	6	7	7	5	4	5	4	4	6	5	6	5	6	7	7	5	4	5	4	4	6	5	6	5	6	7	7	5	4	5	27.5	27.5
Q5VW32	Q5VW32	7	7	7	BRO1 domain-containing protein BROX	BROX	sp|Q5VW32|BROX_HUMAN BRO1 domain-containing protein BROX OS=Homo sapiens OX=9606 GN=BROX PE=1 SV=1	1	7	7	7	4	4	2	4	4	5	2	2	2	2	3	3	4	4	2	4	4	5	2	2	2	2	3	3	4	4	2	4	4	5	2	2	2	2	3	3	24.8	24.8
Q9NRL2	Q9NRL2	4	4	4	Bromodomain adjacent to zinc finger domain protein 1A	BAZ1A	sp|Q9NRL2|BAZ1A_HUMAN Bromodomain adjacent to zinc finger domain protein 1A OS=Homo sapiens OX=9606 GN=BAZ1A PE=1 SV=2	1	4	4	4	2	3	4	2	2	2	1	2	1	3	2	2	2	3	4	2	2	2	1	2	1	3	2	2	2	3	4	2	2	2	1	2	1	3	2	2	3.1	3.1
P25440	P25440	10	8	8	Bromodomain-containing protein 2	BRD2	sp|P25440|BRD2_HUMAN Bromodomain-containing protein 2 OS=Homo sapiens OX=9606 GN=BRD2 PE=1 SV=2	1	10	8	8	8	6	8	6	7	7	6	7	5	7	6	8	7	5	6	4	5	5	4	5	4	5	5	6	7	5	6	4	5	5	4	5	4	5	5	6	18.1	15.9
Q15059	Q15059	11	7	7	Bromodomain-containing protein 3	BRD3	sp|Q15059|BRD3_HUMAN Bromodomain-containing protein 3 OS=Homo sapiens OX=9606 GN=BRD3 PE=1 SV=1	1	11	7	7	6	5	7	8	9	8	7	8	5	9	6	7	3	2	3	4	5	4	4	4	2	5	3	3	3	2	3	4	5	4	4	4	2	5	3	3	20.1	14.6
O60885	O60885	14	14	10	Bromodomain-containing protein 4	BRD4	sp|O60885|BRD4_HUMAN Bromodomain-containing protein 4 OS=Homo sapiens OX=9606 GN=BRD4 PE=1 SV=2	1	14	14	10	8	10	11	12	13	11	10	9	9	11	11	11	8	10	11	12	13	11	10	9	9	11	11	11	5	7	7	8	9	7	7	5	6	7	8	7	13.1	13.1
Q9NPI1	Q9NPI1	5	5	5	Bromodomain-containing protein 7	BRD7	sp|Q9NPI1|BRD7_HUMAN Bromodomain-containing protein 7 OS=Homo sapiens OX=9606 GN=BRD7 PE=1 SV=1	1	5	5	5	3	3	2	3	5	4	3	3	3	5	5	3	3	3	2	3	5	4	3	3	3	5	5	3	3	3	2	3	5	4	3	3	3	5	5	3	11.2	11.2
Q9H0E9	Q9H0E9	2	2	2	Bromodomain-containing protein 8	BRD8	sp|Q9H0E9|BRD8_HUMAN Bromodomain-containing protein 8 OS=Homo sapiens OX=9606 GN=BRD8 PE=1 SV=2	1	2	2	2	2	2	2	2	1	2	0	2	0	2	1	1	2	2	2	2	1	2	0	2	0	2	1	1	2	2	2	2	1	2	0	2	0	2	1	1	2.3	2.3
Q9H8M2	Q9H8M2	4	4	4	Bromodomain-containing protein 9	BRD9	sp|Q9H8M2|BRD9_HUMAN Bromodomain-containing protein 9 OS=Homo sapiens OX=9606 GN=BRD9 PE=1 SV=2	1	4	4	4	2	3	2	2	1	2	1	1	1	3	2	1	2	3	2	2	1	2	1	1	1	3	2	1	2	3	2	2	1	2	1	1	1	3	2	1	13.1	13.1
Q9NW68	Q9NW68	2	2	2	BSD domain-containing protein 1	BSDC1	sp|Q9NW68|BSDC1_HUMAN BSD domain-containing protein 1 OS=Homo sapiens OX=9606 GN=BSDC1 PE=1 SV=1	1	2	2	2	1	1	1	1	2	1	1	1	1	2	2	1	1	1	1	1	2	1	1	1	1	2	2	1	1	1	1	1	2	1	1	1	1	2	2	1	11.6	11.6
Q9H3F6	Q9H3F6	2	2	2	BTB/POZ domain-containing adapter for CUL3-mediated RhoA degradation protein 3	KCTD10	sp|Q9H3F6|BACD3_HUMAN BTB/POZ domain-containing adapter for CUL3-mediated RhoA degradation protein 3 OS=Homo sapiens OX=9606 GN=KCTD10 PE=1 SV=1	1	2	2	2	2	2	2	2	2	2	1	2	2	2	2	2	2	2	2	2	2	2	1	2	2	2	2	2	2	2	2	2	2	2	1	2	2	2	2	2	6.7	6.7
Q96CX2	Q96CX2	13	13	13	BTB/POZ domain-containing protein KCTD12	KCTD12	sp|Q96CX2|KCD12_HUMAN BTB/POZ domain-containing protein KCTD12 OS=Homo sapiens OX=9606 GN=KCTD12 PE=1 SV=1	1	13	13	13	8	9	11	10	10	10	10	10	10	8	5	8	8	9	11	10	10	10	10	10	10	8	5	8	8	9	11	10	10	10	10	10	10	8	5	8	44.3	44.3
Q96SI1	Q96SI1	2	2	2	BTB/POZ domain-containing protein KCTD15	KCTD15	sp|Q96SI1|KCD15_HUMAN BTB/POZ domain-containing protein KCTD15 OS=Homo sapiens OX=9606 GN=KCTD15 PE=1 SV=1	1	2	2	2	1	1	1	0	0	0	2	2	2	2	2	2	1	1	1	0	0	0	2	2	2	2	2	2	1	1	1	0	0	0	2	2	2	2	2	2	11.7	11.7
Q9Y597	Q9Y597	3	2	2	BTB/POZ domain-containing protein KCTD3	KCTD3	sp|Q9Y597|KCTD3_HUMAN BTB/POZ domain-containing protein KCTD3 OS=Homo sapiens OX=9606 GN=KCTD3 PE=1 SV=2	1	3	2	2	2	2	1	0	1	1	0	2	1	0	1	0	2	2	1	0	1	1	0	1	1	0	1	0	2	2	1	0	1	1	0	1	1	0	1	0	5.6	2.8
Q7L273	Q7L273	5	5	5	BTB/POZ domain-containing protein KCTD9	KCTD9	sp|Q7L273|KCTD9_HUMAN BTB/POZ domain-containing protein KCTD9 OS=Homo sapiens OX=9606 GN=KCTD9 PE=1 SV=1	1	5	5	5	4	2	2	4	4	4	4	2	4	2	3	1	4	2	2	4	4	4	4	2	4	2	3	1	4	2	2	4	4	4	4	2	4	2	3	1	20.8	20.8
O43670	O43670	7	7	7	BUB3-interacting and GLEBS motif-containing protein ZNF207	ZNF207	sp|O43670|ZN207_HUMAN BUB3-interacting and GLEBS motif-containing protein ZNF207 OS=Homo sapiens OX=9606 GN=ZNF207 PE=1 SV=1	1	7	7	7	4	4	6	4	6	5	3	6	3	3	3	4	4	4	6	4	6	5	3	6	3	3	3	4	4	4	6	4	6	5	3	6	3	3	3	4	19.7	19.7
Q13895	Q13895	9	9	9	Bystin	BYSL	sp|Q13895|BYST_HUMAN Bystin OS=Homo sapiens OX=9606 GN=BYSL PE=1 SV=3	1	9	9	9	5	6	6	6	6	8	7	7	5	6	5	6	5	6	6	6	6	8	7	7	5	6	5	6	5	6	6	6	6	8	7	7	5	6	5	6	26.1	26.1
P11586	P11586	39	39	39	C-1-tetrahydrofolate synthase, cytoplasmic;Methylenetetrahydrofolate dehydrogenase;Methenyltetrahydrofolate cyclohydrolase;Formyltetrahydrofolate synthetase;C-1-tetrahydrofolate synthase, cytoplasmic, N-terminally processed	MTHFD1	sp|P11586|C1TC_HUMAN C-1-tetrahydrofolate synthase, cytoplasmic OS=Homo sapiens OX=9606 GN=MTHFD1 PE=1 SV=3	1	39	39	39	32	32	35	32	33	33	27	30	26	34	33	31	32	32	35	32	33	33	27	30	26	34	33	31	32	32	35	32	33	33	27	30	26	34	33	31	47.2	47.2
Q9Y426	Q9Y426	2	2	2	C2 domain-containing protein 2	C2CD2	sp|Q9Y426|C2CD2_HUMAN C2 domain-containing protein 2 OS=Homo sapiens OX=9606 GN=C2CD2 PE=1 SV=2	1	2	2	2	1	1	1	0	1	0	2	1	1	1	2	1	1	1	1	0	1	0	2	1	1	1	2	1	1	1	1	0	1	0	2	1	1	1	2	1	5.2	5.2
Q86YS7	Q86YS7	5	5	5	C2 domain-containing protein 5	C2CD5	sp|Q86YS7|C2CD5_HUMAN C2 domain-containing protein 5 OS=Homo sapiens OX=9606 GN=C2CD5 PE=1 SV=1	1	5	5	5	1	1	3	2	2	2	2	2	2	2	0	2	1	1	3	2	2	2	2	2	2	2	0	2	1	1	3	2	2	2	2	2	2	2	0	2	8.2	8.2
O75844	O75844	7	7	7	CAAX prenyl protease 1 homolog	ZMPSTE24	sp|O75844|FACE1_HUMAN CAAX prenyl protease 1 homolog OS=Homo sapiens OX=9606 GN=ZMPSTE24 PE=1 SV=2	1	7	7	7	5	4	5	6	4	6	7	7	7	6	4	6	5	4	5	6	4	6	7	7	7	6	4	6	5	4	5	6	4	6	7	7	7	6	4	6	17.7	17.7
Q8WUQ7	Q8WUQ7	4	4	4	Cactin	CACTIN	sp|Q8WUQ7|CATIN_HUMAN Cactin OS=Homo sapiens OX=9606 GN=CACTIN PE=1 SV=3	1	4	4	4	1	3	2	4	3	3	3	2	3	3	3	4	1	3	2	4	3	3	3	2	3	3	3	4	1	3	2	4	3	3	3	2	3	3	3	4	7.9	7.9
P27708	P27708	19	19	19	CAD protein;Glutamine-dependent carbamoyl-phosphate synthase;Aspartate carbamoyltransferase;Dihydroorotase	CAD	sp|P27708|PYR1_HUMAN CAD protein OS=Homo sapiens OX=9606 GN=CAD PE=1 SV=3	1	19	19	19	14	12	15	17	15	16	16	17	16	14	13	14	14	12	15	17	15	16	16	17	16	14	13	14	14	12	15	17	15	16	16	17	16	14	13	14	15	15
P55287	P55287	12	12	12	Cadherin-11	CDH11	sp|P55287|CAD11_HUMAN Cadherin-11 OS=Homo sapiens OX=9606 GN=CDH11 PE=1 SV=2	1	12	12	12	7	9	11	9	9	8	9	9	7	8	4	6	7	9	11	9	9	8	9	9	7	8	4	6	7	9	11	9	9	8	9	9	7	8	4	6	23.2	23.2
P55290	P55290	3	3	3	Cadherin-13	CDH13	sp|P55290|CAD13_HUMAN Cadherin-13 OS=Homo sapiens OX=9606 GN=CDH13 PE=1 SV=1	1	3	3	3	2	2	2	2	2	2	3	3	3	2	2	2	2	2	2	2	2	2	3	3	3	2	2	2	2	2	2	2	2	2	3	3	3	2	2	2	5.6	5.6
P19022;P55283	P19022	18;1	18;1	18;1	Cadherin-2	CDH2	sp|P19022|CADH2_HUMAN Cadherin-2 OS=Homo sapiens OX=9606 GN=CDH2 PE=1 SV=4	2	18	18	18	5	6	7	10	10	8	14	13	17	8	7	9	5	6	7	10	10	8	14	13	17	8	7	9	5	6	7	10	10	8	14	13	17	8	7	9	32.6	32.6
P55285	P55285	3	3	3	Cadherin-6	CDH6	sp|P55285|CADH6_HUMAN Cadherin-6 OS=Homo sapiens OX=9606 GN=CDH6 PE=1 SV=1	1	3	3	3	2	1	2	1	1	1	2	2	1	1	1	1	2	1	2	1	1	1	2	2	1	1	1	1	2	1	2	1	1	1	2	2	1	1	1	1	4.7	4.7
Q99653	Q99653	3	3	3	Calcineurin B homologous protein 1	CHP1	sp|Q99653|CHP1_HUMAN Calcineurin B homologous protein 1 OS=Homo sapiens OX=9606 GN=CHP1 PE=1 SV=3	1	3	3	3	2	0	2	2	1	1	2	1	3	1	1	1	2	0	2	2	1	1	2	1	3	1	1	1	2	0	2	2	1	1	2	1	3	1	1	1	24.1	24.1
P63098;Q96LZ3	P63098	6;1	6;1	6;1	Calcineurin subunit B type 1	PPP3R1	sp|P63098|CANB1_HUMAN Calcineurin subunit B type 1 OS=Homo sapiens OX=9606 GN=PPP3R1 PE=1 SV=2	2	6	6	6	4	3	4	4	4	5	3	4	6	5	4	5	4	3	4	4	4	5	3	4	6	5	4	5	4	3	4	4	4	5	3	4	6	5	4	5	44.7	44.7
P53805	P53805	2	2	1	Calcipressin-1	RCAN1	sp|P53805|RCAN1_HUMAN Calcipressin-1 OS=Homo sapiens OX=9606 GN=RCAN1 PE=1 SV=4	1	2	2	1	2	1	2	0	0	0	2	1	2	0	0	0	2	1	2	0	0	0	2	1	2	0	0	0	1	0	1	0	0	0	1	1	1	0	0	0	11.1	11.1
Q8IWX8	Q8IWX8	11	11	11	Calcium homeostasis endoplasmic reticulum protein	CHERP	sp|Q8IWX8|CHERP_HUMAN Calcium homeostasis endoplasmic reticulum protein OS=Homo sapiens OX=9606 GN=CHERP PE=1 SV=3	1	11	11	11	7	6	7	6	9	6	8	6	6	5	3	7	7	6	7	6	9	6	8	6	6	5	3	7	7	6	7	6	9	6	8	6	6	5	3	7	16.5	16.5
Q8NE86	Q8NE86	2	2	2	Calcium uniporter protein, mitochondrial	MCU	sp|Q8NE86|MCU_HUMAN Calcium uniporter protein, mitochondrial OS=Homo sapiens OX=9606 GN=MCU PE=1 SV=1	1	2	2	2	2	1	2	2	2	2	2	2	2	2	2	2	2	1	2	2	2	2	2	2	2	2	2	2	2	1	2	2	2	2	2	2	2	2	2	2	8.5	8.5
Q9NWR8	Q9NWR8	2	2	2	Calcium uniporter regulatory subunit MCUb, mitochondrial	CCDC109B	sp|Q9NWR8|MCUB_HUMAN Calcium uniporter regulatory subunit MCUb, mitochondrial OS=Homo sapiens OX=9606 GN=MCUB PE=1 SV=2	1	2	2	2	1	1	1	2	2	2	1	1	1	1	1	1	1	1	1	2	2	2	1	1	1	1	1	1	1	1	1	2	2	2	1	1	1	1	1	1	6.5	6.5
Q9BPX6	Q9BPX6	5	5	5	Calcium uptake protein 1, mitochondrial	MICU1	sp|Q9BPX6|MICU1_HUMAN Calcium uptake protein 1, mitochondrial OS=Homo sapiens OX=9606 GN=MICU1 PE=1 SV=1	1	5	5	5	4	5	4	5	5	5	2	4	2	4	4	4	4	5	4	5	5	5	2	4	2	4	4	4	4	5	4	5	5	5	2	4	2	4	4	4	15.5	15.5
Q8IYU8	Q8IYU8	7	7	7	Calcium uptake protein 2, mitochondrial	MICU2	sp|Q8IYU8|MICU2_HUMAN Calcium uptake protein 2, mitochondrial OS=Homo sapiens OX=9606 GN=MICU2 PE=1 SV=2	1	7	7	7	5	6	6	4	3	3	3	3	3	4	3	6	5	6	6	4	3	3	3	3	3	4	3	6	5	6	6	4	3	3	3	3	3	4	3	6	25.8	25.8
Q96RR4	Q96RR4	7	7	7	Calcium/calmodulin-dependent protein kinase kinase 2	CAMKK2	sp|Q96RR4|KKCC2_HUMAN Calcium/calmodulin-dependent protein kinase kinase 2 OS=Homo sapiens OX=9606 GN=CAMKK2 PE=1 SV=2	1	7	7	7	4	3	5	1	0	2	5	3	1	5	3	2	4	3	5	1	0	2	5	3	1	5	3	2	4	3	5	1	0	2	5	3	1	5	3	2	16.3	16.3
Q14012	Q14012	8	8	6	Calcium/calmodulin-dependent protein kinase type 1	CAMK1	sp|Q14012|KCC1A_HUMAN Calcium/calmodulin-dependent protein kinase type 1 OS=Homo sapiens OX=9606 GN=CAMK1 PE=1 SV=1	1	8	8	6	3	3	3	5	4	5	2	2	4	3	1	5	3	3	3	5	4	5	2	2	4	3	1	5	3	2	3	4	3	4	2	2	4	3	1	4	30.8	30.8
Q8IU85	Q8IU85	5	3	3	Calcium/calmodulin-dependent protein kinase type 1D	CAMK1D	sp|Q8IU85|KCC1D_HUMAN Calcium/calmodulin-dependent protein kinase type 1D OS=Homo sapiens OX=9606 GN=CAMK1D PE=1 SV=1	1	5	3	3	1	2	2	3	4	3	0	0	2	1	1	2	1	1	2	2	3	2	0	0	2	1	1	1	1	1	2	2	3	2	0	0	2	1	1	1	19.5	14.3
Q13557;Q9UQM7	Q13557	17;4	17;4	14;1	Calcium/calmodulin-dependent protein kinase type II subunit delta	CAMK2D	sp|Q13557|KCC2D_HUMAN Calcium/calmodulin-dependent protein kinase type II subunit delta OS=Homo sapiens OX=9606 GN=CAMK2D PE=1 SV=3	2	17	17	14	14	12	16	16	13	16	13	14	14	13	15	14	14	12	16	16	13	16	13	14	14	13	15	14	11	9	13	13	10	13	10	11	11	10	12	11	41.3	41.3
Q13555	Q13555	10	8	7	Calcium/calmodulin-dependent protein kinase type II subunit gamma	CAMK2G	sp|Q13555|KCC2G_HUMAN Calcium/calmodulin-dependent protein kinase type II subunit gamma OS=Homo sapiens OX=9606 GN=CAMK2G PE=1 SV=4	1	10	8	7	6	7	8	9	9	9	9	8	9	8	8	8	4	5	6	7	7	7	7	6	7	6	6	6	3	4	5	6	6	6	6	5	6	5	5	5	31.7	26.2
Q9P1Z2	Q9P1Z2	3	3	3	Calcium-binding and coiled-coil domain-containing protein 1	CALCOCO1	sp|Q9P1Z2|CACO1_HUMAN Calcium-binding and coiled-coil domain-containing protein 1 OS=Homo sapiens OX=9606 GN=CALCOCO1 PE=1 SV=2	1	3	3	3	2	3	3	1	1	3	2	1	2	1	2	1	2	3	3	1	1	3	2	1	2	1	2	1	2	3	3	1	1	3	2	1	2	1	2	1	7.4	7.4
Q13137	Q13137	9	9	9	Calcium-binding and coiled-coil domain-containing protein 2	CALCOCO2	sp|Q13137|CACO2_HUMAN Calcium-binding and coiled-coil domain-containing protein 2 OS=Homo sapiens OX=9606 GN=CALCOCO2 PE=1 SV=1	1	9	9	9	5	8	8	4	5	5	7	5	6	5	5	5	5	8	8	4	5	5	7	5	6	5	5	5	5	8	8	4	5	5	7	5	6	5	5	5	24.9	24.9
Q9UJS0;O75746	Q9UJS0	4;1	4;1	4;1	Calcium-binding mitochondrial carrier protein Aralar2	SLC25A13	sp|Q9UJS0|CMC2_HUMAN Calcium-binding mitochondrial carrier protein Aralar2 OS=Homo sapiens OX=9606 GN=SLC25A13 PE=1 SV=2	2	4	4	4	2	3	3	4	2	4	2	2	1	2	2	2	2	3	3	4	2	4	2	2	1	2	2	2	2	3	3	4	2	4	2	2	1	2	2	2	7.1	7.1
Q6NUK1	Q6NUK1	14	14	14	Calcium-binding mitochondrial carrier protein SCaMC-1	SLC25A24	sp|Q6NUK1|SCMC1_HUMAN Calcium-binding mitochondrial carrier protein SCaMC-1 OS=Homo sapiens OX=9606 GN=SLC25A24 PE=1 SV=2	1	14	14	14	11	8	9	11	11	13	12	12	10	10	10	10	11	8	9	11	11	13	12	12	10	10	10	10	11	8	9	11	11	13	12	12	10	10	10	10	34.4	34.4
Q9Y376	Q9Y376	5	5	5	Calcium-binding protein 39	CAB39	sp|Q9Y376|CAB39_HUMAN Calcium-binding protein 39 OS=Homo sapiens OX=9606 GN=CAB39 PE=1 SV=1	1	5	5	5	3	4	3	4	5	4	3	3	3	4	4	4	3	4	3	4	5	4	3	3	3	4	4	4	3	4	3	4	5	4	3	3	3	4	4	4	17.3	17.3
Q9H9S4	Q9H9S4	2	2	2	Calcium-binding protein 39-like	CAB39L	sp|Q9H9S4|CB39L_HUMAN Calcium-binding protein 39-like OS=Homo sapiens OX=9606 GN=CAB39L PE=1 SV=3	1	2	2	2	0	0	0	0	1	0	0	0	0	1	0	1	0	0	0	0	1	0	0	0	0	1	0	1	0	0	0	0	1	0	0	0	0	1	0	1	5.3	5.3
Q9Y2V2	Q9Y2V2	6	6	6	Calcium-regulated heat stable protein 1	CARHSP1	sp|Q9Y2V2|CHSP1_HUMAN Calcium-regulated heat-stable protein 1 OS=Homo sapiens OX=9606 GN=CARHSP1 PE=1 SV=2	1	6	6	6	6	5	6	5	6	5	4	4	3	6	6	6	6	5	6	5	6	5	4	4	3	6	6	6	6	5	6	5	6	5	4	4	3	6	6	6	60.5	60.5
P98194	P98194	7	7	7	Calcium-transporting ATPase type 2C member 1	ATP2C1	sp|P98194|AT2C1_HUMAN Calcium-transporting ATPase type 2C member 1 OS=Homo sapiens OX=9606 GN=ATP2C1 PE=1 SV=3	1	7	7	7	4	4	5	4	4	3	4	4	4	5	4	3	4	4	5	4	4	3	4	4	4	5	4	3	4	4	5	4	4	3	4	4	4	5	4	3	12.6	12.6
Q9HB71	Q9HB71	16	16	16	Calcyclin-binding protein	CACYBP	sp|Q9HB71|CYBP_HUMAN Calcyclin-binding protein OS=Homo sapiens OX=9606 GN=CACYBP PE=1 SV=2	1	16	16	16	15	14	15	12	13	13	14	13	12	14	14	14	15	14	15	12	13	13	14	13	12	14	14	14	15	14	15	12	13	13	14	13	12	14	14	14	66.7	66.7
Q13938	Q13938	4	4	4	Calcyphosin	CAPS	sp|Q13938|CAYP1_HUMAN Calcyphosin OS=Homo sapiens OX=9606 GN=CAPS PE=1 SV=2	1	4	4	4	1	2	2	3	3	4	0	0	0	0	0	0	1	2	2	3	3	4	0	0	0	0	0	0	1	2	2	3	3	4	0	0	0	0	0	0	17.5	17.5
Q05682	Q05682	39	39	39	Caldesmon	CALD1	sp|Q05682|CALD1_HUMAN Caldesmon OS=Homo sapiens OX=9606 GN=CALD1 PE=1 SV=3	1	39	39	39	32	33	30	27	28	30	31	31	31	28	31	28	32	33	30	27	28	30	31	31	31	28	31	28	32	33	30	27	28	30	31	31	31	28	31	28	37.5	37.5
O14967	O14967	6	6	6	Calmegin	CLGN	sp|O14967|CLGN_HUMAN Calmegin OS=Homo sapiens OX=9606 GN=CLGN PE=1 SV=1	1	6	6	6	3	6	5	4	3	5	4	4	3	3	3	4	3	6	5	4	3	5	4	4	3	3	3	4	3	6	5	4	3	5	4	4	3	3	3	4	18.5	18.5
Q5T5Y3	Q5T5Y3	9	9	9	Calmodulin-regulated spectrin-associated protein 1	CAMSAP1	sp|Q5T5Y3|CAMP1_HUMAN Calmodulin-regulated spectrin-associated protein 1 OS=Homo sapiens OX=9606 GN=CAMSAP1 PE=1 SV=2	1	9	9	9	5	4	4	3	3	4	5	3	5	5	4	3	5	4	4	3	3	4	5	3	5	5	4	3	5	4	4	3	3	4	5	3	5	5	4	3	7.4	7.4
Q08AD1	Q08AD1	11	11	11	Calmodulin-regulated spectrin-associated protein 2	CAMSAP2	sp|Q08AD1|CAMP2_HUMAN Calmodulin-regulated spectrin-associated protein 2 OS=Homo sapiens OX=9606 GN=CAMSAP2 PE=1 SV=3	1	11	11	11	7	4	4	3	4	2	6	7	2	5	3	5	7	4	4	3	4	2	6	7	2	5	3	5	7	4	4	3	4	2	6	7	2	5	3	5	13	13
P27824	P27824	21	21	21	Calnexin	CANX	sp|P27824|CALX_HUMAN Calnexin OS=Homo sapiens OX=9606 GN=CANX PE=1 SV=2	1	21	21	21	18	18	20	20	19	20	20	20	20	21	18	20	18	18	20	20	19	20	20	20	20	21	18	20	18	18	20	20	19	20	20	20	20	21	18	20	42.1	42.1
P04632;Q96L46	P04632	16;2	16;2	16;2	Calpain small subunit 1	CAPNS1	sp|P04632|CPNS1_HUMAN Calpain small subunit 1 OS=Homo sapiens OX=9606 GN=CAPNS1 PE=1 SV=1	2	16	16	16	11	13	12	12	14	14	14	15	13	14	13	14	11	13	12	12	14	14	14	15	13	14	13	14	11	13	12	12	14	14	14	15	13	14	13	14	69.4	69.4
P07384	P07384	20	20	20	Calpain-1 catalytic subunit	CAPN1	sp|P07384|CAN1_HUMAN Calpain-1 catalytic subunit OS=Homo sapiens OX=9606 GN=CAPN1 PE=1 SV=1	1	20	20	20	13	11	16	18	14	16	18	16	16	16	13	18	13	11	16	18	14	16	18	16	16	16	13	18	13	11	16	18	14	16	18	16	16	16	13	18	36.1	36.1
P17655	P17655	27	27	27	Calpain-2 catalytic subunit	CAPN2	sp|P17655|CAN2_HUMAN Calpain-2 catalytic subunit OS=Homo sapiens OX=9606 GN=CAPN2 PE=1 SV=6	1	27	27	27	16	14	18	22	23	21	20	20	17	15	15	15	16	14	18	22	23	21	20	20	17	15	15	15	16	14	18	22	23	21	20	20	17	15	15	15	48.4	48.4
O15484	O15484	6	6	6	Calpain-5	CAPN5	sp|O15484|CAN5_HUMAN Calpain-5 OS=Homo sapiens OX=9606 GN=CAPN5 PE=1 SV=2	1	6	6	6	1	0	2	6	4	4	3	3	4	4	3	3	1	0	2	6	4	4	3	3	4	4	3	3	1	0	2	6	4	4	3	3	4	4	3	3	14.5	14.5
P20810	P20810	35	35	35	Calpastatin	CAST	sp|P20810|ICAL_HUMAN Calpastatin OS=Homo sapiens OX=9606 GN=CAST PE=1 SV=4	1	35	35	35	30	30	27	24	23	24	21	24	25	25	27	26	30	30	27	24	23	24	21	24	25	25	27	26	30	30	27	24	23	24	21	24	25	25	27	26	56.2	56.2
P51911	P51911	17	17	17	Calponin-1	CNN1	sp|P51911|CNN1_HUMAN Calponin-1 OS=Homo sapiens OX=9606 GN=CNN1 PE=1 SV=2	1	17	17	17	7	7	7	4	6	7	17	16	16	10	10	11	7	7	7	4	6	7	17	16	16	10	10	11	7	7	7	4	6	7	17	16	16	10	10	11	67.3	67.3
Q99439	Q99439	13	12	12	Calponin-2	CNN2	sp|Q99439|CNN2_HUMAN Calponin-2 OS=Homo sapiens OX=9606 GN=CNN2 PE=1 SV=4	1	13	12	12	12	12	10	10	10	9	10	11	10	9	9	10	11	11	9	9	9	8	9	10	9	8	8	9	11	11	9	9	9	8	9	10	9	8	8	9	61.8	58.3
Q15417	Q15417	17	17	16	Calponin-3	CNN3	sp|Q15417|CNN3_HUMAN Calponin-3 OS=Homo sapiens OX=9606 GN=CNN3 PE=1 SV=1	1	17	17	16	16	15	14	14	13	13	14	16	15	15	14	15	16	15	14	14	13	13	14	16	15	15	14	15	15	14	13	13	12	12	13	15	14	14	13	14	55	55
P27797	P27797	31	31	31	Calreticulin	CALR	sp|P27797|CALR_HUMAN Calreticulin OS=Homo sapiens OX=9606 GN=CALR PE=1 SV=1	1	31	31	31	25	24	24	22	23	24	24	22	24	22	25	22	25	24	24	22	23	24	24	22	24	22	25	22	25	24	24	22	23	24	24	22	24	22	25	22	81.3	81.3
P22676	P22676	4	4	4	Calretinin	CALB2	sp|P22676|CALB2_HUMAN Calretinin OS=Homo sapiens OX=9606 GN=CALB2 PE=2 SV=2	1	4	4	4	0	0	0	0	0	0	4	2	1	0	0	0	0	0	0	0	0	0	4	2	1	0	0	0	0	0	0	0	0	0	4	2	1	0	0	0	17.7	17.7
O94985	O94985	2	2	2	Calsyntenin-1;Soluble Alc-alpha;CTF1-alpha	CLSTN1	sp|O94985|CSTN1_HUMAN Calsyntenin-1 OS=Homo sapiens OX=9606 GN=CLSTN1 PE=1 SV=1	1	2	2	2	2	1	1	1	1	1	1	1	2	1	2	1	2	1	1	1	1	1	1	1	2	1	2	1	2	1	1	1	1	1	1	1	2	1	2	1	2.5	2.5
O43852	O43852	36	36	36	Calumenin	CALU	sp|O43852|CALU_HUMAN Calumenin OS=Homo sapiens OX=9606 GN=CALU PE=1 SV=2	1	36	36	36	26	28	27	31	31	32	28	28	29	28	22	30	26	28	27	31	31	32	28	28	29	28	22	30	26	28	27	31	31	32	28	28	29	28	22	30	78.7	78.7
P17612;P22694	P17612;P22694	7;5	7;5	6;4	cAMP-dependent protein kinase catalytic subunit alpha;cAMP-dependent protein kinase catalytic subunit beta	PRKACA;PRKACB	sp|P17612|KAPCA_HUMAN cAMP-dependent protein kinase catalytic subunit alpha OS=Homo sapiens OX=9606 GN=PRKACA PE=1 SV=2;sp|P22694|KAPCB_HUMAN cAMP-dependent protein kinase catalytic subunit beta OS=Homo sapiens OX=9606 GN=PRKACB PE=1 SV=2	2	7	7	6	6	5	5	5	5	6	5	3	4	5	5	6	6	5	5	5	5	6	5	3	4	5	5	6	5	4	4	4	4	5	4	2	3	4	4	5	19.1	19.1
Q9Y2B9	Q9Y2B9	2	2	2	cAMP-dependent protein kinase inhibitor gamma	PKIG	sp|Q9Y2B9|IPKG_HUMAN cAMP-dependent protein kinase inhibitor gamma OS=Homo sapiens OX=9606 GN=PKIG PE=2 SV=1	1	2	2	2	2	2	2	2	2	2	2	2	2	2	2	2	2	2	2	2	2	2	2	2	2	2	2	2	2	2	2	2	2	2	2	2	2	2	2	2	53.9	53.9
P10644	P10644	19	19	17	cAMP-dependent protein kinase type I-alpha regulatory subunit;cAMP-dependent protein kinase type I-alpha regulatory subunit, N-terminally processed	PRKAR1A	sp|P10644|KAP0_HUMAN cAMP-dependent protein kinase type I-alpha regulatory subunit OS=Homo sapiens OX=9606 GN=PRKAR1A PE=1 SV=1	1	19	19	17	15	15	13	16	18	17	14	12	15	15	15	17	15	15	13	16	18	17	14	12	15	15	15	17	13	13	11	14	16	15	12	10	13	13	13	15	50.7	50.7
P13861	P13861	11	11	10	cAMP-dependent protein kinase type II-alpha regulatory subunit	PRKAR2A	sp|P13861|KAP2_HUMAN cAMP-dependent protein kinase type II-alpha regulatory subunit OS=Homo sapiens OX=9606 GN=PRKAR2A PE=1 SV=2	1	11	11	10	7	7	8	7	7	8	8	9	8	8	7	7	7	7	8	7	7	8	8	9	8	8	7	7	6	6	7	6	6	7	7	8	7	7	6	6	34.2	34.2
P56211	P56211	5	4	4	cAMP-regulated phosphoprotein 19	ARPP19	sp|P56211|ARP19_HUMAN cAMP-regulated phosphoprotein 19 OS=Homo sapiens OX=9606 GN=ARPP19 PE=1 SV=2	1	5	4	4	5	5	4	4	3	2	3	4	2	3	3	4	4	4	3	3	2	1	2	3	1	2	2	3	4	4	3	3	2	1	2	3	1	2	2	3	54.5	44.6
Q9BSD7	Q9BSD7	4	4	4	Cancer-related nucleoside-triphosphatase	NTPCR	sp|Q9BSD7|NTPCR_HUMAN Cancer-related nucleoside-triphosphatase OS=Homo sapiens OX=9606 GN=NTPCR PE=1 SV=1	1	4	4	4	4	2	3	3	3	4	2	2	1	3	3	1	4	2	3	3	3	4	2	2	1	3	3	1	4	2	3	3	3	4	2	2	1	3	3	1	33.7	33.7
P30622	P30622	53	53	48	CAP-Gly domain-containing linker protein 1	CLIP1	sp|P30622|CLIP1_HUMAN CAP-Gly domain-containing linker protein 1 OS=Homo sapiens OX=9606 GN=CLIP1 PE=1 SV=2	1	53	53	48	39	38	40	40	38	36	42	39	39	38	35	39	39	38	40	40	38	36	42	39	39	38	35	39	36	35	37	36	35	32	38	36	35	35	32	35	42.3	42.3
Q9UDT6	Q9UDT6	21	16	16	CAP-Gly domain-containing linker protein 2	CLIP2	sp|Q9UDT6|CLIP2_HUMAN CAP-Gly domain-containing linker protein 2 OS=Homo sapiens OX=9606 GN=CLIP2 PE=1 SV=1	1	21	16	16	14	15	12	18	14	18	15	15	15	14	13	14	11	12	9	14	11	14	11	12	11	11	10	10	11	12	9	14	11	14	11	12	11	11	10	10	25	20.5
Q14444	Q14444	20	20	20	Caprin-1	CAPRIN1	sp|Q14444|CAPR1_HUMAN Caprin-1 OS=Homo sapiens OX=9606 GN=CAPRIN1 PE=1 SV=2	1	20	20	20	15	17	16	15	15	15	13	14	13	14	16	16	15	17	16	15	15	15	13	14	13	14	16	16	15	17	16	15	15	15	13	14	13	14	16	16	28.5	28.5
Q8N1G2	Q8N1G2	3	3	3	Cap-specific mRNA (nucleoside-2-O-)-methyltransferase 1	CMTR1	sp|Q8N1G2|CMTR1_HUMAN Cap-specific mRNA (nucleoside-2-O-)-methyltransferase 1 OS=Homo sapiens OX=9606 GN=CMTR1 PE=1 SV=1	1	3	3	3	1	1	2	2	2	2	0	2	0	1	1	0	1	1	2	2	2	2	0	2	0	1	1	0	1	1	2	2	2	2	0	2	0	1	1	0	3.6	3.6
P16152	P16152	20	20	18	Carbonyl reductase [NADPH] 1	CBR1	sp|P16152|CBR1_HUMAN Carbonyl reductase [NADPH] 1 OS=Homo sapiens OX=9606 GN=CBR1 PE=1 SV=3	1	20	20	18	20	19	19	20	19	19	19	19	17	18	19	20	20	19	19	20	19	19	19	19	17	18	19	20	18	17	17	18	17	17	17	17	15	16	17	18	77.3	77.3
O75828	O75828	20	18	18	Carbonyl reductase [NADPH] 3	CBR3	sp|O75828|CBR3_HUMAN Carbonyl reductase [NADPH] 3 OS=Homo sapiens OX=9606 GN=CBR3 PE=1 SV=3	1	20	18	18	12	9	12	18	19	18	12	10	11	13	9	12	10	7	10	16	17	16	10	8	9	11	7	10	10	7	10	16	17	16	10	8	9	11	7	10	79.8	75.1
Q96DG6	Q96DG6	2	2	2	Carboxymethylenebutenolidase homolog	CMBL	sp|Q96DG6|CMBL_HUMAN Carboxymethylenebutenolidase homolog OS=Homo sapiens OX=9606 GN=CMBL PE=1 SV=1	1	2	2	2	0	0	0	0	2	1	1	2	1	1	1	1	0	0	0	0	2	1	1	2	1	1	1	1	0	0	0	0	2	1	1	2	1	1	1	1	6.9	6.9
O75976	O75976	10	10	10	Carboxypeptidase D	CPD	sp|O75976|CBPD_HUMAN Carboxypeptidase D OS=Homo sapiens OX=9606 GN=CPD PE=1 SV=2	1	10	10	10	5	3	5	7	4	5	5	5	4	7	5	4	5	3	5	7	4	5	5	5	4	7	5	4	5	3	5	7	4	5	5	5	4	7	5	4	10.9	10.9
Q9Y646	Q9Y646	8	8	8	Carboxypeptidase Q	CPQ	sp|Q9Y646|CBPQ_HUMAN Carboxypeptidase Q OS=Homo sapiens OX=9606 GN=CPQ PE=1 SV=1	1	8	8	8	3	2	3	6	4	5	7	4	6	4	4	4	3	2	3	6	4	5	7	4	6	4	4	4	3	2	3	6	4	5	7	4	6	4	4	4	27.3	27.3
Q66K79	Q66K79	6	6	6	Carboxypeptidase Z	CPZ	sp|Q66K79|CBPZ_HUMAN Carboxypeptidase Z OS=Homo sapiens OX=9606 GN=CPZ PE=1 SV=2	1	6	6	6	0	0	1	6	4	5	0	1	0	1	0	0	0	0	1	6	4	5	0	1	0	1	0	0	0	0	1	6	4	5	0	1	0	1	0	0	12	12
P43155	P43155	5	5	5	Carnitine O-acetyltransferase	CRAT	sp|P43155|CACP_HUMAN Carnitine O-acetyltransferase OS=Homo sapiens OX=9606 GN=CRAT PE=1 SV=5	1	5	5	5	2	2	3	3	4	4	2	2	2	2	1	2	2	2	3	3	4	4	2	2	2	2	1	2	2	2	3	3	4	4	2	2	2	2	1	2	11.2	11.2
P50416	P50416	3	3	3	Carnitine O-palmitoyltransferase 1, liver isoform	CPT1A	sp|P50416|CPT1A_HUMAN Carnitine O-palmitoyltransferase 1, liver isoform OS=Homo sapiens OX=9606 GN=CPT1A PE=1 SV=2	1	3	3	3	2	1	2	2	2	2	2	1	3	3	3	3	2	1	2	2	2	2	2	1	3	3	3	3	2	1	2	2	2	2	2	1	3	3	3	3	4.4	4.4
P23786	P23786	6	6	6	Carnitine O-palmitoyltransferase 2, mitochondrial	CPT2	sp|P23786|CPT2_HUMAN Carnitine O-palmitoyltransferase 2, mitochondrial OS=Homo sapiens OX=9606 GN=CPT2 PE=1 SV=2	1	6	6	6	1	1	1	3	2	1	3	4	4	3	0	2	1	1	1	3	2	1	3	4	4	3	0	2	1	1	1	3	2	1	3	4	4	3	0	2	9.7	9.7
P49747	P49747	4	4	4	Cartilage oligomeric matrix protein	COMP	sp|P49747|COMP_HUMAN Cartilage oligomeric matrix protein OS=Homo sapiens OX=9606 GN=COMP PE=1 SV=2	1	4	4	4	3	3	3	3	4	4	4	3	3	2	1	1	3	3	3	3	4	4	4	3	3	2	1	1	3	3	3	3	4	4	4	3	3	2	1	1	9.8	9.8
O75718	O75718	14	14	13	Cartilage-associated protein	CRTAP	sp|O75718|CRTAP_HUMAN Cartilage-associated protein OS=Homo sapiens OX=9606 GN=CRTAP PE=1 SV=1	1	14	14	13	7	7	10	8	8	9	11	12	10	8	6	8	7	7	10	8	8	9	11	12	10	8	6	8	7	7	10	8	8	9	10	11	9	8	6	8	34.9	34.9
P48729;Q8N752	P48729	3;1	3;1	3;1	Casein kinase I isoform alpha	CSNK1A1	sp|P48729|KC1A_HUMAN Casein kinase I isoform alpha OS=Homo sapiens OX=9606 GN=CSNK1A1 PE=1 SV=2	2	3	3	3	3	3	3	1	2	3	2	3	3	3	3	2	3	3	3	1	2	3	2	3	3	3	3	2	3	3	3	1	2	3	2	3	3	3	3	2	10.4	10.4
P48730	P48730	2	2	2	Casein kinase I isoform delta	CSNK1D	sp|P48730|KC1D_HUMAN Casein kinase I isoform delta OS=Homo sapiens OX=9606 GN=CSNK1D PE=1 SV=2	1	2	2	2	1	2	2	1	2	2	0	2	2	1	2	2	1	2	2	1	2	2	0	2	2	1	2	2	1	2	2	1	2	2	0	2	2	1	2	2	8	8
Q9Y6M4;P78368;Q9HCP0	Q9Y6M4;P78368;Q9HCP0	5;4;4	5;4;4	5;4;4	Casein kinase I isoform gamma-3;Casein kinase I isoform gamma-2;Casein kinase I isoform gamma-1	CSNK1G3;CSNK1G2;CSNK1G1	sp|Q9Y6M4|KC1G3_HUMAN Casein kinase I isoform gamma-3 OS=Homo sapiens OX=9606 GN=CSNK1G3 PE=1 SV=2;sp|P78368|KC1G2_HUMAN Casein kinase I isoform gamma-2 OS=Homo sapiens OX=9606 GN=CSNK1G2 PE=1 SV=1;sp|Q9HCP0|KC1G1_HUMAN Casein kinase I isoform gamma-1 OS=H	3	5	5	5	3	2	3	4	4	3	4	3	5	3	2	4	3	2	3	4	4	3	4	3	5	3	2	4	3	2	3	4	4	3	4	3	5	3	2	4	13.2	13.2
P19784	P19784	11	11	11	Casein kinase II subunit alpha	CSNK2A2	sp|P19784|CSK22_HUMAN Casein kinase II subunit alpha OS=Homo sapiens OX=9606 GN=CSNK2A2 PE=1 SV=1	1	11	11	11	6	6	8	6	8	5	9	8	10	6	4	9	6	6	8	6	8	5	9	8	10	6	4	9	6	6	8	6	8	5	9	8	10	6	4	9	44	44
P68400;Q8NEV1	P68400;Q8NEV1	10;9	10;9	10;9	Casein kinase II subunit alpha;Casein kinase II subunit alpha 3	CSNK2A1;CSNK2A3	sp|P68400|CSK21_HUMAN Casein kinase II subunit alpha OS=Homo sapiens OX=9606 GN=CSNK2A1 PE=1 SV=1;sp|Q8NEV1|CSK23_HUMAN Casein kinase II subunit alpha 3 OS=Homo sapiens OX=9606 GN=CSNK2A3 PE=1 SV=2	2	10	10	10	4	4	5	7	8	6	7	7	9	7	5	7	4	4	5	7	8	6	7	7	9	7	5	7	4	4	5	7	8	6	7	7	9	7	5	7	38.6	38.6
P67870	P67870	7	7	7	Casein kinase II subunit beta	CSNK2B	sp|P67870|CSK2B_HUMAN Casein kinase II subunit beta OS=Homo sapiens OX=9606 GN=CSNK2B PE=1 SV=1	1	7	7	7	6	6	7	6	6	6	7	7	7	6	6	6	6	6	7	6	6	6	7	7	7	6	6	6	6	6	7	6	6	6	7	7	7	6	6	6	44.2	44.2
Q9H078	Q9H078	7	7	7	Caseinolytic peptidase B protein homolog	CLPB	sp|Q9H078|CLPB_HUMAN Caseinolytic peptidase B protein homolog OS=Homo sapiens OX=9606 GN=CLPB PE=1 SV=1	1	7	7	7	5	5	3	5	5	5	3	3	4	5	5	6	5	5	3	5	5	5	3	3	4	5	5	6	5	5	3	5	5	5	3	3	4	5	5	6	14.9	14.9
Q8WXE0	Q8WXE0	2	2	2	Caskin-2	CASKIN2	sp|Q8WXE0|CSKI2_HUMAN Caskin-2 OS=Homo sapiens OX=9606 GN=CASKIN2 PE=1 SV=2	1	2	2	2	0	1	0	1	0	0	0	0	0	0	0	0	0	1	0	1	0	0	0	0	0	0	0	0	0	1	0	1	0	0	0	0	0	0	0	0	2.5	2.5
Q9UKL3	Q9UKL3	4	4	4	CASP8-associated protein 2	CASP8AP2	sp|Q9UKL3|C8AP2_HUMAN CASP8-associated protein 2 OS=Homo sapiens OX=9606 GN=CASP8AP2 PE=1 SV=1	1	4	4	4	2	3	2	2	3	3	2	1	3	3	1	1	2	3	2	2	3	3	2	1	3	3	1	1	2	3	2	2	3	3	2	1	3	3	1	1	2.7	2.7
Q9H8G2	Q9H8G2	4	4	4	Caspase activity and apoptosis inhibitor 1	CAAP1	sp|Q9H8G2|CAAP1_HUMAN Caspase activity and apoptosis inhibitor 1 OS=Homo sapiens OX=9606 GN=CAAP1 PE=1 SV=2	1	4	4	4	3	3	3	4	4	4	2	3	2	3	3	3	3	3	3	4	4	4	2	3	2	3	3	3	3	3	3	4	4	4	2	3	2	3	3	3	14.1	14.1
P29466	P29466	2	2	2	Caspase-1;Caspase-1 subunit p20;Caspase-1 subunit p10	CASP1	sp|P29466|CASP1_HUMAN Caspase-1 OS=Homo sapiens OX=9606 GN=CASP1 PE=1 SV=1	1	2	2	2	0	0	1	0	1	0	0	0	0	0	0	0	0	0	1	0	1	0	0	0	0	0	0	0	0	0	1	0	1	0	0	0	0	0	0	0	4.5	4.5
P42575	P42575	2	2	2	Caspase-2;Caspase-2 subunit p18;Caspase-2 subunit p13;Caspase-2 subunit p12	CASP2	sp|P42575|CASP2_HUMAN Caspase-2 OS=Homo sapiens OX=9606 GN=CASP2 PE=1 SV=2	1	2	2	2	1	1	1	2	1	1	1	1	1	2	0	2	1	1	1	2	1	1	1	1	1	2	0	2	1	1	1	2	1	1	1	1	1	2	0	2	6	6
P42574	P42574	4	4	4	Caspase-3;Caspase-3 subunit p17;Caspase-3 subunit p12	CASP3	sp|P42574|CASP3_HUMAN Caspase-3 OS=Homo sapiens OX=9606 GN=CASP3 PE=1 SV=2	1	4	4	4	2	3	3	3	3	2	3	4	3	3	1	3	2	3	3	3	3	2	3	4	3	3	1	3	2	3	3	3	3	2	3	4	3	3	1	3	22	22
P49662	P49662	2	2	2	Caspase-4;Caspase-4 subunit 1;Caspase-4 subunit 2	CASP4	sp|P49662|CASP4_HUMAN Caspase-4 OS=Homo sapiens OX=9606 GN=CASP4 PE=1 SV=1	1	2	2	2	2	2	2	2	2	2	2	2	2	2	2	2	2	2	2	2	2	2	2	2	2	2	2	2	2	2	2	2	2	2	2	2	2	2	2	2	8	8
P55210	P55210	3	3	3	Caspase-7;Caspase-7 subunit p20;Caspase-7 subunit p11	CASP7	sp|P55210|CASP7_HUMAN Caspase-7 OS=Homo sapiens OX=9606 GN=CASP7 PE=1 SV=1	1	3	3	3	2	2	1	2	1	1	1	0	1	1	0	0	2	2	1	2	1	1	1	0	1	1	0	0	2	2	1	2	1	1	1	0	1	1	0	0	11.6	11.6
Q14790	Q14790	2	2	2	Caspase-8;Caspase-8 subunit p18;Caspase-8 subunit p10	CASP8	sp|Q14790|CASP8_HUMAN Caspase-8 OS=Homo sapiens OX=9606 GN=CASP8 PE=1 SV=1	1	2	2	2	2	1	1	1	0	0	0	1	0	1	0	0	2	1	1	1	0	0	0	1	0	1	0	0	2	1	1	1	0	0	0	1	0	1	0	0	5.6	5.6
Q9BXW7	Q9BXW7	2	2	2	Cat eye syndrome critical region protein 5	CECR5	sp|Q9BXW7|HDHD5_HUMAN Haloacid dehalogenase-like hydrolase domain-containing 5 OS=Homo sapiens OX=9606 GN=HDHD5 PE=1 SV=1	1	2	2	2	1	1	2	2	1	1	1	2	2	1	1	2	1	1	2	2	1	1	1	2	2	1	1	2	1	1	2	2	1	1	1	2	2	1	1	2	11.6	11.6
P04040	P04040	20	20	20	Catalase	CAT	sp|P04040|CATA_HUMAN Catalase OS=Homo sapiens OX=9606 GN=CAT PE=1 SV=3	1	20	20	20	19	17	17	17	17	18	15	15	14	15	15	15	19	17	17	17	17	18	15	15	14	15	15	15	19	17	17	17	17	18	15	15	14	15	15	15	36.8	36.8
P21964	P21964	16	16	16	Catechol O-methyltransferase	COMT	sp|P21964|COMT_HUMAN Catechol O-methyltransferase OS=Homo sapiens OX=9606 GN=COMT PE=1 SV=2	1	16	16	16	8	9	8	11	10	11	12	13	15	9	9	10	8	9	8	11	10	11	12	13	15	9	9	10	8	9	8	11	10	11	12	13	15	9	9	10	73.1	73.1
P35221	P35221	42	42	32	Catenin alpha-1	CTNNA1	sp|P35221|CTNA1_HUMAN Catenin alpha-1 OS=Homo sapiens OX=9606 GN=CTNNA1 PE=1 SV=1	1	42	42	32	35	34	34	37	36	37	37	35	38	35	31	36	35	34	34	37	36	37	37	35	38	35	31	36	28	28	28	28	28	28	28	26	29	28	25	29	57.6	57.6
P26232	P26232	12	3	3	Catenin alpha-2	CTNNA2	sp|P26232|CTNA2_HUMAN Catenin alpha-2 OS=Homo sapiens OX=9606 GN=CTNNA2 PE=1 SV=5	1	12	3	3	7	6	7	11	8	11	10	10	10	8	7	7	1	1	2	3	1	3	2	2	2	2	2	1	1	1	2	3	1	3	2	2	2	2	2	1	14.9	4.4
P35222	P35222	20	20	18	Catenin beta-1	CTNNB1	sp|P35222|CTNB1_HUMAN Catenin beta-1 OS=Homo sapiens OX=9606 GN=CTNNB1 PE=1 SV=1	1	20	20	18	11	11	14	17	14	15	17	16	16	14	10	14	11	11	14	17	14	15	17	16	16	14	10	14	10	10	12	15	12	13	15	14	14	13	9	13	36	36
O60716	O60716	38	38	38	Catenin delta-1	CTNND1	sp|O60716|CTND1_HUMAN Catenin delta-1 OS=Homo sapiens OX=9606 GN=CTNND1 PE=1 SV=1	1	38	38	38	25	25	31	27	25	28	30	32	29	31	26	31	25	25	31	27	25	28	30	32	29	31	26	31	25	25	31	27	25	28	30	32	29	31	26	31	47.1	47.1
P07858	P07858	13	13	13	Cathepsin B;Cathepsin B light chain;Cathepsin B heavy chain	CTSB	sp|P07858|CATB_HUMAN Cathepsin B OS=Homo sapiens OX=9606 GN=CTSB PE=1 SV=3	1	13	13	13	10	10	10	13	12	12	11	10	11	11	9	11	10	10	10	13	12	12	11	10	11	11	9	11	10	10	10	13	12	12	11	10	11	11	9	11	42.5	42.5
P07339	P07339	16	16	16	Cathepsin D;Cathepsin D light chain;Cathepsin D heavy chain	CTSD	sp|P07339|CATD_HUMAN Cathepsin D OS=Homo sapiens OX=9606 GN=CTSD PE=1 SV=1	1	16	16	16	13	14	14	14	14	13	15	14	14	13	14	13	13	14	14	14	14	13	15	14	14	13	14	13	13	14	14	14	14	13	15	14	14	13	14	13	53.2	53.2
P43235	P43235	7	7	7	Cathepsin K	CTSK	sp|P43235|CATK_HUMAN Cathepsin K OS=Homo sapiens OX=9606 GN=CTSK PE=1 SV=1	1	7	7	7	3	4	5	5	4	3	5	2	1	5	3	3	3	4	5	5	4	3	5	2	1	5	3	3	3	4	5	5	4	3	5	2	1	5	3	3	32.2	32.2
P07711	P07711	6	6	6	Cathepsin L1;Cathepsin L1 heavy chain;Cathepsin L1 light chain	CTSL	sp|P07711|CATL1_HUMAN Cathepsin L1 OS=Homo sapiens OX=9606 GN=CTSL PE=1 SV=2	1	6	6	6	5	5	5	5	6	5	4	5	4	4	5	5	5	5	5	5	6	5	4	5	4	4	5	5	5	5	5	5	6	5	4	5	4	4	5	5	27	27
Q9UBR2	Q9UBR2	6	6	6	Cathepsin Z	CTSZ	sp|Q9UBR2|CATZ_HUMAN Cathepsin Z OS=Homo sapiens OX=9606 GN=CTSZ PE=1 SV=1	1	6	6	6	3	4	3	3	3	2	5	4	5	4	3	4	3	4	3	3	3	2	5	4	5	4	3	4	3	4	3	3	3	2	5	4	5	4	3	4	25.4	25.4
P20645	P20645	3	3	3	Cation-dependent mannose-6-phosphate receptor	M6PR	sp|P20645|MPRD_HUMAN Cation-dependent mannose-6-phosphate receptor OS=Homo sapiens OX=9606 GN=M6PR PE=1 SV=1	1	3	3	3	3	1	2	1	2	2	3	3	3	1	0	2	3	1	2	1	2	2	3	3	3	1	0	2	3	1	2	1	2	2	3	3	3	1	0	2	15.2	15.2
P11717	P11717	38	38	38	Cation-independent mannose-6-phosphate receptor	IGF2R	sp|P11717|MPRI_HUMAN Cation-independent mannose-6-phosphate receptor OS=Homo sapiens OX=9606 GN=IGF2R PE=1 SV=3	1	38	38	38	22	19	23	25	26	26	31	30	30	23	20	23	22	19	23	25	26	26	31	30	30	23	20	23	22	19	23	25	26	26	31	30	30	23	20	23	20.4	20.4
Q03135	Q03135	5	5	5	Caveolin-1	CAV1	sp|Q03135|CAV1_HUMAN Caveolin-1 OS=Homo sapiens OX=9606 GN=CAV1 PE=1 SV=4	1	5	5	5	1	1	2	4	4	5	2	2	2	3	1	2	1	1	2	4	4	5	2	2	2	3	1	2	1	1	2	4	4	5	2	2	2	3	1	2	41	41
P51636	P51636	3	3	3	Caveolin-2	CAV2	sp|P51636|CAV2_HUMAN Caveolin-2 OS=Homo sapiens OX=9606 GN=CAV2 PE=1 SV=2	1	3	3	3	1	2	2	2	3	3	2	2	3	2	1	3	1	2	2	2	3	3	2	2	3	2	1	3	1	2	2	2	3	3	2	2	3	2	1	3	37.7	37.7
Q96F85	Q96F85	8	8	8	CB1 cannabinoid receptor-interacting protein 1	CNRIP1	sp|Q96F85|CNRP1_HUMAN CB1 cannabinoid receptor-interacting protein 1 OS=Homo sapiens OX=9606 GN=CNRIP1 PE=1 SV=1	1	8	8	8	6	5	6	5	5	4	6	6	7	6	5	5	6	5	6	5	5	4	6	6	7	6	5	5	6	5	6	5	5	4	6	6	7	6	5	5	54.9	54.9
O43310	O43310	7	7	7	CBP80/20-dependent translation initiation factor	CTIF	sp|O43310|CTIF_HUMAN CBP80/20-dependent translation initiation factor OS=Homo sapiens OX=9606 GN=CTIF PE=1 SV=1	1	7	7	7	4	3	4	5	5	3	5	6	6	5	4	4	4	3	4	5	5	3	5	6	6	5	4	4	4	3	4	5	5	3	5	6	6	5	4	4	21.1	21.1
Q96Q11	Q96Q11	12	12	12	CCA tRNA nucleotidyltransferase 1, mitochondrial	TRNT1	sp|Q96Q11|TRNT1_HUMAN CCA tRNA nucleotidyltransferase 1, mitochondrial OS=Homo sapiens OX=9606 GN=TRNT1 PE=1 SV=2	1	12	12	12	5	6	6	8	10	8	9	8	9	5	5	7	5	6	6	8	10	8	9	8	9	5	5	7	5	6	6	8	10	8	9	8	9	5	5	7	35.3	35.3
P17676	P17676	4	4	4	CCAAT/enhancer-binding protein beta	CEBPB	sp|P17676|CEBPB_HUMAN CCAAT/enhancer-binding protein beta OS=Homo sapiens OX=9606 GN=CEBPB PE=1 SV=2	1	4	4	4	3	3	4	3	3	3	3	3	3	2	3	3	3	3	4	3	3	3	3	3	3	2	3	3	3	3	4	3	3	3	3	3	3	2	3	3	20.9	20.9
P49716	P49716	2	2	2	CCAAT/enhancer-binding protein delta	CEBPD	sp|P49716|CEBPD_HUMAN CCAAT/enhancer-binding protein delta OS=Homo sapiens OX=9606 GN=CEBPD PE=1 SV=2	1	2	2	2	2	2	2	1	1	1	0	1	1	0	0	0	2	2	2	1	1	1	0	1	1	0	0	0	2	2	2	1	1	1	0	1	1	0	0	0	10.8	10.8
Q03701	Q03701	9	9	9	CCAAT/enhancer-binding protein zeta	CEBPZ	sp|Q03701|CEBPZ_HUMAN CCAAT/enhancer-binding protein zeta OS=Homo sapiens OX=9606 GN=CEBPZ PE=1 SV=3	1	9	9	9	6	5	5	6	6	5	7	7	6	8	5	6	6	5	5	6	6	5	7	7	6	8	5	6	6	5	5	6	6	5	7	7	6	8	5	6	10.8	10.8
A5YKK6	A5YKK6	25	25	25	CCR4-NOT transcription complex subunit 1	CNOT1	sp|A5YKK6|CNOT1_HUMAN CCR4-NOT transcription complex subunit 1 OS=Homo sapiens OX=9606 GN=CNOT1 PE=1 SV=2	1	25	25	25	9	11	12	15	14	19	19	16	16	11	9	14	9	11	12	15	14	19	19	16	16	11	9	14	9	11	12	15	14	19	19	16	16	11	9	14	13.9	13.9
Q9H9A5	Q9H9A5	6	6	6	CCR4-NOT transcription complex subunit 10	CNOT10	sp|Q9H9A5|CNO10_HUMAN CCR4-NOT transcription complex subunit 10 OS=Homo sapiens OX=9606 GN=CNOT10 PE=1 SV=1	1	6	6	6	5	3	4	3	3	4	4	4	2	4	3	3	5	3	4	3	3	4	4	4	2	4	3	3	5	3	4	3	3	4	4	4	2	4	3	3	15.5	15.5
O75175	O75175	7	7	7	CCR4-NOT transcription complex subunit 3	CNOT3	sp|O75175|CNOT3_HUMAN CCR4-NOT transcription complex subunit 3 OS=Homo sapiens OX=9606 GN=CNOT3 PE=1 SV=1	1	7	7	7	7	6	7	6	6	6	5	6	5	7	7	6	7	6	7	6	6	6	5	6	5	7	7	6	7	6	7	6	6	6	5	6	5	7	7	6	15.3	15.3
O95628	O95628	4	4	4	CCR4-NOT transcription complex subunit 4	CNOT4	sp|O95628|CNOT4_HUMAN CCR4-NOT transcription complex subunit 4 OS=Homo sapiens OX=9606 GN=CNOT4 PE=1 SV=3	1	4	4	4	3	3	3	2	2	2	3	3	3	2	3	3	3	3	3	2	2	2	3	3	3	2	3	3	3	3	3	2	2	2	3	3	3	2	3	3	10.8	10.8
Q9UFF9	Q9UFF9	2	2	2	CCR4-NOT transcription complex subunit 8	CNOT8	sp|Q9UFF9|CNOT8_HUMAN CCR4-NOT transcription complex subunit 8 OS=Homo sapiens OX=9606 GN=CNOT8 PE=1 SV=1	1	2	2	2	1	1	2	2	1	1	2	1	2	2	1	1	1	1	2	2	1	1	2	1	2	2	1	1	1	1	2	2	1	1	2	1	2	2	1	1	8.6	8.6
Q6YHK3	Q6YHK3	25	25	25	CD109 antigen	CD109	sp|Q6YHK3|CD109_HUMAN CD109 antigen OS=Homo sapiens OX=9606 GN=CD109 PE=1 SV=2	1	25	25	25	13	13	18	23	20	21	14	15	11	19	16	18	13	13	18	23	20	21	14	15	11	19	16	18	13	13	18	23	20	21	14	15	11	19	16	18	23.8	23.8
P48509	P48509	2	2	2	CD151 antigen	CD151	sp|P48509|CD151_HUMAN CD151 antigen OS=Homo sapiens OX=9606 GN=CD151 PE=1 SV=3	1	2	2	2	0	0	1	1	2	2	0	0	1	2	0	0	0	0	1	1	2	2	0	0	1	2	0	0	0	0	1	1	2	2	0	0	1	2	0	0	15	15
Q13740	Q13740	17	17	17	CD166 antigen	ALCAM	sp|Q13740|CD166_HUMAN CD166 antigen OS=Homo sapiens OX=9606 GN=ALCAM PE=1 SV=2	1	17	17	17	16	15	16	16	15	17	12	13	11	13	12	14	16	15	16	16	15	17	12	13	11	13	12	14	16	15	16	16	15	17	12	13	11	13	12	14	40.1	40.1
O95400	O95400	4	4	4	CD2 antigen cytoplasmic tail-binding protein 2	CD2BP2	sp|O95400|CD2B2_HUMAN CD2 antigen cytoplasmic tail-binding protein 2 OS=Homo sapiens OX=9606 GN=CD2BP2 PE=1 SV=1	1	4	4	4	3	3	4	3	3	4	3	3	4	4	3	4	3	3	4	3	3	4	3	3	4	4	3	4	3	3	4	3	3	4	3	3	4	4	3	4	14.1	14.1
Q9Y5K6	Q9Y5K6	14	14	14	CD2-associated protein	CD2AP	sp|Q9Y5K6|CD2AP_HUMAN CD2-associated protein OS=Homo sapiens OX=9606 GN=CD2AP PE=1 SV=1	1	14	14	14	8	10	10	9	9	9	12	11	13	11	8	11	8	10	10	9	9	9	12	11	13	11	8	11	8	10	10	9	9	9	12	11	13	11	8	11	32.7	32.7
Q8IX05	Q8IX05	2	2	2	CD302 antigen	CD302	sp|Q8IX05|CD302_HUMAN CD302 antigen OS=Homo sapiens OX=9606 GN=CD302 PE=1 SV=1	1	2	2	2	1	0	2	1	1	1	2	1	0	1	1	0	1	0	2	1	1	1	2	1	0	1	1	0	1	0	2	1	1	1	2	1	0	1	1	0	6.5	6.5
P16070	P16070	13	13	13	CD44 antigen	CD44	sp|P16070|CD44_HUMAN CD44 antigen OS=Homo sapiens OX=9606 GN=CD44 PE=1 SV=3	1	13	13	13	11	13	11	9	9	9	8	8	8	8	8	9	11	13	11	9	9	9	8	8	8	8	8	9	11	13	11	9	9	9	8	8	8	8	8	9	14.6	14.6
P13987	P13987	6	6	6	CD59 glycoprotein	CD59	sp|P13987|CD59_HUMAN CD59 glycoprotein OS=Homo sapiens OX=9606 GN=CD59 PE=1 SV=1	1	6	6	6	5	6	6	6	6	6	4	4	6	5	5	5	5	6	6	6	6	6	4	4	6	5	5	5	5	6	6	6	6	6	4	4	6	5	5	5	34.4	34.4
P60033	P60033	2	2	2	CD81 antigen	CD81	sp|P60033|CD81_HUMAN CD81 antigen OS=Homo sapiens OX=9606 GN=CD81 PE=1 SV=1	1	2	2	2	2	2	2	2	2	2	2	2	2	2	2	2	2	2	2	2	2	2	2	2	2	2	2	2	2	2	2	2	2	2	2	2	2	2	2	2	18.2	18.2
P21926	P21926	4	4	4	CD9 antigen	CD9	sp|P21926|CD9_HUMAN CD9 antigen OS=Homo sapiens OX=9606 GN=CD9 PE=1 SV=4	1	4	4	4	2	2	3	3	4	4	2	3	3	2	2	3	2	2	3	3	4	4	2	3	3	2	2	3	2	2	3	3	4	4	2	3	3	2	2	3	15.4	15.4
P48960;Q9UHX3	P48960	13;1	13;1	13;1	CD97 antigen;CD97 antigen subunit alpha;CD97 antigen subunit beta	CD97	sp|P48960|CD97_HUMAN CD97 antigen OS=Homo sapiens OX=9606 GN=CD97 PE=1 SV=4	2	13	13	13	9	11	11	12	12	12	7	7	7	10	6	9	9	11	11	12	12	12	7	7	7	10	6	9	9	11	11	12	12	12	7	7	7	10	6	9	24.3	24.3
P14209	P14209	5	5	5	CD99 antigen	CD99	sp|P14209|CD99_HUMAN CD99 antigen OS=Homo sapiens OX=9606 GN=CD99 PE=1 SV=1	1	5	5	5	5	5	3	2	2	2	2	2	2	3	4	3	5	5	3	2	2	2	2	2	2	3	4	3	5	5	3	2	2	2	2	2	2	3	4	3	40	40
Q8TCZ2	Q8TCZ2	3	3	3	CD99 antigen-like protein 2	CD99L2	sp|Q8TCZ2|C99L2_HUMAN CD99 antigen-like protein 2 OS=Homo sapiens OX=9606 GN=CD99L2 PE=1 SV=1	1	3	3	3	3	3	3	3	3	3	3	3	3	3	3	3	3	3	3	3	3	3	3	3	3	3	3	3	3	3	3	3	3	3	3	3	3	3	3	3	19.1	19.1
Q00587	Q00587	4	4	4	Cdc42 effector protein 1	CDC42EP1	sp|Q00587|BORG5_HUMAN Cdc42 effector protein 1 OS=Homo sapiens OX=9606 GN=CDC42EP1 PE=1 SV=1	1	4	4	4	2	3	2	3	2	4	3	3	4	3	2	2	2	3	2	3	2	4	3	3	4	3	2	2	2	3	2	3	2	4	3	3	4	3	2	2	19.7	19.7
O14613	O14613	2	2	2	Cdc42 effector protein 2	CDC42EP2	sp|O14613|BORG1_HUMAN Cdc42 effector protein 2 OS=Homo sapiens OX=9606 GN=CDC42EP2 PE=1 SV=1	1	2	2	2	1	1	2	2	2	2	2	2	2	1	1	1	1	1	2	2	2	2	2	2	2	1	1	1	1	1	2	2	2	2	2	2	2	1	1	1	8.6	8.6
Q9UKI2	Q9UKI2	5	5	5	Cdc42 effector protein 3	CDC42EP3	sp|Q9UKI2|BORG2_HUMAN Cdc42 effector protein 3 OS=Homo sapiens OX=9606 GN=CDC42EP3 PE=1 SV=1	1	5	5	5	2	1	1	2	2	2	2	3	3	3	3	2	2	1	1	2	2	2	2	3	3	3	3	2	2	1	1	2	2	2	2	3	3	3	3	2	32.7	32.7
Q9H3Q1	Q9H3Q1	9	9	9	Cdc42 effector protein 4	CDC42EP4	sp|Q9H3Q1|BORG4_HUMAN Cdc42 effector protein 4 OS=Homo sapiens OX=9606 GN=CDC42EP4 PE=1 SV=1	1	9	9	9	6	6	7	8	8	6	5	4	5	8	7	8	6	6	7	8	8	6	5	4	5	8	7	8	6	6	7	8	8	6	5	4	5	8	7	8	32.3	32.3
Q15642	Q15642	9	9	9	Cdc42-interacting protein 4	TRIP10	sp|Q15642|CIP4_HUMAN Cdc42-interacting protein 4 OS=Homo sapiens OX=9606 GN=TRIP10 PE=1 SV=3	1	9	9	9	9	7	8	8	7	8	7	7	8	7	5	7	9	7	8	8	7	8	7	7	8	7	5	7	9	7	8	8	7	8	7	7	8	7	5	7	22.1	22.1
Q9NZ45	Q9NZ45	3	3	3	CDGSH iron-sulfur domain-containing protein 1	CISD1	sp|Q9NZ45|CISD1_HUMAN CDGSH iron-sulfur domain-containing protein 1 OS=Homo sapiens OX=9606 GN=CISD1 PE=1 SV=1	1	3	3	3	3	2	3	2	2	3	3	3	3	3	3	3	3	2	3	2	2	3	3	3	3	3	3	3	3	2	3	2	2	3	3	3	3	3	3	3	34.3	34.3
Q8N5K1	Q8N5K1	3	3	3	CDGSH iron-sulfur domain-containing protein 2	CISD2	sp|Q8N5K1|CISD2_HUMAN CDGSH iron-sulfur domain-containing protein 2 OS=Homo sapiens OX=9606 GN=CISD2 PE=1 SV=1	1	3	3	3	3	3	3	3	3	3	3	3	3	3	3	3	3	3	3	3	3	3	3	3	3	3	3	3	3	3	3	3	3	3	3	3	3	3	3	3	27.4	27.4
Q96SN8	Q96SN8	2	2	2	CDK5 regulatory subunit-associated protein 2	CDK5RAP2	sp|Q96SN8|CK5P2_HUMAN CDK5 regulatory subunit-associated protein 2 OS=Homo sapiens OX=9606 GN=CDK5RAP2 PE=1 SV=5	1	2	2	2	1	2	0	1	1	0	0	1	1	1	2	2	1	2	0	1	1	0	0	1	1	1	2	2	1	2	0	1	1	0	0	1	1	1	2	2	1.6	1.6
Q96JB5	Q96JB5	9	9	9	CDK5 regulatory subunit-associated protein 3	CDK5RAP3	sp|Q96JB5|CK5P3_HUMAN CDK5 regulatory subunit-associated protein 3 OS=Homo sapiens OX=9606 GN=CDK5RAP3 PE=1 SV=2	1	9	9	9	5	6	5	6	8	8	5	5	4	5	4	7	5	6	5	6	8	8	5	5	4	5	4	7	5	6	5	6	8	8	5	5	4	5	4	7	20.9	20.9
P51948	P51948	3	3	3	CDK-activating kinase assembly factor MAT1	MNAT1	sp|P51948|MAT1_HUMAN CDK-activating kinase assembly factor MAT1 OS=Homo sapiens OX=9606 GN=MNAT1 PE=1 SV=1	1	3	3	3	3	2	2	1	2	1	1	1	2	1	2	1	3	2	2	1	2	1	1	1	2	1	2	1	3	2	2	1	2	1	1	1	2	1	2	1	16.8	16.8
Q9NXV6	Q9NXV6	12	12	12	CDKN2A-interacting protein	CDKN2AIP	sp|Q9NXV6|CARF_HUMAN CDKN2A-interacting protein OS=Homo sapiens OX=9606 GN=CDKN2AIP PE=1 SV=3	1	12	12	12	7	10	10	8	9	10	6	6	7	8	5	9	7	10	10	8	9	10	6	6	7	8	5	9	7	10	10	8	9	10	6	6	7	8	5	9	32.1	32.1
Q96HQ2	Q96HQ2	3	3	3	CDKN2AIP N-terminal-like protein	CDKN2AIPNL	sp|Q96HQ2|C2AIL_HUMAN CDKN2AIP N-terminal-like protein OS=Homo sapiens OX=9606 GN=CDKN2AIPNL PE=1 SV=1	1	3	3	3	3	1	2	3	3	1	0	2	1	2	1	2	3	1	2	3	3	1	0	2	1	2	1	2	3	1	2	3	3	1	0	2	1	2	1	2	46.6	46.6
Q8N163	Q8N163	15	15	15	Cell cycle and apoptosis regulator protein 2	CCAR2	sp|Q8N163|CCAR2_HUMAN Cell cycle and apoptosis regulator protein 2 OS=Homo sapiens OX=9606 GN=CCAR2 PE=1 SV=2	1	15	15	15	13	12	15	12	13	14	11	13	13	14	12	14	13	12	15	12	13	14	11	13	13	14	12	14	13	12	15	12	13	14	11	13	13	14	12	14	23.5	23.5
Q9NV96;Q3MIR4	Q9NV96	5;1	5;1	5;1	Cell cycle control protein 50A	TMEM30A	sp|Q9NV96|CC50A_HUMAN Cell cycle control protein 50A OS=Homo sapiens OX=9606 GN=TMEM30A PE=1 SV=1	2	5	5	5	1	2	3	4	4	3	4	4	3	2	3	2	1	2	3	4	4	3	4	4	3	2	3	2	1	2	3	4	4	3	4	4	3	2	3	2	16.1	16.1
Q8N111	Q8N111	2	2	2	Cell cycle exit and neuronal differentiation protein 1	CEND1	sp|Q8N111|CEND_HUMAN Cell cycle exit and neuronal differentiation protein 1 OS=Homo sapiens OX=9606 GN=CEND1 PE=1 SV=1	1	2	2	2	1	1	1	0	0	0	0	1	0	0	1	0	1	1	1	0	0	0	0	1	0	0	1	0	1	1	1	0	0	0	0	1	0	0	1	0	24.2	24.2
Q9ULG6	Q9ULG6	3	3	3	Cell cycle progression protein 1	CCPG1	sp|Q9ULG6|CCPG1_HUMAN Cell cycle progression protein 1 OS=Homo sapiens OX=9606 GN=CCPG1 PE=1 SV=3	1	3	3	3	1	0	1	1	1	1	1	1	3	2	2	2	1	0	1	1	1	1	1	1	3	2	2	2	1	0	1	1	1	1	1	1	3	2	2	2	5.8	5.8
Q9NQS1	Q9NQS1	8	8	8	Cell death regulator Aven	AVEN	sp|Q9NQS1|AVEN_HUMAN Cell death regulator Aven OS=Homo sapiens OX=9606 GN=AVEN PE=1 SV=1	1	8	8	8	5	4	5	5	5	6	6	5	6	4	3	5	5	4	5	5	5	6	6	5	6	4	3	5	5	4	5	5	5	6	6	5	6	4	3	5	35.4	35.4
Q92600	Q92600	3	3	3	Cell differentiation protein RCD1 homolog	RQCD1	sp|Q92600|CNOT9_HUMAN CCR4-NOT transcription complex subunit 9 OS=Homo sapiens OX=9606 GN=CNOT9 PE=1 SV=1	1	3	3	3	1	1	2	2	1	1	3	2	2	2	2	1	1	1	2	2	1	1	3	2	2	2	2	1	1	1	2	2	1	1	3	2	2	2	2	1	16.1	16.1
P60953	P60953	6	6	6	Cell division control protein 42 homolog	CDC42	sp|P60953|CDC42_HUMAN Cell division control protein 42 homolog OS=Homo sapiens OX=9606 GN=CDC42 PE=1 SV=2	1	6	6	6	5	5	6	4	6	6	5	6	6	6	4	5	5	5	6	4	6	6	5	6	6	6	4	5	5	5	6	4	6	6	5	6	6	6	4	5	33	33
Q99459	Q99459	26	26	26	Cell division cycle 5-like protein	CDC5L	sp|Q99459|CDC5L_HUMAN Cell division cycle 5-like protein OS=Homo sapiens OX=9606 GN=CDC5L PE=1 SV=2	1	26	26	26	23	20	23	21	24	24	19	19	20	23	20	21	23	20	23	21	24	24	19	19	20	23	20	21	23	20	23	21	24	24	19	19	20	23	20	21	47.8	47.8
Q8IX12	Q8IX12	16	16	16	Cell division cycle and apoptosis regulator protein 1	CCAR1	sp|Q8IX12|CCAR1_HUMAN Cell division cycle and apoptosis regulator protein 1 OS=Homo sapiens OX=9606 GN=CCAR1 PE=1 SV=2	1	16	16	16	11	11	12	12	12	11	10	10	11	14	8	11	11	11	12	12	12	11	10	10	11	14	8	11	11	11	12	12	12	11	10	10	11	14	8	11	19	19
O75794	O75794	3	3	3	Cell division cycle protein 123 homolog	CDC123	sp|O75794|CD123_HUMAN Cell division cycle protein 123 homolog OS=Homo sapiens OX=9606 GN=CDC123 PE=1 SV=1	1	3	3	3	2	2	2	3	1	3	2	2	3	2	2	2	2	2	2	3	1	3	2	2	3	2	2	2	2	2	2	3	1	3	2	2	3	2	2	2	11	11
Q13042	Q13042	5	5	5	Cell division cycle protein 16 homolog	CDC16	sp|Q13042|CDC16_HUMAN Cell division cycle protein 16 homolog OS=Homo sapiens OX=9606 GN=CDC16 PE=1 SV=2	1	5	5	5	5	4	4	5	5	5	3	4	4	4	4	4	5	4	4	5	5	5	3	4	4	4	4	4	5	4	4	5	5	5	3	4	4	4	4	4	10.8	10.8
Q12834	Q12834	3	3	3	Cell division cycle protein 20 homolog	CDC20	sp|Q12834|CDC20_HUMAN Cell division cycle protein 20 homolog OS=Homo sapiens OX=9606 GN=CDC20 PE=1 SV=2	1	3	3	3	2	2	2	1	1	1	1	2	3	1	2	2	2	2	2	1	1	1	1	2	3	1	2	2	2	2	2	1	1	1	1	2	3	1	2	2	8.4	8.4
Q9UJX2	Q9UJX2	2	2	2	Cell division cycle protein 23 homolog	CDC23	sp|Q9UJX2|CDC23_HUMAN Cell division cycle protein 23 homolog OS=Homo sapiens OX=9606 GN=CDC23 PE=1 SV=3	1	2	2	2	0	1	1	2	1	1	1	1	1	1	1	1	0	1	1	2	1	1	1	1	1	1	1	1	0	1	1	2	1	1	1	1	1	1	1	1	5.4	5.4
P30260	P30260	7	7	7	Cell division cycle protein 27 homolog	CDC27	sp|P30260|CDC27_HUMAN Cell division cycle protein 27 homolog OS=Homo sapiens OX=9606 GN=CDC27 PE=1 SV=2	1	7	7	7	4	4	7	4	7	7	3	5	5	3	2	4	4	4	7	4	7	7	3	5	5	3	2	4	4	4	7	4	7	7	3	5	5	3	2	4	14.8	14.8
Q69YH5	Q69YH5	4	4	4	Cell division cycle-associated protein 2	CDCA2	sp|Q69YH5|CDCA2_HUMAN Cell division cycle-associated protein 2 OS=Homo sapiens OX=9606 GN=CDCA2 PE=1 SV=2	1	4	4	4	0	0	3	1	1	0	0	0	0	0	0	0	0	0	3	1	1	0	0	0	0	0	0	0	0	0	3	1	1	0	0	0	0	0	0	0	7.6	7.6
Q9NX58	Q9NX58	11	11	11	Cell growth-regulating nucleolar protein	LYAR	sp|Q9NX58|LYAR_HUMAN Cell growth-regulating nucleolar protein OS=Homo sapiens OX=9606 GN=LYAR PE=1 SV=2	1	11	11	11	9	10	11	8	7	9	8	9	8	8	8	8	9	10	11	8	7	9	8	9	8	8	8	8	9	10	11	8	7	9	8	9	8	8	8	8	26.1	26.1
Q8WUJ3	Q8WUJ3	19	19	19	Cell migration-inducing and hyaluronan-binding protein	CEMIP	sp|Q8WUJ3|CEMIP_HUMAN Cell migration-inducing and hyaluronan-binding protein OS=Homo sapiens OX=9606 GN=CEMIP PE=1 SV=2	1	19	19	19	11	10	14	10	8	4	12	12	12	15	11	15	11	10	14	10	8	4	12	12	12	15	11	15	11	10	14	10	8	4	12	12	12	15	11	15	17.8	17.8
P43121	P43121	9	9	9	Cell surface glycoprotein MUC18	MCAM	sp|P43121|MUC18_HUMAN Cell surface glycoprotein MUC18 OS=Homo sapiens OX=9606 GN=MCAM PE=1 SV=2	1	9	9	9	5	4	4	0	1	0	4	8	5	5	2	6	5	4	4	0	1	0	4	8	5	5	2	6	5	4	4	0	1	0	4	8	5	5	2	6	18.7	18.7
P62633	P62633	10	10	10	Cellular nucleic acid-binding protein	CNBP	sp|P62633|CNBP_HUMAN Cellular nucleic acid-binding protein OS=Homo sapiens OX=9606 GN=CNBP PE=1 SV=1	1	10	10	10	10	10	10	9	9	9	7	7	6	9	10	10	10	10	10	9	9	9	7	7	6	9	10	10	10	10	10	9	9	9	7	7	6	9	10	10	53.7	53.7
P29762	P29762	3	2	2	Cellular retinoic acid-binding protein 1	CRABP1	sp|P29762|RABP1_HUMAN Cellular retinoic acid-binding protein 1 OS=Homo sapiens OX=9606 GN=CRABP1 PE=1 SV=2	1	3	2	2	2	2	2	3	2	2	1	2	2	2	2	1	1	1	1	2	1	1	1	1	1	1	1	1	1	1	1	2	1	1	1	1	1	1	1	1	27	17.5
P29373	P29373	10	10	9	Cellular retinoic acid-binding protein 2	CRABP2	sp|P29373|RABP2_HUMAN Cellular retinoic acid-binding protein 2 OS=Homo sapiens OX=9606 GN=CRABP2 PE=1 SV=2	1	10	10	9	8	8	9	10	8	10	7	8	8	9	9	8	8	8	9	10	8	10	7	8	8	9	9	8	7	7	8	9	7	9	7	7	7	8	8	8	53.6	53.6
P41208;Q12798	P41208	3;1	3;1	3;1	Centrin-2	CETN2	sp|P41208|CETN2_HUMAN Centrin-2 OS=Homo sapiens OX=9606 GN=CETN2 PE=1 SV=1	2	3	3	3	2	2	3	2	2	2	1	3	1	1	0	2	2	2	3	2	2	2	1	3	1	1	0	2	2	2	3	2	2	2	1	3	1	1	0	2	34.3	34.3
Q7Z7A1	Q7Z7A1	4	4	4	Centriolin	CNTRL	sp|Q7Z7A1|CNTRL_HUMAN Centriolin OS=Homo sapiens OX=9606 GN=CNTRL PE=1 SV=2	1	4	4	4	1	2	0	1	1	2	1	1	0	1	3	2	1	2	0	1	1	2	1	1	0	1	3	2	1	2	0	1	1	2	1	1	0	1	3	2	2.2	2.2
Q03188	Q03188	4	4	4	Centromere protein C	CENPC	sp|Q03188|CENPC_HUMAN Centromere protein C OS=Homo sapiens OX=9606 GN=CENPC PE=1 SV=2	1	4	4	4	1	1	0	0	2	2	0	1	1	3	1	1	1	1	0	0	2	2	0	1	1	3	1	1	1	1	0	0	2	2	0	1	1	3	1	1	4.7	4.7
P49454	P49454	31	31	31	Centromere protein F	CENPF	sp|P49454|CENPF_HUMAN Centromere protein F OS=Homo sapiens OX=9606 GN=CENPF PE=1 SV=3	1	31	31	31	21	20	23	17	16	14	3	9	5	19	15	17	21	20	23	17	16	14	3	9	5	19	15	17	21	20	23	17	16	14	3	9	5	19	15	17	13.6	13.6
Q9H3R5	Q9H3R5	2	2	2	Centromere protein H	CENPH	sp|Q9H3R5|CENPH_HUMAN Centromere protein H OS=Homo sapiens OX=9606 GN=CENPH PE=1 SV=1	1	2	2	2	0	0	0	1	1	1	2	2	1	2	2	2	0	0	0	1	1	1	2	2	1	2	2	2	0	0	0	1	1	1	2	2	1	2	2	2	10.9	10.9
Q7L2Z9	Q7L2Z9	2	2	2	Centromere protein Q	CENPQ	sp|Q7L2Z9|CENPQ_HUMAN Centromere protein Q OS=Homo sapiens OX=9606 GN=CENPQ PE=1 SV=1	1	2	2	2	1	1	1	0	0	2	0	0	0	0	1	1	1	1	1	0	0	2	0	0	0	0	1	1	1	1	1	0	0	2	0	0	0	0	1	1	8.6	8.6
Q71F23	Q71F23	3	3	3	Centromere protein U	CENPU	sp|Q71F23|CENPU_HUMAN Centromere protein U OS=Homo sapiens OX=9606 GN=CENPU PE=1 SV=1	1	3	3	3	1	1	1	2	1	1	1	1	0	1	2	1	1	1	1	2	1	1	1	1	0	1	2	1	1	1	1	2	1	1	1	1	0	1	2	1	9.8	9.8
Q7Z7K6	Q7Z7K6	3	3	3	Centromere protein V	CENPV	sp|Q7Z7K6|CENPV_HUMAN Centromere protein V OS=Homo sapiens OX=9606 GN=CENPV PE=1 SV=1	1	3	3	3	1	1	1	0	0	0	3	3	3	1	1	0	1	1	1	0	0	0	3	3	3	1	1	0	1	1	1	0	0	0	3	3	3	1	1	0	16.7	16.7
O43264	O43264	17	17	17	Centromere/kinetochore protein zw10 homolog	ZW10	sp|O43264|ZW10_HUMAN Centromere/kinetochore protein zw10 homolog OS=Homo sapiens OX=9606 GN=ZW10 PE=1 SV=3	1	17	17	17	13	11	12	13	14	14	12	12	10	12	11	11	13	11	12	13	14	14	12	12	10	12	11	11	13	11	12	13	14	14	12	12	10	12	11	11	28.5	28.5
Q02224	Q02224	4	4	4	Centromere-associated protein E	CENPE	sp|Q02224|CENPE_HUMAN Centromere-associated protein E OS=Homo sapiens OX=9606 GN=CENPE PE=1 SV=2	1	4	4	4	3	4	3	1	2	2	0	1	0	2	1	2	3	4	3	1	2	2	0	1	0	2	1	2	3	4	3	1	2	2	0	1	0	2	1	2	2.1	2.1
Q8N8E3	Q8N8E3	4	4	4	Centrosomal protein of 112 kDa	CEP112	sp|Q8N8E3|CE112_HUMAN Centrosomal protein of 112 kDa OS=Homo sapiens OX=9606 GN=CEP112 PE=1 SV=2	1	4	4	4	1	1	2	2	1	2	2	1	1	1	3	3	1	1	2	2	1	2	2	1	1	1	3	3	1	1	2	2	1	2	2	1	1	1	3	3	6.1	6.1
Q9UPN4	Q9UPN4	5	5	5	Centrosomal protein of 131 kDa	CEP131	sp|Q9UPN4|CP131_HUMAN Centrosomal protein of 131 kDa OS=Homo sapiens OX=9606 GN=CEP131 PE=1 SV=3	1	5	5	5	1	1	1	2	1	2	1	1	1	2	1	2	1	1	1	2	1	2	1	1	1	2	1	2	1	1	1	2	1	2	1	1	1	2	1	2	6.6	6.6
Q9UPV0	Q9UPV0	3	3	3	Centrosomal protein of 164 kDa	CEP164	sp|Q9UPV0|CE164_HUMAN Centrosomal protein of 164 kDa OS=Homo sapiens OX=9606 GN=CEP164 PE=1 SV=3	1	3	3	3	0	0	3	0	0	0	3	1	2	2	1	1	0	0	3	0	0	0	3	1	2	2	1	1	0	0	3	0	0	0	3	1	2	2	1	1	3.2	3.2
Q5SW79;Q96L14	Q5SW79	42;6	42;6	42;6	Centrosomal protein of 170 kDa	CEP170	sp|Q5SW79|CE170_HUMAN Centrosomal protein of 170 kDa OS=Homo sapiens OX=9606 GN=CEP170 PE=1 SV=1	2	42	42	42	37	38	35	29	30	31	33	35	33	35	32	36	37	38	35	29	30	31	33	35	33	35	32	36	37	38	35	29	30	31	33	35	33	35	32	36	35.9	35.9
Q9Y4F5	Q9Y4F5	5	5	5	Centrosomal protein of 170 kDa protein B	CEP170B	sp|Q9Y4F5|C170B_HUMAN Centrosomal protein of 170 kDa protein B OS=Homo sapiens OX=9606 GN=CEP170B PE=1 SV=4	1	5	5	5	4	3	5	4	3	4	3	4	4	4	3	3	4	3	5	4	3	4	3	4	4	4	3	3	4	3	5	4	3	4	3	4	4	4	3	3	5.2	5.2
Q8TEP8	Q8TEP8	3	3	3	Centrosomal protein of 192 kDa	CEP192	sp|Q8TEP8|CE192_HUMAN Centrosomal protein of 192 kDa OS=Homo sapiens OX=9606 GN=CEP192 PE=1 SV=3	1	3	3	3	1	1	2	1	1	2	1	1	1	1	1	1	1	1	2	1	1	2	1	1	1	1	1	1	1	1	2	1	1	2	1	1	1	1	1	1	1.5	1.5
O15078	O15078	4	4	4	Centrosomal protein of 290 kDa	CEP290	sp|O15078|CE290_HUMAN Centrosomal protein of 290 kDa OS=Homo sapiens OX=9606 GN=CEP290 PE=1 SV=2	1	4	4	4	2	1	1	2	2	1	1	1	1	3	2	2	2	1	1	2	2	1	1	1	1	3	2	2	2	1	1	2	2	1	1	1	1	3	2	2	2.2	2.2
Q9BYV8	Q9BYV8	2	2	2	Centrosomal protein of 41 kDa	CEP41	sp|Q9BYV8|CEP41_HUMAN Centrosomal protein of 41 kDa OS=Homo sapiens OX=9606 GN=CEP41 PE=1 SV=1	1	2	2	2	1	0	1	1	0	0	1	1	2	1	1	0	1	0	1	1	0	0	1	1	2	1	1	0	1	0	1	1	0	0	1	1	2	1	1	0	6.7	6.7
Q9C0F1	Q9C0F1	3	3	3	Centrosomal protein of 44 kDa	CEP44	sp|Q9C0F1|CEP44_HUMAN Centrosomal protein of 44 kDa OS=Homo sapiens OX=9606 GN=CEP44 PE=1 SV=2	1	3	3	3	2	1	3	3	2	3	2	2	1	3	1	2	2	1	3	3	2	3	2	2	1	3	1	2	2	1	3	3	2	3	2	2	1	3	1	2	13.1	13.1
Q53EZ4	Q53EZ4	6	6	6	Centrosomal protein of 55 kDa	CEP55	sp|Q53EZ4|CEP55_HUMAN Centrosomal protein of 55 kDa OS=Homo sapiens OX=9606 GN=CEP55 PE=1 SV=3	1	6	6	6	3	4	2	0	4	2	0	1	0	2	4	1	3	4	2	0	4	2	0	1	0	2	4	1	3	4	2	0	4	2	0	1	0	2	4	1	20.7	20.7
Q5JTW2	Q5JTW2	2	2	2	Centrosomal protein of 78 kDa	CEP78	sp|Q5JTW2|CEP78_HUMAN Centrosomal protein of 78 kDa OS=Homo sapiens OX=9606 GN=CEP78 PE=1 SV=1	1	2	2	2	2	2	2	2	2	2	1	1	1	2	1	2	2	2	2	2	2	2	1	1	1	2	1	2	2	2	2	2	2	2	1	1	1	2	1	2	5.8	5.8
Q5SZL2	Q5SZL2	3	3	3	Centrosomal protein of 85 kDa-like	CEP85L	sp|Q5SZL2|CE85L_HUMAN Centrosomal protein of 85 kDa-like OS=Homo sapiens OX=9606 GN=CEP85L PE=1 SV=1	1	3	3	3	2	2	2	2	1	2	0	3	1	1	2	2	2	2	2	2	1	2	0	3	1	1	2	2	2	2	2	2	1	2	0	3	1	1	2	2	6.1	6.1
Q96ST8	Q96ST8	3	3	3	Centrosomal protein of 89 kDa	CEP89	sp|Q96ST8|CEP89_HUMAN Centrosomal protein of 89 kDa OS=Homo sapiens OX=9606 GN=CEP89 PE=1 SV=3	1	3	3	3	3	2	2	2	2	2	0	1	1	2	2	2	3	2	2	2	2	2	0	1	1	2	2	2	3	2	2	2	2	2	0	1	1	2	2	2	5.6	5.6
Q8IW35	Q8IW35	6	6	6	Centrosomal protein of 97 kDa	CEP97	sp|Q8IW35|CEP97_HUMAN Centrosomal protein of 97 kDa OS=Homo sapiens OX=9606 GN=CEP97 PE=1 SV=1	1	6	6	6	2	4	2	1	4	4	3	3	3	3	3	1	2	4	2	1	4	4	3	3	3	3	3	1	2	4	2	1	4	4	3	3	3	3	3	1	15.3	15.3
Q5VT06	Q5VT06	4	4	4	Centrosome-associated protein 350	CEP350	sp|Q5VT06|CE350_HUMAN Centrosome-associated protein 350 OS=Homo sapiens OX=9606 GN=CEP350 PE=1 SV=1	1	4	4	4	3	3	3	2	3	2	1	2	3	4	4	4	3	3	3	2	3	2	1	2	3	4	4	4	3	3	3	2	3	2	1	2	3	4	4	4	2.2	2.2
Q9BV73	Q9BV73	8	8	8	Centrosome-associated protein CEP250	CEP250	sp|Q9BV73|CP250_HUMAN Centrosome-associated protein CEP250 OS=Homo sapiens OX=9606 GN=CEP250 PE=1 SV=2	1	8	8	8	3	2	2	2	3	2	2	3	2	2	3	3	3	2	2	2	3	2	2	3	2	2	3	3	3	2	2	2	3	2	2	3	2	2	3	3	4.3	4.3
Q96G23	Q96G23	2	2	2	Ceramide synthase 2	CERS2	sp|Q96G23|CERS2_HUMAN Ceramide synthase 2 OS=Homo sapiens OX=9606 GN=CERS2 PE=1 SV=1	1	2	2	2	0	0	0	1	0	0	2	1	1	1	1	2	0	0	0	1	0	0	2	1	1	1	1	2	0	0	0	1	0	0	2	1	1	1	1	2	6.6	6.6
Q01850	Q01850	6	6	6	Cerebellar degeneration-related protein 2	CDR2	sp|Q01850|CDR2_HUMAN Cerebellar degeneration-related protein 2 OS=Homo sapiens OX=9606 GN=CDR2 PE=1 SV=2	1	6	6	6	2	2	3	2	2	2	4	4	4	4	3	2	2	2	3	2	2	2	4	4	4	4	3	2	2	2	3	2	2	2	4	4	4	4	3	2	16.1	16.1
Q86X02	Q86X02	3	3	3	Cerebellar degeneration-related protein 2-like	CDR2L	sp|Q86X02|CDR2L_HUMAN Cerebellar degeneration-related protein 2-like OS=Homo sapiens OX=9606 GN=CDR2L PE=1 SV=2	1	3	3	3	2	2	2	2	2	2	2	2	1	2	1	3	2	2	2	2	2	2	2	2	1	2	1	3	2	2	2	2	2	2	2	2	1	2	1	3	10.8	10.8
Q9BSQ5	Q9BSQ5	2	2	2	Cerebral cavernous malformations 2 protein	CCM2	sp|Q9BSQ5|CCM2_HUMAN Cerebral cavernous malformations 2 protein OS=Homo sapiens OX=9606 GN=CCM2 PE=1 SV=1	1	2	2	2	0	1	1	1	1	1	1	2	1	2	2	1	0	1	1	1	1	1	1	2	1	2	2	1	0	1	1	1	1	1	1	2	1	2	2	1	5.9	5.9
O75503	O75503	2	2	2	Ceroid-lipofuscinosis neuronal protein 5	CLN5	sp|O75503|CLN5_HUMAN Ceroid-lipofuscinosis neuronal protein 5 OS=Homo sapiens OX=9606 GN=CLN5 PE=1 SV=2	1	2	2	2	1	0	2	0	1	1	2	2	1	0	0	1	1	0	2	0	1	1	2	2	1	0	0	1	1	0	2	0	1	1	2	2	1	0	0	1	5	5
Q9UFW8	Q9UFW8	6	6	6	CGG triplet repeat-binding protein 1	CGGBP1	sp|Q9UFW8|CGBP1_HUMAN CGG triplet repeat-binding protein 1 OS=Homo sapiens OX=9606 GN=CGGBP1 PE=1 SV=2	1	6	6	6	4	4	4	1	4	3	1	2	3	4	4	5	4	4	4	1	4	3	1	2	3	4	4	5	4	4	4	1	4	3	1	2	3	4	4	5	52.1	52.1
Q13976	Q13976	10	10	9	cGMP-dependent protein kinase 1	PRKG1	sp|Q13976|KGP1_HUMAN cGMP-dependent protein kinase 1 OS=Homo sapiens OX=9606 GN=PRKG1 PE=1 SV=3	1	10	10	9	9	7	7	5	6	5	7	9	10	6	4	7	9	7	7	5	6	5	7	9	10	6	4	7	8	6	6	5	6	5	6	8	9	6	4	7	18.3	18.3
Q9HD42	Q9HD42	2	2	2	Charged multivesicular body protein 1a	CHMP1A	sp|Q9HD42|CHM1A_HUMAN Charged multivesicular body protein 1a OS=Homo sapiens OX=9606 GN=CHMP1A PE=1 SV=1	1	2	2	2	1	1	1	1	1	1	1	1	2	2	1	1	1	1	1	1	1	1	1	1	2	2	1	1	1	1	1	1	1	1	1	1	2	2	1	1	10.2	10.2
O43633	O43633	5	5	5	Charged multivesicular body protein 2a	CHMP2A	sp|O43633|CHM2A_HUMAN Charged multivesicular body protein 2a OS=Homo sapiens OX=9606 GN=CHMP2A PE=1 SV=1	1	5	5	5	3	3	4	4	4	3	5	5	4	4	3	3	3	3	4	4	4	3	5	5	4	4	3	3	3	3	4	4	4	3	5	5	4	4	3	3	17.6	17.6
Q9UQN3;Q92828	Q9UQN3	6;1	6;1	6;1	Charged multivesicular body protein 2b	CHMP2B	sp|Q9UQN3|CHM2B_HUMAN Charged multivesicular body protein 2b OS=Homo sapiens OX=9606 GN=CHMP2B PE=1 SV=1	2	6	6	6	3	3	3	4	3	3	4	3	5	4	3	4	3	3	3	4	3	3	4	3	5	4	3	4	3	3	3	4	3	3	4	3	5	4	3	4	25.4	25.4
Q9Y3E7	Q9Y3E7	5	5	5	Charged multivesicular body protein 3	CHMP3	sp|Q9Y3E7|CHMP3_HUMAN Charged multivesicular body protein 3 OS=Homo sapiens OX=9606 GN=CHMP3 PE=1 SV=3	1	5	5	5	4	5	4	3	5	5	3	3	3	4	5	3	4	5	4	3	5	5	3	3	3	4	5	3	4	5	4	3	5	5	3	3	3	4	5	3	21.6	21.6
Q9BY43	Q9BY43	4	4	4	Charged multivesicular body protein 4a	CHMP4A	sp|Q9BY43|CHM4A_HUMAN Charged multivesicular body protein 4a OS=Homo sapiens OX=9606 GN=CHMP4A PE=1 SV=3	1	4	4	4	2	3	3	2	2	2	2	3	3	3	1	3	2	3	3	2	2	2	2	3	3	3	1	3	2	3	3	2	2	2	2	3	3	3	1	3	29.7	29.7
Q9H444	Q9H444	6	6	6	Charged multivesicular body protein 4b	CHMP4B	sp|Q9H444|CHM4B_HUMAN Charged multivesicular body protein 4b OS=Homo sapiens OX=9606 GN=CHMP4B PE=1 SV=1	1	6	6	6	5	4	4	5	5	5	4	5	4	5	3	6	5	4	4	5	5	5	4	5	4	5	3	6	5	4	4	5	5	5	4	5	4	5	3	6	38.8	38.8
Q9NZZ3	Q9NZZ3	8	8	8	Charged multivesicular body protein 5	CHMP5	sp|Q9NZZ3|CHMP5_HUMAN Charged multivesicular body protein 5 OS=Homo sapiens OX=9606 GN=CHMP5 PE=1 SV=1	1	8	8	8	7	6	7	6	5	6	6	6	6	5	6	6	7	6	7	6	5	6	6	6	6	5	6	6	7	6	7	6	5	6	6	6	6	5	6	6	38.8	38.8
Q96FZ7	Q96FZ7	2	2	2	Charged multivesicular body protein 6	CHMP6	sp|Q96FZ7|CHMP6_HUMAN Charged multivesicular body protein 6 OS=Homo sapiens OX=9606 GN=CHMP6 PE=1 SV=3	1	2	2	2	0	1	1	0	0	2	1	0	2	2	1	1	0	1	1	0	0	2	1	0	2	2	1	1	0	1	1	0	0	2	1	0	2	2	1	1	12.9	12.9
Q8WUX9	Q8WUX9	5	5	5	Charged multivesicular body protein 7	CHMP7	sp|Q8WUX9|CHMP7_HUMAN Charged multivesicular body protein 7 OS=Homo sapiens OX=9606 GN=CHMP7 PE=1 SV=1	1	5	5	5	2	2	2	3	3	3	2	3	3	4	2	4	2	2	2	3	3	3	2	3	3	4	2	4	2	2	2	3	3	3	2	3	3	4	2	4	12.1	12.1
Q9BWS9	Q9BWS9	3	3	3	Chitinase domain-containing protein 1	CHID1	sp|Q9BWS9|CHID1_HUMAN Chitinase domain-containing protein 1 OS=Homo sapiens OX=9606 GN=CHID1 PE=1 SV=1	1	3	3	3	3	3	2	2	2	2	2	2	2	2	2	2	3	3	2	2	2	2	2	2	2	2	2	2	3	3	2	2	2	2	2	2	2	2	2	2	10.2	10.2
Q96S66	Q96S66	7	7	7	Chloride channel CLIC-like protein 1	CLCC1	sp|Q96S66|CLCC1_HUMAN Chloride channel CLIC-like protein 1 OS=Homo sapiens OX=9606 GN=CLCC1 PE=1 SV=1	1	7	7	7	3	5	4	5	2	2	4	4	4	5	3	4	3	5	4	5	2	2	4	4	4	5	3	4	3	5	4	5	2	2	4	4	4	5	3	4	26.5	26.5
O00299	O00299	22	22	22	Chloride intracellular channel protein 1	CLIC1	sp|O00299|CLIC1_HUMAN Chloride intracellular channel protein 1 OS=Homo sapiens OX=9606 GN=CLIC1 PE=1 SV=4	1	22	22	22	20	19	20	18	19	19	17	17	16	18	19	18	20	19	20	18	19	19	17	17	16	18	19	18	20	19	20	18	19	19	17	17	16	18	19	18	83	83
O95833	O95833	6	6	6	Chloride intracellular channel protein 3	CLIC3	sp|O95833|CLIC3_HUMAN Chloride intracellular channel protein 3 OS=Homo sapiens OX=9606 GN=CLIC3 PE=1 SV=2	1	6	6	6	2	4	1	6	6	6	1	1	1	5	6	6	2	4	1	6	6	6	1	1	1	5	6	6	2	4	1	6	6	6	1	1	1	5	6	6	36.9	36.9
Q9Y696	Q9Y696	24	24	23	Chloride intracellular channel protein 4	CLIC4	sp|Q9Y696|CLIC4_HUMAN Chloride intracellular channel protein 4 OS=Homo sapiens OX=9606 GN=CLIC4 PE=1 SV=4	1	24	24	23	21	22	20	18	20	21	19	19	20	18	21	20	21	22	20	18	20	21	19	19	20	18	21	20	20	21	19	17	19	20	18	18	19	17	20	19	89.3	89.3
Q8WWI5	Q8WWI5	5	5	5	Choline transporter-like protein 1	SLC44A1	sp|Q8WWI5|CTL1_HUMAN Choline transporter-like protein 1 OS=Homo sapiens OX=9606 GN=SLC44A1 PE=1 SV=1	1	5	5	5	4	1	4	4	4	4	2	3	3	3	2	3	4	1	4	4	4	4	2	3	3	3	2	3	4	1	4	4	4	4	2	3	3	3	2	3	11.9	11.9
Q8IWA5	Q8IWA5	4	4	4	Choline transporter-like protein 2	SLC44A2	sp|Q8IWA5|CTL2_HUMAN Choline transporter-like protein 2 OS=Homo sapiens OX=9606 GN=SLC44A2 PE=1 SV=3	1	4	4	4	3	2	4	2	2	2	4	4	4	3	1	2	3	2	4	2	2	2	4	4	4	3	1	2	3	2	4	2	2	2	4	4	4	3	1	2	7.8	7.8
Q9Y6K0	Q9Y6K0	2	2	2	Choline/ethanolaminephosphotransferase 1	CEPT1	sp|Q9Y6K0|CEPT1_HUMAN Choline/ethanolaminephosphotransferase 1 OS=Homo sapiens OX=9606 GN=CEPT1 PE=1 SV=1	1	2	2	2	0	0	0	0	0	1	2	1	2	0	1	1	0	0	0	0	0	1	2	1	2	0	1	1	0	0	0	0	0	1	2	1	2	0	1	1	8.7	8.7
P49585;Q9Y5K3	P49585	12;3	12;3	12;3	Choline-phosphate cytidylyltransferase A	PCYT1A	sp|P49585|PCY1A_HUMAN Choline-phosphate cytidylyltransferase A OS=Homo sapiens OX=9606 GN=PCYT1A PE=1 SV=2	2	12	12	12	7	9	7	9	7	9	8	7	8	9	9	11	7	9	7	9	7	9	8	7	8	9	9	11	7	9	7	9	7	9	8	7	8	9	9	11	48	48
Q6UVK1	Q6UVK1	21	21	21	Chondroitin sulfate proteoglycan 4	CSPG4	sp|Q6UVK1|CSPG4_HUMAN Chondroitin sulfate proteoglycan 4 OS=Homo sapiens OX=9606 GN=CSPG4 PE=1 SV=2	1	21	21	21	6	6	8	17	17	19	8	9	11	15	11	15	6	6	8	17	17	19	8	9	11	15	11	15	6	6	8	17	17	19	8	9	11	15	11	15	12.7	12.7
Q9NRG0	Q9NRG0	2	2	2	Chromatin accessibility complex protein 1	CHRAC1	sp|Q9NRG0|CHRC1_HUMAN Chromatin accessibility complex protein 1 OS=Homo sapiens OX=9606 GN=CHRAC1 PE=1 SV=1	1	2	2	2	2	2	2	2	2	2	2	2	2	2	2	2	2	2	2	2	2	2	2	2	2	2	2	2	2	2	2	2	2	2	2	2	2	2	2	2	19.8	19.8
Q13111	Q13111	6	6	6	Chromatin assembly factor 1 subunit A	CHAF1A	sp|Q13111|CAF1A_HUMAN Chromatin assembly factor 1 subunit A OS=Homo sapiens OX=9606 GN=CHAF1A PE=1 SV=3	1	6	6	6	4	3	4	4	2	3	1	1	0	3	1	2	4	3	4	4	2	3	1	1	0	3	1	2	4	3	4	4	2	3	1	1	0	3	1	2	10.1	10.1
Q13112	Q13112	3	3	3	Chromatin assembly factor 1 subunit B	CHAF1B	sp|Q13112|CAF1B_HUMAN Chromatin assembly factor 1 subunit B OS=Homo sapiens OX=9606 GN=CHAF1B PE=1 SV=1	1	3	3	3	3	2	3	2	2	2	1	0	0	3	2	2	3	2	3	2	2	2	1	0	0	3	2	2	3	2	3	2	2	2	1	0	0	3	2	2	7.3	7.3
Q8IXM2	Q8IXM2	5	5	5	Chromatin complexes subunit BAP18	BAP18	sp|Q8IXM2|BAP18_HUMAN Chromatin complexes subunit BAP18 OS=Homo sapiens OX=9606 GN=BAP18 PE=1 SV=1	1	5	5	5	3	3	4	5	5	5	5	5	4	5	3	5	3	3	4	5	5	5	5	5	4	5	3	5	3	3	4	5	5	5	5	5	4	5	3	5	46.5	46.5
Q9Y3Y2	Q9Y3Y2	3	3	3	Chromatin target of PRMT1 protein	CHTOP	sp|Q9Y3Y2|CHTOP_HUMAN Chromatin target of PRMT1 protein OS=Homo sapiens OX=9606 GN=CHTOP PE=1 SV=2	1	3	3	3	3	3	3	3	3	3	3	2	3	3	2	3	3	3	3	3	3	3	3	2	3	3	2	3	3	3	3	3	3	3	3	2	3	3	2	3	12.1	12.1
P83916	P83916	9	8	8	Chromobox protein homolog 1	CBX1	sp|P83916|CBX1_HUMAN Chromobox protein homolog 1 OS=Homo sapiens OX=9606 GN=CBX1 PE=1 SV=1	1	9	8	8	7	7	8	8	6	8	7	6	8	7	7	7	6	6	7	7	5	7	6	5	7	6	6	6	6	6	7	7	5	7	6	5	7	6	6	6	45.9	45.9
Q13185	Q13185	10	9	8	Chromobox protein homolog 3	CBX3	sp|Q13185|CBX3_HUMAN Chromobox protein homolog 3 OS=Homo sapiens OX=9606 GN=CBX3 PE=1 SV=4	1	10	9	8	9	8	9	9	9	9	7	8	8	9	8	9	8	7	8	8	8	8	7	7	7	8	7	8	7	6	7	7	7	7	6	6	6	7	6	7	46.4	39.9
P45973	P45973	12	12	11	Chromobox protein homolog 5	CBX5	sp|P45973|CBX5_HUMAN Chromobox protein homolog 5 OS=Homo sapiens OX=9606 GN=CBX5 PE=1 SV=1	1	12	12	11	10	12	11	10	10	10	9	10	10	10	11	10	10	12	11	10	10	10	9	10	10	10	11	10	9	11	10	9	9	9	9	9	9	9	10	9	52.4	52.4
Q9HC52	Q9HC52	3	3	3	Chromobox protein homolog 8	CBX8	sp|Q9HC52|CBX8_HUMAN Chromobox protein homolog 8 OS=Homo sapiens OX=9606 GN=CBX8 PE=1 SV=3	1	3	3	3	2	3	2	3	2	3	2	2	0	2	2	3	2	3	2	3	2	3	2	2	0	2	2	3	2	3	2	3	2	3	2	2	0	2	2	3	14.1	14.1
O14646	O14646	12	12	9	Chromodomain-helicase-DNA-binding protein 1	CHD1	sp|O14646|CHD1_HUMAN Chromodomain-helicase-DNA-binding protein 1 OS=Homo sapiens OX=9606 GN=CHD1 PE=1 SV=2	1	12	12	9	9	9	10	7	7	8	6	7	6	8	7	7	9	9	10	7	7	8	6	7	6	8	7	7	8	9	8	6	6	7	4	5	4	7	6	6	10.2	10.2
Q86WJ1	Q86WJ1	3	3	3	Chromodomain-helicase-DNA-binding protein 1-like	CHD1L	sp|Q86WJ1|CHD1L_HUMAN Chromodomain-helicase-DNA-binding protein 1-like OS=Homo sapiens OX=9606 GN=CHD1L PE=1 SV=3	1	3	3	3	2	2	3	3	3	3	1	3	2	3	3	3	2	2	3	3	3	3	1	3	2	3	3	3	2	2	3	3	3	3	1	3	2	3	3	3	5.4	5.4
O14647	O14647	7	4	4	Chromodomain-helicase-DNA-binding protein 2	CHD2	sp|O14647|CHD2_HUMAN Chromodomain-helicase-DNA-binding protein 2 OS=Homo sapiens OX=9606 GN=CHD2 PE=1 SV=2	1	7	4	4	1	0	3	2	3	2	4	4	4	2	1	1	0	0	1	1	2	1	2	2	2	1	0	0	0	0	1	1	2	1	2	2	2	1	0	0	5.8	4
Q12873	Q12873	7	2	2	Chromodomain-helicase-DNA-binding protein 3	CHD3	sp|Q12873|CHD3_HUMAN Chromodomain-helicase-DNA-binding protein 3 OS=Homo sapiens OX=9606 GN=CHD3 PE=1 SV=3	1	7	2	2	3	3	4	6	3	6	5	6	4	4	3	2	1	2	2	2	1	2	2	2	2	1	2	1	1	2	2	2	1	2	2	2	2	1	2	1	3.2	1.2
Q14839;Q8TDI0	Q14839	34;8	34;8	29;3	Chromodomain-helicase-DNA-binding protein 4	CHD4	sp|Q14839|CHD4_HUMAN Chromodomain-helicase-DNA-binding protein 4 OS=Homo sapiens OX=9606 GN=CHD4 PE=1 SV=2	2	34	34	29	25	28	26	27	28	28	20	29	19	30	23	25	25	28	26	27	28	28	20	29	19	30	23	25	23	27	24	23	26	24	17	25	17	27	22	24	27.2	27.2
Q9HCK8;Q3L8U1	Q9HCK8;Q3L8U1	4;2	4;2	2;0	Chromodomain-helicase-DNA-binding protein 8;Chromodomain-helicase-DNA-binding protein 9	CHD8;CHD9	sp|Q9HCK8|CHD8_HUMAN Chromodomain-helicase-DNA-binding protein 8 OS=Homo sapiens OX=9606 GN=CHD8 PE=1 SV=5;sp|Q3L8U1|CHD9_HUMAN Chromodomain-helicase-DNA-binding protein 9 OS=Homo sapiens OX=9606 GN=CHD9 PE=1 SV=2	2	4	4	2	2	3	4	3	2	3	2	3	1	2	2	2	2	3	4	3	2	3	2	3	1	2	2	2	2	2	2	2	2	2	2	2	1	2	2	2	2	2
Q96JM3	Q96JM3	9	9	9	Chromosome alignment-maintaining phosphoprotein 1	CHAMP1	sp|Q96JM3|CHAP1_HUMAN Chromosome alignment-maintaining phosphoprotein 1 OS=Homo sapiens OX=9606 GN=CHAMP1 PE=1 SV=2	1	9	9	9	9	9	9	9	9	9	5	8	6	7	8	8	9	9	9	9	9	9	5	8	6	7	8	8	9	9	9	9	9	9	5	8	6	7	8	8	14.5	14.5
P0CG12	P0CG12	2	2	2	Chromosome transmission fidelity protein 8 homolog isoform 2	CHTF8	sp|P0CG12|CTF8A_HUMAN Chromosome transmission fidelity protein 8 homolog isoform 2 OS=Homo sapiens OX=9606 GN=CHTF8 PE=1 SV=1	1	2	2	2	0	0	0	0	0	0	0	0	0	1	1	0	0	0	0	0	0	0	0	0	0	1	1	0	0	0	0	0	0	0	0	0	0	1	1	0	3.4	3.4
O95239;Q2VIQ3;Q6ZMV9	O95239	14;6;1	14;6;1	13;5;0	Chromosome-associated kinesin KIF4A	KIF4A	sp|O95239|KIF4A_HUMAN Chromosome-associated kinesin KIF4A OS=Homo sapiens OX=9606 GN=KIF4A PE=1 SV=3	3	14	14	13	6	8	8	6	6	9	0	3	0	7	8	5	6	8	8	6	6	9	0	3	0	7	8	5	6	8	8	6	6	9	0	3	0	6	8	4	12.7	12.7
Q9Y6A4	Q9Y6A4	2	2	2	Cilia- and flagella-associated protein 20	CFAP20	sp|Q9Y6A4|CFA20_HUMAN Cilia- and flagella-associated protein 20 OS=Homo sapiens OX=9606 GN=CFAP20 PE=1 SV=1	1	2	2	2	1	0	1	2	1	1	2	2	1	2	0	1	1	0	1	2	1	1	2	2	1	2	0	1	1	0	1	2	1	1	2	2	1	2	0	1	7.8	7.8
Q96G28	Q96G28	4	4	4	Cilia- and flagella-associated protein 36	CFAP36	sp|Q96G28|CFA36_HUMAN Cilia- and flagella-associated protein 36 OS=Homo sapiens OX=9606 GN=CFAP36 PE=1 SV=2	1	4	4	4	2	3	2	3	2	3	1	2	2	3	0	2	2	3	2	3	2	3	1	2	2	3	0	2	2	3	2	3	2	3	1	2	2	3	0	2	24.9	24.9
Q96M91	Q96M91	3	3	3	Cilia- and flagella-associated protein 53	CFAP53	sp|Q96M91|CFA53_HUMAN Cilia- and flagella-associated protein 53 OS=Homo sapiens OX=9606 GN=CFAP53 PE=1 SV=2	1	3	3	3	2	3	3	2	2	2	1	2	1	3	2	3	2	3	3	2	2	2	1	2	1	3	2	3	2	3	3	2	2	2	1	2	1	3	2	3	8	8
Q9P2B7	Q9P2B7	3	3	3	Cilia- and flagella-associated protein 97	CFAP97	sp|Q9P2B7|CFA97_HUMAN Cilia- and flagella-associated protein 97 OS=Homo sapiens OX=9606 GN=CFAP97 PE=1 SV=2	1	3	3	3	3	3	2	0	2	3	2	2	0	1	0	0	3	3	2	0	2	3	2	2	0	1	0	0	3	3	2	0	2	3	2	2	0	1	0	0	7.9	7.9
Q9ULV3	Q9ULV3	9	9	9	Cip1-interacting zinc finger protein	CIZ1	sp|Q9ULV3|CIZ1_HUMAN Cip1-interacting zinc finger protein OS=Homo sapiens OX=9606 GN=CIZ1 PE=1 SV=2	1	9	9	9	8	8	6	7	8	8	5	6	4	8	7	9	8	8	6	7	8	8	5	6	4	8	7	9	8	8	6	7	8	8	5	6	4	8	7	9	17.5	17.5
Q969X6	Q969X6	4	4	4	Cirhin	CIRH1A	sp|Q969X6|UTP4_HUMAN U3 small nucleolar RNA-associated protein 4 homolog OS=Homo sapiens OX=9606 GN=UTP4 PE=1 SV=1	1	4	4	4	2	2	3	3	3	2	1	2	2	2	3	3	2	2	3	3	3	2	1	2	2	2	3	3	2	2	3	3	3	2	1	2	2	2	3	3	7.3	7.3
O75390	O75390	13	13	13	Citrate synthase, mitochondrial	CS	sp|O75390|CISY_HUMAN Citrate synthase, mitochondrial OS=Homo sapiens OX=9606 GN=CS PE=1 SV=2	1	13	13	13	9	9	12	10	8	8	11	13	11	11	6	9	9	9	12	10	8	8	11	13	11	11	6	9	9	9	12	10	8	8	11	13	11	11	6	9	22.5	22.5
O14578	O14578	25	25	25	Citron Rho-interacting kinase	CIT	sp|O14578|CTRO_HUMAN Citron Rho-interacting kinase OS=Homo sapiens OX=9606 GN=CIT PE=1 SV=2	1	25	25	25	9	9	10	15	15	13	3	3	1	9	8	9	9	9	10	15	15	13	3	3	1	9	8	9	9	9	10	15	15	13	3	3	1	9	8	9	16.9	16.9
O60271	O60271	31	31	30	C-Jun-amino-terminal kinase-interacting protein 4	SPAG9	sp|O60271|JIP4_HUMAN C-Jun-amino-terminal kinase-interacting protein 4 OS=Homo sapiens OX=9606 GN=SPAG9 PE=1 SV=4	1	31	31	30	23	20	22	22	24	26	24	24	23	20	18	19	23	20	22	22	24	26	24	24	23	20	18	19	23	20	22	22	24	25	24	24	23	20	18	19	34.4	34.4
Q9HAW4	Q9HAW4	5	5	5	Claspin	CLSPN	sp|Q9HAW4|CLSPN_HUMAN Claspin OS=Homo sapiens OX=9606 GN=CLSPN PE=1 SV=3	1	5	5	5	4	4	3	1	2	1	0	1	0	3	3	3	4	4	3	1	2	1	0	1	0	3	3	3	4	4	3	1	2	1	0	1	0	3	3	3	5.3	5.3
Q00610	Q00610	58	58	48	Clathrin heavy chain 1	CLTC	sp|Q00610|CLH1_HUMAN Clathrin heavy chain 1 OS=Homo sapiens OX=9606 GN=CLTC PE=1 SV=5	1	58	58	48	40	40	44	48	46	48	45	43	43	40	38	45	40	40	44	48	46	48	45	43	43	40	38	45	35	34	37	40	38	40	39	36	36	35	32	39	38.1	38.1
Q14677	Q14677	13	13	13	Clathrin interactor 1	CLINT1	sp|Q14677|EPN4_HUMAN Clathrin interactor 1 OS=Homo sapiens OX=9606 GN=CLINT1 PE=1 SV=1	1	13	13	13	7	7	9	8	6	7	9	9	9	8	8	10	7	7	9	8	6	7	9	9	9	8	8	10	7	7	9	8	6	7	9	9	9	8	8	10	27.8	27.8
P09496	P09496	7	7	7	Clathrin light chain A	CLTA	sp|P09496|CLCA_HUMAN Clathrin light chain A OS=Homo sapiens OX=9606 GN=CLTA PE=1 SV=1	1	7	7	7	5	5	6	5	5	5	5	6	5	6	5	5	5	5	6	5	5	5	5	6	5	6	5	5	5	5	6	5	5	5	5	6	5	6	5	5	23.4	23.4
P09497	P09497	4	4	4	Clathrin light chain B	CLTB	sp|P09497|CLCB_HUMAN Clathrin light chain B OS=Homo sapiens OX=9606 GN=CLTB PE=1 SV=1	1	4	4	4	3	3	3	3	3	3	4	3	3	3	3	3	3	3	3	3	3	3	4	3	3	3	3	3	3	3	3	3	3	3	4	3	3	3	3	3	14	14
Q10570	Q10570	3	3	3	Cleavage and polyadenylation specificity factor subunit 1	CPSF1	sp|Q10570|CPSF1_HUMAN Cleavage and polyadenylation specificity factor subunit 1 OS=Homo sapiens OX=9606 GN=CPSF1 PE=1 SV=2	1	3	3	3	2	2	2	2	2	2	3	2	2	2	2	2	2	2	2	2	2	2	3	2	2	2	2	2	2	2	2	2	2	2	3	2	2	2	2	2	3.4	3.4
Q9P2I0	Q9P2I0	8	8	8	Cleavage and polyadenylation specificity factor subunit 2	CPSF2	sp|Q9P2I0|CPSF2_HUMAN Cleavage and polyadenylation specificity factor subunit 2 OS=Homo sapiens OX=9606 GN=CPSF2 PE=1 SV=2	1	8	8	8	3	2	2	4	3	6	1	4	2	6	1	3	3	2	2	4	3	6	1	4	2	6	1	3	3	2	2	4	3	6	1	4	2	6	1	3	14.8	14.8
Q9UKF6	Q9UKF6	7	7	7	Cleavage and polyadenylation specificity factor subunit 3	CPSF3	sp|Q9UKF6|CPSF3_HUMAN Cleavage and polyadenylation specificity factor subunit 3 OS=Homo sapiens OX=9606 GN=CPSF3 PE=1 SV=1	1	7	7	7	5	5	7	5	6	5	3	4	4	4	3	4	5	5	7	5	6	5	3	4	4	4	3	4	5	5	7	5	6	5	3	4	4	4	3	4	17	17
O95639;A6NMK7	O95639	6;1	6;1	6;1	Cleavage and polyadenylation specificity factor subunit 4	CPSF4	sp|O95639|CPSF4_HUMAN Cleavage and polyadenylation specificity factor subunit 4 OS=Homo sapiens OX=9606 GN=CPSF4 PE=1 SV=1	2	6	6	6	4	4	5	4	5	4	5	4	4	5	5	4	4	4	5	4	5	4	5	4	4	5	5	4	4	4	5	4	5	4	5	4	4	5	5	4	29	29
O43809	O43809	7	7	7	Cleavage and polyadenylation specificity factor subunit 5	NUDT21	sp|O43809|CPSF5_HUMAN Cleavage and polyadenylation specificity factor subunit 5 OS=Homo sapiens OX=9606 GN=NUDT21 PE=1 SV=1	1	7	7	7	6	6	7	6	7	7	6	6	6	6	6	6	6	6	7	6	7	7	6	6	6	6	6	6	6	6	7	6	7	7	6	6	6	6	6	6	33	33
Q16630	Q16630	7	7	7	Cleavage and polyadenylation specificity factor subunit 6	CPSF6	sp|Q16630|CPSF6_HUMAN Cleavage and polyadenylation specificity factor subunit 6 OS=Homo sapiens OX=9606 GN=CPSF6 PE=1 SV=2	1	7	7	7	4	5	5	6	6	6	6	6	6	6	4	5	4	5	5	6	6	6	6	6	6	6	4	5	4	5	5	6	6	6	6	6	6	6	4	5	17.1	17.1
Q8N684	Q8N684	7	7	7	Cleavage and polyadenylation specificity factor subunit 7	CPSF7	sp|Q8N684|CPSF7_HUMAN Cleavage and polyadenylation specificity factor subunit 7 OS=Homo sapiens OX=9606 GN=CPSF7 PE=1 SV=1	1	7	7	7	4	5	5	5	5	6	6	4	2	4	4	5	4	5	5	5	5	6	6	4	2	4	4	5	4	5	5	5	5	6	6	4	2	4	4	5	22.7	22.7
Q05048	Q05048	4	4	4	Cleavage stimulation factor subunit 1	CSTF1	sp|Q05048|CSTF1_HUMAN Cleavage stimulation factor subunit 1 OS=Homo sapiens OX=9606 GN=CSTF1 PE=1 SV=1	1	4	4	4	2	2	1	3	3	4	1	2	1	4	2	3	2	2	1	3	3	4	1	2	1	4	2	3	2	2	1	3	3	4	1	2	1	4	2	3	19	19
P33240	P33240	12	5	5	Cleavage stimulation factor subunit 2	CSTF2	sp|P33240|CSTF2_HUMAN Cleavage stimulation factor subunit 2 OS=Homo sapiens OX=9606 GN=CSTF2 PE=1 SV=1	1	12	5	5	10	10	8	11	10	10	9	9	10	10	10	10	4	4	3	5	5	5	5	4	5	4	5	5	4	4	3	5	5	5	5	4	5	4	5	5	30.8	12.7
Q9H0L4	Q9H0L4	12	12	5	Cleavage stimulation factor subunit 2 tau variant	CSTF2T	sp|Q9H0L4|CSTFT_HUMAN Cleavage stimulation factor subunit 2 tau variant OS=Homo sapiens OX=9606 GN=CSTF2T PE=1 SV=1	1	12	12	5	11	11	10	11	10	10	6	9	9	11	9	10	11	11	10	11	10	10	6	9	9	11	9	10	5	5	5	5	5	5	2	4	4	5	4	5	30	30
Q12996	Q12996	10	10	10	Cleavage stimulation factor subunit 3	CSTF3	sp|Q12996|CSTF3_HUMAN Cleavage stimulation factor subunit 3 OS=Homo sapiens OX=9606 GN=CSTF3 PE=1 SV=1	1	10	10	10	8	7	8	6	6	6	4	4	4	7	5	5	8	7	8	6	6	6	4	4	4	7	5	5	8	7	8	6	6	6	4	4	4	7	5	5	20.8	20.8
O96005	O96005	3	3	3	Cleft lip and palate transmembrane protein 1	CLPTM1	sp|O96005|CLPT1_HUMAN Cleft lip and palate transmembrane protein 1 OS=Homo sapiens OX=9606 GN=CLPTM1 PE=1 SV=1	1	3	3	3	3	3	3	3	3	3	2	2	3	3	2	3	3	3	3	3	3	3	2	2	3	3	2	3	3	3	3	3	3	3	2	2	3	3	2	3	5.5	5.5
Q96KA5	Q96KA5	2	2	2	Cleft lip and palate transmembrane protein 1-like protein	CLPTM1L	sp|Q96KA5|CLP1L_HUMAN Cleft lip and palate transmembrane protein 1-like protein OS=Homo sapiens OX=9606 GN=CLPTM1L PE=1 SV=1	1	2	2	2	0	0	0	0	0	1	1	1	1	2	0	1	0	0	0	0	0	1	1	1	1	2	0	1	0	0	0	0	0	1	1	1	1	2	0	1	10.8	10.8
Q7Z460	Q7Z460	18	18	16	CLIP-associating protein 1	CLASP1	sp|Q7Z460|CLAP1_HUMAN CLIP-associating protein 1 OS=Homo sapiens OX=9606 GN=CLASP1 PE=1 SV=1	1	18	18	16	14	14	14	14	14	14	12	13	16	12	13	13	14	14	14	14	14	14	12	13	16	12	13	13	12	12	12	12	12	12	11	11	14	11	11	11	19	19
O75122	O75122	6	4	4	CLIP-associating protein 2	CLASP2	sp|O75122|CLAP2_HUMAN CLIP-associating protein 2 OS=Homo sapiens OX=9606 GN=CLASP2 PE=1 SV=3	1	6	4	4	5	4	5	4	4	4	4	5	5	4	5	5	3	2	3	2	2	2	3	3	3	3	3	3	3	2	3	2	2	2	3	3	3	3	3	3	8.1	5.8
O75153	O75153	9	9	9	Clustered mitochondria protein homolog	CLUH	sp|O75153|CLU_HUMAN Clustered mitochondria protein homolog OS=Homo sapiens OX=9606 GN=CLUH PE=1 SV=2	1	9	9	9	3	3	6	2	2	3	3	4	3	5	3	5	3	3	6	2	2	3	3	4	3	5	3	5	3	3	6	2	2	3	3	4	3	5	3	5	10.2	10.2
P10909	P10909	4	4	4	Clusterin;Clusterin beta chain;Clusterin alpha chain	CLU	sp|P10909|CLUS_HUMAN Clusterin OS=Homo sapiens OX=9606 GN=CLU PE=1 SV=1	1	4	4	4	3	2	4	4	4	4	2	1	1	1	0	1	3	2	4	4	4	4	2	1	1	1	0	1	3	2	4	4	4	4	2	1	1	1	0	1	13.4	13.4
Q96AJ1	Q96AJ1	2	2	2	Clusterin-associated protein 1	CLUAP1	sp|Q96AJ1|CLUA1_HUMAN Clusterin-associated protein 1 OS=Homo sapiens OX=9606 GN=CLUAP1 PE=1 SV=4	1	2	2	2	1	1	2	0	1	2	0	1	0	0	0	0	1	1	2	0	1	2	0	1	0	0	0	0	1	1	2	0	1	2	0	1	0	0	0	0	5.8	5.8
Q11201	Q11201	2	2	2	CMP-N-acetylneuraminate-beta-galactosamide-alpha-2,3-sialyltransferase 1	ST3GAL1	sp|Q11201|SIA4A_HUMAN CMP-N-acetylneuraminate-beta-galactosamide-alpha-2,3-sialyltransferase 1 OS=Homo sapiens OX=9606 GN=ST3GAL1 PE=2 SV=1	1	2	2	2	0	0	0	1	1	0	1	1	1	1	1	0	0	0	0	1	1	0	1	1	1	1	1	0	0	0	0	1	1	0	1	1	1	1	1	0	6.8	6.8
Q99417	Q99417	3	3	3	C-Myc-binding protein	MYCBP	sp|Q99417|MYCBP_HUMAN c-Myc-binding protein OS=Homo sapiens OX=9606 GN=MYCBP PE=1 SV=3	1	3	3	3	3	3	3	3	3	3	2	3	2	3	3	3	3	3	3	3	3	3	2	3	2	3	3	3	3	3	3	3	3	3	2	3	2	3	3	3	51.5	51.5
Q14019	Q14019	10	10	10	Coactosin-like protein	COTL1	sp|Q14019|COTL1_HUMAN Coactosin-like protein OS=Homo sapiens OX=9606 GN=COTL1 PE=1 SV=3	1	10	10	10	8	9	7	4	4	4	6	6	7	7	9	6	8	9	7	4	4	4	6	6	7	7	9	6	8	9	7	4	4	4	6	6	7	7	9	6	64.1	64.1
P00740	P00740	2	2	2	Coagulation factor IX;Coagulation factor IXa light chain;Coagulation factor IXa heavy chain	F9	sp|P00740|FA9_HUMAN Coagulation factor IX OS=Homo sapiens OX=9606 GN=F9 PE=1 SV=2	1	2	2	2	1	1	0	1	1	1	1	0	0	1	2	2	1	1	0	1	1	1	1	0	0	1	2	2	1	1	0	1	1	1	1	0	0	1	2	2	5	5
P53621	P53621	50	50	50	Coatomer subunit alpha;Xenin;Proxenin	COPA	sp|P53621|COPA_HUMAN Coatomer subunit alpha OS=Homo sapiens OX=9606 GN=COPA PE=1 SV=2	1	50	50	50	43	35	41	41	39	44	40	38	39	40	32	38	43	35	41	41	39	44	40	38	39	40	32	38	43	35	41	41	39	44	40	38	39	40	32	38	48.1	48.1
P53618	P53618	27	27	27	Coatomer subunit beta	COPB1	sp|P53618|COPB_HUMAN Coatomer subunit beta OS=Homo sapiens OX=9606 GN=COPB1 PE=1 SV=3	1	27	27	27	18	19	21	23	20	20	16	18	17	18	20	19	18	19	21	23	20	20	16	18	17	18	20	19	18	19	21	23	20	20	16	18	17	18	20	19	36.9	36.9
P35606	P35606	34	34	34	Coatomer subunit beta	COPB2	sp|P35606|COPB2_HUMAN Coatomer subunit beta OS=Homo sapiens OX=9606 GN=COPB2 PE=1 SV=2	1	34	34	34	25	28	29	27	28	29	24	25	28	28	26	26	25	28	29	27	28	29	24	25	28	28	26	26	25	28	29	27	28	29	24	25	28	28	26	26	46.7	46.7
P48444	P48444	23	23	23	Coatomer subunit delta	ARCN1	sp|P48444|COPD_HUMAN Coatomer subunit delta OS=Homo sapiens OX=9606 GN=ARCN1 PE=1 SV=1	1	23	23	23	17	16	17	17	20	17	20	18	17	18	16	17	17	16	17	17	20	17	20	18	17	18	16	17	17	16	17	17	20	17	20	18	17	18	16	17	40.5	40.5
O14579	O14579	9	9	9	Coatomer subunit epsilon	COPE	sp|O14579|COPE_HUMAN Coatomer subunit epsilon OS=Homo sapiens OX=9606 GN=COPE PE=1 SV=3	1	9	9	9	7	7	7	5	5	6	5	8	8	6	5	6	7	7	7	5	5	6	5	8	8	6	5	6	7	7	7	5	5	6	5	8	8	6	5	6	52.6	52.6
Q9Y678	Q9Y678	38	38	35	Coatomer subunit gamma-1	COPG1	sp|Q9Y678|COPG1_HUMAN Coatomer subunit gamma-1 OS=Homo sapiens OX=9606 GN=COPG1 PE=1 SV=1	1	38	38	35	25	23	29	28	27	27	27	27	29	28	29	29	25	23	29	28	27	27	27	27	29	28	29	29	23	21	26	26	24	25	26	24	26	26	27	27	54.1	54.1
Q9UBF2	Q9UBF2	10	7	7	Coatomer subunit gamma-2	COPG2	sp|Q9UBF2|COPG2_HUMAN Coatomer subunit gamma-2 OS=Homo sapiens OX=9606 GN=COPG2 PE=1 SV=1	1	10	7	7	7	5	6	8	10	8	4	6	6	8	5	7	5	3	3	6	7	6	3	3	3	6	3	5	5	3	3	6	7	6	3	3	3	6	3	5	15.8	12.2
P61923	P61923	7	7	7	Coatomer subunit zeta-1	COPZ1	sp|P61923|COPZ1_HUMAN Coatomer subunit zeta-1 OS=Homo sapiens OX=9606 GN=COPZ1 PE=1 SV=1	1	7	7	7	6	6	5	6	6	6	6	5	4	7	6	7	6	6	5	6	6	6	6	5	4	7	6	7	6	6	5	6	6	6	6	5	4	7	6	7	39	39
Q9P299	Q9P299	6	6	6	Coatomer subunit zeta-2	COPZ2	sp|Q9P299|COPZ2_HUMAN Coatomer subunit zeta-2 OS=Homo sapiens OX=9606 GN=COPZ2 PE=2 SV=1	1	6	6	6	6	5	5	4	4	4	4	3	4	5	1	4	6	5	5	4	4	4	4	3	4	5	1	4	6	5	5	4	4	4	4	3	4	5	1	4	32.9	32.9
Q96EY8	Q96EY8	3	3	3	Cob(I)yrinic acid a,c-diamide adenosyltransferase, mitochondrial	MMAB	sp|Q96EY8|MMAB_HUMAN Corrinoid adenosyltransferase OS=Homo sapiens OX=9606 GN=MMAB PE=1 SV=1	1	3	3	3	2	2	1	3	2	2	2	2	1	1	1	3	2	2	1	3	2	2	2	2	1	1	1	3	2	2	1	3	2	2	2	2	1	1	1	3	18.4	18.4
Q9BRT8;Q8IUF1;Q5RIA9;Q5JTY5;Q4V339	Q9BRT8;Q8IUF1;Q5RIA9;Q5JTY5;Q4V339	4;3;3;3;3	4;3;3;3;3	4;3;3;3;3	COBW domain-containing protein 1;COBW domain-containing protein 2;COBW domain-containing protein 5;COBW domain-containing protein 3;COBW domain-containing protein 6	CBWD1;CBWD2;CBWD5;CBWD3;CBWD6	sp|Q9BRT8|CBWD1_HUMAN COBW domain-containing protein 1 OS=Homo sapiens OX=9606 GN=CBWD1 PE=2 SV=1;sp|Q8IUF1|CBWD2_HUMAN COBW domain-containing protein 2 OS=Homo sapiens OX=9606 GN=CBWD2 PE=2 SV=1;sp|Q5RIA9|CBWD5_HUMAN COBW domain-containing protein 5 OS=Ho	5	4	4	4	2	2	4	1	2	2	1	2	2	3	2	1	2	2	4	1	2	2	1	2	2	3	2	1	2	2	4	1	2	2	1	2	2	3	2	1	16.5	16.5
P23528	P23528	25	25	18	Cofilin-1	CFL1	sp|P23528|COF1_HUMAN Cofilin-1 OS=Homo sapiens OX=9606 GN=CFL1 PE=1 SV=3	1	25	25	18	24	23	21	20	21	21	17	20	19	21	19	20	24	23	21	20	21	21	17	20	19	21	19	20	17	17	17	17	17	17	13	16	15	17	16	16	91	91
Q9Y281	Q9Y281	17	10	10	Cofilin-2	CFL2	sp|Q9Y281|COF2_HUMAN Cofilin-2 OS=Homo sapiens OX=9606 GN=CFL2 PE=1 SV=1	1	17	10	10	17	16	13	10	11	11	10	11	11	12	13	12	10	10	9	7	7	7	6	7	7	8	10	8	10	10	9	7	7	7	6	7	7	8	10	8	78.3	59.6
Q8WVM7	Q8WVM7	2	2	2	Cohesin subunit SA-1	STAG1	sp|Q8WVM7|STAG1_HUMAN Cohesin subunit SA-1 OS=Homo sapiens OX=9606 GN=STAG1 PE=1 SV=3	1	2	2	2	1	1	2	2	2	1	0	1	0	1	0	1	1	1	2	2	2	1	0	1	0	1	0	1	1	1	2	2	2	1	0	1	0	1	0	1	4.3	4.3
Q8N3U4	Q8N3U4	2	2	2	Cohesin subunit SA-2	STAG2	sp|Q8N3U4|STAG2_HUMAN Cohesin subunit SA-2 OS=Homo sapiens OX=9606 GN=STAG2 PE=1 SV=3	1	2	2	2	0	0	0	2	0	1	0	0	0	0	0	0	0	0	0	2	0	1	0	0	0	0	0	0	0	0	0	2	0	1	0	0	0	0	0	0	1.7	1.7
Q6P1N0	Q6P1N0	8	8	8	Coiled-coil and C2 domain-containing protein 1A	CC2D1A	sp|Q6P1N0|C2D1A_HUMAN Coiled-coil and C2 domain-containing protein 1A OS=Homo sapiens OX=9606 GN=CC2D1A PE=1 SV=1	1	8	8	8	4	4	4	6	5	7	7	5	4	5	3	5	4	4	4	6	5	7	7	5	4	5	3	5	4	4	4	6	5	7	7	5	4	5	3	5	12.9	12.9
Q5T0F9	Q5T0F9	7	7	7	Coiled-coil and C2 domain-containing protein 1B	CC2D1B	sp|Q5T0F9|C2D1B_HUMAN Coiled-coil and C2 domain-containing protein 1B OS=Homo sapiens OX=9606 GN=CC2D1B PE=1 SV=1	1	7	7	7	3	4	4	5	4	5	7	5	6	5	7	7	3	4	4	5	4	5	7	5	6	5	7	7	3	4	4	5	4	5	7	5	6	5	7	7	11.4	11.4
Q9P2K1	Q9P2K1	2	2	2	Coiled-coil and C2 domain-containing protein 2A	CC2D2A	sp|Q9P2K1|C2D2A_HUMAN Coiled-coil and C2 domain-containing protein 2A OS=Homo sapiens OX=9606 GN=CC2D2A PE=1 SV=3	1	2	2	2	2	2	2	2	1	2	2	2	2	2	1	2	2	2	2	2	1	2	2	2	2	2	1	2	2	2	2	2	1	2	2	2	2	2	1	2	1.9	1.9
Q8WUD4	Q8WUD4	5	5	5	Coiled-coil domain-containing protein 12	CCDC12	sp|Q8WUD4|CCD12_HUMAN Coiled-coil domain-containing protein 12 OS=Homo sapiens OX=9606 GN=CCDC12 PE=1 SV=1	1	5	5	5	5	4	5	5	4	5	3	4	4	5	3	4	5	4	5	5	4	5	3	4	4	5	3	4	5	4	5	5	4	5	3	4	4	5	3	4	42.8	42.8
Q96CT7	Q96CT7	11	11	11	Coiled-coil domain-containing protein 124	CCDC124	sp|Q96CT7|CC124_HUMAN Coiled-coil domain-containing protein 124 OS=Homo sapiens OX=9606 GN=CCDC124 PE=1 SV=1	1	11	11	11	7	9	8	6	9	7	6	6	6	10	7	8	7	9	8	6	9	7	6	6	6	10	7	8	7	9	8	6	9	7	6	6	6	10	7	8	51.1	51.1
Q96JG6	Q96JG6	2	2	2	Coiled-coil domain-containing protein 132	CCDC132	sp|Q96JG6|VPS50_HUMAN Syndetin OS=Homo sapiens OX=9606 GN=VPS50 PE=1 SV=3	1	2	2	2	0	0	0	0	0	0	2	1	1	0	0	0	0	0	0	0	0	0	2	1	1	0	0	0	0	0	0	0	0	0	2	1	1	0	0	0	2.7	2.7
Q9H6E4	Q9H6E4	4	4	4	Coiled-coil domain-containing protein 134	CCDC134	sp|Q9H6E4|CC134_HUMAN Coiled-coil domain-containing protein 134 OS=Homo sapiens OX=9606 GN=CCDC134 PE=1 SV=1	1	4	4	4	2	2	4	4	3	4	3	3	3	4	3	3	2	2	4	4	3	4	3	3	3	4	3	3	2	2	4	4	3	4	3	3	3	4	3	3	22.3	22.3
Q6PK04	Q6PK04	2	2	2	Coiled-coil domain-containing protein 137	CCDC137	sp|Q6PK04|CC137_HUMAN Coiled-coil domain-containing protein 137 OS=Homo sapiens OX=9606 GN=CCDC137 PE=1 SV=1	1	2	2	2	1	2	1	1	2	1	1	1	1	2	1	1	1	2	1	1	2	1	1	1	1	2	1	1	1	2	1	1	2	1	1	1	1	2	1	1	8	8
Q5M9N0	Q5M9N0	2	2	2	Coiled-coil domain-containing protein 158	CCDC158	sp|Q5M9N0|CD158_HUMAN Coiled-coil domain-containing protein 158 OS=Homo sapiens OX=9606 GN=CCDC158 PE=2 SV=2	1	2	2	2	2	2	2	2	2	2	1	2	2	1	2	2	2	2	2	2	2	2	1	2	2	1	2	2	2	2	2	2	2	2	1	2	2	1	2	2	1.9	1.9
Q7Z3E2	Q7Z3E2	4	4	4	Coiled-coil domain-containing protein 186	CCDC186	sp|Q7Z3E2|CC186_HUMAN Coiled-coil domain-containing protein 186 OS=Homo sapiens OX=9606 GN=CCDC186 PE=1 SV=2	1	4	4	4	4	3	3	2	2	2	2	2	2	3	3	1	4	3	3	2	2	2	2	2	2	3	3	1	4	3	3	2	2	2	2	2	2	3	3	1	6.8	6.8
O60826	O60826	10	10	10	Coiled-coil domain-containing protein 22	CCDC22	sp|O60826|CCD22_HUMAN Coiled-coil domain-containing protein 22 OS=Homo sapiens OX=9606 GN=CCDC22 PE=1 SV=1	1	10	10	10	6	7	8	8	7	6	6	5	5	7	4	5	6	7	8	8	7	6	6	5	5	7	4	5	6	7	8	8	7	6	6	5	5	7	4	5	17.7	17.7
Q86WR0	Q86WR0	6	6	6	Coiled-coil domain-containing protein 25	CCDC25	sp|Q86WR0|CCD25_HUMAN Coiled-coil domain-containing protein 25 OS=Homo sapiens OX=9606 GN=CCDC25 PE=1 SV=2	1	6	6	6	4	4	3	4	5	5	3	2	3	4	2	4	4	4	3	4	5	5	3	2	3	4	2	4	4	4	3	4	5	5	3	2	3	4	2	4	31.7	31.7
Q96MW1	Q96MW1	3	3	3	Coiled-coil domain-containing protein 43	CCDC43	sp|Q96MW1|CCD43_HUMAN Coiled-coil domain-containing protein 43 OS=Homo sapiens OX=9606 GN=CCDC43 PE=1 SV=2	1	3	3	3	3	3	3	3	2	3	2	2	2	2	2	2	3	3	3	3	2	3	2	2	2	2	2	2	3	3	3	3	2	3	2	2	2	2	2	2	16.5	16.5
Q96A33	Q96A33	10	10	10	Coiled-coil domain-containing protein 47	CCDC47	sp|Q96A33|CCD47_HUMAN Coiled-coil domain-containing protein 47 OS=Homo sapiens OX=9606 GN=CCDC47 PE=1 SV=1	1	10	10	10	9	8	10	9	9	9	8	8	8	7	8	7	9	8	10	9	9	9	8	8	8	7	8	7	9	8	10	9	9	9	8	8	8	7	8	7	27.1	27.1
Q8IVM0	Q8IVM0	11	11	11	Coiled-coil domain-containing protein 50	CCDC50	sp|Q8IVM0|CCD50_HUMAN Coiled-coil domain-containing protein 50 OS=Homo sapiens OX=9606 GN=CCDC50 PE=1 SV=1	1	11	11	11	7	8	8	7	8	6	7	8	6	7	8	9	7	8	8	7	8	6	7	8	6	7	8	9	7	8	8	7	8	6	7	8	6	7	8	9	45.1	45.1
Q4VC31	Q4VC31	3	3	3	Coiled-coil domain-containing protein 58	CCDC58	sp|Q4VC31|CCD58_HUMAN Coiled-coil domain-containing protein 58 OS=Homo sapiens OX=9606 GN=CCDC58 PE=1 SV=1	1	3	3	3	2	2	2	2	2	3	2	2	2	1	2	2	2	2	2	2	2	3	2	2	2	1	2	2	2	2	2	2	2	3	2	2	2	1	2	2	30.6	30.6
Q16204	Q16204	15	15	15	Coiled-coil domain-containing protein 6	CCDC6	sp|Q16204|CCDC6_HUMAN Coiled-coil domain-containing protein 6 OS=Homo sapiens OX=9606 GN=CCDC6 PE=1 SV=2	1	15	15	15	13	14	12	13	12	13	13	12	11	13	12	12	13	14	12	13	12	13	13	12	11	13	12	12	13	14	12	13	12	13	13	12	11	13	12	12	46.2	46.2
Q9Y6R9	Q9Y6R9	2	2	2	Coiled-coil domain-containing protein 61	CCDC61	sp|Q9Y6R9|CCD61_HUMAN Coiled-coil domain-containing protein 61 OS=Homo sapiens OX=9606 GN=CCDC61 PE=1 SV=3	1	2	2	2	1	0	0	2	1	2	1	0	1	2	0	1	1	0	0	2	1	2	1	0	1	2	0	1	1	0	0	2	1	2	1	0	1	2	0	1	3.5	3.5
Q8N9Z2	Q8N9Z2	3	3	3	Coiled-coil domain-containing protein 71L	CCDC71L	sp|Q8N9Z2|CC71L_HUMAN Coiled-coil domain-containing protein 71L OS=Homo sapiens OX=9606 GN=CCDC71L PE=1 SV=2	1	3	3	3	1	1	1	1	1	1	1	1	0	3	1	1	1	1	1	1	1	1	1	1	0	3	1	1	1	1	1	1	1	1	1	1	0	3	1	1	16.6	16.6
Q9H0W5	Q9H0W5	4	4	4	Coiled-coil domain-containing protein 8	CCDC8	sp|Q9H0W5|CCDC8_HUMAN Coiled-coil domain-containing protein 8 OS=Homo sapiens OX=9606 GN=CCDC8 PE=1 SV=2	1	4	4	4	3	3	3	2	2	3	4	4	4	4	1	2	3	3	3	2	2	3	4	4	4	4	1	2	3	3	3	2	2	3	4	4	4	4	1	2	13.6	13.6
Q76M96	Q76M96	23	23	23	Coiled-coil domain-containing protein 80	CCDC80	sp|Q76M96|CCD80_HUMAN Coiled-coil domain-containing protein 80 OS=Homo sapiens OX=9606 GN=CCDC80 PE=1 SV=1	1	23	23	23	20	18	20	10	14	10	15	16	17	17	13	18	20	18	20	10	14	10	15	16	17	17	13	18	20	18	20	10	14	10	15	16	17	17	13	18	29.3	29.3
A6NKD9	A6NKD9	2	2	2	Coiled-coil domain-containing protein 85C	CCDC85C	sp|A6NKD9|CC85C_HUMAN Coiled-coil domain-containing protein 85C OS=Homo sapiens OX=9606 GN=CCDC85C PE=1 SV=1	1	2	2	2	0	0	0	0	0	1	0	1	1	1	0	1	0	0	0	0	0	1	0	1	1	1	0	1	0	0	0	0	0	1	0	1	1	1	0	1	10	10
Q9Y3X0	Q9Y3X0	5	5	5	Coiled-coil domain-containing protein 9	CCDC9	sp|Q9Y3X0|CCDC9_HUMAN Coiled-coil domain-containing protein 9 OS=Homo sapiens OX=9606 GN=CCDC9 PE=1 SV=1	1	5	5	5	4	3	5	3	3	3	5	4	3	3	3	3	4	3	5	3	3	3	5	4	3	3	3	3	4	3	5	3	3	3	5	4	3	3	3	3	14.9	14.9
Q9GZT6	Q9GZT6	5	5	5	Coiled-coil domain-containing protein 90B, mitochondrial	CCDC90B	sp|Q9GZT6|CC90B_HUMAN Coiled-coil domain-containing protein 90B, mitochondrial OS=Homo sapiens OX=9606 GN=CCDC90B PE=1 SV=2	1	5	5	5	4	3	2	2	1	2	2	2	1	2	2	1	4	3	2	2	1	2	2	2	1	2	2	1	4	3	2	2	1	2	2	2	1	2	2	1	20.1	20.1
Q7Z6B0	Q7Z6B0	6	6	6	Coiled-coil domain-containing protein 91	CCDC91	sp|Q7Z6B0|CCD91_HUMAN Coiled-coil domain-containing protein 91 OS=Homo sapiens OX=9606 GN=CCDC91 PE=1 SV=2	1	6	6	6	2	3	3	0	1	3	5	3	4	3	1	1	2	3	3	0	1	3	5	3	4	3	1	1	2	3	3	0	1	3	5	3	4	3	1	1	13.6	13.6
Q53HC0	Q53HC0	5	5	5	Coiled-coil domain-containing protein 92	CCDC92	sp|Q53HC0|CCD92_HUMAN Coiled-coil domain-containing protein 92 OS=Homo sapiens OX=9606 GN=CCDC92 PE=1 SV=2	1	5	5	5	4	4	3	1	2	2	1	3	2	5	2	4	4	4	3	1	2	2	1	3	2	5	2	4	4	4	3	1	2	2	1	3	2	5	2	4	25.4	25.4
Q567U6	Q567U6	18	18	18	Coiled-coil domain-containing protein 93	CCDC93	sp|Q567U6|CCD93_HUMAN Coiled-coil domain-containing protein 93 OS=Homo sapiens OX=9606 GN=CCDC93 PE=1 SV=2	1	18	18	18	12	13	10	11	14	14	10	13	11	10	9	9	12	13	10	11	14	14	10	13	11	10	9	9	12	13	10	11	14	14	10	13	11	10	9	9	34.2	34.2
Q9BW85	Q9BW85	3	3	3	Coiled-coil domain-containing protein 94	CCDC94	sp|Q9BW85|YJU2_HUMAN Splicing factor YJU2 OS=Homo sapiens OX=9606 GN=YJU2 PE=1 SV=1	1	3	3	3	2	2	3	3	3	3	3	3	2	3	3	3	2	2	3	3	3	3	3	3	2	3	3	3	2	2	3	3	3	3	3	3	2	3	3	3	17	17
Q96BP2	Q96BP2	2	2	2	Coiled-coil-helix-coiled-coil-helix domain-containing protein 1	CHCHD1	sp|Q96BP2|CHCH1_HUMAN Coiled-coil-helix-coiled-coil-helix domain-containing protein 1 OS=Homo sapiens OX=9606 GN=CHCHD1 PE=1 SV=1	1	2	2	2	2	2	2	2	2	2	2	2	2	2	2	2	2	2	2	2	2	2	2	2	2	2	2	2	2	2	2	2	2	2	2	2	2	2	2	2	22.9	22.9
Q9Y6H1;Q5T1J5	Q9Y6H1;Q5T1J5	4;2	4;2	4;2	Coiled-coil-helix-coiled-coil-helix domain-containing protein 2;Putative coiled-coil-helix-coiled-coil-helix domain-containing protein CHCHD2P9, mitochondrial	CHCHD2;CHCHD2P9	sp|Q9Y6H1|CHCH2_HUMAN Coiled-coil-helix-coiled-coil-helix domain-containing protein 2 OS=Homo sapiens OX=9606 GN=CHCHD2 PE=1 SV=1;sp|Q5T1J5|CHCH9_HUMAN Putative coiled-coil-helix-coiled-coil-helix domain-containing protein CHCHD2P9, mitochondrial OS=Homo s	2	4	4	4	3	4	4	3	3	3	3	3	3	3	4	3	3	4	4	3	3	3	3	3	3	3	4	3	3	4	4	3	3	3	3	3	3	3	4	3	33.8	33.8
P38432	P38432	4	4	4	Coilin	COIL	sp|P38432|COIL_HUMAN Coilin OS=Homo sapiens OX=9606 GN=COIL PE=1 SV=1	1	4	4	4	3	3	4	4	4	4	2	3	2	4	4	3	3	3	4	4	4	4	2	3	2	4	4	3	3	3	4	4	4	4	2	3	2	4	4	3	9.2	9.2
O75534	O75534	34	34	34	Cold shock domain-containing protein E1	CSDE1	sp|O75534|CSDE1_HUMAN Cold shock domain-containing protein E1 OS=Homo sapiens OX=9606 GN=CSDE1 PE=1 SV=2	1	34	34	34	25	30	27	26	22	26	26	25	27	28	26	26	25	30	27	26	22	26	26	25	27	28	26	26	25	30	27	26	22	26	26	25	27	28	26	26	49	49
Q14011	Q14011	7	7	7	Cold-inducible RNA-binding protein	CIRBP	sp|Q14011|CIRBP_HUMAN Cold-inducible RNA-binding protein OS=Homo sapiens OX=9606 GN=CIRBP PE=1 SV=1	1	7	7	7	6	7	7	6	6	6	7	7	7	6	6	6	6	7	7	6	6	6	7	7	7	6	6	6	6	7	7	6	6	6	7	7	7	6	6	6	43.6	43.6
P02452;CON__Q862S4	P02452	87;4	87;4	86;4	Collagen alpha-1(I) chain	COL1A1	sp|P02452|CO1A1_HUMAN Collagen alpha-1(I) chain OS=Homo sapiens OX=9606 GN=COL1A1 PE=1 SV=5	2	87	87	86	50	48	64	73	75	74	76	81	81	68	51	66	50	48	64	73	75	74	76	81	81	68	51	66	49	47	63	72	74	73	75	80	80	67	50	65	76.2	76.2
P02458	P02458	5	3	3	Collagen alpha-1(II) chain;Collagen alpha-1(II) chain;Chondrocalcin	COL2A1	sp|P02458|CO2A1_HUMAN Collagen alpha-1(II) chain OS=Homo sapiens OX=9606 GN=COL2A1 PE=1 SV=3	1	5	3	3	4	4	4	4	3	5	4	5	5	4	4	4	3	3	3	2	2	3	3	3	3	3	3	3	3	3	3	2	2	3	3	3	3	3	3	3	4	2.2
P02461	P02461	44	44	34	Collagen alpha-1(III) chain	COL3A1	sp|P02461|CO3A1_HUMAN Collagen alpha-1(III) chain OS=Homo sapiens OX=9606 GN=COL3A1 PE=1 SV=4	1	44	44	34	20	17	23	41	33	40	35	36	40	21	16	21	20	17	23	41	33	40	35	36	40	21	16	21	15	12	17	32	26	31	26	27	31	15	12	15	45.6	45.6
P20908	P20908	17	17	14	Collagen alpha-1(V) chain	COL5A1	sp|P20908|CO5A1_HUMAN Collagen alpha-1(V) chain OS=Homo sapiens OX=9606 GN=COL5A1 PE=1 SV=3	1	17	17	14	9	8	10	10	10	10	15	15	14	10	9	9	9	8	10	10	10	10	15	15	14	10	9	9	7	8	8	9	9	9	13	13	13	9	7	8	16.6	16.6
P12109	P12109	43	43	43	Collagen alpha-1(VI) chain	COL6A1	sp|P12109|CO6A1_HUMAN Collagen alpha-1(VI) chain OS=Homo sapiens OX=9606 GN=COL6A1 PE=1 SV=3	1	43	43	43	25	24	32	36	34	33	34	35	33	34	29	36	25	24	32	36	34	33	34	35	33	34	29	36	25	24	32	36	34	33	34	35	33	34	29	36	59.1	59.1
P27658	P27658	2	2	2	Collagen alpha-1(VIII) chain;Vastatin	COL8A1	sp|P27658|CO8A1_HUMAN Collagen alpha-1(VIII) chain OS=Homo sapiens OX=9606 GN=COL8A1 PE=1 SV=2	1	2	2	2	2	1	1	0	0	1	2	2	2	2	1	1	2	1	1	0	0	1	2	2	2	2	1	1	2	1	1	0	0	1	2	2	2	2	1	1	3.2	3.2
Q99715	Q99715	113	113	113	Collagen alpha-1(XII) chain	COL12A1	sp|Q99715|COCA1_HUMAN Collagen alpha-1(XII) chain OS=Homo sapiens OX=9606 GN=COL12A1 PE=1 SV=2	1	113	113	113	44	39	68	84	81	85	106	102	101	67	49	73	44	39	68	84	81	85	106	102	101	67	49	73	44	39	68	84	81	85	106	102	101	67	49	73	46.8	46.8
Q05707	Q05707	24	24	24	Collagen alpha-1(XIV) chain	COL14A1	sp|Q05707|COEA1_HUMAN Collagen alpha-1(XIV) chain OS=Homo sapiens OX=9606 GN=COL14A1 PE=1 SV=3	1	24	24	24	5	4	11	23	20	21	11	6	10	14	11	13	5	4	11	23	20	21	11	6	10	14	11	13	5	4	11	23	20	21	11	6	10	14	11	13	20.2	20.2
Q07092	Q07092	6	6	6	Collagen alpha-1(XVI) chain	COL16A1	sp|Q07092|COGA1_HUMAN Collagen alpha-1(XVI) chain OS=Homo sapiens OX=9606 GN=COL16A1 PE=1 SV=2	1	6	6	6	0	0	2	5	6	5	6	4	6	2	0	2	0	0	2	5	6	5	6	4	6	2	0	2	0	0	2	5	6	5	6	4	6	2	0	2	6.2	6.2
P08123	P08123	57	57	57	Collagen alpha-2(I) chain	COL1A2	sp|P08123|CO1A2_HUMAN Collagen alpha-2(I) chain OS=Homo sapiens OX=9606 GN=COL1A2 PE=1 SV=7	1	57	57	57	24	28	36	47	46	50	51	49	54	38	28	37	24	28	36	47	46	50	51	49	54	38	28	37	24	28	36	47	46	50	51	49	54	38	28	37	68.1	68.1
P08572	P08572	2	2	2	Collagen alpha-2(IV) chain;Canstatin	COL4A2	sp|P08572|CO4A2_HUMAN Collagen alpha-2(IV) chain OS=Homo sapiens OX=9606 GN=COL4A2 PE=1 SV=4	1	2	2	2	1	1	0	0	0	0	0	1	1	1	2	1	1	1	0	0	0	0	0	1	1	1	2	1	1	1	0	0	0	0	0	1	1	1	2	1	1.6	1.6
P05997	P05997	12	12	12	Collagen alpha-2(V) chain	COL5A2	sp|P05997|CO5A2_HUMAN Collagen alpha-2(V) chain OS=Homo sapiens OX=9606 GN=COL5A2 PE=1 SV=3	1	12	12	12	3	3	9	8	10	9	11	9	10	5	3	6	3	3	9	8	10	9	11	9	10	5	3	6	3	3	9	8	10	9	11	9	10	5	3	6	14.9	14.9
P12110	P12110	33	33	33	Collagen alpha-2(VI) chain	COL6A2	sp|P12110|CO6A2_HUMAN Collagen alpha-2(VI) chain OS=Homo sapiens OX=9606 GN=COL6A2 PE=1 SV=4	1	33	33	33	18	19	21	23	25	22	24	25	26	25	22	29	18	19	21	23	25	22	24	25	26	25	22	29	18	19	21	23	25	22	24	25	26	25	22	29	38.7	38.7
P12111	P12111	97	97	97	Collagen alpha-3(VI) chain	COL6A3	sp|P12111|CO6A3_HUMAN Collagen alpha-3(VI) chain OS=Homo sapiens OX=9606 GN=COL6A3 PE=1 SV=5	1	97	97	97	62	69	73	61	55	55	85	84	82	91	75	89	62	69	73	61	55	55	85	84	82	91	75	89	62	69	73	61	55	55	85	84	82	91	75	89	37.2	37.2
Q6UXH8	Q6UXH8	3	3	3	Collagen and calcium-binding EGF domain-containing protein 1	CCBE1	sp|Q6UXH8|CCBE1_HUMAN Collagen and calcium-binding EGF domain-containing protein 1 OS=Homo sapiens OX=9606 GN=CCBE1 PE=1 SV=1	1	3	3	3	2	1	2	3	3	3	1	1	1	2	2	2	2	1	2	3	3	3	1	1	1	2	2	2	2	1	2	3	3	3	1	1	1	2	2	2	11.6	11.6
Q96CG8	Q96CG8	4	4	4	Collagen triple helix repeat-containing protein 1	CTHRC1	sp|Q96CG8|CTHR1_HUMAN Collagen triple helix repeat-containing protein 1 OS=Homo sapiens OX=9606 GN=CTHRC1 PE=1 SV=1	1	4	4	4	2	2	3	2	2	2	4	3	3	2	2	2	2	2	3	2	2	2	4	3	3	2	2	2	2	2	3	2	2	2	4	3	3	2	2	2	17.7	17.7
Q9Y5P4	Q9Y5P4	6	6	6	Collagen type IV alpha-3-binding protein	COL4A3BP	sp|Q9Y5P4|C43BP_HUMAN Collagen type IV alpha-3-binding protein OS=Homo sapiens OX=9606 GN=COL4A3BP PE=1 SV=1	1	6	6	6	4	3	4	4	4	4	3	2	2	4	4	4	4	3	4	4	4	4	3	2	2	4	4	4	4	3	4	4	4	4	3	2	2	4	4	4	15.7	15.7
Q5KU26	Q5KU26	15	15	15	Collectin-12	COLEC12	sp|Q5KU26|COL12_HUMAN Collectin-12 OS=Homo sapiens OX=9606 GN=COLEC12 PE=1 SV=3	1	15	15	15	7	6	11	14	13	13	2	5	3	3	3	3	7	6	11	14	13	13	2	5	3	3	3	3	7	6	11	14	13	13	2	5	3	3	3	3	29.5	29.5
P23508	P23508	4	4	4	Colorectal mutant cancer protein	MCC	sp|P23508|CRCM_HUMAN Colorectal mutant cancer protein OS=Homo sapiens OX=9606 GN=MCC PE=1 SV=2	1	4	4	4	2	1	2	2	3	1	1	2	1	2	0	0	2	1	2	2	3	1	1	2	1	2	0	0	2	1	2	2	3	1	1	2	1	2	0	0	7.4	7.4
Q8N668	Q8N668	2	2	2	COMM domain-containing protein 1	COMMD1	sp|Q8N668|COMD1_HUMAN COMM domain-containing protein 1 OS=Homo sapiens OX=9606 GN=COMMD1 PE=1 SV=1	1	2	2	2	1	2	1	2	1	2	1	1	1	1	2	2	1	2	1	2	1	2	1	1	1	1	2	2	1	2	1	2	1	2	1	1	1	1	2	2	18.4	18.4
Q9Y6G5	Q9Y6G5	5	5	5	COMM domain-containing protein 10	COMMD10	sp|Q9Y6G5|COMDA_HUMAN COMM domain-containing protein 10 OS=Homo sapiens OX=9606 GN=COMMD10 PE=1 SV=1	1	5	5	5	2	4	1	4	2	4	3	1	3	1	4	1	2	4	1	4	2	4	3	1	3	1	4	1	2	4	1	4	2	4	3	1	3	1	4	1	36.6	36.6
Q9UBI1	Q9UBI1	8	8	8	COMM domain-containing protein 3	COMMD3	sp|Q9UBI1|COMD3_HUMAN COMM domain-containing protein 3 OS=Homo sapiens OX=9606 GN=COMMD3 PE=1 SV=1	1	8	8	8	6	5	6	7	6	7	7	5	6	6	5	7	6	5	6	7	6	7	7	5	6	6	5	7	6	5	6	7	6	7	7	5	6	6	5	7	52.3	52.3
Q9H0A8	Q9H0A8	3	3	3	COMM domain-containing protein 4	COMMD4	sp|Q9H0A8|COMD4_HUMAN COMM domain-containing protein 4 OS=Homo sapiens OX=9606 GN=COMMD4 PE=1 SV=1	1	3	3	3	3	3	3	3	3	3	2	2	3	3	2	3	3	3	3	3	3	3	2	2	3	3	2	3	3	3	3	3	3	3	2	2	3	3	2	3	20.6	20.6
Q9GZQ3	Q9GZQ3	3	3	3	COMM domain-containing protein 5	COMMD5	sp|Q9GZQ3|COMD5_HUMAN COMM domain-containing protein 5 OS=Homo sapiens OX=9606 GN=COMMD5 PE=1 SV=1	1	3	3	3	0	0	2	1	1	0	0	0	0	0	0	1	0	0	2	1	1	0	0	0	0	0	0	1	0	0	2	1	1	0	0	0	0	0	0	1	25	25
Q7Z4G1	Q7Z4G1	6	6	6	COMM domain-containing protein 6	COMMD6	sp|Q7Z4G1|COMD6_HUMAN COMM domain-containing protein 6 OS=Homo sapiens OX=9606 GN=COMMD6 PE=1 SV=1	1	6	6	6	4	4	6	5	5	5	4	4	4	5	5	4	4	4	6	5	5	5	4	4	4	5	5	4	4	4	6	5	5	5	4	4	4	5	5	4	69.4	69.4
Q86VX2	Q86VX2	2	2	2	COMM domain-containing protein 7	COMMD7	sp|Q86VX2|COMD7_HUMAN COMM domain-containing protein 7 OS=Homo sapiens OX=9606 GN=COMMD7 PE=1 SV=2	1	2	2	2	1	1	1	2	2	2	0	1	0	1	1	1	1	1	1	2	2	2	0	1	0	1	1	1	1	1	1	2	2	2	0	1	0	1	1	1	10.5	10.5
Q9NX08	Q9NX08	4	4	4	COMM domain-containing protein 8	COMMD8	sp|Q9NX08|COMD8_HUMAN COMM domain-containing protein 8 OS=Homo sapiens OX=9606 GN=COMMD8 PE=1 SV=1	1	4	4	4	4	3	4	4	4	4	3	3	3	4	2	4	4	3	4	4	4	4	3	3	3	4	2	4	4	3	4	4	4	4	3	3	3	4	2	4	27.3	27.3
Q9P000	Q9P000	8	8	8	COMM domain-containing protein 9	COMMD9	sp|Q9P000|COMD9_HUMAN COMM domain-containing protein 9 OS=Homo sapiens OX=9606 GN=COMMD9 PE=1 SV=2	1	8	8	8	5	6	5	6	5	6	5	6	7	6	5	6	5	6	5	6	5	6	5	6	7	6	5	6	5	6	5	6	5	6	5	6	7	6	5	6	50.5	50.5
P09871	P09871	2	2	2	Complement C1s subcomponent;Complement C1s subcomponent heavy chain;Complement C1s subcomponent light chain	C1S	sp|P09871|C1S_HUMAN Complement C1s subcomponent OS=Homo sapiens OX=9606 GN=C1S PE=1 SV=1	1	2	2	2	1	0	1	1	2	1	0	1	0	1	0	0	1	0	1	1	2	1	0	1	0	1	0	0	1	0	1	1	2	1	0	1	0	1	0	0	4.2	4.2
Q07021	Q07021	9	9	9	Complement component 1 Q subcomponent-binding protein, mitochondrial	C1QBP	sp|Q07021|C1QBP_HUMAN Complement component 1 Q subcomponent-binding protein, mitochondrial OS=Homo sapiens OX=9606 GN=C1QBP PE=1 SV=1	1	9	9	9	6	7	8	9	9	8	8	9	8	9	9	9	6	7	8	9	9	8	8	9	8	9	9	9	6	7	8	9	9	8	8	9	8	9	9	9	34	34
P08174	P08174	3	3	3	Complement decay-accelerating factor	CD55	sp|P08174|DAF_HUMAN Complement decay-accelerating factor OS=Homo sapiens OX=9606 GN=CD55 PE=1 SV=4	1	3	3	3	2	2	3	3	3	3	3	2	2	1	1	2	2	2	3	3	3	3	3	2	2	1	1	2	2	2	3	3	3	3	3	2	2	1	1	2	11	11
Q5U5X0	Q5U5X0	4	4	4	Complex III assembly factor LYRM7	LYRM7	sp|Q5U5X0|LYRM7_HUMAN Complex III assembly factor LYRM7 OS=Homo sapiens OX=9606 GN=LYRM7 PE=1 SV=1	1	4	4	4	3	3	3	4	4	4	1	3	2	4	4	3	3	3	3	4	4	4	1	3	2	4	4	3	3	3	3	4	4	4	1	3	2	4	4	3	41.3	41.3
Q15021	Q15021	21	21	21	Condensin complex subunit 1	NCAPD2	sp|Q15021|CND1_HUMAN Condensin complex subunit 1 OS=Homo sapiens OX=9606 GN=NCAPD2 PE=1 SV=3	1	21	21	21	13	9	15	17	16	14	4	8	2	14	14	14	13	9	15	17	16	14	4	8	2	14	14	14	13	9	15	17	16	14	4	8	2	14	14	14	20.6	20.6
Q15003	Q15003	17	17	17	Condensin complex subunit 2	NCAPH	sp|Q15003|CND2_HUMAN Condensin complex subunit 2 OS=Homo sapiens OX=9606 GN=NCAPH PE=1 SV=3	1	17	17	17	12	12	12	11	11	14	5	9	4	10	11	10	12	12	12	11	11	14	5	9	4	10	11	10	12	12	12	11	11	14	5	9	4	10	11	10	30.5	30.5
Q9BPX3	Q9BPX3	10	10	10	Condensin complex subunit 3	NCAPG	sp|Q9BPX3|CND3_HUMAN Condensin complex subunit 3 OS=Homo sapiens OX=9606 GN=NCAPG PE=1 SV=1	1	10	10	10	6	7	7	7	8	9	3	6	3	5	7	8	6	7	7	7	8	9	3	6	3	5	7	8	6	7	7	7	8	9	3	6	3	5	7	8	15.3	15.3
P42695	P42695	4	4	4	Condensin-2 complex subunit D3	NCAPD3	sp|P42695|CNDD3_HUMAN Condensin-2 complex subunit D3 OS=Homo sapiens OX=9606 GN=NCAPD3 PE=1 SV=2	1	4	4	4	1	2	1	4	2	2	0	1	0	0	2	1	1	2	1	4	2	2	0	1	0	0	2	1	1	2	1	4	2	2	0	1	0	0	2	1	5.1	5.1
P29279	P29279	15	15	15	Connective tissue growth factor	CTGF	sp|P29279|CTGF_HUMAN Connective tissue growth factor OS=Homo sapiens OX=9606 GN=CTGF PE=1 SV=2	1	15	15	15	8	9	7	4	5	4	15	15	14	12	8	10	8	9	7	4	5	4	15	15	14	12	8	10	8	9	7	4	5	4	15	15	14	12	8	10	54.7	54.7
Q8WTW3	Q8WTW3	11	11	11	Conserved oligomeric Golgi complex subunit 1	COG1	sp|Q8WTW3|COG1_HUMAN Conserved oligomeric Golgi complex subunit 1 OS=Homo sapiens OX=9606 GN=COG1 PE=1 SV=1	1	11	11	11	3	3	5	5	3	6	8	6	6	4	3	3	3	3	5	5	3	6	8	6	6	4	3	3	3	3	5	5	3	6	8	6	6	4	3	3	14.6	14.6
Q14746	Q14746	8	8	8	Conserved oligomeric Golgi complex subunit 2	COG2	sp|Q14746|COG2_HUMAN Conserved oligomeric Golgi complex subunit 2 OS=Homo sapiens OX=9606 GN=COG2 PE=1 SV=1	1	8	8	8	5	3	2	1	3	4	4	4	5	3	4	6	5	3	2	1	3	4	4	4	5	3	4	6	5	3	2	1	3	4	4	4	5	3	4	6	14.8	14.8
Q96JB2	Q96JB2	11	11	11	Conserved oligomeric Golgi complex subunit 3	COG3	sp|Q96JB2|COG3_HUMAN Conserved oligomeric Golgi complex subunit 3 OS=Homo sapiens OX=9606 GN=COG3 PE=1 SV=3	1	11	11	11	6	3	9	7	6	7	6	6	7	6	4	8	6	3	9	7	6	7	6	6	7	6	4	8	6	3	9	7	6	7	6	6	7	6	4	8	15.6	15.6
Q9H9E3	Q9H9E3	6	6	6	Conserved oligomeric Golgi complex subunit 4	COG4	sp|Q9H9E3|COG4_HUMAN Conserved oligomeric Golgi complex subunit 4 OS=Homo sapiens OX=9606 GN=COG4 PE=1 SV=3	1	6	6	6	4	4	4	6	4	4	3	3	4	5	3	3	4	4	4	6	4	4	3	3	4	5	3	3	4	4	4	6	4	4	3	3	4	5	3	3	11.3	11.3
Q9UP83	Q9UP83	8	8	8	Conserved oligomeric Golgi complex subunit 5	COG5	sp|Q9UP83|COG5_HUMAN Conserved oligomeric Golgi complex subunit 5 OS=Homo sapiens OX=9606 GN=COG5 PE=1 SV=3	1	8	8	8	4	5	4	4	5	4	4	3	5	4	6	4	4	5	4	4	5	4	4	3	5	4	6	4	4	5	4	4	5	4	4	3	5	4	6	4	11.9	11.9
P83436	P83436	6	6	6	Conserved oligomeric Golgi complex subunit 7	COG7	sp|P83436|COG7_HUMAN Conserved oligomeric Golgi complex subunit 7 OS=Homo sapiens OX=9606 GN=COG7 PE=1 SV=1	1	6	6	6	4	4	4	3	3	5	5	6	3	4	2	4	4	4	4	3	3	5	5	6	3	4	2	4	4	4	4	3	3	5	5	6	3	4	2	4	10.5	10.5
Q6PJW8	Q6PJW8	2	2	2	Consortin	CNST	sp|Q6PJW8|CNST_HUMAN Consortin OS=Homo sapiens OX=9606 GN=CNST PE=1 SV=3	1	2	2	2	1	2	2	2	2	2	2	1	2	2	2	2	1	2	2	2	2	2	2	1	2	2	2	2	1	2	2	2	2	2	2	1	2	2	2	2	4.7	4.7
Q96EK7	Q96EK7	2	2	2	Constitutive coactivator of peroxisome proliferator-activated receptor gamma	FAM120B	sp|Q96EK7|F120B_HUMAN Constitutive coactivator of peroxisome proliferator-activated receptor gamma OS=Homo sapiens OX=9606 GN=FAM120B PE=1 SV=1	1	2	2	2	1	0	1	2	2	1	2	0	1	2	1	2	1	0	1	2	2	1	2	0	1	2	1	2	1	0	1	2	2	1	2	0	1	2	1	2	2.5	2.5
Q9NZB2;Q5T035	Q9NZB2	28;2	28;2	26;2	Constitutive coactivator of PPAR-gamma-like protein 1	FAM120A	sp|Q9NZB2|F120A_HUMAN Constitutive coactivator of PPAR-gamma-like protein 1 OS=Homo sapiens OX=9606 GN=FAM120A PE=1 SV=2	2	28	28	26	18	16	20	20	22	22	21	21	21	18	16	16	18	16	20	20	22	22	21	21	21	18	16	16	18	16	20	19	22	21	19	19	20	18	15	16	32.7	32.7
Q9NX05	Q9NX05	4	2	2	Constitutive coactivator of PPAR-gamma-like protein 2	FAM120C	sp|Q9NX05|F120C_HUMAN Constitutive coactivator of PPAR-gamma-like protein 2 OS=Homo sapiens OX=9606 GN=FAM120C PE=1 SV=3	1	4	2	2	1	1	1	2	0	2	4	4	2	1	1	2	1	1	1	1	0	1	2	2	1	1	0	2	1	1	1	1	0	1	2	2	1	1	0	2	3.4	1.9
Q9P232	Q9P232	8	8	8	Contactin-3	CNTN3	sp|Q9P232|CNTN3_HUMAN Contactin-3 OS=Homo sapiens OX=9606 GN=CNTN3 PE=1 SV=3	1	8	8	8	4	4	5	2	1	2	8	6	7	3	2	4	4	4	5	2	1	2	8	6	7	3	2	4	4	4	5	2	1	2	8	6	7	3	2	4	9.4	9.4
Q9NQ92	Q9NQ92	2	2	2	Coordinator of PRMT5 and differentiation stimulator	COPRS	sp|Q9NQ92|COPRS_HUMAN Coordinator of PRMT5 and differentiation stimulator OS=Homo sapiens OX=9606 GN=COPRS PE=1 SV=3	1	2	2	2	2	2	2	1	1	2	1	1	0	1	1	0	2	2	2	1	1	2	1	1	0	1	1	0	2	2	2	1	1	2	1	1	0	1	1	0	21.2	21.2
Q13098	Q13098	10	10	10	COP9 signalosome complex subunit 1	GPS1	sp|Q13098|CSN1_HUMAN COP9 signalosome complex subunit 1 OS=Homo sapiens OX=9606 GN=GPS1 PE=1 SV=4	1	10	10	10	4	3	5	7	8	8	4	6	5	6	5	8	4	3	5	7	8	8	4	6	5	6	5	8	4	3	5	7	8	8	4	6	5	6	5	8	29.7	29.7
P61201	P61201	18	18	18	COP9 signalosome complex subunit 2	COPS2	sp|P61201|CSN2_HUMAN COP9 signalosome complex subunit 2 OS=Homo sapiens OX=9606 GN=COPS2 PE=1 SV=1	1	18	18	18	15	15	15	15	14	16	14	16	14	15	12	15	15	15	15	15	14	16	14	16	14	15	12	15	15	15	15	15	14	16	14	16	14	15	12	15	51	51
Q9UNS2	Q9UNS2	8	8	8	COP9 signalosome complex subunit 3	COPS3	sp|Q9UNS2|CSN3_HUMAN COP9 signalosome complex subunit 3 OS=Homo sapiens OX=9606 GN=COPS3 PE=1 SV=3	1	8	8	8	8	7	7	8	7	8	7	7	8	8	7	7	8	7	7	8	7	8	7	7	8	8	7	7	8	7	7	8	7	8	7	7	8	8	7	7	28.1	28.1
Q9BT78	Q9BT78	24	24	24	COP9 signalosome complex subunit 4	COPS4	sp|Q9BT78|CSN4_HUMAN COP9 signalosome complex subunit 4 OS=Homo sapiens OX=9606 GN=COPS4 PE=1 SV=1	1	24	24	24	18	17	20	19	22	19	20	19	20	19	17	18	18	17	20	19	22	19	20	19	20	19	17	18	18	17	20	19	22	19	20	19	20	19	17	18	70.9	70.9
Q92905	Q92905	7	7	7	COP9 signalosome complex subunit 5	COPS5	sp|Q92905|CSN5_HUMAN COP9 signalosome complex subunit 5 OS=Homo sapiens OX=9606 GN=COPS5 PE=1 SV=4	1	7	7	7	4	5	6	4	6	6	5	6	4	5	4	5	4	5	6	4	6	6	5	6	4	5	4	5	4	5	6	4	6	6	5	6	4	5	4	5	20.1	20.1
Q7L5N1	Q7L5N1	11	11	11	COP9 signalosome complex subunit 6	COPS6	sp|Q7L5N1|CSN6_HUMAN COP9 signalosome complex subunit 6 OS=Homo sapiens OX=9606 GN=COPS6 PE=1 SV=1	1	11	11	11	9	8	8	11	10	10	9	9	7	11	7	11	9	8	8	11	10	10	9	9	7	11	7	11	9	8	8	11	10	10	9	9	7	11	7	11	46.2	46.2
Q9UBW8	Q9UBW8	6	6	6	COP9 signalosome complex subunit 7a	COPS7A	sp|Q9UBW8|CSN7A_HUMAN COP9 signalosome complex subunit 7a OS=Homo sapiens OX=9606 GN=COPS7A PE=1 SV=1	1	6	6	6	4	4	4	6	4	5	5	4	4	5	4	5	4	4	4	6	4	5	5	4	4	5	4	5	4	4	4	6	4	5	5	4	4	5	4	5	25.8	25.8
Q9H9Q2	Q9H9Q2	5	5	5	COP9 signalosome complex subunit 7b	COPS7B	sp|Q9H9Q2|CSN7B_HUMAN COP9 signalosome complex subunit 7b OS=Homo sapiens OX=9606 GN=COPS7B PE=1 SV=1	1	5	5	5	3	4	3	3	4	4	3	3	4	4	4	4	3	4	3	3	4	4	3	3	4	4	4	4	3	4	3	3	4	4	3	3	4	4	4	4	22	22
Q99627	Q99627	6	6	6	COP9 signalosome complex subunit 8	COPS8	sp|Q99627|CSN8_HUMAN COP9 signalosome complex subunit 8 OS=Homo sapiens OX=9606 GN=COPS8 PE=1 SV=1	1	6	6	6	5	4	5	5	4	5	5	6	5	4	5	4	5	4	5	5	4	5	5	6	5	4	5	4	5	4	5	5	4	5	5	6	5	4	5	4	41.1	41.1
Q99829	Q99829	7	7	7	Copine-1	CPNE1	sp|Q99829|CPNE1_HUMAN Copine-1 OS=Homo sapiens OX=9606 GN=CPNE1 PE=1 SV=1	1	7	7	7	5	5	4	5	4	5	5	5	5	5	4	5	5	5	4	5	4	5	5	5	5	5	4	5	5	5	4	5	4	5	5	5	5	5	4	5	11.5	11.5
O75131	O75131	18	18	18	Copine-3	CPNE3	sp|O75131|CPNE3_HUMAN Copine-3 OS=Homo sapiens OX=9606 GN=CPNE3 PE=1 SV=1	1	18	18	18	14	13	14	15	13	13	11	8	10	15	12	14	14	13	14	15	13	13	11	8	10	15	12	14	14	13	14	15	13	13	11	8	10	15	12	14	36.1	36.1
Q9UBL6	Q9UBL6	2	2	2	Copine-7	CPNE7	sp|Q9UBL6|CPNE7_HUMAN Copine-7 OS=Homo sapiens OX=9606 GN=CPNE7 PE=1 SV=1	1	2	2	2	1	2	2	2	2	2	0	1	0	0	0	0	1	2	2	2	2	2	0	1	0	0	0	0	1	2	2	2	2	2	0	1	0	0	0	0	5.5	5.5
O14618	O14618	6	6	6	Copper chaperone for superoxide dismutase	CCS	sp|O14618|CCS_HUMAN Copper chaperone for superoxide dismutase OS=Homo sapiens OX=9606 GN=CCS PE=1 SV=1	1	6	6	6	3	4	4	5	5	4	3	6	4	4	3	3	3	4	4	5	5	4	3	6	4	4	3	3	3	4	4	5	5	4	3	6	4	4	3	3	21.9	21.9
Q9NTM9	Q9NTM9	2	2	2	Copper homeostasis protein cutC homolog	CUTC	sp|Q9NTM9|CUTC_HUMAN Copper homeostasis protein cutC homolog OS=Homo sapiens OX=9606 GN=CUTC PE=1 SV=1	1	2	2	2	1	0	1	1	1	1	0	0	0	0	1	1	1	0	1	1	1	1	0	0	0	0	1	1	1	0	1	1	1	1	0	0	0	0	1	1	12.1	12.1
O00244	O00244	10	10	10	Copper transport protein ATOX1	ATOX1	sp|O00244|ATOX1_HUMAN Copper transport protein ATOX1 OS=Homo sapiens OX=9606 GN=ATOX1 PE=1 SV=1	1	10	10	10	8	7	7	7	7	8	8	8	7	7	8	7	8	7	7	7	7	8	8	8	7	7	8	7	8	7	7	7	7	8	8	8	7	7	8	7	94.1	94.1
Q04656	Q04656	4	4	4	Copper-transporting ATPase 1	ATP7A	sp|Q04656|ATP7A_HUMAN Copper-transporting ATPase 1 OS=Homo sapiens OX=9606 GN=ATP7A PE=1 SV=4	1	4	4	4	2	0	2	1	1	1	3	3	3	1	1	1	2	0	2	1	1	1	3	3	3	1	1	1	2	0	2	1	1	1	3	3	3	1	1	1	4	4
Q53SF7	Q53SF7	5	5	5	Cordon-bleu protein-like 1	COBLL1	sp|Q53SF7|COBL1_HUMAN Cordon-bleu protein-like 1 OS=Homo sapiens OX=9606 GN=COBLL1 PE=1 SV=2	1	5	5	5	3	1	2	2	1	1	1	1	1	3	2	2	3	1	2	2	1	1	1	1	1	3	2	2	3	1	2	2	1	1	1	1	1	3	2	2	6.7	6.7
O75367	O75367	13	13	11	Core histone macro-H2A.1	H2AFY	sp|O75367|H2AY_HUMAN Core histone macro-H2A.1 OS=Homo sapiens OX=9606 GN=H2AFY PE=1 SV=4	1	13	13	11	10	9	10	12	13	13	13	12	11	12	11	10	10	9	10	12	13	13	13	12	11	12	11	10	8	8	8	10	11	11	11	10	10	10	10	9	45.2	45.2
Q9P0M6	Q9P0M6	8	6	6	Core histone macro-H2A.2	H2AFY2	sp|Q9P0M6|H2AW_HUMAN Core histone macro-H2A.2 OS=Homo sapiens OX=9606 GN=H2AFY2 PE=1 SV=3	1	8	6	6	7	6	8	8	8	8	8	8	6	8	7	7	5	5	6	6	6	6	6	6	5	6	6	6	5	5	6	6	6	6	6	6	5	6	6	6	31.5	24.5
Q13951	Q13951	9	9	9	Core-binding factor subunit beta	CBFB	sp|Q13951|PEBB_HUMAN Core-binding factor subunit beta OS=Homo sapiens OX=9606 GN=CBFB PE=1 SV=2	1	9	9	9	7	7	6	5	5	5	6	8	7	7	7	9	7	7	6	5	5	5	6	8	7	7	7	9	7	7	6	5	5	5	6	8	7	7	7	9	43.4	43.4
P31146	P31146	2	2	2	Coronin-1A	CORO1A	sp|P31146|COR1A_HUMAN Coronin-1A OS=Homo sapiens OX=9606 GN=CORO1A PE=1 SV=4	1	2	2	2	1	0	0	1	0	0	1	1	0	1	1	1	1	0	0	1	0	0	1	1	0	1	1	1	1	0	0	1	0	0	1	1	0	1	1	1	5	5
Q9BR76	Q9BR76	15	15	15	Coronin-1B	CORO1B	sp|Q9BR76|COR1B_HUMAN Coronin-1B OS=Homo sapiens OX=9606 GN=CORO1B PE=1 SV=1	1	15	15	15	11	11	10	13	9	11	10	11	12	10	7	9	11	11	10	13	9	11	10	11	12	10	7	9	11	11	10	13	9	11	10	11	12	10	7	9	36.4	36.4
Q9ULV4;Q6QEF8	Q9ULV4	25;2	25;2	25;2	Coronin-1C	CORO1C	sp|Q9ULV4|COR1C_HUMAN Coronin-1C OS=Homo sapiens OX=9606 GN=CORO1C PE=1 SV=1	2	25	25	25	23	22	21	20	19	19	19	18	23	20	20	21	23	22	21	20	19	19	19	18	23	20	20	21	23	22	21	20	19	19	19	18	23	20	20	21	60.3	60.3
Q9UQ03	Q9UQ03	2	2	2	Coronin-2B	CORO2B	sp|Q9UQ03|COR2B_HUMAN Coronin-2B OS=Homo sapiens OX=9606 GN=CORO2B PE=1 SV=4	1	2	2	2	2	1	2	2	1	2	2	2	1	1	1	1	2	1	2	2	1	2	2	2	1	1	1	1	2	1	2	2	1	2	2	2	1	1	1	1	4.6	4.6
Q9P1F3	Q9P1F3	3	3	3	Costars family protein ABRACL	ABRACL	sp|Q9P1F3|ABRAL_HUMAN Costars family protein ABRACL OS=Homo sapiens OX=9606 GN=ABRACL PE=1 SV=1	1	3	3	3	2	2	3	2	2	2	2	2	2	2	2	3	2	2	3	2	2	2	2	2	2	2	2	3	2	2	3	2	2	2	2	2	2	2	2	3	46.9	46.9
Q9NRP2	Q9NRP2	2	2	2	COX assembly mitochondrial protein 2 homolog	CMC2	sp|Q9NRP2|COXM2_HUMAN COX assembly mitochondrial protein 2 homolog OS=Homo sapiens OX=9606 GN=CMC2 PE=1 SV=1	1	2	2	2	2	2	1	1	2	2	1	2	2	2	2	2	2	2	1	1	2	2	1	2	2	2	2	2	2	2	1	1	2	2	1	2	2	2	2	2	45.6	45.6
Q7Z7K0	Q7Z7K0	4	4	4	COX assembly mitochondrial protein homolog	CMC1	sp|Q7Z7K0|COXM1_HUMAN COX assembly mitochondrial protein homolog OS=Homo sapiens OX=9606 GN=CMC1 PE=1 SV=1	1	4	4	4	4	4	4	4	4	4	3	4	1	4	3	4	4	4	4	4	4	4	3	4	1	4	3	4	4	4	4	4	4	4	3	4	1	4	3	4	34.9	34.9
Q9UEE9	Q9UEE9	3	3	3	Craniofacial development protein 1	CFDP1	sp|Q9UEE9|CFDP1_HUMAN Craniofacial development protein 1 OS=Homo sapiens OX=9606 GN=CFDP1 PE=1 SV=1	1	3	3	3	2	2	2	2	2	3	2	2	2	2	2	2	2	2	2	2	2	3	2	2	2	2	2	2	2	2	2	2	2	3	2	2	2	2	2	2	11.4	11.4
P12277;P06732	P12277	19;2	19;2	19;2	Creatine kinase B-type	CKB	sp|P12277|KCRB_HUMAN Creatine kinase B-type OS=Homo sapiens OX=9606 GN=CKB PE=1 SV=1	2	19	19	19	14	16	14	18	18	18	10	9	11	18	15	17	14	16	14	18	18	18	10	9	11	18	15	17	14	16	14	18	18	18	10	9	11	18	15	17	62.2	62.2
Q92793	Q92793	12	12	9	CREB-binding protein	CREBBP	sp|Q92793|CBP_HUMAN CREB-binding protein OS=Homo sapiens OX=9606 GN=CREBBP PE=1 SV=3	1	12	12	9	6	7	6	7	9	10	6	7	6	7	7	7	6	7	6	7	9	10	6	7	6	7	7	7	4	5	4	4	7	8	4	4	3	5	5	5	8.5	8.5
Q53ET0	Q53ET0	2	2	2	CREB-regulated transcription coactivator 2	CRTC2	sp|Q53ET0|CRTC2_HUMAN CREB-regulated transcription coactivator 2 OS=Homo sapiens OX=9606 GN=CRTC2 PE=1 SV=2	1	2	2	2	0	0	1	0	0	0	0	2	0	0	0	0	0	0	1	0	0	0	0	2	0	0	0	0	0	0	1	0	0	0	0	2	0	0	0	0	5.1	5.1
P46109	P46109	11	11	11	Crk-like protein	CRKL	sp|P46109|CRKL_HUMAN Crk-like protein OS=Homo sapiens OX=9606 GN=CRKL PE=1 SV=1	1	11	11	11	8	8	9	10	10	7	9	9	9	8	7	10	8	8	9	10	10	7	9	9	9	8	7	10	8	8	9	10	10	7	9	9	9	8	7	10	49.5	49.5
Q9BZJ0	Q9BZJ0	4	4	4	Crooked neck-like protein 1	CRNKL1	sp|Q9BZJ0|CRNL1_HUMAN Crooked neck-like protein 1 OS=Homo sapiens OX=9606 GN=CRNKL1 PE=1 SV=4	1	4	4	4	2	2	3	3	4	2	2	3	2	2	1	3	2	2	3	3	4	2	2	3	2	2	1	3	2	2	3	3	4	2	2	3	2	2	1	3	4.2	4.2
Q05D32	Q05D32	2	2	2	CTD small phosphatase-like protein 2	CTDSPL2	sp|Q05D32|CTSL2_HUMAN CTD small phosphatase-like protein 2 OS=Homo sapiens OX=9606 GN=CTDSPL2 PE=1 SV=2	1	2	2	2	1	1	2	0	1	1	1	2	0	1	1	0	1	1	2	0	1	1	1	2	0	1	1	0	1	1	2	0	1	1	1	2	0	1	1	0	4.1	4.1
Q13363	Q13363	9	9	8	C-terminal-binding protein 1	CTBP1	sp|Q13363|CTBP1_HUMAN C-terminal-binding protein 1 OS=Homo sapiens OX=9606 GN=CTBP1 PE=1 SV=2	1	9	9	8	5	5	6	7	7	8	6	6	8	5	4	6	5	5	6	7	7	8	6	6	8	5	4	6	4	4	5	6	6	7	5	5	7	5	3	5	31.8	31.8
P56545	P56545	6	5	5	C-terminal-binding protein 2	CTBP2	sp|P56545|CTBP2_HUMAN C-terminal-binding protein 2 OS=Homo sapiens OX=9606 GN=CTBP2 PE=1 SV=1	1	6	5	5	3	4	5	4	2	4	3	4	2	2	4	4	2	3	4	3	1	3	2	3	1	2	3	3	2	3	4	3	1	3	2	3	1	2	3	3	18.9	16.6
P17812	P17812	11	11	10	CTP synthase 1	CTPS1	sp|P17812|PYRG1_HUMAN CTP synthase 1 OS=Homo sapiens OX=9606 GN=CTPS1 PE=1 SV=2	1	11	11	10	8	9	7	8	7	9	8	9	10	11	7	9	8	9	7	8	7	9	8	9	10	11	7	9	7	8	6	7	6	8	7	8	9	10	6	8	24.4	24.4
Q9NRF8	Q9NRF8	3	2	2	CTP synthase 2	CTPS2	sp|Q9NRF8|PYRG2_HUMAN CTP synthase 2 OS=Homo sapiens OX=9606 GN=CTPS2 PE=1 SV=1	1	3	2	2	3	2	2	3	2	2	2	2	2	2	1	2	2	1	1	2	1	1	1	1	1	1	0	1	2	1	1	2	1	1	1	1	1	1	0	1	11.1	8.7
Q9P2B4	Q9P2B4	18	18	18	CTTNBP2 N-terminal-like protein	CTTNBP2NL	sp|Q9P2B4|CT2NL_HUMAN CTTNBP2 N-terminal-like protein OS=Homo sapiens OX=9606 GN=CTTNBP2NL PE=1 SV=2	1	18	18	18	13	14	12	11	14	13	16	15	13	16	11	16	13	14	12	11	14	13	16	15	13	16	11	16	13	14	12	11	14	13	16	15	13	16	11	16	40.5	40.5
Q9UBG0	Q9UBG0	21	21	21	C-type mannose receptor 2	MRC2	sp|Q9UBG0|MRC2_HUMAN C-type mannose receptor 2 OS=Homo sapiens OX=9606 GN=MRC2 PE=1 SV=2	1	21	21	21	9	7	10	14	13	13	17	19	20	12	9	12	9	7	10	14	13	13	17	19	20	12	9	12	9	7	10	14	13	13	17	19	20	12	9	12	18.7	18.7
Q9H467	Q9H467	2	2	2	CUE domain-containing protein 2	CUEDC2	sp|Q9H467|CUED2_HUMAN CUE domain-containing protein 2 OS=Homo sapiens OX=9606 GN=CUEDC2 PE=1 SV=1	1	2	2	2	1	1	1	0	1	1	1	2	1	1	1	1	1	1	1	0	1	1	1	2	1	1	1	1	1	1	1	0	1	1	1	2	1	1	1	1	15	15
Q92879	Q92879	10	10	9	CUGBP Elav-like family member 1	CELF1	sp|Q92879|CELF1_HUMAN CUGBP Elav-like family member 1 OS=Homo sapiens OX=9606 GN=CELF1 PE=1 SV=2	1	10	10	9	7	8	9	7	7	7	6	9	7	7	7	8	7	8	9	7	7	7	6	9	7	7	7	8	7	7	8	7	7	6	6	9	7	6	7	7	23.9	23.9
O95319	O95319	5	4	4	CUGBP Elav-like family member 2	CELF2	sp|O95319|CELF2_HUMAN CUGBP Elav-like family member 2 OS=Homo sapiens OX=9606 GN=CELF2 PE=1 SV=1	1	5	4	4	3	3	5	4	4	4	3	3	4	3	2	3	3	2	4	4	4	3	3	3	4	2	2	2	3	2	4	4	4	3	3	3	4	2	2	2	12.4	10.2
Q13616	Q13616	8	8	8	Cullin-1	CUL1	sp|Q13616|CUL1_HUMAN Cullin-1 OS=Homo sapiens OX=9606 GN=CUL1 PE=1 SV=2	1	8	8	8	7	4	5	7	5	5	6	6	5	7	4	3	7	4	5	7	5	5	6	6	5	7	4	3	7	4	5	7	5	5	6	6	5	7	4	3	12.8	12.8
Q13617	Q13617	8	8	8	Cullin-2	CUL2	sp|Q13617|CUL2_HUMAN Cullin-2 OS=Homo sapiens OX=9606 GN=CUL2 PE=1 SV=2	1	8	8	8	4	3	6	5	5	5	6	6	6	5	4	6	4	3	6	5	5	5	6	6	6	5	4	6	4	3	6	5	5	5	6	6	6	5	4	6	14.9	14.9
Q13618	Q13618	13	13	13	Cullin-3	CUL3	sp|Q13618|CUL3_HUMAN Cullin-3 OS=Homo sapiens OX=9606 GN=CUL3 PE=1 SV=2	1	13	13	13	4	4	5	4	6	5	7	7	9	7	4	4	4	4	5	4	6	5	7	7	9	7	4	4	4	4	5	4	6	5	7	7	9	7	4	4	19.9	19.9
Q13619	Q13619	13	8	8	Cullin-4A	CUL4A	sp|Q13619|CUL4A_HUMAN Cullin-4A OS=Homo sapiens OX=9606 GN=CUL4A PE=1 SV=3	1	13	8	8	7	5	5	9	8	6	7	10	6	7	7	8	5	3	3	5	4	3	4	6	3	4	4	5	5	3	3	5	4	3	4	6	3	4	4	5	20.6	14.2
Q13620	Q13620	23	23	18	Cullin-4B	CUL4B	sp|Q13620|CUL4B_HUMAN Cullin-4B OS=Homo sapiens OX=9606 GN=CUL4B PE=1 SV=4	1	23	23	18	15	11	15	20	18	19	16	18	16	15	13	15	15	11	15	20	18	19	16	18	16	15	13	15	13	9	13	16	14	16	13	14	13	12	10	12	32.3	32.3
Q93034	Q93034	14	14	14	Cullin-5	CUL5	sp|Q93034|CUL5_HUMAN Cullin-5 OS=Homo sapiens OX=9606 GN=CUL5 PE=1 SV=4	1	14	14	14	4	4	5	8	6	6	8	9	8	6	5	6	4	4	5	8	6	6	8	9	8	6	5	6	4	4	5	8	6	6	8	9	8	6	5	6	21.3	21.3
Q14999	Q14999	3	3	3	Cullin-7	CUL7	sp|Q14999|CUL7_HUMAN Cullin-7 OS=Homo sapiens OX=9606 GN=CUL7 PE=1 SV=2	1	3	3	3	2	2	2	2	2	2	3	2	2	2	2	2	2	2	2	2	2	2	3	2	2	2	2	2	2	2	2	2	2	2	3	2	2	2	2	2	2.7	2.7
Q86VP6	Q86VP6	31	31	31	Cullin-associated NEDD8-dissociated protein 1	CAND1	sp|Q86VP6|CAND1_HUMAN Cullin-associated NEDD8-dissociated protein 1 OS=Homo sapiens OX=9606 GN=CAND1 PE=1 SV=2	1	31	31	31	20	20	25	27	25	28	26	26	28	24	18	23	20	20	25	27	25	28	26	26	28	24	18	23	20	20	25	27	25	28	26	26	28	24	18	23	31.1	31.1
O75155	O75155	3	3	3	Cullin-associated NEDD8-dissociated protein 2	CAND2	sp|O75155|CAND2_HUMAN Cullin-associated NEDD8-dissociated protein 2 OS=Homo sapiens OX=9606 GN=CAND2 PE=1 SV=3	1	3	3	3	0	0	0	1	1	1	2	1	1	1	1	0	0	0	0	1	1	1	2	1	1	1	1	0	0	0	0	1	1	1	2	1	1	1	1	0	3.1	3.1
Q69YN2	Q69YN2	6	6	6	CWF19-like protein 1	CWF19L1	sp|Q69YN2|C19L1_HUMAN CWF19-like protein 1 OS=Homo sapiens OX=9606 GN=CWF19L1 PE=1 SV=2	1	6	6	6	3	3	4	4	5	4	3	4	2	4	4	4	3	3	4	4	5	4	3	4	2	4	4	4	3	3	4	4	5	4	3	4	2	4	4	4	16.5	16.5
P56277	P56277	2	2	2	Cx9C motif-containing protein 4	CMC4	sp|P56277|CMC4_HUMAN Cx9C motif-containing protein 4 OS=Homo sapiens OX=9606 GN=CMC4 PE=1 SV=1	1	2	2	2	1	1	1	1	1	1	1	1	1	1	2	1	1	1	1	1	1	1	1	1	1	1	2	1	1	1	1	1	1	1	1	1	1	1	2	1	48.5	48.5
Q9H6B4	Q9H6B4	6	6	6	CXADR-like membrane protein	CLMP	sp|Q9H6B4|CLMP_HUMAN CXADR-like membrane protein OS=Homo sapiens OX=9606 GN=CLMP PE=1 SV=1	1	6	6	6	3	3	5	5	4	4	4	4	4	5	4	4	3	3	5	5	4	4	4	4	4	5	4	4	3	3	5	5	4	4	4	4	4	5	4	4	22.3	22.3
Q9P0U4	Q9P0U4	2	2	2	CXXC-type zinc finger protein 1	CXXC1	sp|Q9P0U4|CXXC1_HUMAN CXXC-type zinc finger protein 1 OS=Homo sapiens OX=9606 GN=CXXC1 PE=1 SV=2	1	2	2	2	2	1	2	1	2	1	2	1	2	2	1	1	2	1	2	1	2	1	2	1	2	2	1	1	2	1	2	1	2	1	2	1	2	2	1	1	5.8	5.8
Q7LFL8	Q7LFL8	3	3	3	CXXC-type zinc finger protein 5	CXXC5	sp|Q7LFL8|CXXC5_HUMAN CXXC-type zinc finger protein 5 OS=Homo sapiens OX=9606 GN=CXXC5 PE=1 SV=1	1	3	3	3	1	1	2	2	3	2	1	1	1	2	2	1	1	1	2	2	3	2	1	1	1	2	2	1	1	1	2	2	3	2	1	1	1	2	2	1	20.8	20.8
P18846	P18846	5	3	3	Cyclic AMP-dependent transcription factor ATF-1	ATF1	sp|P18846|ATF1_HUMAN Cyclic AMP-dependent transcription factor ATF-1 OS=Homo sapiens OX=9606 GN=ATF1 PE=1 SV=2	1	5	3	3	3	3	3	2	4	2	2	3	3	3	1	3	2	1	2	1	2	1	1	2	2	2	0	2	2	1	2	1	2	1	1	2	2	2	0	2	20.3	12.5
P15336	P15336	2	2	2	Cyclic AMP-dependent transcription factor ATF-2	ATF2	sp|P15336|ATF2_HUMAN Cyclic AMP-dependent transcription factor ATF-2 OS=Homo sapiens OX=9606 GN=ATF2 PE=1 SV=4	1	2	2	2	1	0	0	1	1	0	1	1	0	1	1	1	1	0	0	1	1	0	1	1	0	1	1	1	1	0	0	1	1	0	1	1	0	1	1	1	9.1	9.1
Q99941	Q99941	2	2	2	Cyclic AMP-dependent transcription factor ATF-6 beta;Processed cyclic AMP-dependent transcription factor ATF-6 beta	ATF6B	sp|Q99941|ATF6B_HUMAN Cyclic AMP-dependent transcription factor ATF-6 beta OS=Homo sapiens OX=9606 GN=ATF6B PE=1 SV=2	1	2	2	2	1	1	2	1	1	1	1	2	2	1	1	2	1	1	2	1	1	1	1	2	2	1	1	2	1	1	2	1	1	1	1	2	2	1	1	2	5.3	5.3
P16220	P16220	5	5	3	Cyclic AMP-responsive element-binding protein 1	CREB1	sp|P16220|CREB1_HUMAN Cyclic AMP-responsive element-binding protein 1 OS=Homo sapiens OX=9606 GN=CREB1 PE=1 SV=2	1	5	5	3	3	5	4	4	5	4	3	4	4	4	4	3	3	5	4	4	5	4	3	4	4	4	4	3	2	3	3	3	3	3	2	3	3	3	3	2	20.2	20.2
Q96BA8;Q70SY1	Q96BA8	3;1	3;1	3;1	Cyclic AMP-responsive element-binding protein 3-like protein 1;Processed cyclic AMP-responsive element-binding protein 3-like protein 1	CREB3L1	sp|Q96BA8|CR3L1_HUMAN Cyclic AMP-responsive element-binding protein 3-like protein 1 OS=Homo sapiens OX=9606 GN=CREB3L1 PE=1 SV=1	2	3	3	3	0	1	0	0	0	0	1	2	0	1	1	1	0	1	0	0	0	0	1	2	0	1	1	1	0	1	0	0	0	0	1	2	0	1	1	1	6.2	6.2
P20248	P20248	3	3	3	Cyclin-A2	CCNA2	sp|P20248|CCNA2_HUMAN Cyclin-A2 OS=Homo sapiens OX=9606 GN=CCNA2 PE=1 SV=2	1	3	3	3	3	3	3	1	2	2	1	2	1	2	1	1	3	3	3	1	2	2	1	2	1	2	1	1	3	3	3	1	2	2	1	2	1	2	1	1	12.3	12.3
O95273	O95273	2	2	2	Cyclin-D1-binding protein 1	CCNDBP1	sp|O95273|CCDB1_HUMAN Cyclin-D1-binding protein 1 OS=Homo sapiens OX=9606 GN=CCNDBP1 PE=1 SV=2	1	2	2	2	2	1	2	1	2	2	2	2	1	1	1	1	2	1	2	1	2	2	2	2	1	1	1	1	2	1	2	1	2	2	2	2	1	1	1	1	5.3	5.3
P06493;Q96Q40	P06493	8;1	7;0	6;0	Cyclin-dependent kinase 1	CDK1	sp|P06493|CDK1_HUMAN Cyclin-dependent kinase 1 OS=Homo sapiens OX=9606 GN=CDK1 PE=1 SV=3	2	8	7	6	7	6	7	8	6	7	3	5	2	7	6	6	6	5	6	7	5	6	2	4	1	6	5	5	5	4	5	6	4	5	1	3	0	5	4	4	33.7	31
P21127;Q9UQ88	P21127;Q9UQ88	8;7	8;7	8;7	Cyclin-dependent kinase 11B;Cyclin-dependent kinase 11A	CDK11B;CDK11A	sp|P21127|CD11B_HUMAN Cyclin-dependent kinase 11B OS=Homo sapiens OX=9606 GN=CDK11B PE=1 SV=4;sp|Q9UQ88|CD11A_HUMAN Cyclin-dependent kinase 11A OS=Homo sapiens OX=9606 GN=CDK11A PE=1 SV=4	2	8	8	8	6	5	6	5	5	5	3	4	5	6	6	5	6	5	6	5	5	5	3	4	5	6	6	5	6	5	6	5	5	5	3	4	5	6	6	5	12.7	12.7
Q9NYV4	Q9NYV4	7	6	6	Cyclin-dependent kinase 12	CDK12	sp|Q9NYV4|CDK12_HUMAN Cyclin-dependent kinase 12 OS=Homo sapiens OX=9606 GN=CDK12 PE=1 SV=2	1	7	6	6	5	2	3	3	4	5	5	4	4	4	4	2	4	1	2	2	3	4	4	3	3	3	3	1	4	1	2	2	3	4	4	3	3	3	3	1	5.6	5
O94921	O94921	3	2	2	Cyclin-dependent kinase 14	CDK14	sp|O94921|CDK14_HUMAN Cyclin-dependent kinase 14 OS=Homo sapiens OX=9606 GN=CDK14 PE=1 SV=3	1	3	2	2	3	3	3	2	2	2	2	3	2	3	2	2	2	2	2	1	1	1	1	2	1	2	1	1	2	2	2	1	1	1	1	2	1	2	1	1	7.2	5.5
Q00536	Q00536	6	3	3	Cyclin-dependent kinase 16	CDK16	sp|Q00536|CDK16_HUMAN Cyclin-dependent kinase 16 OS=Homo sapiens OX=9606 GN=CDK16 PE=1 SV=1	1	6	3	3	3	4	4	4	4	3	4	5	3	6	3	4	1	2	1	2	2	1	2	2	1	3	1	2	1	2	1	2	2	1	2	2	1	3	1	2	12.7	7.9
Q00537;Q07002	Q00537	10;3	10;3	7;1	Cyclin-dependent kinase 17	CDK17	sp|Q00537|CDK17_HUMAN Cyclin-dependent kinase 17 OS=Homo sapiens OX=9606 GN=CDK17 PE=1 SV=2	2	10	10	7	4	4	5	4	5	4	8	7	7	6	3	5	4	4	5	4	5	4	8	7	7	6	3	5	2	2	2	2	3	2	6	4	5	3	1	3	24.1	24.1
P24941	P24941	5	3	3	Cyclin-dependent kinase 2	CDK2	sp|P24941|CDK2_HUMAN Cyclin-dependent kinase 2 OS=Homo sapiens OX=9606 GN=CDK2 PE=1 SV=2	1	5	3	3	4	3	3	3	2	3	3	2	2	4	4	3	2	1	1	1	0	1	1	0	0	2	2	1	2	1	1	1	0	1	1	0	0	2	2	1	15.8	9.4
Q9BW66	Q9BW66	2	2	2	Cyclin-dependent kinase 2-interacting protein	CINP	sp|Q9BW66|CINP_HUMAN Cyclin-dependent kinase 2-interacting protein OS=Homo sapiens OX=9606 GN=CINP PE=1 SV=1	1	2	2	2	1	0	0	0	1	1	1	0	0	2	0	0	1	0	0	0	1	1	1	0	0	2	0	0	1	0	0	0	1	1	1	0	0	2	0	0	12.7	12.7
P11802	P11802	3	2	2	Cyclin-dependent kinase 4	CDK4	sp|P11802|CDK4_HUMAN Cyclin-dependent kinase 4 OS=Homo sapiens OX=9606 GN=CDK4 PE=1 SV=2	1	3	2	2	3	3	3	3	3	3	3	3	3	2	3	3	2	2	2	2	2	2	2	2	2	1	2	2	2	2	2	2	2	2	2	2	2	1	2	2	13.9	11.2
Q00534	Q00534	7	6	6	Cyclin-dependent kinase 6	CDK6	sp|Q00534|CDK6_HUMAN Cyclin-dependent kinase 6 OS=Homo sapiens OX=9606 GN=CDK6 PE=1 SV=1	1	7	6	6	5	6	7	6	4	4	5	5	4	5	6	6	4	5	6	5	3	3	4	4	3	4	5	5	4	5	6	5	3	3	4	4	3	4	5	5	21.5	19
P50750	P50750	5	4	4	Cyclin-dependent kinase 9	CDK9	sp|P50750|CDK9_HUMAN Cyclin-dependent kinase 9 OS=Homo sapiens OX=9606 GN=CDK9 PE=1 SV=3	1	5	4	4	4	4	3	3	3	4	2	4	3	4	3	4	3	3	2	2	2	3	1	3	2	3	2	3	3	3	2	2	2	3	1	3	2	3	2	3	16.1	14
P61024	P61024	3	3	3	Cyclin-dependent kinases regulatory subunit 1	CKS1B	sp|P61024|CKS1_HUMAN Cyclin-dependent kinases regulatory subunit 1 OS=Homo sapiens OX=9606 GN=CKS1B PE=1 SV=1	1	3	3	3	1	0	1	0	1	0	1	0	0	1	0	0	1	0	1	0	1	0	1	0	0	1	0	0	1	0	1	0	1	0	1	0	0	1	0	0	38	38
P33552	P33552	3	3	3	Cyclin-dependent kinases regulatory subunit 2	CKS2	sp|P33552|CKS2_HUMAN Cyclin-dependent kinases regulatory subunit 2 OS=Homo sapiens OX=9606 GN=CKS2 PE=1 SV=1	1	3	3	3	2	3	2	2	2	2	1	2	1	3	3	2	2	3	2	2	2	2	1	2	1	3	3	2	2	3	2	2	2	2	1	2	1	3	3	2	31.6	31.6
Q00535	Q00535	9	8	8	Cyclin-dependent-like kinase 5	CDK5	sp|Q00535|CDK5_HUMAN Cyclin-dependent-like kinase 5 OS=Homo sapiens OX=9606 GN=CDK5 PE=1 SV=3	1	9	8	8	6	4	6	8	9	8	6	9	6	7	4	7	5	3	5	7	8	7	5	8	5	6	3	6	5	3	5	7	8	7	5	8	5	6	3	6	42.1	39.4
O14976	O14976	11	11	11	Cyclin-G-associated kinase	GAK	sp|O14976|GAK_HUMAN Cyclin-G-associated kinase OS=Homo sapiens OX=9606 GN=GAK PE=1 SV=2	1	11	11	11	7	5	6	6	6	7	7	6	8	6	5	7	7	5	6	6	6	7	7	6	8	6	5	7	7	5	6	6	6	7	7	6	8	6	5	7	10.2	10.2
P51946	P51946	2	2	2	Cyclin-H	CCNH	sp|P51946|CCNH_HUMAN Cyclin-H OS=Homo sapiens OX=9606 GN=CCNH PE=1 SV=1	1	2	2	2	0	1	1	1	1	1	0	1	0	1	0	1	0	1	1	1	1	1	0	1	0	1	0	1	0	1	1	1	1	1	0	1	0	1	0	1	7.4	7.4
O60563	O60563	2	2	2	Cyclin-T1	CCNT1	sp|O60563|CCNT1_HUMAN Cyclin-T1 OS=Homo sapiens OX=9606 GN=CCNT1 PE=1 SV=1	1	2	2	2	1	1	1	1	2	2	0	1	0	0	1	1	1	1	1	1	2	2	0	1	0	0	1	1	1	1	1	1	2	2	0	1	0	0	1	1	3.7	3.7
P0DN79;P35520	P0DN79;P35520	10;10	10;10	10;10	Cystathionine beta-synthase	CBS	sp|P0DN79|CBSL_HUMAN Cystathionine beta-synthase-like protein OS=Homo sapiens OX=9606 GN=CBSL PE=1 SV=1;sp|P35520|CBS_HUMAN Cystathionine beta-synthase OS=Homo sapiens OX=9606 GN=CBS PE=1 SV=2	2	10	10	10	3	3	3	1	2	1	10	8	9	6	1	4	3	3	3	1	2	1	10	8	9	6	1	4	3	3	3	1	2	1	10	8	9	6	1	4	24.7	24.7
P32929	P32929	5	5	5	Cystathionine gamma-lyase	CTH	sp|P32929|CGL_HUMAN Cystathionine gamma-lyase OS=Homo sapiens OX=9606 GN=CTH PE=1 SV=3	1	5	5	5	0	0	1	0	0	1	5	3	3	1	1	0	0	0	1	0	0	1	5	3	3	1	1	0	0	0	1	0	0	1	5	3	3	1	1	0	15.8	15.8
P04080	P04080	10	10	10	Cystatin-B	CSTB	sp|P04080|CYTB_HUMAN Cystatin-B OS=Homo sapiens OX=9606 GN=CSTB PE=1 SV=2	1	10	10	10	7	8	9	8	7	7	9	8	8	9	8	8	7	8	9	8	7	7	9	8	8	9	8	8	7	8	9	8	7	7	9	8	8	9	8	8	88.8	88.8
P01034	P01034	3	3	3	Cystatin-C	CST3	sp|P01034|CYTC_HUMAN Cystatin-C OS=Homo sapiens OX=9606 GN=CST3 PE=1 SV=1	1	3	3	3	2	2	2	3	3	3	2	2	2	2	2	1	2	2	2	3	3	3	2	2	2	2	2	1	2	2	2	3	3	3	2	2	2	2	2	1	30.8	30.8
P21291	P21291	11	11	11	Cysteine and glycine-rich protein 1	CSRP1	sp|P21291|CSRP1_HUMAN Cysteine and glycine-rich protein 1 OS=Homo sapiens OX=9606 GN=CSRP1 PE=1 SV=3	1	11	11	11	8	8	9	10	9	9	10	10	10	9	10	9	8	8	9	10	9	9	10	10	10	9	10	9	8	8	9	10	9	9	10	10	10	9	10	9	64.8	64.8
Q16527	Q16527	7	7	7	Cysteine and glycine-rich protein 2	CSRP2	sp|Q16527|CSRP2_HUMAN Cysteine and glycine-rich protein 2 OS=Homo sapiens OX=9606 GN=CSRP2 PE=1 SV=3	1	7	7	7	6	5	5	2	3	4	6	6	7	5	4	6	6	5	5	2	3	4	6	6	7	5	4	6	6	5	5	2	3	4	6	6	7	5	4	6	57.5	57.5
Q9UHD1	Q9UHD1	11	11	11	Cysteine and histidine-rich domain-containing protein 1	CHORDC1	sp|Q9UHD1|CHRD1_HUMAN Cysteine and histidine-rich domain-containing protein 1 OS=Homo sapiens OX=9606 GN=CHORDC1 PE=1 SV=2	1	11	11	11	10	9	9	8	7	8	8	8	8	8	9	8	10	9	9	8	7	8	8	8	8	8	9	8	10	9	9	8	7	8	8	8	8	8	9	8	45.8	45.8
Q6ZMK1	Q6ZMK1	3	3	3	Cysteine and histidine-rich protein 1	CYHR1	sp|Q6ZMK1|CYHR1_HUMAN Cysteine and histidine-rich protein 1 OS=Homo sapiens OX=9606 GN=CYHR1 PE=1 SV=2	1	3	3	3	1	1	0	0	1	0	1	1	1	0	0	0	1	1	0	0	1	0	1	1	1	0	0	0	1	1	0	0	1	0	1	1	1	0	0	0	10.2	10.2
Q9Y697	Q9Y697	8	8	8	Cysteine desulfurase, mitochondrial	NFS1	sp|Q9Y697|NFS1_HUMAN Cysteine desulfurase, mitochondrial OS=Homo sapiens OX=9606 GN=NFS1 PE=1 SV=3	1	8	8	8	6	6	7	7	7	8	6	8	7	7	6	7	6	6	7	7	7	8	6	8	7	7	6	7	6	6	7	7	7	8	6	8	7	7	6	7	25.6	25.6
Q9NZV1	Q9NZV1	14	14	14	Cysteine-rich motor neuron 1 protein;Processed cysteine-rich motor neuron 1 protein	CRIM1	sp|Q9NZV1|CRIM1_HUMAN Cysteine-rich motor neuron 1 protein OS=Homo sapiens OX=9606 GN=CRIM1 PE=1 SV=1	1	14	14	14	7	7	8	7	6	7	10	10	11	12	10	14	7	7	8	7	6	7	10	10	11	12	10	14	7	7	8	7	6	7	10	10	11	12	10	14	21.6	21.6
P50238	P50238	4	4	4	Cysteine-rich protein 1	CRIP1	sp|P50238|CRIP1_HUMAN Cysteine-rich protein 1 OS=Homo sapiens OX=9606 GN=CRIP1 PE=1 SV=3	1	4	4	4	2	2	3	3	4	4	3	3	2	3	3	3	2	2	3	3	4	4	3	3	2	3	3	3	2	2	3	3	4	4	3	3	2	3	3	3	63.6	63.6
P52943	P52943	15	15	15	Cysteine-rich protein 2	CRIP2	sp|P52943|CRIP2_HUMAN Cysteine-rich protein 2 OS=Homo sapiens OX=9606 GN=CRIP2 PE=1 SV=1	1	15	15	15	14	13	12	13	14	14	10	10	7	14	12	14	14	13	12	13	14	14	10	10	7	14	12	14	14	13	12	13	14	14	10	10	7	14	12	14	66.3	66.3
Q9H0B8	Q9H0B8	3	3	3	Cysteine-rich secretory protein LCCL domain-containing 2	CRISPLD2	sp|Q9H0B8|CRLD2_HUMAN Cysteine-rich secretory protein LCCL domain-containing 2 OS=Homo sapiens OX=9606 GN=CRISPLD2 PE=2 SV=1	1	3	3	3	2	2	3	0	0	1	3	3	2	1	1	1	2	2	3	0	0	1	3	3	2	1	1	1	2	2	3	0	0	1	3	3	2	1	1	1	10.5	10.5
Q96HD1	Q96HD1	2	2	2	Cysteine-rich with EGF-like domain protein 1	CRELD1	sp|Q96HD1|CREL1_HUMAN Cysteine-rich with EGF-like domain protein 1 OS=Homo sapiens OX=9606 GN=CRELD1 PE=1 SV=3	1	2	2	2	1	1	1	2	1	1	2	1	2	2	1	2	1	1	1	2	1	1	2	1	2	2	1	2	1	1	1	2	1	1	2	1	2	2	1	2	6.7	6.7
Q6UXH1	Q6UXH1	3	3	3	Cysteine-rich with EGF-like domain protein 2	CRELD2	sp|Q6UXH1|CREL2_HUMAN Cysteine-rich with EGF-like domain protein 2 OS=Homo sapiens OX=9606 GN=CRELD2 PE=1 SV=1	1	3	3	3	3	3	3	3	3	3	3	3	3	3	3	3	3	3	3	3	3	3	3	3	3	3	3	3	3	3	3	3	3	3	3	3	3	3	3	3	10.2	10.2
P49589	P49589	32	32	32	Cysteine--tRNA ligase, cytoplasmic	CARS	sp|P49589|SYCC_HUMAN Cysteine--tRNA ligase, cytoplasmic OS=Homo sapiens OX=9606 GN=CARS PE=1 SV=3	1	32	32	32	20	18	18	19	20	19	23	23	27	22	20	17	20	18	18	19	20	19	23	23	27	22	20	17	20	18	18	19	20	19	23	23	27	22	20	17	49.5	49.5
P32320	P32320	2	2	2	Cytidine deaminase	CDA	sp|P32320|CDD_HUMAN Cytidine deaminase OS=Homo sapiens OX=9606 GN=CDA PE=1 SV=2	1	2	2	2	2	2	2	2	2	2	2	2	2	2	1	2	2	2	2	2	2	2	2	2	2	2	1	2	2	2	2	2	2	2	2	2	2	2	1	2	25.3	25.3
Q53TN4	Q53TN4	2	2	2	Cytochrome b reductase 1	CYBRD1	sp|Q53TN4|CYBR1_HUMAN Cytochrome b reductase 1 OS=Homo sapiens OX=9606 GN=CYBRD1 PE=1 SV=1	1	2	2	2	1	1	1	0	0	1	0	0	1	0	1	0	1	1	1	0	0	1	0	0	1	0	1	0	1	1	1	0	0	1	0	0	1	0	1	0	9.1	9.1
P00167	P00167	5	5	5	Cytochrome b5	CYB5A	sp|P00167|CYB5_HUMAN Cytochrome b5 OS=Homo sapiens OX=9606 GN=CYB5A PE=1 SV=2	1	5	5	5	4	4	4	5	4	5	4	4	4	4	2	4	4	4	4	5	4	5	4	4	4	4	2	4	4	4	4	5	4	5	4	4	4	4	2	4	45.5	45.5
Q7L1T6	Q7L1T6	2	2	2	Cytochrome b5 reductase 4	CYB5R4	sp|Q7L1T6|NB5R4_HUMAN Cytochrome b5 reductase 4 OS=Homo sapiens OX=9606 GN=CYB5R4 PE=1 SV=1	1	2	2	2	1	1	2	2	1	2	1	1	1	1	1	2	1	1	2	2	1	2	1	1	1	1	1	2	1	1	2	2	1	2	1	1	1	1	1	2	4.2	4.2
O43169	O43169	6	6	6	Cytochrome b5 type B	CYB5B	sp|O43169|CYB5B_HUMAN Cytochrome b5 type B OS=Homo sapiens OX=9606 GN=CYB5B PE=1 SV=2	1	6	6	6	5	5	6	5	5	5	5	5	5	5	4	6	5	5	6	5	5	5	5	5	5	5	4	6	5	5	6	5	5	5	5	5	5	5	4	6	65.1	65.1
P31930	P31930	12	12	12	Cytochrome b-c1 complex subunit 1, mitochondrial	UQCRC1	sp|P31930|QCR1_HUMAN Cytochrome b-c1 complex subunit 1, mitochondrial OS=Homo sapiens OX=9606 GN=UQCRC1 PE=1 SV=3	1	12	12	12	12	11	10	10	10	10	10	10	8	11	10	9	12	11	10	10	10	10	10	10	8	11	10	9	12	11	10	10	10	10	10	10	8	11	10	9	32.5	32.5
P22695	P22695	14	14	14	Cytochrome b-c1 complex subunit 2, mitochondrial	UQCRC2	sp|P22695|QCR2_HUMAN Cytochrome b-c1 complex subunit 2, mitochondrial OS=Homo sapiens OX=9606 GN=UQCRC2 PE=1 SV=3	1	14	14	14	13	9	13	11	12	12	12	10	11	12	11	13	13	9	13	11	12	12	12	10	11	12	11	13	13	9	13	11	12	12	12	10	11	12	11	13	40.2	40.2
P07919;A0A096LP55	P07919	4;1	4;1	4;1	Cytochrome b-c1 complex subunit 6, mitochondrial	UQCRH	sp|P07919|QCR6_HUMAN Cytochrome b-c1 complex subunit 6, mitochondrial OS=Homo sapiens OX=9606 GN=UQCRH PE=1 SV=2	2	4	4	4	3	4	4	3	4	4	3	4	4	4	3	4	3	4	4	3	4	4	3	4	4	4	3	4	3	4	4	3	4	4	3	4	4	4	3	4	76.9	76.9
P14927	P14927	7	7	7	Cytochrome b-c1 complex subunit 7	UQCRB	sp|P14927|QCR7_HUMAN Cytochrome b-c1 complex subunit 7 OS=Homo sapiens OX=9606 GN=UQCRB PE=1 SV=2	1	7	7	7	6	7	6	4	6	6	4	4	5	5	5	6	6	7	6	4	6	6	4	4	5	5	5	6	6	7	6	4	6	6	4	4	5	5	5	6	58.6	58.6
P47985;P0C7P4	P47985;P0C7P4	8;6	8;6	8;6	Cytochrome b-c1 complex subunit Rieske, mitochondrial;Cytochrome b-c1 complex subunit 11;Putative cytochrome b-c1 complex subunit Rieske-like protein 1	UQCRFS1;UQCRFS1P1	sp|P47985|UCRI_HUMAN Cytochrome b-c1 complex subunit Rieske, mitochondrial OS=Homo sapiens OX=9606 GN=UQCRFS1 PE=1 SV=2;sp|P0C7P4|UCRIL_HUMAN Putative cytochrome b-c1 complex subunit Rieske-like protein 1 OS=Homo sapiens OX=9606 GN=UQCRFS1P1 PE=5 SV=1	2	8	8	8	7	5	4	4	5	5	4	3	2	6	5	4	7	5	4	4	5	5	4	3	2	6	5	4	7	5	4	4	5	5	4	3	2	6	5	4	41.2	41.2
P99999;CON__P62894	P99999	4;1	4;1	4;1	Cytochrome c	CYCS	sp|P99999|CYC_HUMAN Cytochrome c OS=Homo sapiens OX=9606 GN=CYCS PE=1 SV=2	2	4	4	4	2	2	2	2	3	3	2	2	2	3	2	3	2	2	2	2	3	3	2	2	2	3	2	3	2	2	2	2	3	3	2	2	2	3	2	3	39	39
Q9Y2R0	Q9Y2R0	2	2	2	Cytochrome c oxidase assembly factor 3 homolog, mitochondrial	COA3	sp|Q9Y2R0|COA3_HUMAN Cytochrome c oxidase assembly factor 3 homolog, mitochondrial OS=Homo sapiens OX=9606 GN=COA3 PE=1 SV=1	1	2	2	2	1	1	1	0	1	1	1	2	0	1	0	1	1	1	1	0	1	1	1	2	0	1	0	1	1	1	1	0	1	1	1	2	0	1	0	1	20.8	20.8
Q9NYJ1	Q9NYJ1	3	3	3	Cytochrome c oxidase assembly factor 4 homolog, mitochondrial	COA4	sp|Q9NYJ1|COA4_HUMAN Cytochrome c oxidase assembly factor 4 homolog, mitochondrial OS=Homo sapiens OX=9606 GN=COA4 PE=1 SV=2	1	3	3	3	2	2	2	2	2	2	2	1	1	2	2	3	2	2	2	2	2	2	2	1	1	2	2	3	2	2	2	2	2	2	2	1	1	2	2	3	52.9	52.9
Q5JTJ3	Q5JTJ3	7	7	7	Cytochrome c oxidase assembly factor 6 homolog	COA6	sp|Q5JTJ3|COA6_HUMAN Cytochrome c oxidase assembly factor 6 homolog OS=Homo sapiens OX=9606 GN=COA6 PE=1 SV=1	1	7	7	7	4	4	5	5	6	6	6	5	5	5	6	4	4	4	5	5	6	6	6	5	5	5	6	4	4	4	5	5	6	6	6	5	5	5	6	4	45.6	45.6
Q96BR5	Q96BR5	2	2	2	Cytochrome c oxidase assembly factor 7	COA7	sp|Q96BR5|COA7_HUMAN Cytochrome c oxidase assembly factor 7 OS=Homo sapiens OX=9606 GN=COA7 PE=1 SV=2	1	2	2	2	1	2	1	1	2	2	1	1	1	2	1	2	1	2	1	1	2	2	1	1	1	2	1	2	1	2	1	1	2	2	1	1	1	2	1	2	18.6	18.6
Q49B96	Q49B96	2	2	2	Cytochrome c oxidase assembly protein COX19	COX19	sp|Q49B96|COX19_HUMAN Cytochrome c oxidase assembly protein COX19 OS=Homo sapiens OX=9606 GN=COX19 PE=1 SV=1	1	2	2	2	2	2	2	1	2	1	2	1	2	2	1	2	2	2	2	1	2	1	2	1	2	2	1	2	2	2	2	1	2	1	2	1	2	2	1	2	24.4	24.4
Q14061	Q14061	3	3	3	Cytochrome c oxidase copper chaperone	COX17	sp|Q14061|COX17_HUMAN Cytochrome c oxidase copper chaperone OS=Homo sapiens OX=9606 GN=COX17 PE=1 SV=2	1	3	3	3	3	3	2	3	3	3	2	2	3	3	3	3	3	3	2	3	3	3	2	2	3	3	3	3	3	3	2	3	3	3	2	2	3	3	3	3	60.3	60.3
Q5RI15	Q5RI15	2	2	2	Cytochrome c oxidase protein 20 homolog	COX20	sp|Q5RI15|COX20_HUMAN Cytochrome c oxidase assembly protein COX20, mitochondrial OS=Homo sapiens OX=9606 GN=COX20 PE=1 SV=2	1	2	2	2	2	2	1	2	2	2	2	2	2	2	2	2	2	2	1	2	2	2	2	2	2	2	2	2	2	2	1	2	2	2	2	2	2	2	2	2	22	22
P13073	P13073	8	8	8	Cytochrome c oxidase subunit 4 isoform 1, mitochondrial	COX4I1	sp|P13073|COX41_HUMAN Cytochrome c oxidase subunit 4 isoform 1, mitochondrial OS=Homo sapiens OX=9606 GN=COX4I1 PE=1 SV=1	1	8	8	8	6	6	6	8	8	6	7	7	7	7	7	7	6	6	6	8	8	6	7	7	7	7	7	7	6	6	6	8	8	6	7	7	7	7	7	7	45.6	45.6
P20674	P20674	4	4	4	Cytochrome c oxidase subunit 5A, mitochondrial	COX5A	sp|P20674|COX5A_HUMAN Cytochrome c oxidase subunit 5A, mitochondrial OS=Homo sapiens OX=9606 GN=COX5A PE=1 SV=2	1	4	4	4	4	4	2	3	2	3	2	2	2	2	3	2	4	4	2	3	2	3	2	2	2	2	3	2	4	4	2	3	2	3	2	2	2	2	3	2	46	46
P10606	P10606	7	7	7	Cytochrome c oxidase subunit 5B, mitochondrial	COX5B	sp|P10606|COX5B_HUMAN Cytochrome c oxidase subunit 5B, mitochondrial OS=Homo sapiens OX=9606 GN=COX5B PE=1 SV=2	1	7	7	7	3	4	5	3	4	5	3	5	4	5	4	6	3	4	5	3	4	5	3	5	4	5	4	6	3	4	5	3	4	5	3	5	4	5	4	6	64.3	64.3
P12074	P12074	3	3	3	Cytochrome c oxidase subunit 6A1, mitochondrial	COX6A1	sp|P12074|CX6A1_HUMAN Cytochrome c oxidase subunit 6A1, mitochondrial OS=Homo sapiens OX=9606 GN=COX6A1 PE=1 SV=4	1	3	3	3	2	3	3	2	3	3	2	2	2	2	3	2	2	3	3	2	3	3	2	2	2	2	3	2	2	3	3	2	3	3	2	2	2	2	3	2	45	45
P14854	P14854	6	6	6	Cytochrome c oxidase subunit 6B1	COX6B1	sp|P14854|CX6B1_HUMAN Cytochrome c oxidase subunit 6B1 OS=Homo sapiens OX=9606 GN=COX6B1 PE=1 SV=2	1	6	6	6	6	6	6	5	6	6	5	5	5	6	6	6	6	6	6	5	6	6	5	5	5	6	6	6	6	6	6	5	6	6	5	5	5	6	6	6	89.5	89.5
P09669	P09669	4	4	4	Cytochrome c oxidase subunit 6C	COX6C	sp|P09669|COX6C_HUMAN Cytochrome c oxidase subunit 6C OS=Homo sapiens OX=9606 GN=COX6C PE=1 SV=2	1	4	4	4	3	3	4	3	3	3	3	3	3	3	2	3	3	3	4	3	3	3	3	3	3	3	2	3	3	3	4	3	3	3	3	3	3	3	2	3	40	40
P14406	P14406	3	3	3	Cytochrome c oxidase subunit 7A2, mitochondrial	COX7A2	sp|P14406|CX7A2_HUMAN Cytochrome c oxidase subunit 7A2, mitochondrial OS=Homo sapiens OX=9606 GN=COX7A2 PE=1 SV=1	1	3	3	3	3	3	3	3	3	3	3	3	3	3	3	3	3	3	3	3	3	3	3	3	3	3	3	3	3	3	3	3	3	3	3	3	3	3	3	3	30.1	30.1
O14548	O14548	3	3	3	Cytochrome c oxidase subunit 7A-related protein, mitochondrial	COX7A2L	sp|O14548|COX7R_HUMAN Cytochrome c oxidase subunit 7A-related protein, mitochondrial OS=Homo sapiens OX=9606 GN=COX7A2L PE=1 SV=2	1	3	3	3	2	2	1	2	3	3	1	2	2	2	2	3	2	2	1	2	3	3	1	2	2	2	2	3	2	2	1	2	3	3	1	2	2	2	2	3	34.2	34.2
P15954	P15954	2	2	2	Cytochrome c oxidase subunit 7C, mitochondrial	COX7C	sp|P15954|COX7C_HUMAN Cytochrome c oxidase subunit 7C, mitochondrial OS=Homo sapiens OX=9606 GN=COX7C PE=1 SV=1	1	2	2	2	2	2	1	1	1	1	1	1	1	1	2	1	2	2	1	1	1	1	1	1	1	1	2	1	2	2	1	1	1	1	1	1	1	1	2	1	23.8	23.8
O00483	O00483	2	2	2	Cytochrome c oxidase subunit NDUFA4	NDUFA4	sp|O00483|NDUA4_HUMAN Cytochrome c oxidase subunit NDUFA4 OS=Homo sapiens OX=9606 GN=NDUFA4 PE=1 SV=1	1	2	2	2	2	2	2	2	2	2	2	2	2	2	2	2	2	2	2	2	2	2	2	2	2	2	2	2	2	2	2	2	2	2	2	2	2	2	2	2	37	37
P08574	P08574	2	2	2	Cytochrome c1, heme protein, mitochondrial	CYC1	sp|P08574|CY1_HUMAN Cytochrome c1, heme protein, mitochondrial OS=Homo sapiens OX=9606 GN=CYC1 PE=1 SV=3	1	2	2	2	2	2	2	2	1	1	2	1	2	2	2	2	2	2	2	2	1	1	2	1	2	2	2	2	2	2	2	2	1	1	2	1	2	2	2	2	7.1	7.1
P53701	P53701	3	3	3	Cytochrome c-type heme lyase	HCCS	sp|P53701|CCHL_HUMAN Cytochrome c-type heme lyase OS=Homo sapiens OX=9606 GN=HCCS PE=1 SV=1	1	3	3	3	2	1	1	2	2	2	1	2	1	3	2	3	2	1	1	2	2	2	1	2	1	3	2	3	2	1	1	2	2	2	1	2	1	3	2	3	23.9	23.9
Q8WWM9	Q8WWM9	2	2	2	Cytoglobin	CYGB	sp|Q8WWM9|CYGB_HUMAN Cytoglobin OS=Homo sapiens OX=9606 GN=CYGB PE=1 SV=1	1	2	2	2	2	2	2	2	2	2	0	0	0	0	0	0	2	2	2	2	2	2	0	0	0	0	0	0	2	2	2	2	2	2	0	0	0	0	0	0	10	10
Q15438	Q15438	3	3	2	Cytohesin-1	CYTH1	sp|Q15438|CYH1_HUMAN Cytohesin-1 OS=Homo sapiens OX=9606 GN=CYTH1 PE=1 SV=1	1	3	3	2	3	3	1	0	0	0	1	2	1	2	1	2	3	3	1	0	0	0	1	2	1	2	1	2	2	2	1	0	0	0	0	1	0	1	1	1	10.1	10.1
Q99418	Q99418	3	2	2	Cytohesin-2	CYTH2	sp|Q99418|CYH2_HUMAN Cytohesin-2 OS=Homo sapiens OX=9606 GN=CYTH2 PE=1 SV=2	1	3	2	2	3	3	1	2	1	2	2	2	3	3	1	2	2	2	1	2	1	2	1	1	2	2	1	1	2	2	1	2	1	2	1	1	2	2	1	1	12.5	8.5
O43739	O43739	3	3	3	Cytohesin-3	CYTH3	sp|O43739|CYH3_HUMAN Cytohesin-3 OS=Homo sapiens OX=9606 GN=CYTH3 PE=1 SV=2	1	3	3	3	2	1	1	1	1	1	2	2	1	1	1	2	2	1	1	1	1	1	2	2	1	1	1	2	2	1	1	1	1	1	2	2	1	1	1	2	11.5	11.5
Q8IUI8	Q8IUI8	2	2	2	Cytokine receptor-like factor 3	CRLF3	sp|Q8IUI8|CRLF3_HUMAN Cytokine receptor-like factor 3 OS=Homo sapiens OX=9606 GN=CRLF3 PE=1 SV=2	1	2	2	2	1	2	2	1	1	2	0	1	0	1	0	1	1	2	2	1	1	2	0	1	0	1	0	1	1	2	2	1	1	2	0	1	0	1	0	1	6.8	6.8
P21399	P21399	17	17	17	Cytoplasmic aconitate hydratase	ACO1	sp|P21399|ACOC_HUMAN Cytoplasmic aconitate hydratase OS=Homo sapiens OX=9606 GN=ACO1 PE=1 SV=3	1	17	17	17	11	10	12	14	10	14	15	13	14	11	9	11	11	10	12	14	10	14	15	13	14	11	9	11	11	10	12	14	10	14	15	13	14	11	9	11	24.9	24.9
Q14204	Q14204	144	144	144	Cytoplasmic dynein 1 heavy chain 1	DYNC1H1	sp|Q14204|DYHC1_HUMAN Cytoplasmic dynein 1 heavy chain 1 OS=Homo sapiens OX=9606 GN=DYNC1H1 PE=1 SV=5	1	144	144	144	96	89	111	115	105	108	117	111	117	110	90	106	96	89	111	115	105	108	117	111	117	110	90	106	96	89	111	115	105	108	117	111	117	110	90	106	35.1	35.1
Q13409	Q13409	18	18	18	Cytoplasmic dynein 1 intermediate chain 2	DYNC1I2	sp|Q13409|DC1I2_HUMAN Cytoplasmic dynein 1 intermediate chain 2 OS=Homo sapiens OX=9606 GN=DYNC1I2 PE=1 SV=3	1	18	18	18	15	13	12	12	10	14	12	12	13	10	13	14	15	13	12	12	10	14	12	12	13	10	13	14	15	13	12	12	10	14	12	12	13	10	13	14	40.3	40.3
Q9Y6G9	Q9Y6G9	21	21	20	Cytoplasmic dynein 1 light intermediate chain 1	DYNC1LI1	sp|Q9Y6G9|DC1L1_HUMAN Cytoplasmic dynein 1 light intermediate chain 1 OS=Homo sapiens OX=9606 GN=DYNC1LI1 PE=1 SV=3	1	21	21	20	19	16	18	17	20	18	17	18	17	19	15	19	19	16	18	17	20	18	17	18	17	19	15	19	18	15	17	16	19	17	16	17	16	18	14	18	44.2	44.2
O43237	O43237	15	14	14	Cytoplasmic dynein 1 light intermediate chain 2	DYNC1LI2	sp|O43237|DC1L2_HUMAN Cytoplasmic dynein 1 light intermediate chain 2 OS=Homo sapiens OX=9606 GN=DYNC1LI2 PE=1 SV=1	1	15	14	14	11	10	13	12	11	12	13	12	12	10	10	13	10	9	12	11	10	11	12	11	11	9	9	12	10	9	12	11	10	11	12	11	11	9	9	12	39.6	37
Q7L576;Q96F07	Q7L576	13;6	13;6	13;6	Cytoplasmic FMR1-interacting protein 1	CYFIP1	sp|Q7L576|CYFP1_HUMAN Cytoplasmic FMR1-interacting protein 1 OS=Homo sapiens OX=9606 GN=CYFIP1 PE=1 SV=1	2	13	13	13	10	9	11	12	11	12	10	10	10	10	9	9	10	9	11	12	11	12	10	10	10	10	9	9	10	9	11	12	11	12	10	10	10	10	9	9	14.2	14.2
Q9UKF7	Q9UKF7	3	3	3	Cytoplasmic phosphatidylinositol transfer protein 1	PITPNC1	sp|Q9UKF7|PITC1_HUMAN Cytoplasmic phosphatidylinositol transfer protein 1 OS=Homo sapiens OX=9606 GN=PITPNC1 PE=1 SV=3	1	3	3	3	1	2	1	0	1	1	2	1	2	1	1	3	1	2	1	0	1	1	2	1	2	1	1	3	1	2	1	0	1	1	2	1	2	1	1	3	16	16
P16333	P16333	11	11	10	Cytoplasmic protein NCK1	NCK1	sp|P16333|NCK1_HUMAN Cytoplasmic protein NCK1 OS=Homo sapiens OX=9606 GN=NCK1 PE=1 SV=1	1	11	11	10	5	7	5	8	9	9	7	7	7	5	3	5	5	7	5	8	9	9	7	7	7	5	3	5	5	6	4	7	8	8	6	6	6	5	3	4	35.5	35.5
O43639	O43639	6	5	5	Cytoplasmic protein NCK2	NCK2	sp|O43639|NCK2_HUMAN Cytoplasmic protein NCK2 OS=Homo sapiens OX=9606 GN=NCK2 PE=1 SV=2	1	6	5	5	3	4	3	4	3	3	5	4	6	3	1	4	3	3	2	3	2	2	4	3	5	3	1	3	3	3	2	3	2	2	4	3	5	3	1	3	23.2	21.1
Q7Z7A3	Q7Z7A3	2	2	2	Cytoplasmic tRNA 2-thiolation protein 1	CTU1	sp|Q7Z7A3|CTU1_HUMAN Cytoplasmic tRNA 2-thiolation protein 1 OS=Homo sapiens OX=9606 GN=CTU1 PE=1 SV=1	1	2	2	2	1	1	1	1	0	0	1	1	1	0	0	0	1	1	1	1	0	0	1	1	1	0	0	0	1	1	1	1	0	0	1	1	1	0	0	0	10.1	10.1
Q2VPK5	Q2VPK5	2	2	2	Cytoplasmic tRNA 2-thiolation protein 2	CTU2	sp|Q2VPK5|CTU2_HUMAN Cytoplasmic tRNA 2-thiolation protein 2 OS=Homo sapiens OX=9606 GN=CTU2 PE=1 SV=1	1	2	2	2	1	0	2	2	0	0	1	1	1	1	0	2	1	0	2	2	0	0	1	1	1	1	0	2	1	0	2	2	0	0	1	1	1	1	0	2	4.5	4.5
Q8WWK9	Q8WWK9	4	4	4	Cytoskeleton-associated protein 2	CKAP2	sp|Q8WWK9|CKAP2_HUMAN Cytoskeleton-associated protein 2 OS=Homo sapiens OX=9606 GN=CKAP2 PE=1 SV=1	1	4	4	4	3	4	3	2	1	1	1	1	0	3	3	3	3	4	3	2	1	1	1	1	0	3	3	3	3	4	3	2	1	1	1	1	0	3	3	3	7.6	7.6
Q8IYA6	Q8IYA6	5	5	5	Cytoskeleton-associated protein 2-like	CKAP2L	sp|Q8IYA6|CKP2L_HUMAN Cytoskeleton-associated protein 2-like OS=Homo sapiens OX=9606 GN=CKAP2L PE=1 SV=4	1	5	5	5	4	3	5	1	2	3	1	1	1	2	3	3	4	3	5	1	2	3	1	1	1	2	3	3	4	3	5	1	2	3	1	1	1	2	3	3	8.2	8.2
Q07065	Q07065	56	56	56	Cytoskeleton-associated protein 4	CKAP4	sp|Q07065|CKAP4_HUMAN Cytoskeleton-associated protein 4 OS=Homo sapiens OX=9606 GN=CKAP4 PE=1 SV=2	1	56	56	56	47	49	47	43	43	43	44	46	44	47	46	46	47	49	47	43	43	43	44	46	44	47	46	46	47	49	47	43	43	43	44	46	44	47	46	46	80.4	80.4
Q14008	Q14008	72	72	72	Cytoskeleton-associated protein 5	CKAP5	sp|Q14008|CKAP5_HUMAN Cytoskeleton-associated protein 5 OS=Homo sapiens OX=9606 GN=CKAP5 PE=1 SV=3	1	72	72	72	52	52	56	58	56	56	48	51	46	57	49	54	52	52	56	58	56	56	48	51	46	57	49	54	52	52	56	58	56	56	48	51	46	57	49	54	40.8	40.8
P28838	P28838	26	26	26	Cytosol aminopeptidase	LAP3	sp|P28838|AMPL_HUMAN Cytosol aminopeptidase OS=Homo sapiens OX=9606 GN=LAP3 PE=1 SV=3	1	26	26	26	24	24	22	25	24	22	24	24	23	22	21	23	24	24	22	25	24	22	24	24	23	22	21	23	24	24	22	25	24	22	24	24	23	22	21	23	57.6	57.6
O75891	O75891	8	5	5	Cytosolic 10-formyltetrahydrofolate dehydrogenase	ALDH1L1	sp|O75891|AL1L1_HUMAN Cytosolic 10-formyltetrahydrofolate dehydrogenase OS=Homo sapiens OX=9606 GN=ALDH1L1 PE=1 SV=2	1	8	5	5	2	3	3	4	2	4	6	8	8	3	1	4	2	3	2	4	2	4	4	5	5	3	1	4	2	3	2	4	2	4	4	5	5	3	1	4	7.9	4.9
Q9H0P0	Q9H0P0	8	8	8	Cytosolic 5-nucleotidase 3A	NT5C3A	sp|Q9H0P0|5NT3A_HUMAN Cytosolic 5-nucleotidase 3A OS=Homo sapiens OX=9606 GN=NT5C3A PE=1 SV=3	1	8	8	8	6	5	4	4	4	4	7	8	6	6	5	6	6	5	4	4	4	4	7	8	6	6	5	6	6	5	4	4	4	4	7	8	6	6	5	6	28.6	28.6
O00154	O00154	8	8	8	Cytosolic acyl coenzyme A thioester hydrolase	ACOT7	sp|O00154|BACH_HUMAN Cytosolic acyl coenzyme A thioester hydrolase OS=Homo sapiens OX=9606 GN=ACOT7 PE=1 SV=3	1	8	8	8	8	8	8	8	8	8	8	8	8	7	7	8	8	8	8	8	8	8	8	8	8	7	7	8	8	8	8	8	8	8	8	8	8	7	7	8	27.9	27.9
P53384	P53384	7	7	7	Cytosolic Fe-S cluster assembly factor NUBP1	NUBP1	sp|P53384|NUBP1_HUMAN Cytosolic Fe-S cluster assembly factor NUBP1 OS=Homo sapiens OX=9606 GN=NUBP1 PE=1 SV=2	1	7	7	7	5	4	5	7	6	7	7	5	6	6	6	5	5	4	5	7	6	7	7	5	6	6	6	5	5	4	5	7	6	7	7	5	6	6	6	5	35	35
Q9Y5Y2	Q9Y5Y2	4	4	4	Cytosolic Fe-S cluster assembly factor NUBP2	NUBP2	sp|Q9Y5Y2|NUBP2_HUMAN Cytosolic Fe-S cluster assembly factor NUBP2 OS=Homo sapiens OX=9606 GN=NUBP2 PE=1 SV=1	1	4	4	4	4	4	4	4	4	4	4	4	4	4	4	4	4	4	4	4	4	4	4	4	4	4	4	4	4	4	4	4	4	4	4	4	4	4	4	4	17.7	17.7
Q96KP4	Q96KP4	23	23	23	Cytosolic non-specific dipeptidase	CNDP2	sp|Q96KP4|CNDP2_HUMAN Cytosolic non-specific dipeptidase OS=Homo sapiens OX=9606 GN=CNDP2 PE=1 SV=2	1	23	23	23	18	18	16	17	15	17	19	18	19	20	18	17	18	18	16	17	15	17	19	18	19	20	18	17	18	18	16	17	15	17	19	18	19	20	18	17	61.7	61.7
P47712	P47712	10	10	10	Cytosolic phospholipase A2;Phospholipase A2;Lysophospholipase	PLA2G4A	sp|P47712|PA24A_HUMAN Cytosolic phospholipase A2 OS=Homo sapiens OX=9606 GN=PLA2G4A PE=1 SV=2	1	10	10	10	3	1	4	10	8	8	0	0	0	0	1	2	3	1	4	10	8	8	0	0	0	0	1	2	3	1	4	10	8	8	0	0	0	0	1	2	15.9	15.9
P49902	P49902	9	9	9	Cytosolic purine 5-nucleotidase	NT5C2	sp|P49902|5NTC_HUMAN Cytosolic purine 5-nucleotidase OS=Homo sapiens OX=9606 GN=NT5C2 PE=1 SV=1	1	9	9	9	5	2	4	6	6	6	6	5	6	3	4	4	5	2	4	6	6	6	6	5	6	3	4	4	5	2	4	6	6	6	6	5	6	3	4	4	20	20
Q69YQ0	Q69YQ0	19	19	19	Cytospin-A	SPECC1L	sp|Q69YQ0|CYTSA_HUMAN Cytospin-A OS=Homo sapiens OX=9606 GN=SPECC1L PE=1 SV=2	1	19	19	19	16	12	14	11	12	13	17	17	18	13	14	14	16	12	14	11	12	13	17	17	18	13	14	14	16	12	14	11	12	13	17	17	18	13	14	14	24.1	24.1
O43175	O43175	19	19	19	D-3-phosphoglycerate dehydrogenase	PHGDH	sp|O43175|SERA_HUMAN D-3-phosphoglycerate dehydrogenase OS=Homo sapiens OX=9606 GN=PHGDH PE=1 SV=4	1	19	19	19	15	16	16	14	14	14	17	18	17	15	16	15	15	16	16	14	14	14	17	18	17	15	16	15	15	16	16	14	14	14	17	18	17	15	16	15	43	43
Q96EP5	Q96EP5	12	12	12	DAZ-associated protein 1	DAZAP1	sp|Q96EP5|DAZP1_HUMAN DAZ-associated protein 1 OS=Homo sapiens OX=9606 GN=DAZAP1 PE=1 SV=1	1	12	12	12	11	10	11	11	10	11	9	8	9	11	10	11	11	10	11	11	10	11	9	8	9	11	10	11	11	10	11	11	10	11	9	8	9	11	10	11	35.4	35.4
Q6UVY6	Q6UVY6	7	7	7	DBH-like monooxygenase protein 1	MOXD1	sp|Q6UVY6|MOXD1_HUMAN DBH-like monooxygenase protein 1 OS=Homo sapiens OX=9606 GN=MOXD1 PE=1 SV=1	1	7	7	7	4	4	4	7	7	5	4	2	2	6	5	7	4	4	4	7	7	5	4	2	2	6	5	7	4	4	4	7	7	5	4	2	2	6	5	7	15.2	15.2
Q5BKZ1	Q5BKZ1	12	12	12	DBIRD complex subunit ZNF326	ZNF326	sp|Q5BKZ1|ZN326_HUMAN DBIRD complex subunit ZNF326 OS=Homo sapiens OX=9606 GN=ZNF326 PE=1 SV=2	1	12	12	12	10	10	11	11	10	11	11	11	10	10	9	10	10	10	11	11	10	11	11	11	10	10	9	10	10	10	11	11	10	11	11	11	10	10	9	10	31.6	31.6
Q9UKG1	Q9UKG1	7	7	7	DCC-interacting protein 13-alpha	APPL1	sp|Q9UKG1|DP13A_HUMAN DCC-interacting protein 13-alpha OS=Homo sapiens OX=9606 GN=APPL1 PE=1 SV=1	1	7	7	7	4	4	3	6	5	5	4	4	3	4	1	5	4	4	3	6	5	5	4	4	3	4	1	5	4	4	3	6	5	5	4	4	3	4	1	5	18.3	18.3
Q8NEU8	Q8NEU8	19	19	19	DCC-interacting protein 13-beta	APPL2	sp|Q8NEU8|DP13B_HUMAN DCC-interacting protein 13-beta OS=Homo sapiens OX=9606 GN=APPL2 PE=1 SV=3	1	19	19	19	14	14	15	17	17	18	15	16	14	16	14	16	14	14	15	17	17	18	15	16	14	16	14	16	14	14	15	17	17	18	15	16	14	16	14	16	45.8	45.8
Q96GG9	Q96GG9	7	7	7	DCN1-like protein 1	DCUN1D1	sp|Q96GG9|DCNL1_HUMAN DCN1-like protein 1 OS=Homo sapiens OX=9606 GN=DCUN1D1 PE=1 SV=1	1	7	7	7	4	4	5	6	6	6	4	5	6	3	4	4	4	4	5	6	6	6	4	5	6	3	4	4	4	4	5	6	6	6	4	5	6	3	4	4	34	34
Q8IWE4	Q8IWE4	2	2	2	DCN1-like protein 3	DCUN1D3	sp|Q8IWE4|DCNL3_HUMAN DCN1-like protein 3 OS=Homo sapiens OX=9606 GN=DCUN1D3 PE=1 SV=1	1	2	2	2	1	1	1	2	2	2	1	1	1	1	1	1	1	1	1	2	2	2	1	1	1	1	1	1	1	1	1	2	2	2	1	1	1	1	1	1	9.9	9.9
Q9BTE7	Q9BTE7	2	2	2	DCN1-like protein 5	DCUN1D5	sp|Q9BTE7|DCNL5_HUMAN DCN1-like protein 5 OS=Homo sapiens OX=9606 GN=DCUN1D5 PE=1 SV=1	1	2	2	2	0	0	1	0	0	0	0	0	0	1	1	0	0	0	1	0	0	0	0	0	0	1	1	0	0	0	1	0	0	0	0	0	0	1	1	0	6.8	6.8
Q9H773	Q9H773	3	3	3	dCTP pyrophosphatase 1	DCTPP1	sp|Q9H773|DCTP1_HUMAN dCTP pyrophosphatase 1 OS=Homo sapiens OX=9606 GN=DCTPP1 PE=1 SV=1	1	3	3	3	2	3	2	1	2	2	0	1	1	3	0	0	2	3	2	1	2	2	0	1	1	3	0	0	2	3	2	1	2	2	0	1	1	3	0	0	30	30
Q5QP82	Q5QP82	3	3	3	DDB1- and CUL4-associated factor 10	DCAF10	sp|Q5QP82|DCA10_HUMAN DDB1- and CUL4-associated factor 10 OS=Homo sapiens OX=9606 GN=DCAF10 PE=1 SV=1	1	3	3	3	2	0	1	2	1	2	1	2	2	0	0	1	2	0	1	2	1	2	1	2	2	0	0	1	2	0	1	2	1	2	1	2	2	0	0	1	6.4	6.4
Q9NV06	Q9NV06	4	4	4	DDB1- and CUL4-associated factor 13	DCAF13	sp|Q9NV06|DCA13_HUMAN DDB1- and CUL4-associated factor 13 OS=Homo sapiens OX=9606 GN=DCAF13 PE=1 SV=2	1	4	4	4	2	0	2	1	2	1	3	1	2	1	2	1	2	0	2	1	2	1	3	1	2	1	2	1	2	0	2	1	2	1	3	1	2	1	2	1	12.6	12.6
Q9NXF7	Q9NXF7	3	3	3	DDB1- and CUL4-associated factor 16	DCAF16	sp|Q9NXF7|DCA16_HUMAN DDB1- and CUL4-associated factor 16 OS=Homo sapiens OX=9606 GN=DCAF16 PE=1 SV=1	1	3	3	3	1	1	3	2	1	2	1	2	2	3	1	1	1	1	3	2	1	2	1	2	2	3	1	1	1	1	3	2	1	2	1	2	2	3	1	1	18.5	18.5
P61962	P61962	5	5	5	DDB1- and CUL4-associated factor 7	DCAF7	sp|P61962|DCAF7_HUMAN DDB1- and CUL4-associated factor 7 OS=Homo sapiens OX=9606 GN=DCAF7 PE=1 SV=1	1	5	5	5	5	5	2	3	3	4	2	3	3	3	3	3	5	5	2	3	3	4	2	3	3	3	3	3	5	5	2	3	3	4	2	3	3	3	3	3	18.4	18.4
Q5TAQ9	Q5TAQ9	5	5	5	DDB1- and CUL4-associated factor 8	DCAF8	sp|Q5TAQ9|DCAF8_HUMAN DDB1- and CUL4-associated factor 8 OS=Homo sapiens OX=9606 GN=DCAF8 PE=1 SV=1	1	5	5	5	3	3	3	5	4	5	4	4	4	3	2	4	3	3	3	5	4	5	4	4	4	3	2	4	3	3	3	5	4	5	4	4	4	3	2	4	12.4	12.4
P30046;A6NHG4	P30046;A6NHG4	4;2	4;2	4;2	D-dopachrome decarboxylase;D-dopachrome decarboxylase-like protein	DDT;DDTL	sp|P30046|DOPD_HUMAN D-dopachrome decarboxylase OS=Homo sapiens OX=9606 GN=DDT PE=1 SV=3;sp|A6NHG4|DDTL_HUMAN D-dopachrome decarboxylase-like protein OS=Homo sapiens OX=9606 GN=DDTL PE=2 SV=1	2	4	4	4	2	2	2	2	3	3	2	3	3	3	3	2	2	2	2	2	3	3	2	3	3	3	3	2	2	2	2	2	3	3	2	3	3	3	3	2	43.2	43.2
Q96HY6	Q96HY6	7	7	7	DDRGK domain-containing protein 1	DDRGK1	sp|Q96HY6|DDRGK_HUMAN DDRGK domain-containing protein 1 OS=Homo sapiens OX=9606 GN=DDRGK1 PE=1 SV=2	1	7	7	7	4	4	4	3	4	5	5	5	4	4	5	5	4	4	4	3	4	5	5	5	4	4	5	5	4	4	4	3	4	5	5	5	4	4	5	5	42.4	42.4
P51397	P51397	3	3	3	Death-associated protein 1	DAP	sp|P51397|DAP1_HUMAN Death-associated protein 1 OS=Homo sapiens OX=9606 GN=DAP PE=1 SV=3	1	3	3	3	1	1	1	2	2	1	2	2	2	2	1	1	1	1	1	2	2	1	2	2	2	2	1	1	1	1	1	2	2	1	2	2	2	2	1	1	44.1	44.1
Q9UIK4	Q9UIK4	4	4	4	Death-associated protein kinase 2	DAPK2	sp|Q9UIK4|DAPK2_HUMAN Death-associated protein kinase 2 OS=Homo sapiens OX=9606 GN=DAPK2 PE=1 SV=1	1	4	4	4	1	1	2	4	3	1	0	0	0	1	1	0	1	1	2	4	3	1	0	0	0	1	1	0	1	1	2	4	3	1	0	0	0	1	1	0	17	17
O43293	O43293	11	11	11	Death-associated protein kinase 3	DAPK3	sp|O43293|DAPK3_HUMAN Death-associated protein kinase 3 OS=Homo sapiens OX=9606 GN=DAPK3 PE=1 SV=1	1	11	11	11	7	8	7	7	5	7	7	8	8	8	6	6	7	8	7	7	5	7	7	8	8	8	6	6	7	8	7	7	5	7	7	8	8	8	6	6	30.8	30.8
Q9BTC0	Q9BTC0	18	18	18	Death-inducer obliterator 1	DIDO1	sp|Q9BTC0|DIDO1_HUMAN Death-inducer obliterator 1 OS=Homo sapiens OX=9606 GN=DIDO1 PE=1 SV=5	1	18	18	18	10	12	11	10	13	13	10	11	9	10	10	10	10	12	11	10	13	13	10	11	9	10	10	10	10	12	11	10	13	13	10	11	9	10	10	10	13.8	13.8
P07585	P07585	8	8	8	Decorin	DCN	sp|P07585|PGS2_HUMAN Decorin OS=Homo sapiens OX=9606 GN=DCN PE=1 SV=1	1	8	8	8	3	4	6	7	7	7	2	2	2	4	3	2	3	4	6	7	7	7	2	2	2	4	3	2	3	4	6	7	7	7	2	2	2	4	3	2	27.3	27.3
Q14185	Q14185	6	6	6	Dedicator of cytokinesis protein 1	DOCK1	sp|Q14185|DOCK1_HUMAN Dedicator of cytokinesis protein 1 OS=Homo sapiens OX=9606 GN=DOCK1 PE=1 SV=2	1	6	6	6	3	2	2	3	2	5	5	4	5	1	1	2	3	2	2	3	2	5	5	4	5	1	1	2	3	2	2	3	2	5	5	4	5	1	1	2	3.7	3.7
Q96BY6	Q96BY6	10	10	10	Dedicator of cytokinesis protein 10	DOCK10	sp|Q96BY6|DOC10_HUMAN Dedicator of cytokinesis protein 10 OS=Homo sapiens OX=9606 GN=DOCK10 PE=1 SV=3	1	10	10	10	1	2	4	2	1	0	5	8	7	5	5	5	1	2	4	2	1	0	5	8	7	5	5	5	1	2	4	2	1	0	5	8	7	5	5	5	6.5	6.5
Q5JSL3	Q5JSL3	6	6	6	Dedicator of cytokinesis protein 11	DOCK11	sp|Q5JSL3|DOC11_HUMAN Dedicator of cytokinesis protein 11 OS=Homo sapiens OX=9606 GN=DOCK11 PE=1 SV=2	1	6	6	6	4	4	4	3	3	5	4	4	3	1	2	0	4	4	4	3	3	5	4	4	3	1	2	0	4	4	4	3	3	5	4	4	3	1	2	0	4.1	4.1
Q9H7D0	Q9H7D0	12	12	12	Dedicator of cytokinesis protein 5	DOCK5	sp|Q9H7D0|DOCK5_HUMAN Dedicator of cytokinesis protein 5 OS=Homo sapiens OX=9606 GN=DOCK5 PE=1 SV=3	1	12	12	12	6	5	8	7	4	7	7	6	9	7	3	8	6	5	8	7	4	7	7	6	9	7	3	8	6	5	8	7	4	7	7	6	9	7	3	8	9.6	9.6
Q96N67	Q96N67	21	21	19	Dedicator of cytokinesis protein 7	DOCK7	sp|Q96N67|DOCK7_HUMAN Dedicator of cytokinesis protein 7 OS=Homo sapiens OX=9606 GN=DOCK7 PE=1 SV=4	1	21	21	19	10	13	13	15	16	16	9	8	11	12	12	12	10	13	13	15	16	16	9	8	11	12	12	12	9	12	12	13	14	15	8	7	10	11	11	12	14.5	14.5
Q96LJ7	Q96LJ7	6	6	6	Dehydrogenase/reductase SDR family member 1	DHRS1	sp|Q96LJ7|DHRS1_HUMAN Dehydrogenase/reductase SDR family member 1 OS=Homo sapiens OX=9606 GN=DHRS1 PE=1 SV=1	1	6	6	6	3	3	3	3	3	4	5	3	4	5	2	4	3	3	3	3	3	4	5	3	4	5	2	4	3	3	3	3	3	4	5	3	4	5	2	4	26.2	26.2
Q13268	Q13268	2	2	2	Dehydrogenase/reductase SDR family member 2, mitochondrial	DHRS2	sp|Q13268|DHRS2_HUMAN Dehydrogenase/reductase SDR family member 2, mitochondrial OS=Homo sapiens OX=9606 GN=DHRS2 PE=1 SV=4	1	2	2	2	1	1	1	1	1	1	1	1	1	1	0	0	1	1	1	1	1	1	1	1	1	1	0	0	1	1	1	1	1	1	1	1	1	1	0	0	6.8	6.8
Q9BTZ2;Q6PKH6;P0CG22	Q9BTZ2	5;2;2	5;2;2	5;2;2	Dehydrogenase/reductase SDR family member 4	DHRS4	sp|Q9BTZ2|DHRS4_HUMAN Dehydrogenase/reductase SDR family member 4 OS=Homo sapiens OX=9606 GN=DHRS4 PE=1 SV=3	3	5	5	5	1	2	3	3	4	3	4	4	4	3	2	3	1	2	3	3	4	3	4	4	4	3	2	3	1	2	3	3	4	3	4	4	4	3	2	3	29.5	29.5
Q9Y394	Q9Y394	6	6	6	Dehydrogenase/reductase SDR family member 7	DHRS7	sp|Q9Y394|DHRS7_HUMAN Dehydrogenase/reductase SDR family member 7 OS=Homo sapiens OX=9606 GN=DHRS7 PE=1 SV=1	1	6	6	6	3	3	6	3	2	2	5	4	4	4	4	2	3	3	6	3	2	2	5	4	4	4	4	2	3	3	6	3	2	2	5	4	4	4	4	2	20.6	20.6
Q15392	Q15392	2	2	2	Delta(24)-sterol reductase	DHCR24	sp|Q15392|DHC24_HUMAN Delta(24)-sterol reductase OS=Homo sapiens OX=9606 GN=DHCR24 PE=1 SV=2	1	2	2	2	2	2	2	2	2	2	2	2	2	2	2	2	2	2	2	2	2	2	2	2	2	2	2	2	2	2	2	2	2	2	2	2	2	2	2	2	5.6	5.6
Q13011	Q13011	4	4	4	Delta(3,5)-Delta(2,4)-dienoyl-CoA isomerase, mitochondrial	ECH1	sp|Q13011|ECH1_HUMAN Delta(3,5)-Delta(2,4)-dienoyl-CoA isomerase, mitochondrial OS=Homo sapiens OX=9606 GN=ECH1 PE=1 SV=2	1	4	4	4	3	1	3	3	2	3	3	3	2	2	2	1	3	1	3	3	2	3	3	3	2	2	2	1	3	1	3	3	2	3	3	3	2	2	2	1	16.5	16.5
P30038	P30038	9	9	9	Delta-1-pyrroline-5-carboxylate dehydrogenase, mitochondrial	ALDH4A1	sp|P30038|AL4A1_HUMAN Delta-1-pyrroline-5-carboxylate dehydrogenase, mitochondrial OS=Homo sapiens OX=9606 GN=ALDH4A1 PE=1 SV=3	1	9	9	9	5	4	4	8	7	7	6	6	7	7	3	7	5	4	4	8	7	7	6	6	7	7	3	7	5	4	4	8	7	7	6	6	7	7	3	7	20.1	20.1
P54886	P54886	25	25	25	Delta-1-pyrroline-5-carboxylate synthase;Glutamate 5-kinase;Gamma-glutamyl phosphate reductase	ALDH18A1	sp|P54886|P5CS_HUMAN Delta-1-pyrroline-5-carboxylate synthase OS=Homo sapiens OX=9606 GN=ALDH18A1 PE=1 SV=2	1	25	25	25	17	18	18	16	17	20	21	20	21	19	18	22	17	18	18	16	17	20	21	20	21	19	18	22	17	18	18	16	17	20	21	20	21	19	18	22	38.6	38.6
P13716	P13716	6	6	6	Delta-aminolevulinic acid dehydratase	ALAD	sp|P13716|HEM2_HUMAN Delta-aminolevulinic acid dehydratase OS=Homo sapiens OX=9606 GN=ALAD PE=1 SV=1	1	6	6	6	4	4	3	4	5	5	3	3	4	4	3	3	4	4	3	4	5	5	3	3	4	4	3	3	4	4	3	4	5	5	3	3	4	4	3	3	28.2	28.2
Q92629	Q92629	9	9	9	Delta-sarcoglycan	SGCD	sp|Q92629|SGCD_HUMAN Delta-sarcoglycan OS=Homo sapiens OX=9606 GN=SGCD PE=1 SV=2	1	9	9	9	8	5	9	9	9	9	9	9	8	7	7	7	8	5	9	9	9	9	9	9	8	7	7	7	8	5	9	9	9	9	9	9	8	7	7	7	33.9	33.9
Q9ULE3	Q9ULE3	2	2	2	DENN domain-containing protein 2A	DENND2A	sp|Q9ULE3|DEN2A_HUMAN DENN domain-containing protein 2A OS=Homo sapiens OX=9606 GN=DENND2A PE=2 SV=4	1	2	2	2	0	0	0	2	2	2	0	0	0	0	0	0	0	0	0	2	2	2	0	0	0	0	0	0	0	0	0	2	2	2	0	0	0	0	0	0	3.7	3.7
Q5VZ89	Q5VZ89	5	5	5	DENN domain-containing protein 4C	DENND4C	sp|Q5VZ89|DEN4C_HUMAN DENN domain-containing protein 4C OS=Homo sapiens OX=9606 GN=DENND4C PE=1 SV=3	1	5	5	5	3	3	4	4	4	4	2	3	4	2	3	2	3	3	4	4	4	4	2	3	4	2	3	2	3	3	4	4	4	4	2	3	4	2	3	2	4.1	4.1
Q6IQ26	Q6IQ26	4	4	4	DENN domain-containing protein 5A	DENND5A	sp|Q6IQ26|DEN5A_HUMAN DENN domain-containing protein 5A OS=Homo sapiens OX=9606 GN=DENND5A PE=1 SV=2	1	4	4	4	1	1	1	2	2	2	3	4	2	3	0	2	1	1	1	2	2	2	3	4	2	3	0	2	1	1	1	2	2	2	3	4	2	3	0	2	4.5	4.5
O43583	O43583	12	12	12	Density-regulated protein	DENR	sp|O43583|DENR_HUMAN Density-regulated protein OS=Homo sapiens OX=9606 GN=DENR PE=1 SV=2	1	12	12	12	9	9	9	10	11	9	12	11	11	9	9	10	9	9	9	10	11	9	12	11	11	9	9	10	9	9	9	10	11	9	12	11	11	9	9	10	58.1	58.1
P27707	P27707	4	4	4	Deoxycytidine kinase	DCK	sp|P27707|DCK_HUMAN Deoxycytidine kinase OS=Homo sapiens OX=9606 GN=DCK PE=1 SV=1	1	4	4	4	3	3	4	4	3	4	4	3	2	4	3	4	3	3	4	4	3	4	4	3	2	4	3	4	3	3	4	4	3	4	4	3	2	4	3	4	20.8	20.8
P32321	P32321	9	9	9	Deoxycytidylate deaminase	DCTD	sp|P32321|DCTD_HUMAN Deoxycytidylate deaminase OS=Homo sapiens OX=9606 GN=DCTD PE=1 SV=2	1	9	9	9	7	7	9	8	7	8	8	7	7	9	9	7	7	7	9	8	7	8	8	7	7	9	9	7	7	7	9	8	7	8	8	7	7	9	9	7	55.6	55.6
Q9BU89	Q9BU89	5	5	5	Deoxyhypusine hydroxylase	DOHH	sp|Q9BU89|DOHH_HUMAN Deoxyhypusine hydroxylase OS=Homo sapiens OX=9606 GN=DOHH PE=1 SV=1	1	5	5	5	2	2	5	3	3	2	3	2	2	3	1	3	2	2	5	3	3	2	3	2	2	3	1	3	2	2	5	3	3	2	3	2	2	3	1	3	28.1	28.1
P49366	P49366	4	4	4	Deoxyhypusine synthase	DHPS	sp|P49366|DHYS_HUMAN Deoxyhypusine synthase OS=Homo sapiens OX=9606 GN=DHPS PE=1 SV=1	1	4	4	4	3	3	3	3	2	4	3	4	2	4	4	3	3	3	3	3	2	4	3	4	2	4	4	3	3	3	3	3	2	4	3	4	2	4	4	3	14.6	14.6
Q9Y3Z3	Q9Y3Z3	8	8	8	Deoxynucleoside triphosphate triphosphohydrolase SAMHD1	SAMHD1	sp|Q9Y3Z3|SAMH1_HUMAN Deoxynucleoside triphosphate triphosphohydrolase SAMHD1 OS=Homo sapiens OX=9606 GN=SAMHD1 PE=1 SV=2	1	8	8	8	4	4	5	5	6	4	5	4	4	4	4	2	4	4	5	5	6	4	5	4	4	4	4	2	4	4	5	5	6	4	5	4	4	4	4	2	13.6	13.6
Q9H147	Q9H147	3	3	3	Deoxynucleotidyltransferase terminal-interacting protein 1	DNTTIP1	sp|Q9H147|TDIF1_HUMAN Deoxynucleotidyltransferase terminal-interacting protein 1 OS=Homo sapiens OX=9606 GN=DNTTIP1 PE=1 SV=2	1	3	3	3	3	2	2	1	1	2	1	1	0	2	1	1	3	2	2	1	1	2	1	1	0	2	1	1	3	2	2	1	1	2	1	1	0	2	1	1	17.9	17.9
Q5QJE6	Q5QJE6	11	11	11	Deoxynucleotidyltransferase terminal-interacting protein 2	DNTTIP2	sp|Q5QJE6|TDIF2_HUMAN Deoxynucleotidyltransferase terminal-interacting protein 2 OS=Homo sapiens OX=9606 GN=DNTTIP2 PE=1 SV=2	1	11	11	11	11	10	11	10	10	8	8	10	9	9	9	9	11	10	11	10	10	8	8	10	9	9	9	9	11	10	11	10	10	8	8	10	9	9	9	9	20	20
O00115	O00115	3	3	3	Deoxyribonuclease-2-alpha	DNASE2	sp|O00115|DNS2A_HUMAN Deoxyribonuclease-2-alpha OS=Homo sapiens OX=9606 GN=DNASE2 PE=1 SV=2	1	3	3	3	2	2	2	2	2	2	2	1	1	1	2	1	2	2	2	2	2	2	2	1	1	1	2	1	2	2	2	2	2	2	2	1	1	1	2	1	6.9	6.9
Q9Y315	Q9Y315	8	8	8	Deoxyribose-phosphate aldolase	DERA	sp|Q9Y315|DEOC_HUMAN Deoxyribose-phosphate aldolase OS=Homo sapiens OX=9606 GN=DERA PE=1 SV=2	1	8	8	8	4	4	6	8	7	8	4	6	7	8	4	8	4	4	6	8	7	8	4	6	7	8	4	8	4	4	6	8	7	8	4	6	7	8	4	8	35.8	35.8
P33316	P33316	10	10	10	Deoxyuridine 5-triphosphate nucleotidohydrolase, mitochondrial	DUT	sp|P33316|DUT_HUMAN Deoxyuridine 5-triphosphate nucleotidohydrolase, mitochondrial OS=Homo sapiens OX=9606 GN=DUT PE=1 SV=4	1	10	10	10	9	8	7	7	9	7	5	6	4	7	7	7	9	8	7	7	9	7	5	6	4	7	7	7	9	8	7	7	9	7	5	6	4	7	7	7	39.3	39.3
Q9GZP9	Q9GZP9	2	2	2	Derlin-2	DERL2	sp|Q9GZP9|DERL2_HUMAN Derlin-2 OS=Homo sapiens OX=9606 GN=DERL2 PE=1 SV=1	1	2	2	2	2	1	2	0	1	1	1	2	1	1	0	1	2	1	2	0	1	1	1	2	1	1	0	1	2	1	2	0	1	1	1	2	1	1	0	1	13.8	13.8
P17661	P17661	19	13	13	Desmin	DES	sp|P17661|DESM_HUMAN Desmin OS=Homo sapiens OX=9606 GN=DES PE=1 SV=3	1	19	13	13	11	12	14	8	9	9	14	18	14	11	11	12	5	6	8	2	3	3	8	12	8	5	6	6	5	6	8	2	3	3	8	12	8	5	6	6	41.3	36.8
P15924	P15924	72	72	72	Desmoplakin	DSP	sp|P15924|DESP_HUMAN Desmoplakin OS=Homo sapiens OX=9606 GN=DSP PE=1 SV=3	1	72	72	72	46	50	56	25	29	26	59	58	60	63	54	61	46	50	56	25	29	26	59	58	60	63	54	61	46	50	56	25	29	26	59	58	60	63	54	61	33.5	33.5
P60981	P60981	17	15	15	Destrin	DSTN	sp|P60981|DEST_HUMAN Destrin OS=Homo sapiens OX=9606 GN=DSTN PE=1 SV=3	1	17	15	15	14	15	12	10	12	12	11	10	11	13	13	13	12	13	11	10	11	11	10	9	10	12	13	12	12	13	11	10	11	11	10	9	10	12	13	12	87.9	81.2
Q6ICB0	Q6ICB0	2	2	2	Desumoylating isopeptidase 1	DESI1	sp|Q6ICB0|DESI1_HUMAN Desumoylating isopeptidase 1 OS=Homo sapiens OX=9606 GN=DESI1 PE=1 SV=1	1	2	2	2	1	0	0	1	1	1	1	2	1	2	2	1	1	0	0	1	1	1	1	2	1	2	2	1	1	0	0	1	1	1	1	2	1	2	2	1	10.7	10.7
Q96JH7	Q96JH7	17	17	17	Deubiquitinating protein VCIP135	VCPIP1	sp|Q96JH7|VCIP1_HUMAN Deubiquitinating protein VCIP135 OS=Homo sapiens OX=9606 GN=VCPIP1 PE=1 SV=2	1	17	17	17	10	10	15	15	16	15	15	13	13	14	10	12	10	10	15	15	16	15	15	13	13	14	10	12	10	10	15	15	16	15	15	13	13	14	10	12	18.8	18.8
Q9Y295	Q9Y295	7	7	7	Developmentally-regulated GTP-binding protein 1	DRG1	sp|Q9Y295|DRG1_HUMAN Developmentally-regulated GTP-binding protein 1 OS=Homo sapiens OX=9606 GN=DRG1 PE=1 SV=1	1	7	7	7	7	6	5	5	6	6	5	5	4	6	6	6	7	6	5	5	6	6	5	5	4	6	6	6	7	6	5	5	6	6	5	5	4	6	6	6	17.4	17.4
P55039	P55039	3	3	3	Developmentally-regulated GTP-binding protein 2	DRG2	sp|P55039|DRG2_HUMAN Developmentally-regulated GTP-binding protein 2 OS=Homo sapiens OX=9606 GN=DRG2 PE=1 SV=1	1	3	3	3	3	3	3	3	3	3	3	3	2	3	2	2	3	3	3	3	3	3	3	3	2	3	2	2	3	3	3	3	3	3	3	3	2	3	2	2	8.8	8.8
Q9NR28	Q9NR28	6	6	6	Diablo homolog, mitochondrial	DIABLO	sp|Q9NR28|DBLOH_HUMAN Diablo homolog, mitochondrial OS=Homo sapiens OX=9606 GN=DIABLO PE=1 SV=1	1	6	6	6	3	4	4	5	4	5	5	4	5	4	3	5	3	4	4	5	4	5	5	4	5	4	3	5	3	4	4	5	4	5	5	4	5	4	3	5	30.5	30.5
P23743	P23743	11	11	11	Diacylglycerol kinase alpha	DGKA	sp|P23743|DGKA_HUMAN Diacylglycerol kinase alpha OS=Homo sapiens OX=9606 GN=DGKA PE=1 SV=3	1	11	11	11	8	8	8	10	9	11	6	7	8	8	7	8	8	8	8	10	9	11	6	7	8	8	7	8	8	8	8	10	9	11	6	7	8	8	7	8	19.9	19.9
Q86XP1	Q86XP1	2	2	2	Diacylglycerol kinase eta	DGKH	sp|Q86XP1|DGKH_HUMAN Diacylglycerol kinase eta OS=Homo sapiens OX=9606 GN=DGKH PE=1 SV=1	1	2	2	2	1	1	2	1	0	0	1	2	1	2	0	2	1	1	2	1	0	0	1	2	1	2	0	2	1	1	2	1	0	0	1	2	1	2	0	2	2.8	2.8
P52824	P52824	3	3	3	Diacylglycerol kinase theta	DGKQ	sp|P52824|DGKQ_HUMAN Diacylglycerol kinase theta OS=Homo sapiens OX=9606 GN=DGKQ PE=1 SV=2	1	3	3	3	1	0	2	1	1	1	1	3	2	1	1	1	1	0	2	1	1	1	1	3	2	1	1	1	1	0	2	1	1	1	1	3	2	1	1	1	5.8	5.8
O94907	O94907	4	4	4	Dickkopf-related protein 1	DKK1	sp|O94907|DKK1_HUMAN Dickkopf-related protein 1 OS=Homo sapiens OX=9606 GN=DKK1 PE=1 SV=1	1	4	4	4	3	4	2	1	2	1	0	0	1	2	3	1	3	4	2	1	2	1	0	0	1	2	3	1	3	4	2	1	2	1	0	0	1	2	3	1	29.3	29.3
Q9UBU2	Q9UBU2	3	3	3	Dickkopf-related protein 2	DKK2	sp|Q9UBU2|DKK2_HUMAN Dickkopf-related protein 2 OS=Homo sapiens OX=9606 GN=DKK2 PE=2 SV=1	1	3	3	3	0	0	0	3	3	3	1	0	0	0	0	0	0	0	0	3	3	3	1	0	0	0	0	0	0	0	0	3	3	3	1	0	0	0	0	0	13.5	13.5
Q9UBP4	Q9UBP4	3	3	3	Dickkopf-related protein 3	DKK3	sp|Q9UBP4|DKK3_HUMAN Dickkopf-related protein 3 OS=Homo sapiens OX=9606 GN=DKK3 PE=1 SV=2	1	3	3	3	2	1	1	1	1	1	0	1	0	2	2	3	2	1	1	1	1	1	0	1	0	2	2	3	2	1	1	1	1	1	0	1	0	2	2	3	16	16
P00374;Q86XF0	P00374	9;2	9;2	9;2	Dihydrofolate reductase	DHFR	sp|P00374|DYR_HUMAN Dihydrofolate reductase OS=Homo sapiens OX=9606 GN=DHFR PE=1 SV=2	2	9	9	9	6	5	5	6	8	7	2	2	2	6	4	3	6	5	5	6	8	7	2	2	2	6	4	3	6	5	5	6	8	7	2	2	2	6	4	3	45.5	45.5
P09622	P09622	14	14	14	Dihydrolipoyl dehydrogenase, mitochondrial	DLD	sp|P09622|DLDH_HUMAN Dihydrolipoyl dehydrogenase, mitochondrial OS=Homo sapiens OX=9606 GN=DLD PE=1 SV=2	1	14	14	14	13	12	13	12	12	12	11	13	11	13	11	11	13	12	13	12	12	12	11	13	11	13	11	11	13	12	13	12	12	12	11	13	11	13	11	11	39.5	39.5
P10515	P10515	16	16	16	Dihydrolipoyllysine-residue acetyltransferase component of pyruvate dehydrogenase complex, mitochondrial	DLAT	sp|P10515|ODP2_HUMAN Dihydrolipoyllysine-residue acetyltransferase component of pyruvate dehydrogenase complex, mitochondrial OS=Homo sapiens OX=9606 GN=DLAT PE=1 SV=3	1	16	16	16	12	14	14	13	13	11	13	13	13	14	9	12	12	14	14	13	13	11	13	13	13	14	9	12	12	14	14	13	13	11	13	13	13	14	9	12	31.2	31.2
P36957	P36957	16	16	16	Dihydrolipoyllysine-residue succinyltransferase component of 2-oxoglutarate dehydrogenase complex, mitochondrial	DLST	sp|P36957|ODO2_HUMAN Dihydrolipoyllysine-residue succinyltransferase component of 2-oxoglutarate dehydrogenase complex, mitochondrial OS=Homo sapiens OX=9606 GN=DLST PE=1 SV=4	1	16	16	16	11	13	13	13	11	12	12	12	11	12	14	12	11	13	13	13	11	12	12	12	11	12	14	12	11	13	13	13	11	12	12	12	11	12	14	12	41.5	41.5
Q02127	Q02127	2	2	2	Dihydroorotate dehydrogenase (quinone), mitochondrial	DHODH	sp|Q02127|PYRD_HUMAN Dihydroorotate dehydrogenase (quinone), mitochondrial OS=Homo sapiens OX=9606 GN=DHODH PE=1 SV=3	1	2	2	2	2	0	1	1	1	1	0	1	1	1	2	1	2	0	1	1	1	1	0	1	1	1	2	1	2	0	1	1	1	1	0	1	1	1	2	1	8.1	8.1
P09417	P09417	8	8	8	Dihydropteridine reductase	QDPR	sp|P09417|DHPR_HUMAN Dihydropteridine reductase OS=Homo sapiens OX=9606 GN=QDPR PE=1 SV=2	1	8	8	8	5	6	5	5	6	6	6	7	6	6	6	6	5	6	5	5	6	6	6	7	6	6	6	6	5	6	5	5	6	6	6	7	6	6	6	6	52	52
Q16555	Q16555	39	39	35	Dihydropyrimidinase-related protein 2	DPYSL2	sp|Q16555|DPYL2_HUMAN Dihydropyrimidinase-related protein 2 OS=Homo sapiens OX=9606 GN=DPYSL2 PE=1 SV=1	1	39	39	35	35	38	36	34	34	34	33	35	35	35	33	34	35	38	36	34	34	34	33	35	35	35	33	34	31	34	32	30	30	30	29	31	31	31	29	30	73.8	73.8
Q14195	Q14195	39	36	33	Dihydropyrimidinase-related protein 3	DPYSL3	sp|Q14195|DPYL3_HUMAN Dihydropyrimidinase-related protein 3 OS=Homo sapiens OX=9606 GN=DPYSL3 PE=1 SV=1	1	39	36	33	32	35	29	31	33	32	32	29	29	29	29	30	29	32	26	28	30	29	29	26	26	26	26	27	27	30	24	26	27	26	27	24	24	24	24	25	82.6	81.4
O14531	O14531	2	2	2	Dihydropyrimidinase-related protein 4	DPYSL4	sp|O14531|DPYL4_HUMAN Dihydropyrimidinase-related protein 4 OS=Homo sapiens OX=9606 GN=DPYSL4 PE=1 SV=2	1	2	2	2	0	0	0	2	2	2	0	0	2	0	0	0	0	0	0	2	2	2	0	0	2	0	0	0	0	0	0	2	2	2	0	0	2	0	0	0	5.6	5.6
Q12882	Q12882	10	10	10	Dihydropyrimidine dehydrogenase [NADP(+)]	DPYD	sp|Q12882|DPYD_HUMAN Dihydropyrimidine dehydrogenase [NADP(+)] OS=Homo sapiens OX=9606 GN=DPYD PE=1 SV=2	1	10	10	10	1	0	3	8	9	7	4	2	6	4	2	6	1	0	3	8	9	7	4	2	6	4	2	6	1	0	3	8	9	7	4	2	6	4	2	6	13.7	13.7
Q8WVM0	Q8WVM0	2	2	2	Dimethyladenosine transferase 1, mitochondrial	TFB1M	sp|Q8WVM0|TFB1M_HUMAN Dimethyladenosine transferase 1, mitochondrial OS=Homo sapiens OX=9606 GN=TFB1M PE=1 SV=1	1	2	2	2	1	1	1	1	0	0	0	2	1	1	0	2	1	1	1	1	0	0	0	2	1	1	0	2	1	1	1	1	0	0	0	2	1	1	0	2	8.7	8.7
Q9H5Q4	Q9H5Q4	3	3	3	Dimethyladenosine transferase 2, mitochondrial	TFB2M	sp|Q9H5Q4|TFB2M_HUMAN Dimethyladenosine transferase 2, mitochondrial OS=Homo sapiens OX=9606 GN=TFB2M PE=1 SV=1	1	3	3	3	1	0	2	1	0	1	2	2	0	1	1	1	1	0	2	1	0	1	2	2	0	1	1	1	1	0	2	1	0	1	2	2	0	1	1	1	7.6	7.6
Q01459	Q01459	4	4	4	Di-N-acetylchitobiase	CTBS	sp|Q01459|DIAC_HUMAN Di-N-acetylchitobiase OS=Homo sapiens OX=9606 GN=CTBS PE=1 SV=1	1	4	4	4	3	4	1	3	2	3	3	2	3	3	0	3	3	4	1	3	2	3	3	2	3	3	0	3	3	4	1	3	2	3	3	2	3	3	0	3	14.3	14.3
P53634	P53634	2	2	2	Dipeptidyl peptidase 1;Dipeptidyl peptidase 1 exclusion domain chain;Dipeptidyl peptidase 1 heavy chain;Dipeptidyl peptidase 1 light chain	CTSC	sp|P53634|CATC_HUMAN Dipeptidyl peptidase 1 OS=Homo sapiens OX=9606 GN=CTSC PE=1 SV=2	1	2	2	2	1	1	2	1	1	1	2	2	2	2	1	1	1	1	2	1	1	1	2	2	2	2	1	1	1	1	2	1	1	1	2	2	2	2	1	1	6.9	6.9
Q9NY33	Q9NY33	16	16	16	Dipeptidyl peptidase 3	DPP3	sp|Q9NY33|DPP3_HUMAN Dipeptidyl peptidase 3 OS=Homo sapiens OX=9606 GN=DPP3 PE=1 SV=2	1	16	16	16	11	8	12	14	12	11	13	14	14	14	11	14	11	8	12	14	12	11	13	14	14	14	11	14	11	8	12	14	12	11	13	14	14	14	11	14	26.3	26.3
P27487	P27487	6	6	6	Dipeptidyl peptidase 4;Dipeptidyl peptidase 4 membrane form;Dipeptidyl peptidase 4 soluble form	DPP4	sp|P27487|DPP4_HUMAN Dipeptidyl peptidase 4 OS=Homo sapiens OX=9606 GN=DPP4 PE=1 SV=2	1	6	6	6	0	0	0	3	2	2	3	3	5	1	1	1	0	0	0	3	2	2	3	3	5	1	1	1	0	0	0	3	2	2	3	3	5	1	1	1	10.3	10.3
Q6V1X1	Q6V1X1	2	2	2	Dipeptidyl peptidase 8	DPP8	sp|Q6V1X1|DPP8_HUMAN Dipeptidyl peptidase 8 OS=Homo sapiens OX=9606 GN=DPP8 PE=1 SV=1	1	2	2	2	1	0	2	2	0	1	1	2	1	1	0	1	1	0	2	2	0	1	1	2	1	1	0	1	1	0	2	2	0	1	1	2	1	1	0	1	1.8	1.8
Q86TI2	Q86TI2	7	7	7	Dipeptidyl peptidase 9	DPP9	sp|Q86TI2|DPP9_HUMAN Dipeptidyl peptidase 9 OS=Homo sapiens OX=9606 GN=DPP9 PE=1 SV=3	1	7	7	7	4	4	5	3	4	4	5	6	4	5	3	3	4	4	5	3	4	4	5	6	4	5	3	3	4	4	5	3	4	4	5	6	4	5	3	3	9.2	9.2
P53602	P53602	4	4	4	Diphosphomevalonate decarboxylase	MVD	sp|P53602|MVD1_HUMAN Diphosphomevalonate decarboxylase OS=Homo sapiens OX=9606 GN=MVD PE=1 SV=1	1	4	4	4	2	1	4	2	2	2	2	3	2	2	1	2	2	1	4	2	2	2	2	3	2	2	1	2	2	1	4	2	2	2	2	3	2	2	1	2	22.2	22.2
Q9H2P9	Q9H2P9	2	2	2	Diphthine synthase	DPH5	sp|Q9H2P9|DPH5_HUMAN Diphthine methyl ester synthase OS=Homo sapiens OX=9606 GN=DPH5 PE=1 SV=2	1	2	2	2	1	1	2	2	2	2	0	2	1	1	1	2	1	1	2	2	2	2	0	2	1	1	1	2	1	1	2	2	2	2	0	2	1	1	1	2	9.5	9.5
Q8IYB7	Q8IYB7	9	9	9	DIS3-like exonuclease 2	DIS3L2	sp|Q8IYB7|DI3L2_HUMAN DIS3-like exonuclease 2 OS=Homo sapiens OX=9606 GN=DIS3L2 PE=1 SV=4	1	9	9	9	6	5	6	5	5	5	5	7	5	5	7	6	6	5	6	5	5	5	5	7	5	5	7	6	6	5	6	5	5	5	5	7	5	5	7	6	16.9	16.9
O75553	O75553	2	2	2	Disabled homolog 1	DAB1	sp|O75553|DAB1_HUMAN Disabled homolog 1 OS=Homo sapiens OX=9606 GN=DAB1 PE=1 SV=3	1	2	2	2	1	0	0	1	0	1	1	2	1	0	0	1	1	0	0	1	0	1	1	2	1	0	0	1	1	0	0	1	0	1	1	2	1	0	0	1	4.1	4.1
P98082	P98082	33	33	33	Disabled homolog 2	DAB2	sp|P98082|DAB2_HUMAN Disabled homolog 2 OS=Homo sapiens OX=9606 GN=DAB2 PE=1 SV=3	1	33	33	33	22	23	23	22	24	23	27	29	26	21	23	23	22	23	23	22	24	23	27	29	26	21	23	23	22	23	23	22	24	23	27	29	26	21	23	23	50.1	50.1
Q5VWQ8	Q5VWQ8	10	9	9	Disabled homolog 2-interacting protein	DAB2IP	sp|Q5VWQ8|DAB2P_HUMAN Disabled homolog 2-interacting protein OS=Homo sapiens OX=9606 GN=DAB2IP PE=1 SV=2	1	10	9	9	5	7	3	6	5	6	6	3	5	6	6	6	4	6	2	5	4	5	5	2	4	5	5	5	4	6	2	5	4	5	5	2	4	5	5	5	11.4	10.2
Q16832	Q16832	8	8	8	Discoidin domain-containing receptor 2	DDR2	sp|Q16832|DDR2_HUMAN Discoidin domain-containing receptor 2 OS=Homo sapiens OX=9606 GN=DDR2 PE=1 SV=2	1	8	8	8	5	4	8	7	5	5	5	5	4	3	2	4	5	4	8	7	5	5	5	5	4	3	2	4	5	4	8	7	5	5	5	5	4	3	2	4	13.1	13.1
Q96PD2	Q96PD2	3	3	3	Discoidin, CUB and LCCL domain-containing protein 2	DCBLD2	sp|Q96PD2|DCBD2_HUMAN Discoidin, CUB and LCCL domain-containing protein 2 OS=Homo sapiens OX=9606 GN=DCBLD2 PE=1 SV=1	1	3	3	3	3	2	2	3	3	3	1	1	3	1	2	2	3	2	2	3	3	3	1	1	3	1	2	2	3	2	2	3	3	3	1	1	3	1	2	2	9.7	9.7
Q14689	Q14689	5	4	3	Disco-interacting protein 2 homolog A	DIP2A	sp|Q14689|DIP2A_HUMAN Disco-interacting protein 2 homolog A OS=Homo sapiens OX=9606 GN=DIP2A PE=1 SV=2	1	5	4	3	3	2	4	2	3	3	3	3	3	2	1	3	2	1	3	1	2	2	2	2	2	1	0	2	1	0	2	1	2	2	2	2	2	1	0	2	5.2	4.6
Q9P265	Q9P265	7	7	6	Disco-interacting protein 2 homolog B	DIP2B	sp|Q9P265|DIP2B_HUMAN Disco-interacting protein 2 homolog B OS=Homo sapiens OX=9606 GN=DIP2B PE=1 SV=3	1	7	7	6	7	7	6	6	5	5	6	6	6	6	6	7	7	7	6	6	5	5	6	6	6	6	6	7	6	6	5	5	4	4	5	5	5	5	5	6	7.8	7.8
Q9Y2E4	Q9Y2E4	5	4	4	Disco-interacting protein 2 homolog C	DIP2C	sp|Q9Y2E4|DIP2C_HUMAN Disco-interacting protein 2 homolog C OS=Homo sapiens OX=9606 GN=DIP2C PE=1 SV=2	1	5	4	4	3	3	3	3	3	3	2	2	3	3	2	2	2	2	2	3	3	3	2	2	3	3	2	2	2	2	2	3	3	3	2	2	3	3	2	2	4.8	3.9
Q86T65;Q9Y4D1	Q86T65;Q9Y4D1	2;1	2;1	2;1	Disheveled-associated activator of morphogenesis 2;Disheveled-associated activator of morphogenesis 1	DAAM2;DAAM1	sp|Q86T65|DAAM2_HUMAN Disheveled-associated activator of morphogenesis 2 OS=Homo sapiens OX=9606 GN=DAAM2 PE=1 SV=3;sp|Q9Y4D1|DAAM1_HUMAN Disheveled-associated activator of morphogenesis 1 OS=Homo sapiens OX=9606 GN=DAAM1 PE=1 SV=2	2	2	2	2	0	1	0	0	1	0	1	0	1	0	1	0	0	1	0	0	1	0	1	0	1	0	1	0	0	1	0	0	1	0	1	0	1	0	1	0	2	2
O14672	O14672	14	14	14	Disintegrin and metalloproteinase domain-containing protein 10	ADAM10	sp|O14672|ADA10_HUMAN Disintegrin and metalloproteinase domain-containing protein 10 OS=Homo sapiens OX=9606 GN=ADAM10 PE=1 SV=1	1	14	14	14	10	9	11	13	12	13	11	9	11	10	11	11	10	9	11	13	12	13	11	9	11	10	11	11	10	9	11	13	12	13	11	9	11	10	11	11	29.9	29.9
O43184	O43184	4	4	4	Disintegrin and metalloproteinase domain-containing protein 12	ADAM12	sp|O43184|ADA12_HUMAN Disintegrin and metalloproteinase domain-containing protein 12 OS=Homo sapiens OX=9606 GN=ADAM12 PE=1 SV=3	1	4	4	4	3	2	1	1	0	1	2	3	3	1	1	0	3	2	1	1	0	1	2	3	3	1	1	0	3	2	1	1	0	1	2	3	3	1	1	0	7.3	7.3
P78536	P78536	7	7	7	Disintegrin and metalloproteinase domain-containing protein 17	ADAM17	sp|P78536|ADA17_HUMAN Disintegrin and metalloproteinase domain-containing protein 17 OS=Homo sapiens OX=9606 GN=ADAM17 PE=1 SV=1	1	7	7	7	5	5	4	4	4	5	4	2	2	3	2	2	5	5	4	4	4	5	4	2	2	3	2	2	5	5	4	4	4	5	4	2	2	3	2	2	13.2	13.2
Q13443	Q13443	12	12	12	Disintegrin and metalloproteinase domain-containing protein 9	ADAM9	sp|Q13443|ADAM9_HUMAN Disintegrin and metalloproteinase domain-containing protein 9 OS=Homo sapiens OX=9606 GN=ADAM9 PE=1 SV=1	1	12	12	12	8	9	10	11	10	11	9	8	9	11	10	9	8	9	10	11	10	11	9	8	9	11	10	9	8	9	10	11	10	11	9	8	9	11	10	9	18.2	18.2
Q12959;Q15700;P78352	Q12959	19;2;1	19;2;1	18;1;1	Disks large homolog 1	DLG1	sp|Q12959|DLG1_HUMAN Disks large homolog 1 OS=Homo sapiens OX=9606 GN=DLG1 PE=1 SV=2	3	19	19	18	11	12	13	13	15	16	14	15	17	12	11	11	11	12	13	13	15	16	14	15	17	12	11	11	10	11	12	12	14	15	13	14	16	11	10	10	30	30
Q8TDM6	Q8TDM6	9	9	9	Disks large homolog 5	DLG5	sp|Q8TDM6|DLG5_HUMAN Disks large homolog 5 OS=Homo sapiens OX=9606 GN=DLG5 PE=1 SV=4	1	9	9	9	6	7	6	5	5	5	3	3	4	9	6	8	6	7	6	5	5	5	3	3	4	9	6	8	6	7	6	5	5	5	3	3	4	9	6	8	7.5	7.5
Q9Y2H0	Q9Y2H0	12	12	12	Disks large-associated protein 4	DLGAP4	sp|Q9Y2H0|DLGP4_HUMAN Disks large-associated protein 4 OS=Homo sapiens OX=9606 GN=DLGAP4 PE=1 SV=3	1	12	12	12	8	8	8	11	9	11	7	9	9	11	8	8	8	8	8	11	9	11	7	9	9	11	8	8	8	8	8	11	9	11	7	9	9	11	8	8	18.3	18.3
Q15398	Q15398	13	13	13	Disks large-associated protein 5	DLGAP5	sp|Q15398|DLGP5_HUMAN Disks large-associated protein 5 OS=Homo sapiens OX=9606 GN=DLGAP5 PE=1 SV=2	1	13	13	13	8	8	11	10	10	9	1	1	0	8	7	6	8	8	11	10	10	9	1	1	0	8	7	6	8	8	11	10	10	9	1	1	0	8	7	6	22.8	22.8
P26358	P26358	22	22	22	DNA (cytosine-5)-methyltransferase 1	DNMT1	sp|P26358|DNMT1_HUMAN DNA (cytosine-5)-methyltransferase 1 OS=Homo sapiens OX=9606 GN=DNMT1 PE=1 SV=2	1	22	22	22	19	19	18	18	19	19	7	14	8	17	16	17	19	19	18	18	19	19	7	14	8	17	16	17	19	19	18	18	19	19	7	14	8	17	16	17	18.3	18.3
Q9Y6K1	Q9Y6K1	2	2	2	DNA (cytosine-5)-methyltransferase 3A	DNMT3A	sp|Q9Y6K1|DNM3A_HUMAN DNA (cytosine-5)-methyltransferase 3A OS=Homo sapiens OX=9606 GN=DNMT3A PE=1 SV=4	1	2	2	2	2	2	2	2	1	1	1	1	2	2	1	2	2	2	2	2	1	1	1	1	2	2	1	2	2	2	2	2	1	1	1	1	2	2	1	2	4.5	4.5
Q16531	Q16531	14	14	14	DNA damage-binding protein 1	DDB1	sp|Q16531|DDB1_HUMAN DNA damage-binding protein 1 OS=Homo sapiens OX=9606 GN=DDB1 PE=1 SV=1	1	14	14	14	7	7	8	12	11	11	8	7	8	9	7	8	7	7	8	12	11	11	8	7	8	9	7	8	7	7	8	12	11	11	8	7	8	9	7	8	15.7	15.7
Q92466	Q92466	3	3	3	DNA damage-binding protein 2	DDB2	sp|Q92466|DDB2_HUMAN DNA damage-binding protein 2 OS=Homo sapiens OX=9606 GN=DDB2 PE=1 SV=1	1	3	3	3	2	1	1	2	3	3	2	0	1	2	2	3	2	1	1	2	3	3	2	0	1	2	2	3	2	1	1	2	3	3	2	0	1	2	2	3	10.1	10.1
Q9NRW3	Q9NRW3	2	2	2	DNA dC->dU-editing enzyme APOBEC-3C	APOBEC3C	sp|Q9NRW3|ABC3C_HUMAN DNA dC->dU-editing enzyme APOBEC-3C OS=Homo sapiens OX=9606 GN=APOBEC3C PE=1 SV=2	1	2	2	2	2	2	2	2	2	2	2	2	2	2	2	2	2	2	2	2	2	2	2	2	2	2	2	2	2	2	2	2	2	2	2	2	2	2	2	2	11.6	11.6
P07992	P07992	2	2	2	DNA excision repair protein ERCC-1	ERCC1	sp|P07992|ERCC1_HUMAN DNA excision repair protein ERCC-1 OS=Homo sapiens OX=9606 GN=ERCC1 PE=1 SV=1	1	2	2	2	1	2	2	1	1	1	2	2	2	2	2	2	1	2	2	1	1	1	2	2	2	2	2	2	1	2	2	1	1	1	2	2	2	2	2	2	7.7	7.7
P0DP91;Q03468	P0DP91;Q03468	3;3	3;3	3;3	DNA excision repair protein ERCC-6	ERCC6	sp|P0DP91|ERPG3_HUMAN Chimeric ERCC6-PGBD3 protein OS=Homo sapiens OX=9606 GN=CSB-PGBD3 PE=1 SV=1;sp|Q03468|ERCC6_HUMAN DNA excision repair protein ERCC-6 OS=Homo sapiens OX=9606 GN=ERCC6 PE=1 SV=1	2	3	3	3	1	1	1	3	2	2	1	1	1	1	2	1	1	1	1	3	2	2	1	1	1	1	2	1	1	1	1	3	2	2	1	1	1	1	2	1	3.9	3.9
Q2NKX8	Q2NKX8	9	9	9	DNA excision repair protein ERCC-6-like	ERCC6L	sp|Q2NKX8|ERC6L_HUMAN DNA excision repair protein ERCC-6-like OS=Homo sapiens OX=9606 GN=ERCC6L PE=1 SV=1	1	9	9	9	6	8	7	6	7	8	1	3	3	7	9	8	6	8	7	6	7	8	1	3	3	7	9	8	6	8	7	6	7	8	1	3	3	7	9	8	12.2	12.2
O00273	O00273	8	8	8	DNA fragmentation factor subunit alpha	DFFA	sp|O00273|DFFA_HUMAN DNA fragmentation factor subunit alpha OS=Homo sapiens OX=9606 GN=DFFA PE=1 SV=1	1	8	8	8	4	5	4	3	5	4	4	4	1	4	3	3	4	5	4	3	5	4	4	4	1	4	3	3	4	5	4	3	5	4	4	4	1	4	3	3	32	32
P18858	P18858	15	15	15	DNA ligase 1	LIG1	sp|P18858|DNLI1_HUMAN DNA ligase 1 OS=Homo sapiens OX=9606 GN=LIG1 PE=1 SV=1	1	15	15	15	10	10	11	10	11	13	1	5	2	12	8	9	10	10	11	10	11	13	1	5	2	12	8	9	10	10	11	10	11	13	1	5	2	12	8	9	23.9	23.9
P49916	P49916	12	12	12	DNA ligase 3	LIG3	sp|P49916|DNLI3_HUMAN DNA ligase 3 OS=Homo sapiens OX=9606 GN=LIG3 PE=1 SV=2	1	12	12	12	12	8	10	8	7	8	11	11	6	10	8	8	12	8	10	8	7	8	11	11	6	10	8	8	12	8	10	8	7	8	11	11	6	10	8	8	16.9	16.9
P49917	P49917	3	3	3	DNA ligase 4	LIG4	sp|P49917|DNLI4_HUMAN DNA ligase 4 OS=Homo sapiens OX=9606 GN=LIG4 PE=1 SV=2	1	3	3	3	2	1	2	1	2	2	0	1	1	2	2	1	2	1	2	1	2	2	0	1	1	2	2	1	2	1	2	1	2	2	0	1	1	2	2	1	4.8	4.8
Q9NPF5	Q9NPF5	3	3	3	DNA methyltransferase 1-associated protein 1	DMAP1	sp|Q9NPF5|DMAP1_HUMAN DNA methyltransferase 1-associated protein 1 OS=Homo sapiens OX=9606 GN=DMAP1 PE=1 SV=1	1	3	3	3	2	3	2	0	2	0	1	0	0	2	3	2	2	3	2	0	2	0	1	0	0	2	3	2	2	3	2	0	2	0	1	0	0	2	3	2	12	12
P43246	P43246	16	16	16	DNA mismatch repair protein Msh2	MSH2	sp|P43246|MSH2_HUMAN DNA mismatch repair protein Msh2 OS=Homo sapiens OX=9606 GN=MSH2 PE=1 SV=1	1	16	16	16	11	10	10	10	11	10	6	11	6	13	12	9	11	10	10	10	11	10	6	11	6	13	12	9	11	10	10	10	11	10	6	11	6	13	12	9	19.4	19.4
P20585	P20585	6	6	6	DNA mismatch repair protein Msh3	MSH3	sp|P20585|MSH3_HUMAN DNA mismatch repair protein Msh3 OS=Homo sapiens OX=9606 GN=MSH3 PE=1 SV=4	1	6	6	6	2	2	3	3	4	4	2	1	0	2	2	3	2	2	3	3	4	4	2	1	0	2	2	3	2	2	3	3	4	4	2	1	0	2	2	3	6.9	6.9
P52701	P52701	12	12	12	DNA mismatch repair protein Msh6	MSH6	sp|P52701|MSH6_HUMAN DNA mismatch repair protein Msh6 OS=Homo sapiens OX=9606 GN=MSH6 PE=1 SV=2	1	12	12	12	9	6	10	9	11	10	8	10	6	11	8	11	9	6	10	9	11	10	8	10	6	11	8	11	9	6	10	9	11	10	8	10	6	11	8	11	12.4	12.4
P09884	P09884	5	5	5	DNA polymerase alpha catalytic subunit	POLA1	sp|P09884|DPOLA_HUMAN DNA polymerase alpha catalytic subunit OS=Homo sapiens OX=9606 GN=POLA1 PE=1 SV=2	1	5	5	5	4	3	4	4	3	3	4	4	4	4	4	3	4	3	4	4	3	3	4	4	4	4	4	3	4	3	4	4	3	3	4	4	4	4	4	3	4.3	4.3
Q14181	Q14181	2	2	2	DNA polymerase alpha subunit B	POLA2	sp|Q14181|DPOA2_HUMAN DNA polymerase alpha subunit B OS=Homo sapiens OX=9606 GN=POLA2 PE=1 SV=2	1	2	2	2	1	1	2	2	2	2	0	1	0	2	1	1	1	1	2	2	2	2	0	1	0	2	1	1	1	1	2	2	2	2	0	1	0	2	1	1	6.2	6.2
P28340	P28340	4	4	4	DNA polymerase delta catalytic subunit	POLD1	sp|P28340|DPOD1_HUMAN DNA polymerase delta catalytic subunit OS=Homo sapiens OX=9606 GN=POLD1 PE=1 SV=2	1	4	4	4	2	2	2	2	2	3	1	1	0	2	1	2	2	2	2	2	2	3	1	1	0	2	1	2	2	2	2	2	2	3	1	1	0	2	1	2	4.7	4.7
P49005	P49005	2	2	2	DNA polymerase delta subunit 2	POLD2	sp|P49005|DPOD2_HUMAN DNA polymerase delta subunit 2 OS=Homo sapiens OX=9606 GN=POLD2 PE=1 SV=1	1	2	2	2	1	1	2	2	2	2	1	2	2	1	1	1	1	1	2	2	2	2	1	2	2	1	1	1	1	1	2	2	2	2	1	2	2	1	1	1	4.5	4.5
Q15054	Q15054	5	5	5	DNA polymerase delta subunit 3	POLD3	sp|Q15054|DPOD3_HUMAN DNA polymerase delta subunit 3 OS=Homo sapiens OX=9606 GN=POLD3 PE=1 SV=2	1	5	5	5	5	5	5	3	4	5	3	4	3	5	5	4	5	5	5	3	4	5	3	4	3	5	5	4	5	5	5	3	4	5	3	4	3	5	5	4	13.5	13.5
Q07864	Q07864	4	4	4	DNA polymerase epsilon catalytic subunit A	POLE	sp|Q07864|DPOE1_HUMAN DNA polymerase epsilon catalytic subunit A OS=Homo sapiens OX=9606 GN=POLE PE=1 SV=5	1	4	4	4	3	2	3	2	2	3	0	1	1	4	2	3	3	2	3	2	2	3	0	1	1	4	2	3	3	2	3	2	2	3	0	1	1	4	2	3	2.8	2.8
Q9NRF9	Q9NRF9	3	3	3	DNA polymerase epsilon subunit 3	POLE3	sp|Q9NRF9|DPOE3_HUMAN DNA polymerase epsilon subunit 3 OS=Homo sapiens OX=9606 GN=POLE3 PE=1 SV=1	1	3	3	3	2	3	2	2	2	2	2	2	2	2	2	2	2	3	2	2	2	2	2	2	2	2	2	2	2	3	2	2	2	2	2	2	2	2	2	2	20.4	20.4
Q9NR33	Q9NR33	2	2	2	DNA polymerase epsilon subunit 4	POLE4	sp|Q9NR33|DPOE4_HUMAN DNA polymerase epsilon subunit 4 OS=Homo sapiens OX=9606 GN=POLE4 PE=1 SV=2	1	2	2	2	2	2	2	0	2	1	1	2	2	2	1	2	2	2	2	0	2	1	1	2	2	2	1	2	2	2	2	0	2	1	1	2	2	2	1	2	40.2	40.2
P49643	P49643	5	5	5	DNA primase large subunit	PRIM2	sp|P49643|PRI2_HUMAN DNA primase large subunit OS=Homo sapiens OX=9606 GN=PRIM2 PE=1 SV=2	1	5	5	5	4	3	4	5	5	5	0	3	2	5	3	3	4	3	4	5	5	5	0	3	2	5	3	3	4	3	4	5	5	5	0	3	2	5	3	3	11.2	11.2
P49642	P49642	2	2	2	DNA primase small subunit	PRIM1	sp|P49642|PRI1_HUMAN DNA primase small subunit OS=Homo sapiens OX=9606 GN=PRIM1 PE=1 SV=1	1	2	2	2	1	1	1	0	1	1	0	0	0	1	1	2	1	1	1	0	1	1	0	0	0	1	1	2	1	1	1	0	1	1	0	0	0	1	1	2	6.7	6.7
Q92889	Q92889	2	2	2	DNA repair endonuclease XPF	ERCC4	sp|Q92889|XPF_HUMAN DNA repair endonuclease XPF OS=Homo sapiens OX=9606 GN=ERCC4 PE=1 SV=3	1	2	2	2	1	1	0	0	2	1	0	1	1	0	2	2	1	1	0	0	2	1	0	1	1	0	2	2	1	1	0	0	2	1	0	1	1	0	2	2	4	4
P23025	P23025	2	2	2	DNA repair protein complementing XP-A cells	XPA	sp|P23025|XPA_HUMAN DNA repair protein complementing XP-A cells OS=Homo sapiens OX=9606 GN=XPA PE=1 SV=1	1	2	2	2	0	0	0	1	1	2	0	1	1	0	0	0	0	0	0	1	1	2	0	1	1	0	0	0	0	0	0	1	1	2	0	1	1	0	0	0	13.6	13.6
Q01831	Q01831	7	7	7	DNA repair protein complementing XP-C cells	XPC	sp|Q01831|XPC_HUMAN DNA repair protein complementing XP-C cells OS=Homo sapiens OX=9606 GN=XPC PE=1 SV=4	1	7	7	7	6	7	6	5	5	6	5	5	5	5	3	6	6	7	6	5	5	6	5	5	5	5	3	6	6	7	6	5	5	6	5	5	5	5	3	6	9.9	9.9
P28715	P28715	5	5	5	DNA repair protein complementing XP-G cells	ERCC5	sp|P28715|ERCC5_HUMAN DNA repair protein complementing XP-G cells OS=Homo sapiens OX=9606 GN=ERCC5 PE=1 SV=3	1	5	5	5	4	4	3	4	5	4	1	2	1	4	1	3	4	4	3	4	5	4	1	2	1	4	1	3	4	4	3	4	5	4	1	2	1	4	1	3	9.8	9.8
Q92878	Q92878	32	32	32	DNA repair protein RAD50	RAD50	sp|Q92878|RAD50_HUMAN DNA repair protein RAD50 OS=Homo sapiens OX=9606 GN=RAD50 PE=1 SV=1	1	32	32	32	15	20	22	22	23	22	18	20	19	26	20	19	15	20	22	22	23	22	18	20	19	26	20	19	15	20	22	22	23	22	18	20	19	26	20	19	30	30
P18887	P18887	8	8	8	DNA repair protein XRCC1	XRCC1	sp|P18887|XRCC1_HUMAN DNA repair protein XRCC1 OS=Homo sapiens OX=9606 GN=XRCC1 PE=1 SV=2	1	8	8	8	7	8	7	6	6	6	5	6	5	6	7	5	7	8	7	6	6	6	5	6	5	6	7	5	7	8	7	6	6	6	5	6	5	6	7	5	18.3	18.3
Q13426	Q13426	4	4	4	DNA repair protein XRCC4	XRCC4	sp|Q13426|XRCC4_HUMAN DNA repair protein XRCC4 OS=Homo sapiens OX=9606 GN=XRCC4 PE=1 SV=2	1	4	4	4	3	4	2	3	4	4	2	3	2	4	4	4	3	4	2	3	4	4	2	3	2	4	4	4	3	4	2	3	4	4	2	3	2	4	4	4	16.4	16.4
Q14691	Q14691	2	2	2	DNA replication complex GINS protein PSF1	GINS1	sp|Q14691|PSF1_HUMAN DNA replication complex GINS protein PSF1 OS=Homo sapiens OX=9606 GN=GINS1 PE=1 SV=1	1	2	2	2	1	1	2	1	1	1	0	1	0	2	1	2	1	1	2	1	1	1	0	1	0	2	1	2	1	1	2	1	1	1	0	1	0	2	1	2	11.7	11.7
Q9Y248	Q9Y248	3	3	3	DNA replication complex GINS protein PSF2	GINS2	sp|Q9Y248|PSF2_HUMAN DNA replication complex GINS protein PSF2 OS=Homo sapiens OX=9606 GN=GINS2 PE=1 SV=1	1	3	3	3	2	3	2	2	3	3	0	2	2	3	2	3	2	3	2	2	3	3	0	2	2	3	2	3	2	3	2	2	3	3	0	2	2	3	2	3	20	20
Q9BRT9	Q9BRT9	2	2	2	DNA replication complex GINS protein SLD5;DNA replication complex GINS protein SLD5, N-terminally processed	GINS4	sp|Q9BRT9|SLD5_HUMAN DNA replication complex GINS protein SLD5 OS=Homo sapiens OX=9606 GN=GINS4 PE=1 SV=1	1	2	2	2	1	1	2	2	1	1	0	1	0	1	1	2	1	1	2	2	1	1	0	1	0	1	1	2	1	1	2	2	1	1	0	1	0	1	1	2	12.1	12.1
P49736	P49736	17	17	17	DNA replication licensing factor MCM2	MCM2	sp|P49736|MCM2_HUMAN DNA replication licensing factor MCM2 OS=Homo sapiens OX=9606 GN=MCM2 PE=1 SV=4	1	17	17	17	13	12	13	15	13	13	5	9	4	12	10	11	13	12	13	15	13	13	5	9	4	12	10	11	13	12	13	15	13	13	5	9	4	12	10	11	25.9	25.9
P25205	P25205	23	23	23	DNA replication licensing factor MCM3	MCM3	sp|P25205|MCM3_HUMAN DNA replication licensing factor MCM3 OS=Homo sapiens OX=9606 GN=MCM3 PE=1 SV=3	1	23	23	23	16	13	17	15	18	17	8	11	6	16	10	12	16	13	17	15	18	17	8	11	6	16	10	12	16	13	17	15	18	17	8	11	6	16	10	12	39.9	39.9
P33991	P33991	24	24	24	DNA replication licensing factor MCM4	MCM4	sp|P33991|MCM4_HUMAN DNA replication licensing factor MCM4 OS=Homo sapiens OX=9606 GN=MCM4 PE=1 SV=5	1	24	24	24	19	17	20	19	18	21	10	14	11	21	16	17	19	17	20	19	18	21	10	14	11	21	16	17	19	17	20	19	18	21	10	14	11	21	16	17	37.1	37.1
P33992	P33992	19	19	19	DNA replication licensing factor MCM5	MCM5	sp|P33992|MCM5_HUMAN DNA replication licensing factor MCM5 OS=Homo sapiens OX=9606 GN=MCM5 PE=1 SV=5	1	19	19	19	14	13	16	15	12	13	6	9	6	14	13	15	14	13	16	15	12	13	6	9	6	14	13	15	14	13	16	15	12	13	6	9	6	14	13	15	34.5	34.5
Q14566	Q14566	19	19	19	DNA replication licensing factor MCM6	MCM6	sp|Q14566|MCM6_HUMAN DNA replication licensing factor MCM6 OS=Homo sapiens OX=9606 GN=MCM6 PE=1 SV=1	1	19	19	19	17	17	15	17	17	16	9	13	6	15	12	14	17	17	15	17	17	16	9	13	6	15	12	14	17	17	15	17	17	16	9	13	6	15	12	14	28.1	28.1
P33993	P33993	17	17	17	DNA replication licensing factor MCM7	MCM7	sp|P33993|MCM7_HUMAN DNA replication licensing factor MCM7 OS=Homo sapiens OX=9606 GN=MCM7 PE=1 SV=4	1	17	17	17	12	11	12	14	14	14	4	7	3	10	9	14	12	11	12	14	14	14	4	7	3	10	9	14	12	11	12	14	14	14	4	7	3	10	9	14	28.5	28.5
P11387;Q969P6	P11387	21;3	21;3	21;3	DNA topoisomerase 1	TOP1	sp|P11387|TOP1_HUMAN DNA topoisomerase 1 OS=Homo sapiens OX=9606 GN=TOP1 PE=1 SV=2	2	21	21	21	14	15	19	16	15	17	16	19	18	18	16	16	14	15	19	16	15	17	16	19	18	18	16	16	14	15	19	16	15	17	16	19	18	18	16	16	29.5	29.5
P11388	P11388	34	34	27	DNA topoisomerase 2-alpha	TOP2A	sp|P11388|TOP2A_HUMAN DNA topoisomerase 2-alpha OS=Homo sapiens OX=9606 GN=TOP2A PE=1 SV=3	1	34	34	27	26	25	28	23	23	25	10	16	9	28	20	24	26	25	28	23	23	25	10	16	9	28	20	24	19	18	22	16	17	19	3	10	2	21	13	17	26.9	26.9
Q02880	Q02880	24	17	17	DNA topoisomerase 2-beta	TOP2B	sp|Q02880|TOP2B_HUMAN DNA topoisomerase 2-beta OS=Homo sapiens OX=9606 GN=TOP2B PE=1 SV=3	1	24	17	17	17	16	18	19	16	19	19	20	19	18	16	16	10	9	12	12	10	13	12	14	12	11	9	9	10	9	12	12	10	13	12	14	12	11	9	9	18.6	13.8
P27695	P27695	14	14	14	DNA-(apurinic or apyrimidinic site) lyase;DNA-(apurinic or apyrimidinic site) lyase, mitochondrial	APEX1	sp|P27695|APEX1_HUMAN DNA-(apurinic or apyrimidinic site) lyase OS=Homo sapiens OX=9606 GN=APEX1 PE=1 SV=2	1	14	14	14	11	12	10	11	13	11	12	12	12	11	12	10	11	12	10	11	13	11	12	12	12	11	12	10	11	12	10	11	13	11	12	12	12	11	12	10	55.3	55.3
P29372	P29372	3	3	3	DNA-3-methyladenine glycosylase	MPG	sp|P29372|3MG_HUMAN DNA-3-methyladenine glycosylase OS=Homo sapiens OX=9606 GN=MPG PE=1 SV=3	1	3	3	3	3	2	3	2	2	3	3	2	3	3	2	3	3	2	3	2	2	3	3	2	3	3	2	3	3	2	3	2	2	3	3	2	3	3	2	3	20.1	20.1
P41134	P41134	3	3	3	DNA-binding protein inhibitor ID-1	ID1	sp|P41134|ID1_HUMAN DNA-binding protein inhibitor ID-1 OS=Homo sapiens OX=9606 GN=ID1 PE=1 SV=3	1	3	3	3	3	3	3	1	1	2	3	3	2	3	3	3	3	3	3	1	1	2	3	3	2	3	3	3	3	3	3	1	1	2	3	3	2	3	3	3	25.8	25.8
Q02535	Q02535	2	2	2	DNA-binding protein inhibitor ID-3	ID3	sp|Q02535|ID3_HUMAN DNA-binding protein inhibitor ID-3 OS=Homo sapiens OX=9606 GN=ID3 PE=1 SV=2	1	2	2	2	1	0	0	0	0	0	0	0	0	1	0	0	1	0	0	0	0	0	0	0	0	1	0	0	1	0	0	0	0	0	0	0	0	1	0	0	26.9	26.9
P38935	P38935	2	2	2	DNA-binding protein SMUBP-2	IGHMBP2	sp|P38935|SMBP2_HUMAN DNA-binding protein SMUBP-2 OS=Homo sapiens OX=9606 GN=IGHMBP2 PE=1 SV=3	1	2	2	2	2	2	2	2	1	1	2	2	2	2	2	2	2	2	2	2	1	1	2	2	2	2	2	2	2	2	2	2	1	1	2	2	2	2	2	2	2.4	2.4
P78527	P78527	84	84	84	DNA-dependent protein kinase catalytic subunit	PRKDC	sp|P78527|PRKDC_HUMAN DNA-dependent protein kinase catalytic subunit OS=Homo sapiens OX=9606 GN=PRKDC PE=1 SV=3	1	84	84	84	48	45	54	65	65	60	61	63	61	56	49	61	48	45	54	65	65	60	61	63	61	56	49	61	48	45	54	65	65	60	61	63	61	56	49	61	26.6	26.6
O95602	O95602	4	4	4	DNA-directed RNA polymerase I subunit RPA1	POLR1A	sp|O95602|RPA1_HUMAN DNA-directed RNA polymerase I subunit RPA1 OS=Homo sapiens OX=9606 GN=POLR1A PE=1 SV=2	1	4	4	4	3	3	4	2	2	2	3	3	3	2	3	2	3	3	4	2	2	2	3	3	3	2	3	2	3	3	4	2	2	2	3	3	3	2	3	2	3.5	3.5
O15446	O15446	6	6	6	DNA-directed RNA polymerase I subunit RPA34	CD3EAP	sp|O15446|RPA34_HUMAN DNA-directed RNA polymerase I subunit RPA34 OS=Homo sapiens OX=9606 GN=CD3EAP PE=1 SV=1	1	6	6	6	3	5	3	3	3	1	3	4	2	4	3	4	3	5	3	3	3	1	3	4	2	4	3	4	3	5	3	3	3	1	3	4	2	4	3	4	27.8	27.8
Q3B726	Q3B726	5	5	5	DNA-directed RNA polymerase I subunit RPA43	TWISTNB	sp|Q3B726|RPA43_HUMAN DNA-directed RNA polymerase I subunit RPA43 OS=Homo sapiens OX=9606 GN=TWISTNB PE=1 SV=1	1	5	5	5	4	3	5	4	4	5	5	5	4	3	3	5	4	3	5	4	4	5	5	5	4	3	3	5	4	3	5	4	4	5	5	5	4	3	3	5	17.5	17.5
Q9GZS1	Q9GZS1	3	3	3	DNA-directed RNA polymerase I subunit RPA49	POLR1E	sp|Q9GZS1|RPA49_HUMAN DNA-directed RNA polymerase I subunit RPA49 OS=Homo sapiens OX=9606 GN=POLR1E PE=1 SV=3	1	3	3	3	2	2	2	3	1	2	0	2	0	2	3	3	2	2	2	3	1	2	0	2	0	2	3	3	2	2	2	3	1	2	0	2	0	2	3	3	7.9	7.9
P24928	P24928	12	12	12	DNA-directed RNA polymerase II subunit RPB1	POLR2A	sp|P24928|RPB1_HUMAN DNA-directed RNA polymerase II subunit RPB1 OS=Homo sapiens OX=9606 GN=POLR2A PE=1 SV=2	1	12	12	12	7	6	9	6	7	7	7	9	7	9	7	9	7	6	9	6	7	7	7	9	7	9	7	9	7	6	9	6	7	7	7	9	7	9	7	9	8.8	8.8
P52435;Q9H1A7;Q9GZM3	P52435;Q9H1A7;Q9GZM3	2;1;1	2;1;1	2;1;1	DNA-directed RNA polymerase II subunit RPB11-a;DNA-directed RNA polymerase II subunit RPB11-b2;DNA-directed RNA polymerase II subunit RPB11-b1	POLR2J;POLR2J3;POLR2J2	sp|P52435|RPB11_HUMAN DNA-directed RNA polymerase II subunit RPB11-a OS=Homo sapiens OX=9606 GN=POLR2J PE=1 SV=1;sp|Q9H1A7|RPB1C_HUMAN DNA-directed RNA polymerase II subunit RPB11-b2 OS=Homo sapiens OX=9606 GN=POLR2J3 PE=3 SV=1;sp|Q9GZM3|RPB1B_HUMAN DNA-di	3	2	2	2	2	1	1	1	1	1	0	1	0	1	0	0	2	1	1	1	1	1	0	1	0	1	0	0	2	1	1	1	1	1	0	1	0	1	0	0	26.5	26.5
P30876	P30876	10	10	10	DNA-directed RNA polymerase II subunit RPB2	POLR2B	sp|P30876|RPB2_HUMAN DNA-directed RNA polymerase II subunit RPB2 OS=Homo sapiens OX=9606 GN=POLR2B PE=1 SV=1	1	10	10	10	5	5	6	5	7	6	6	7	7	6	4	6	5	5	6	5	7	6	6	7	7	6	4	6	5	5	6	5	7	6	6	7	7	6	4	6	12	12
P19387	P19387	7	7	7	DNA-directed RNA polymerase II subunit RPB3	POLR2C	sp|P19387|RPB3_HUMAN DNA-directed RNA polymerase II subunit RPB3 OS=Homo sapiens OX=9606 GN=POLR2C PE=1 SV=2	1	7	7	7	4	5	5	5	5	5	6	5	5	4	3	6	4	5	5	5	5	5	6	5	5	4	3	6	4	5	5	5	5	5	6	5	5	4	3	6	42.5	42.5
O15514	O15514	3	3	3	DNA-directed RNA polymerase II subunit RPB4	POLR2D	sp|O15514|RPB4_HUMAN DNA-directed RNA polymerase II subunit RPB4 OS=Homo sapiens OX=9606 GN=POLR2D PE=1 SV=1	1	3	3	3	1	3	3	2	2	2	2	3	2	2	2	2	1	3	3	2	2	2	2	3	2	2	2	2	1	3	3	2	2	2	2	3	2	2	2	2	28.9	28.9
P62487	P62487	4	4	4	DNA-directed RNA polymerase II subunit RPB7	POLR2G	sp|P62487|RPB7_HUMAN DNA-directed RNA polymerase II subunit RPB7 OS=Homo sapiens OX=9606 GN=POLR2G PE=1 SV=1	1	4	4	4	2	2	2	2	4	2	2	3	2	2	3	3	2	2	2	2	4	2	2	3	2	2	3	3	2	2	2	2	4	2	2	3	2	2	3	3	31.4	31.4
P36954	P36954	6	6	6	DNA-directed RNA polymerase II subunit RPB9	POLR2I	sp|P36954|RPB9_HUMAN DNA-directed RNA polymerase II subunit RPB9 OS=Homo sapiens OX=9606 GN=POLR2I PE=1 SV=1	1	6	6	6	4	5	6	3	3	5	5	4	3	5	5	4	4	5	6	3	3	5	5	4	3	5	5	4	4	5	6	3	3	5	5	4	3	5	5	4	80.8	80.8
P05423	P05423	3	3	3	DNA-directed RNA polymerase III subunit RPC4	POLR3D	sp|P05423|RPC4_HUMAN DNA-directed RNA polymerase III subunit RPC4 OS=Homo sapiens OX=9606 GN=POLR3D PE=1 SV=2	1	3	3	3	3	2	2	2	2	2	2	2	2	2	1	2	3	2	2	2	2	2	2	2	2	2	1	2	3	2	2	2	2	2	2	2	2	2	1	2	13.8	13.8
Q9NVU0	Q9NVU0	4	4	4	DNA-directed RNA polymerase III subunit RPC5	POLR3E	sp|Q9NVU0|RPC5_HUMAN DNA-directed RNA polymerase III subunit RPC5 OS=Homo sapiens OX=9606 GN=POLR3E PE=1 SV=1	1	4	4	4	2	2	2	3	1	3	2	2	0	2	1	1	2	2	2	3	1	3	2	2	0	2	1	1	2	2	2	3	1	3	2	2	0	2	1	1	10.2	10.2
Q9Y535	Q9Y535	2	2	2	DNA-directed RNA polymerase III subunit RPC8	POLR3H	sp|Q9Y535|RPC8_HUMAN DNA-directed RNA polymerase III subunit RPC8 OS=Homo sapiens OX=9606 GN=POLR3H PE=1 SV=1	1	2	2	2	1	1	2	1	1	1	1	1	1	1	0	1	1	1	2	1	1	1	1	1	1	1	0	1	1	1	2	1	1	1	1	1	1	1	0	1	6.4	6.4
O15160	O15160	7	7	7	DNA-directed RNA polymerases I and III subunit RPAC1	POLR1C	sp|O15160|RPAC1_HUMAN DNA-directed RNA polymerases I and III subunit RPAC1 OS=Homo sapiens OX=9606 GN=POLR1C PE=1 SV=1	1	7	7	7	7	7	6	5	6	6	4	5	6	6	6	6	7	7	6	5	6	6	4	5	6	6	6	6	7	7	6	5	6	6	4	5	6	6	6	6	27.7	27.7
P19388	P19388	6	6	6	DNA-directed RNA polymerases I, II, and III subunit RPABC1	POLR2E	sp|P19388|RPAB1_HUMAN DNA-directed RNA polymerases I, II, and III subunit RPABC1 OS=Homo sapiens OX=9606 GN=POLR2E PE=1 SV=4	1	6	6	6	5	6	5	4	4	3	3	3	3	3	3	5	5	6	5	4	4	3	3	3	3	3	3	5	5	6	5	4	4	3	3	3	3	3	3	5	45.7	45.7
P62875	P62875	2	2	2	DNA-directed RNA polymerases I, II, and III subunit RPABC5	POLR2L	sp|P62875|RPAB5_HUMAN DNA-directed RNA polymerases I, II, and III subunit RPABC5 OS=Homo sapiens OX=9606 GN=POLR2L PE=1 SV=1	1	2	2	2	2	2	2	2	2	2	2	2	1	2	2	2	2	2	2	2	2	2	2	2	1	2	2	2	2	2	2	2	2	2	2	2	1	2	2	2	29.9	29.9
P31689	P31689	18	18	18	DnaJ homolog subfamily A member 1	DNAJA1	sp|P31689|DNJA1_HUMAN DnaJ homolog subfamily A member 1 OS=Homo sapiens OX=9606 GN=DNAJA1 PE=1 SV=2	1	18	18	18	12	15	14	14	15	13	14	14	14	13	13	14	12	15	14	14	15	13	14	14	14	13	13	14	12	15	14	14	15	13	14	14	14	13	13	14	49.6	49.6
O60884	O60884	12	12	12	DnaJ homolog subfamily A member 2	DNAJA2	sp|O60884|DNJA2_HUMAN DnaJ homolog subfamily A member 2 OS=Homo sapiens OX=9606 GN=DNAJA2 PE=1 SV=1	1	12	12	12	9	9	10	10	9	9	11	11	11	10	9	10	9	9	10	10	9	9	11	11	11	10	9	10	9	9	10	10	9	9	11	11	11	10	9	10	39.1	39.1
Q96EY1	Q96EY1	7	7	7	DnaJ homolog subfamily A member 3, mitochondrial	DNAJA3	sp|Q96EY1|DNJA3_HUMAN DnaJ homolog subfamily A member 3, mitochondrial OS=Homo sapiens OX=9606 GN=DNAJA3 PE=1 SV=2	1	7	7	7	6	6	6	5	4	5	5	5	5	5	3	5	6	6	6	5	4	5	5	5	5	5	3	5	6	6	6	5	4	5	5	5	5	5	3	5	18.5	18.5
P25685	P25685	17	16	16	DnaJ homolog subfamily B member 1	DNAJB1	sp|P25685|DNJB1_HUMAN DnaJ homolog subfamily B member 1 OS=Homo sapiens OX=9606 GN=DNAJB1 PE=1 SV=4	1	17	16	16	12	11	12	11	10	10	11	12	12	11	11	12	11	10	11	10	9	9	10	11	11	10	10	11	11	10	11	10	9	9	10	11	11	10	10	11	40.3	36.8
Q9UBS4	Q9UBS4	12	12	12	DnaJ homolog subfamily B member 11	DNAJB11	sp|Q9UBS4|DJB11_HUMAN DnaJ homolog subfamily B member 11 OS=Homo sapiens OX=9606 GN=DNAJB11 PE=1 SV=1	1	12	12	12	12	10	12	10	11	11	12	11	11	12	9	12	12	10	12	10	11	11	12	11	11	12	9	12	12	10	12	10	11	11	12	11	11	12	9	12	40.2	40.2
Q9NXW2	Q9NXW2	6	6	6	DnaJ homolog subfamily B member 12	DNAJB12	sp|Q9NXW2|DJB12_HUMAN DnaJ homolog subfamily B member 12 OS=Homo sapiens OX=9606 GN=DNAJB12 PE=1 SV=5	1	6	6	6	5	5	4	2	3	3	3	3	2	4	4	4	5	5	4	2	3	3	3	3	2	4	4	4	5	5	4	2	3	3	3	3	2	4	4	4	18.7	18.7
P25686	P25686	3	3	3	DnaJ homolog subfamily B member 2	DNAJB2	sp|P25686|DNJB2_HUMAN DnaJ homolog subfamily B member 2 OS=Homo sapiens OX=9606 GN=DNAJB2 PE=1 SV=3	1	3	3	3	2	2	1	2	2	2	2	2	2	1	1	2	2	2	1	2	2	2	2	2	2	1	1	2	2	2	1	2	2	2	2	2	2	1	1	2	9.9	9.9
Q9UDY4	Q9UDY4	19	19	18	DnaJ homolog subfamily B member 4	DNAJB4	sp|Q9UDY4|DNJB4_HUMAN DnaJ homolog subfamily B member 4 OS=Homo sapiens OX=9606 GN=DNAJB4 PE=1 SV=1	1	19	19	18	13	13	13	14	12	15	9	14	10	13	9	13	13	13	13	14	12	15	9	14	10	13	9	13	12	12	12	13	11	14	8	13	9	12	8	12	45.7	45.7
O75190;Q8WWF6;Q8NHS0	O75190	7;1;1	7;1;1	7;1;1	DnaJ homolog subfamily B member 6	DNAJB6	sp|O75190|DNJB6_HUMAN DnaJ homolog subfamily B member 6 OS=Homo sapiens OX=9606 GN=DNAJB6 PE=1 SV=2	3	7	7	7	6	5	5	5	4	4	6	5	6	6	4	6	6	5	5	5	4	4	6	5	6	6	4	6	6	5	5	5	4	4	6	5	6	6	4	6	23.9	23.9
Q96KC8	Q96KC8	7	7	7	DnaJ homolog subfamily C member 1	DNAJC1	sp|Q96KC8|DNJC1_HUMAN DnaJ homolog subfamily C member 1 OS=Homo sapiens OX=9606 GN=DNAJC1 PE=1 SV=1	1	7	7	7	5	5	7	3	4	4	7	6	7	4	3	4	5	5	7	3	4	4	7	6	7	4	3	4	5	5	7	3	4	4	7	6	7	4	3	4	20.9	20.9
Q8IXB1	Q8IXB1	6	6	6	DnaJ homolog subfamily C member 10	DNAJC10	sp|Q8IXB1|DJC10_HUMAN DnaJ homolog subfamily C member 10 OS=Homo sapiens OX=9606 GN=DNAJC10 PE=1 SV=2	1	6	6	6	3	2	3	4	1	3	2	3	4	2	2	3	3	2	3	4	1	3	2	3	4	2	2	3	3	2	3	4	1	3	2	3	4	2	2	3	11	11
Q9NVH1	Q9NVH1	5	5	5	DnaJ homolog subfamily C member 11	DNAJC11	sp|Q9NVH1|DJC11_HUMAN DnaJ homolog subfamily C member 11 OS=Homo sapiens OX=9606 GN=DNAJC11 PE=1 SV=2	1	5	5	5	5	4	5	4	4	5	3	4	4	5	3	3	5	4	5	4	4	5	3	4	4	5	3	3	5	4	5	4	4	5	3	4	4	5	3	3	10.7	10.7
O75165	O75165	20	20	20	DnaJ homolog subfamily C member 13	DNAJC13	sp|O75165|DJC13_HUMAN DnaJ homolog subfamily C member 13 OS=Homo sapiens OX=9606 GN=DNAJC13 PE=1 SV=5	1	20	20	20	12	10	13	15	13	19	13	17	16	14	8	13	12	10	13	15	13	19	13	17	16	14	8	13	12	10	13	15	13	19	13	17	16	14	8	13	11.5	11.5
Q9NVM6	Q9NVM6	3	3	3	DnaJ homolog subfamily C member 17	DNAJC17	sp|Q9NVM6|DJC17_HUMAN DnaJ homolog subfamily C member 17 OS=Homo sapiens OX=9606 GN=DNAJC17 PE=1 SV=1	1	3	3	3	2	1	3	2	3	2	2	2	2	3	1	3	2	1	3	2	3	2	2	2	2	3	1	3	2	1	3	2	3	2	2	2	2	3	1	3	14.5	14.5
Q99543	Q99543	11	11	11	DnaJ homolog subfamily C member 2;DnaJ homolog subfamily C member 2, N-terminally processed	DNAJC2	sp|Q99543|DNJC2_HUMAN DnaJ homolog subfamily C member 2 OS=Homo sapiens OX=9606 GN=DNAJC2 PE=1 SV=4	1	11	11	11	6	8	5	6	7	8	4	6	5	6	7	6	6	8	5	6	7	8	4	6	5	6	7	6	6	8	5	6	7	8	4	6	5	6	7	6	25	25
Q5F1R6	Q5F1R6	7	7	7	DnaJ homolog subfamily C member 21	DNAJC21	sp|Q5F1R6|DJC21_HUMAN DnaJ homolog subfamily C member 21 OS=Homo sapiens OX=9606 GN=DNAJC21 PE=1 SV=2	1	7	7	7	5	2	2	5	4	3	3	1	1	2	2	2	5	2	2	5	4	3	3	1	1	2	2	2	5	2	2	5	4	3	3	1	1	2	2	2	16.8	16.8
Q6P3W2	Q6P3W2	2	2	2	DnaJ homolog subfamily C member 24	DNAJC24	sp|Q6P3W2|DJC24_HUMAN DnaJ homolog subfamily C member 24 OS=Homo sapiens OX=9606 GN=DNAJC24 PE=1 SV=2	1	2	2	2	2	1	2	2	1	1	1	2	1	1	1	2	2	1	2	2	1	1	1	2	1	1	1	2	2	1	2	2	1	1	1	2	1	1	1	2	16.8	16.8
Q9H1X3	Q9H1X3	4	4	4	DnaJ homolog subfamily C member 25	DNAJC25	sp|Q9H1X3|DJC25_HUMAN DnaJ homolog subfamily C member 25 OS=Homo sapiens OX=9606 GN=DNAJC25 PE=1 SV=1	1	4	4	4	2	3	4	3	2	2	3	2	3	2	1	1	2	3	4	3	2	2	3	2	3	2	1	1	2	3	4	3	2	2	3	2	3	2	1	1	11.7	11.7
Q13217	Q13217	17	17	17	DnaJ homolog subfamily C member 3	DNAJC3	sp|Q13217|DNJC3_HUMAN DnaJ homolog subfamily C member 3 OS=Homo sapiens OX=9606 GN=DNAJC3 PE=1 SV=1	1	17	17	17	11	11	15	14	11	11	15	12	12	13	7	14	11	11	15	14	11	11	15	12	12	13	7	14	11	11	15	14	11	11	15	12	12	13	7	14	40.3	40.3
Q99615	Q99615	15	15	15	DnaJ homolog subfamily C member 7	DNAJC7	sp|Q99615|DNJC7_HUMAN DnaJ homolog subfamily C member 7 OS=Homo sapiens OX=9606 GN=DNAJC7 PE=1 SV=2	1	15	15	15	14	12	13	10	12	12	9	11	11	13	12	11	14	12	13	10	12	12	9	11	11	13	12	11	14	12	13	10	12	12	9	11	11	13	12	11	39.1	39.1
O75937	O75937	7	7	7	DnaJ homolog subfamily C member 8	DNAJC8	sp|O75937|DNJC8_HUMAN DnaJ homolog subfamily C member 8 OS=Homo sapiens OX=9606 GN=DNAJC8 PE=1 SV=2	1	7	7	7	7	7	5	5	5	7	4	4	5	5	4	4	7	7	5	5	5	7	4	4	5	5	4	4	7	7	5	5	5	7	4	4	5	5	4	4	30.8	30.8
Q8WXX5	Q8WXX5	10	10	10	DnaJ homolog subfamily C member 9	DNAJC9	sp|Q8WXX5|DNJC9_HUMAN DnaJ homolog subfamily C member 9 OS=Homo sapiens OX=9606 GN=DNAJC9 PE=1 SV=1	1	10	10	10	10	10	9	7	7	8	6	7	4	8	9	8	10	10	9	7	7	8	6	7	4	8	9	8	10	10	9	7	7	8	6	7	4	8	9	8	45.4	45.4
Q99704	Q99704	3	3	3	Docking protein 1	DOK1	sp|Q99704|DOK1_HUMAN Docking protein 1 OS=Homo sapiens OX=9606 GN=DOK1 PE=1 SV=1	1	3	3	3	2	1	2	2	3	2	2	3	2	2	2	2	2	1	2	2	3	2	2	3	2	2	2	2	2	1	2	2	3	2	2	3	2	2	2	2	15.4	15.4
O60762	O60762	4	4	4	Dolichol-phosphate mannosyltransferase subunit 1	DPM1	sp|O60762|DPM1_HUMAN Dolichol-phosphate mannosyltransferase subunit 1 OS=Homo sapiens OX=9606 GN=DPM1 PE=1 SV=1	1	4	4	4	2	2	2	4	4	4	2	1	2	1	1	3	2	2	2	4	4	4	2	1	2	1	1	3	2	2	2	4	4	4	2	1	2	1	1	3	21.5	21.5
P39656	P39656	7	7	7	Dolichyl-diphosphooligosaccharide--protein glycosyltransferase 48 kDa subunit	DDOST	sp|P39656|OST48_HUMAN Dolichyl-diphosphooligosaccharide--protein glycosyltransferase 48 kDa subunit OS=Homo sapiens OX=9606 GN=DDOST PE=1 SV=4	1	7	7	7	7	7	7	7	6	7	7	7	7	7	7	7	7	7	7	7	6	7	7	7	7	7	7	7	7	7	7	7	6	7	7	7	7	7	7	7	19.3	19.3
P04843	P04843	27	27	27	Dolichyl-diphosphooligosaccharide--protein glycosyltransferase subunit 1	RPN1	sp|P04843|RPN1_HUMAN Dolichyl-diphosphooligosaccharide--protein glycosyltransferase subunit 1 OS=Homo sapiens OX=9606 GN=RPN1 PE=1 SV=1	1	27	27	27	19	21	20	20	20	21	22	21	21	21	21	22	19	21	20	20	20	21	22	21	21	21	21	22	19	21	20	20	20	21	22	21	21	21	21	22	52.7	52.7
P04844	P04844	5	5	5	Dolichyl-diphosphooligosaccharide--protein glycosyltransferase subunit 2	RPN2	sp|P04844|RPN2_HUMAN Dolichyl-diphosphooligosaccharide--protein glycosyltransferase subunit 2 OS=Homo sapiens OX=9606 GN=RPN2 PE=1 SV=3	1	5	5	5	1	1	2	3	2	3	3	2	5	1	2	2	1	1	2	3	2	3	3	2	5	1	2	2	1	1	2	3	2	3	3	2	5	1	2	2	11.9	11.9
Q8TCJ2	Q8TCJ2	4	4	4	Dolichyl-diphosphooligosaccharide--protein glycosyltransferase subunit STT3B	STT3B	sp|Q8TCJ2|STT3B_HUMAN Dolichyl-diphosphooligosaccharide--protein glycosyltransferase subunit STT3B OS=Homo sapiens OX=9606 GN=STT3B PE=1 SV=1	1	4	4	4	3	3	2	3	3	2	2	2	3	3	3	3	3	3	2	3	3	2	2	2	3	3	3	3	3	3	2	3	3	2	2	2	3	3	3	3	7.6	7.6
Q9Y673	Q9Y673	6	6	6	Dolichyl-phosphate beta-glucosyltransferase	ALG5	sp|Q9Y673|ALG5_HUMAN Dolichyl-phosphate beta-glucosyltransferase OS=Homo sapiens OX=9606 GN=ALG5 PE=1 SV=1	1	6	6	6	4	5	4	2	2	2	2	3	3	5	4	4	4	5	4	2	2	2	2	3	3	5	4	4	4	5	4	2	2	2	2	3	3	5	4	4	21.3	21.3
P49959	P49959	14	14	14	Double-strand break repair protein MRE11A	MRE11A	sp|P49959|MRE11_HUMAN Double-strand break repair protein MRE11 OS=Homo sapiens OX=9606 GN=MRE11 PE=1 SV=3	1	14	14	14	9	7	11	12	10	12	9	7	8	8	8	11	9	7	11	12	10	12	9	7	8	8	8	11	9	7	11	12	10	12	9	7	8	8	8	11	25	25
O60216	O60216	17	17	16	Double-strand-break repair protein rad21 homolog	RAD21	sp|O60216|RAD21_HUMAN Double-strand-break repair protein rad21 homolog OS=Homo sapiens OX=9606 GN=RAD21 PE=1 SV=2	1	17	17	16	12	12	14	12	12	14	10	10	8	12	12	13	12	12	14	12	12	14	10	10	8	12	12	13	11	12	14	12	12	13	10	9	8	11	11	13	35.7	35.7
O95793	O95793	20	20	20	Double-stranded RNA-binding protein Staufen homolog 1	STAU1	sp|O95793|STAU1_HUMAN Double-stranded RNA-binding protein Staufen homolog 1 OS=Homo sapiens OX=9606 GN=STAU1 PE=1 SV=2	1	20	20	20	14	16	16	14	15	13	14	17	17	15	12	16	14	16	16	14	15	13	14	17	17	15	12	16	14	16	16	14	15	13	14	17	17	15	12	16	51	51
Q9NUL3	Q9NUL3	7	7	7	Double-stranded RNA-binding protein Staufen homolog 2	STAU2	sp|Q9NUL3|STAU2_HUMAN Double-stranded RNA-binding protein Staufen homolog 2 OS=Homo sapiens OX=9606 GN=STAU2 PE=1 SV=2	1	7	7	7	6	6	7	5	5	6	4	5	3	5	5	4	6	6	7	5	5	6	4	5	3	5	5	4	6	6	7	5	5	6	4	5	3	5	5	4	18.2	18.2
P55265	P55265	24	24	24	Double-stranded RNA-specific adenosine deaminase	ADAR	sp|P55265|DSRAD_HUMAN Double-stranded RNA-specific adenosine deaminase OS=Homo sapiens OX=9606 GN=ADAR PE=1 SV=4	1	24	24	24	17	15	20	16	18	19	19	19	20	15	11	13	17	15	20	16	18	19	19	19	20	15	11	13	17	15	20	16	18	19	19	19	20	15	11	13	30.1	30.1
P78563	P78563	2	2	2	Double-stranded RNA-specific editase 1	ADARB1	sp|P78563|RED1_HUMAN Double-stranded RNA-specific editase 1 OS=Homo sapiens OX=9606 GN=ADARB1 PE=1 SV=1	1	2	2	2	0	0	1	1	1	0	1	1	2	2	0	2	0	0	1	1	1	0	1	1	2	2	0	2	0	0	1	1	1	0	1	1	2	2	0	2	5.9	5.9
Q14919	Q14919	5	5	5	Dr1-associated corepressor	DRAP1	sp|Q14919|NC2A_HUMAN Dr1-associated corepressor OS=Homo sapiens OX=9606 GN=DRAP1 PE=1 SV=3	1	5	5	5	4	4	4	3	5	4	3	3	3	3	3	3	4	4	4	3	5	4	3	3	3	3	3	3	4	4	4	3	5	4	3	3	3	3	3	3	28.3	28.3
Q16643	Q16643	21	21	21	Drebrin	DBN1	sp|Q16643|DREB_HUMAN Drebrin OS=Homo sapiens OX=9606 GN=DBN1 PE=1 SV=4	1	21	21	21	17	20	19	20	19	20	19	20	19	19	18	21	17	20	19	20	19	20	19	20	19	19	18	21	17	20	19	20	19	20	19	20	19	19	18	21	43.8	43.8
Q9UJU6	Q9UJU6	18	18	18	Drebrin-like protein	DBNL	sp|Q9UJU6|DBNL_HUMAN Drebrin-like protein OS=Homo sapiens OX=9606 GN=DBNL PE=1 SV=1	1	18	18	18	18	17	16	16	17	18	15	18	17	18	17	18	18	17	16	16	17	18	15	18	17	18	17	18	18	17	16	16	17	18	15	18	17	18	17	18	48.6	48.6
Q8N5C7	Q8N5C7	6	6	6	DTW domain-containing protein 1	DTWD1	sp|Q8N5C7|DTWD1_HUMAN DTW domain-containing protein 1 OS=Homo sapiens OX=9606 GN=DTWD1 PE=1 SV=1	1	6	6	6	3	2	3	4	4	5	1	3	3	3	2	3	3	2	3	4	4	5	1	3	3	3	2	3	3	2	3	4	4	5	1	3	3	3	2	3	27.3	27.3
Q8TEA8	Q8TEA8	3	3	3	D-tyrosyl-tRNA(Tyr) deacylase 1	DTD1	sp|Q8TEA8|DTD1_HUMAN D-aminoacyl-tRNA deacylase 1 OS=Homo sapiens OX=9606 GN=DTD1 PE=1 SV=2	1	3	3	3	2	2	2	2	2	2	2	2	2	3	2	2	2	2	2	2	2	2	2	2	2	3	2	2	2	2	2	2	2	2	2	2	2	3	2	2	29.7	29.7
Q02750	Q02750	6	5	5	Dual specificity mitogen-activated protein kinase kinase 1	MAP2K1	sp|Q02750|MP2K1_HUMAN Dual specificity mitogen-activated protein kinase kinase 1 OS=Homo sapiens OX=9606 GN=MAP2K1 PE=1 SV=2	1	6	5	5	5	5	5	5	6	4	4	5	4	5	4	4	5	5	5	5	5	4	4	5	4	5	4	4	5	5	5	5	5	4	4	5	4	5	4	4	19.3	17
P36507	P36507	10	10	5	Dual specificity mitogen-activated protein kinase kinase 2	MAP2K2	sp|P36507|MP2K2_HUMAN Dual specificity mitogen-activated protein kinase kinase 2 OS=Homo sapiens OX=9606 GN=MAP2K2 PE=1 SV=1	1	10	10	5	4	5	5	8	8	6	7	6	6	4	3	5	4	5	5	8	8	6	7	6	6	4	3	5	2	3	2	4	4	3	4	2	2	2	1	3	32	32
P46734	P46734	12	12	11	Dual specificity mitogen-activated protein kinase kinase 3	MAP2K3	sp|P46734|MP2K3_HUMAN Dual specificity mitogen-activated protein kinase kinase 3 OS=Homo sapiens OX=9606 GN=MAP2K3 PE=1 SV=2	1	12	12	11	11	12	11	10	11	10	10	10	10	9	10	11	11	12	11	10	11	10	10	10	10	9	10	11	10	11	10	9	10	9	9	9	9	8	9	10	44.1	44.1
P45985	P45985	7	7	7	Dual specificity mitogen-activated protein kinase kinase 4	MAP2K4	sp|P45985|MP2K4_HUMAN Dual specificity mitogen-activated protein kinase kinase 4 OS=Homo sapiens OX=9606 GN=MAP2K4 PE=1 SV=1	1	7	7	7	6	6	6	5	6	7	4	5	6	6	5	6	6	6	6	5	6	7	4	5	6	6	5	6	6	6	6	5	6	7	4	5	6	6	5	6	30.3	30.3
P52564	P52564	3	2	2	Dual specificity mitogen-activated protein kinase kinase 6	MAP2K6	sp|P52564|MP2K6_HUMAN Dual specificity mitogen-activated protein kinase kinase 6 OS=Homo sapiens OX=9606 GN=MAP2K6 PE=1 SV=1	1	3	2	2	2	2	2	1	2	3	1	1	1	1	1	1	1	1	1	0	1	2	0	0	0	0	0	0	1	1	1	0	1	2	0	0	0	0	0	0	12.9	8.1
O14733	O14733	2	2	2	Dual specificity mitogen-activated protein kinase kinase 7	MAP2K7	sp|O14733|MP2K7_HUMAN Dual specificity mitogen-activated protein kinase kinase 7 OS=Homo sapiens OX=9606 GN=MAP2K7 PE=1 SV=2	1	2	2	2	0	1	1	0	0	0	2	2	1	2	0	0	0	1	1	0	0	0	2	2	1	2	0	0	0	1	1	0	0	0	2	2	1	2	0	0	4.3	4.3
P33981	P33981	6	6	6	Dual specificity protein kinase TTK	TTK	sp|P33981|TTK_HUMAN Dual specificity protein kinase TTK OS=Homo sapiens OX=9606 GN=TTK PE=1 SV=2	1	6	6	6	2	4	3	2	5	1	0	0	0	3	2	1	2	4	3	2	5	1	0	0	0	3	2	1	2	4	3	2	5	1	0	0	0	3	2	1	9.7	9.7
Q9UNI6	Q9UNI6	2	2	2	Dual specificity protein phosphatase 12	DUSP12	sp|Q9UNI6|DUS12_HUMAN Dual specificity protein phosphatase 12 OS=Homo sapiens OX=9606 GN=DUSP12 PE=1 SV=1	1	2	2	2	2	2	2	2	2	2	1	1	2	2	2	2	2	2	2	2	2	2	1	1	2	2	2	2	2	2	2	2	2	2	1	1	2	2	2	2	6.5	6.5
O95147	O95147	3	3	3	Dual specificity protein phosphatase 14	DUSP14	sp|O95147|DUS14_HUMAN Dual specificity protein phosphatase 14 OS=Homo sapiens OX=9606 GN=DUSP14 PE=1 SV=1	1	3	3	3	1	1	3	2	2	1	2	2	1	2	2	2	1	1	3	2	2	1	2	2	1	2	2	2	1	1	3	2	2	1	2	2	1	2	2	2	22.2	22.2
P51452	P51452	8	8	8	Dual specificity protein phosphatase 3	DUSP3	sp|P51452|DUS3_HUMAN Dual specificity protein phosphatase 3 OS=Homo sapiens OX=9606 GN=DUSP3 PE=1 SV=1	1	8	8	8	8	8	7	8	7	7	6	7	5	8	6	8	8	8	7	8	7	7	6	7	5	8	6	8	8	8	7	8	7	7	6	7	5	8	6	8	54.6	54.6
Q13627	Q13627	2	2	2	Dual specificity tyrosine-phosphorylation-regulated kinase 1A	DYRK1A	sp|Q13627|DYR1A_HUMAN Dual specificity tyrosine-phosphorylation-regulated kinase 1A OS=Homo sapiens OX=9606 GN=DYRK1A PE=1 SV=2	1	2	2	2	0	0	0	0	1	0	0	1	0	0	0	0	0	0	0	0	1	0	0	1	0	0	0	0	0	0	0	0	1	0	0	1	0	0	0	0	3.3	3.3
Q14203	Q14203	54	54	54	Dynactin subunit 1	DCTN1	sp|Q14203|DCTN1_HUMAN Dynactin subunit 1 OS=Homo sapiens OX=9606 GN=DCTN1 PE=1 SV=3	1	54	54	54	41	34	41	40	44	42	40	44	42	39	37	43	41	34	41	40	44	42	40	44	42	39	37	43	41	34	41	40	44	42	40	44	42	39	37	43	51.3	51.3
Q13561	Q13561	21	21	21	Dynactin subunit 2	DCTN2	sp|Q13561|DCTN2_HUMAN Dynactin subunit 2 OS=Homo sapiens OX=9606 GN=DCTN2 PE=1 SV=4	1	21	21	21	18	18	19	16	15	16	12	14	14	17	18	15	18	18	19	16	15	16	12	14	14	17	18	15	18	18	19	16	15	16	12	14	14	17	18	15	56.6	56.6
O75935	O75935	7	7	7	Dynactin subunit 3	DCTN3	sp|O75935|DCTN3_HUMAN Dynactin subunit 3 OS=Homo sapiens OX=9606 GN=DCTN3 PE=1 SV=1	1	7	7	7	5	5	7	6	6	6	5	6	6	6	5	4	5	5	7	6	6	6	5	6	6	6	5	4	5	5	7	6	6	6	5	6	6	6	5	4	24.7	24.7
Q9UJW0	Q9UJW0	21	21	21	Dynactin subunit 4	DCTN4	sp|Q9UJW0|DCTN4_HUMAN Dynactin subunit 4 OS=Homo sapiens OX=9606 GN=DCTN4 PE=1 SV=1	1	21	21	21	17	17	16	19	18	17	17	17	16	19	17	19	17	17	16	19	18	17	17	17	16	19	17	19	17	17	16	19	18	17	17	17	16	19	17	19	65.9	65.9
Q9BTE1	Q9BTE1	6	6	6	Dynactin subunit 5	DCTN5	sp|Q9BTE1|DCTN5_HUMAN Dynactin subunit 5 OS=Homo sapiens OX=9606 GN=DCTN5 PE=1 SV=1	1	6	6	6	5	5	4	4	4	4	4	5	4	5	4	4	5	5	4	4	4	4	4	5	4	5	4	4	5	5	4	4	4	4	4	5	4	5	4	4	45.6	45.6
O00399	O00399	2	2	2	Dynactin subunit 6	DCTN6	sp|O00399|DCTN6_HUMAN Dynactin subunit 6 OS=Homo sapiens OX=9606 GN=DCTN6 PE=1 SV=1	1	2	2	2	1	0	1	0	2	1	0	1	1	1	1	0	1	0	1	0	2	1	0	1	1	1	1	0	1	0	1	0	2	1	0	1	1	1	1	0	10	10
Q05193	Q05193	22	15	15	Dynamin-1	DNM1	sp|Q05193|DYN1_HUMAN Dynamin-1 OS=Homo sapiens OX=9606 GN=DNM1 PE=1 SV=2	1	22	15	15	8	10	8	17	18	19	12	10	9	9	8	12	5	7	4	11	12	12	8	6	5	6	5	8	5	7	4	11	12	12	8	6	5	6	5	8	30.4	21.8
O00429	O00429	27	27	27	Dynamin-1-like protein	DNM1L	sp|O00429|DNM1L_HUMAN Dynamin-1-like protein OS=Homo sapiens OX=9606 GN=DNM1L PE=1 SV=2	1	27	27	27	18	17	18	20	21	19	18	16	19	20	16	16	18	17	18	20	21	19	18	16	19	20	16	16	18	17	18	20	21	19	18	16	19	20	16	16	46.7	46.7
P50570	P50570	31	31	20	Dynamin-2	DNM2	sp|P50570|DYN2_HUMAN Dynamin-2 OS=Homo sapiens OX=9606 GN=DNM2 PE=1 SV=2	1	31	31	20	21	20	20	25	25	28	19	22	19	21	17	25	21	20	20	25	25	28	19	22	19	21	17	25	15	14	13	15	15	17	12	15	12	15	11	18	41	41
Q6XZF7	Q6XZF7	15	15	15	Dynamin-binding protein	DNMBP	sp|Q6XZF7|DNMBP_HUMAN Dynamin-binding protein OS=Homo sapiens OX=9606 GN=DNMBP PE=1 SV=1	1	15	15	15	8	9	7	8	6	8	6	6	9	9	8	7	8	9	7	8	6	8	6	6	9	9	8	7	8	9	7	8	6	8	6	6	9	9	8	7	13.2	13.2
O60313	O60313	19	19	19	Dynamin-like 120 kDa protein, mitochondrial;Dynamin-like 120 kDa protein, form S1	OPA1	sp|O60313|OPA1_HUMAN Dynamin-like 120 kDa protein, mitochondrial OS=Homo sapiens OX=9606 GN=OPA1 PE=1 SV=3	1	19	19	19	13	14	13	15	15	16	15	17	16	17	16	18	13	14	13	15	15	16	15	17	16	17	16	18	13	14	13	15	15	16	15	17	16	17	16	18	26.6	26.6
Q86Y56	Q86Y56	5	5	5	Dynein assembly factor 5, axonemal	DNAAF5	sp|Q86Y56|DAAF5_HUMAN Dynein assembly factor 5, axonemal OS=Homo sapiens OX=9606 GN=DNAAF5 PE=1 SV=4	1	5	5	5	1	0	3	4	2	4	4	4	2	2	0	2	1	0	3	4	2	4	4	4	2	2	0	2	1	0	3	4	2	4	4	4	2	2	0	2	8.5	8.5
Q4LDG9	Q4LDG9	3	3	3	Dynein light chain 1, axonemal	DNAL1	sp|Q4LDG9|DNAL1_HUMAN Dynein light chain 1, axonemal OS=Homo sapiens OX=9606 GN=DNAL1 PE=1 SV=1	1	3	3	3	3	3	3	2	2	3	2	2	2	3	1	3	3	3	3	2	2	3	2	2	2	3	1	3	3	3	3	2	2	3	2	2	2	3	1	3	20.5	20.5
P63167	P63167	3	2	2	Dynein light chain 1, cytoplasmic	DYNLL1	sp|P63167|DYL1_HUMAN Dynein light chain 1, cytoplasmic OS=Homo sapiens OX=9606 GN=DYNLL1 PE=1 SV=1	1	3	2	2	2	2	2	3	3	3	1	1	1	1	2	2	2	2	2	2	2	2	1	1	1	1	2	2	2	2	2	2	2	2	1	1	1	1	2	2	51.7	38.2
Q96FJ2	Q96FJ2	4	4	3	Dynein light chain 2, cytoplasmic	DYNLL2	sp|Q96FJ2|DYL2_HUMAN Dynein light chain 2, cytoplasmic OS=Homo sapiens OX=9606 GN=DYNLL2 PE=1 SV=1	1	4	4	3	3	3	3	4	4	4	2	3	2	3	3	3	3	3	3	4	4	4	2	3	2	3	3	3	3	3	3	3	3	3	2	3	2	3	3	3	51.7	51.7
[truncated: 3,883 more rows]
[truncated: 86 more columns]
