# Supplementary material for: Mutations in NDUFS1 Cause Metabolic Reprogramming and Disruption of the Electron Transfer
Source: Cells. 2019 Sep 25;8(10):1149. doi: 10.3390/cells8101149 (PMC6829531; doi:10.3390/cells8101149)
Supplement: Supplementary file 1 [file cells-08-01149-s001.zip › Supplemental Table S3.xlsx]

## Sheet: ND5
Dataset S3. Proteome analysis by Perseus with fold changes between mutND5 versus controls and two-sample t-test significances.
Significant	-Log(P-value)	Difference	Protein IDs	Majority protein IDs	Protein names	Gene names	Student's T-test Significant MT-ND5_Ctrl	Student's T-test significant	Peptides	Razor + unique peptides	Unique peptides	Sequence coverage [%]	Unique + razor sequence coverage [%]	Unique sequence coverage [%]	Mol. weight [kDa]	Q-value	Score	Intensity	MS/MS count	-Log Student's T-test p-value MT-ND5_Ctrl	Student's T-test q-value MT-ND5_Ctrl	Student's T-test Difference MT-ND5_Ctrl	Student's T-test Test statistic MT-ND5_Ctrl	Ctrl_1_rep_1	Ctrl_1_rep_2	Ctrl_1_rep_3	Ctrl_2_rep_1	Ctrl_2_rep_2	Ctrl_2_rep_3	MT-ND5_rep1	MT-ND5_rep2	MT-ND5_rep3
+	3.27576	-5.33019	P05413	P05413	Fatty acid-binding protein, heart	FABP3	+	MT-ND5_Ctrl	10	10	10	67.7	67.7	67.7	14.858	0	77.38	15269000000	109	3.27576	0.00667417	-5.33019	-6.02304	28.1553	28.5481	28.5712	30.7451	30.7585	30.8065	25.5838	23.6515	23.5665
+	5.22786	-4.82895	Q9NZ01	Q9NZ01	Very-long-chain enoyl-CoA reductase	TECR	+	MT-ND5_Ctrl	2	2	2	8.8	8.8	8.8	36.034	0	23.547	7172600000	60	5.22786	0.000627574	-4.82895	-12.1291	29.2422	28.9979	28.8208	27.6209	28.057	28.1926	23.5212	24.0648	23.3927
+	6.20624	-4.7692	Q15847	Q15847	Adipogenesis regulatory factor	ADIRF	+	MT-ND5_Ctrl	2	2	2	59.2	59.2	59.2	7.8547	0	249.92	136760000000	261	6.20624	0.000208874	-4.7692	-16.9005	32.9585	32.8279	32.5175	33.3675	33.6387	33.289	28.7316	28.2767	27.9837
+	4.29422	-4.50487	P07476	P07476	Involucrin	IVL	+	MT-ND5_Ctrl	13	13	13	39.3	39.3	39.3	68.478	0	256.33	6589100000	86	4.29422	0.00167775	-4.50487	-8.76127	28.0675	28.2094	27.468	29.3429	29.2682	29.0904	24.591	24.2217	23.3958
+	5.20203	-4.49955	Q8NBT2	Q8NBT2	Kinetochore protein Spc24	SPC24	+	MT-ND5_Ctrl	3	3	3	30.5	30.5	30.5	22.478	0	113.37	7350000000	31	5.20203	0.000632722	-4.49955	-12.0221	29.2225	28.9733	28.3986	27.8789	28.2431	28.8992	23.4441	24.4852	24.3799
+	2.95481	-4.4589	P06493;Q96Q40	P06493	Cyclin-dependent kinase 1	CDK1	+	MT-ND5_Ctrl	8	7	6	33.7	31	27.3	34.095	0	73.648	17269000000	75	2.95481	0.00993761	-4.4589	-5.31132	30.135	30.3826	29.4181	29.7191	30.0342	29.7854	24.1488	27.9403	24.2714
+	4.9357	-4.22363	P49207	P49207	60S ribosomal protein L34	RPL34	+	MT-ND5_Ctrl	5	5	5	32.5	32.5	32.5	13.293	0	8.1583	5625100000	14	4.9357	0.000792053	-4.22363	-10.9684	28.6731	28.8865	29.5821	28.7055	28.6382	28.6385	24.2983	24.0117	25.5811
+	1.73216	-4.11682	Q3SYG4	Q3SYG4	Protein PTHB1	BBS9			2	2	2	4.2	4.2	4.2	99.279	0	7.328	22716000000	15	1.73216	0.0614559	-4.11682	-3.0521	29.7227	30.154	29.9697	29.6992	30.0616	30.0467	24.1733	23.3959	29.9073
+	5.67559	-3.99411	Q14573	Q14573	Inositol 1,4,5-trisphosphate receptor type 3	ITPR3	+	MT-ND5_Ctrl	15	15	15	8.3	8.3	8.3	304.1	0	52.544	6493900000	30	5.67559	0.000386628	-3.99411	-14.129	27.9997	28.3796	28.013	28.8289	28.636	29.0888	24.2455	24.4658	24.7794
+	3.4828	-3.91122	P52732	P52732	Kinesin-like protein KIF11	KIF11	+	MT-ND5_Ctrl	11	11	11	12.9	12.9	12.9	119.16	0	39.407	3751200000	33	3.4828	0.00511926	-3.91122	-6.51646	27.4624	27.4053	27.4686	27.2355	27.6315	27.6895	24.9568	21.8705	23.8854
+	5.51243	-3.88285	O76070	O76070	Gamma-synuclein	SNCG	+	MT-ND5_Ctrl	3	3	3	27.6	27.6	27.6	13.331	0	33.323	3918200000	28	5.51243	0.000495375	-3.88285	-13.3671	28.3572	28.503	28.1015	28.2983	27.7504	27.8483	23.6239	24.8349	24.3221
+	2.57384	-3.86164	O95810	O95810	Serum deprivation-response protein	SDPR	+	MT-ND5_Ctrl	6	6	6	18.6	18.6	18.6	47.173	0	81.202	8556200000	47	2.57384	0.0172298	-3.86164	-4.53996	27.228	27.5662	27.164	29.6491	29.3071	30.4019	24.7459	24.2912	25.0362
	0.57575	-3.70283	P22105;Q16473	P22105	Tenascin-X	TNXB			54	54	54	22.7	22.7	22.7	458.38	0	323.31	20704000000	204	0.57575	0.400457	-3.70283	-1.20982	20.6657	22.227	25.3918	31.5657	31.4122	31.5621	24.5649	24.0368	21.702
+	4.92194	-3.69897	Q15714	Q15714	TSC22 domain family protein 1	TSC22D1	+	MT-ND5_Ctrl	3	3	3	4.4	4.4	4.4	109.68	0	27.375	3882900000	23	4.92194	0.000790748	-3.69897	-10.9164	27.6856	27.9934	27.7077	27.3648	27.8304	27.3097	24.8559	23.6043	23.3886
+	2.18981	-3.64399	P07585	P07585	Decorin	DCN	+	MT-ND5_Ctrl	8	8	8	27.3	27.3	27.3	39.746	0	46.186	9407400000	89	2.18981	0.029784	-3.64399	-3.82982	27.9684	27.751	28.8092	30.1517	29.9813	30.4576	26.6755	26.3695	23.5826
+	3.16328	-3.62998	O75717	O75717	WD repeat and HMG-box DNA-binding protein 1	WDHD1	+	MT-ND5_Ctrl	9	9	9	11.2	11.2	11.2	125.97	0	33.838	5077600000	49	3.16328	0.00764394	-3.62998	-5.76658	28.5324	28.1131	28.3328	28.1555	28.1879	27.8252	24.2411	26.3206	23.1218
+	2.76234	-3.54819	O15075;O43602	O15075	Serine/threonine-protein kinase DCLK1	DCLK1	+	MT-ND5_Ctrl	11	11	11	25.1	25.1	25.1	82.223	0	85.192	5923700000	47	2.76234	0.0131927	-3.54819	-4.91243	26.8092	27.3794	27.8667	29.0672	29.3154	29.0747	24.1165	24.1845	25.8108
+	3.11685	-3.4768	Q8WUY3	Q8WUY3	Protein prune homolog 2	PRUNE2	+	MT-ND5_Ctrl	16	16	16	12	12	12	340.63	0	208.56	3805300000	52	3.11685	0.00814635	-3.4768	-5.66299	26.534	27.1789	27.1889	28.0828	28.1349	28.0519	25.4776	23.1775	23.5002
+	3.44484	-3.38548	Q13228	Q13228	Selenium-binding protein 1	SELENBP1	+	MT-ND5_Ctrl	15	15	15	40.7	40.7	40.7	52.39	0	77.125	9155600000	107	3.44484	0.00535917	-3.38548	-6.42386	28.5827	28.2415	29.0279	29.7341	29.5351	29.712	25.2768	25.1026	26.8807
+	3.17245	-3.37281	P46013	P46013	Antigen KI-67	MKI67	+	MT-ND5_Ctrl	54	54	54	27.1	27.1	27.1	358.69	0	323.31	36164000000	409	3.17245	0.00756782	-3.37281	-5.7872	31.0444	30.9876	31.0445	30.605	30.9243	30.785	26.5262	29.2717	26.7791
+	1.91025	-3.31005	Q9BW19	Q9BW19	Kinesin-like protein KIFC1	KIFC1	+	MT-ND5_Ctrl	9	9	9	17.1	17.1	17.1	73.747	0	46.853	10884000000	42	1.91025	0.0470125	-3.31005	-3.34733	28.8285	29.3055	29.4759	28.678	28.5163	28.2396	24.0971	28.4262	24.0685
+	4.10565	-3.27997	P23219	P23219	Prostaglandin G/H synthase 1	PTGS1	+	MT-ND5_Ctrl	4	4	4	15	15	15	68.686	0	32.531	5188400000	27	4.10565	0.00206521	-3.27997	-8.19053	28.4839	28.3239	28.0851	27.5404	28.1432	27.5428	24.4994	25.6889	24.0314
+	1.49381	-3.25118	O96008	O96008	Mitochondrial import receptor subunit TOM40 homolog	TOMM40			5	5	5	18	18	18	37.893	0	66.75	8230600000	62	1.49381	0.0895223	-3.25118	-2.66834	28.6028	28.9913	28.5352	27.4608	28.7072	28.5687	24.9072	22.2834	28.4888
+	5.46428	-3.24047	Q96K21	Q96K21	Abscission/NoCut checkpoint regulator	ZFYVE19	+	MT-ND5_Ctrl	7	7	7	27.2	27.2	27.2	51.546	0	66.652	3310400000	21	5.46428	0.000432391	-3.24047	-13.1497	27.1795	27.2148	27.0001	27.8031	27.8115	27.6442	24.5599	23.892	24.1533
+	3.93296	-3.23955	O14578	O14578	Citron Rho-interacting kinase	CIT	+	MT-ND5_Ctrl	25	25	25	16.9	16.9	16.9	231.43	0	139.48	6328800000	77	3.93296	0.00267199	-3.23955	-7.69536	28.2205	28.2363	27.9792	28.389	28.4825	28.4179	25.2079	23.9015	26.0346
+	5.37594	-3.22058	Q9BY76	Q9BY76	Angiopoietin-related protein 4	ANGPTL4	+	MT-ND5_Ctrl	5	5	5	18.7	18.7	18.7	45.214	0	29.727	2104500000	30	5.37594	0.000498756	-3.22058	-12.7594	27.1551	27.2496	26.8431	26.7777	26.7981	27.5169	24.1895	23.302	24.0171
+	2.28578	-3.20555	P62875	P62875	DNA-directed RNA polymerases I, II, and III subunit RPABC5	POLR2L	+	MT-ND5_Ctrl	2	2	2	29.9	29.9	29.9	7.645	0	7.3067	4875500000	60	2.28578	0.0258297	-3.20555	-4.00169	27.9598	28.0905	28.2028	27.8549	27.8547	27.9769	27.1516	24.0932	23.1084
+	2.22711	-3.18378	Q03167	Q03167	Transforming growth factor beta receptor type 3	TGFBR3	+	MT-ND5_Ctrl	8	8	8	13.6	13.6	13.6	93.498	0	33.445	4805700000	37	2.22711	0.0279076	-3.18378	-3.89621	26.9982	27.2305	27.2768	29.0915	28.9632	29.5237	23.988	26.3551	24.6476
+	2.90683	-3.14964	Q96KB5	Q96KB5	Lymphokine-activated killer T-cell-originated protein kinase	PBK	+	MT-ND5_Ctrl	10	10	10	53.1	53.1	53.1	36.085	0	89.441	11849000000	156	2.90683	0.0105364	-3.14964	-5.21004	29.2006	29.3491	29.1773	29.1343	29.0691	29.1876	26.1746	27.5559	24.3795
+	2.60611	-3.09708	Q9Y4K1	Q9Y4K1	Absent in melanoma 1 protein	AIM1	+	MT-ND5_Ctrl	16	16	16	16.2	16.2	16.2	188.67	0	104.77	6449800000	75	2.60611	0.0164711	-3.09708	-4.60252	27.9241	27.7048	27.4266	28.5104	28.6882	28.6664	25.7911	26.1156	23.2623
+	3.2034	-3.089	O14777	O14777	Kinetochore protein NDC80 homolog	NDC80	+	MT-ND5_Ctrl	14	14	14	26.9	26.9	26.9	73.912	0	127.27	11427000000	107	3.2034	0.00735553	-3.089	-5.85715	29.1739	29.2782	28.9304	29.3145	29.5204	29.3487	25.8119	27.6758	25.0284
+	2.0074	-3.06546	Q7Z4I7	Q7Z4I7	LIM and senescent cell antigen-like-containing domain protein 2	LIMS2	+	MT-ND5_Ctrl	15	8	8	60.1	44.9	44.9	38.916	0	115.15	3795400000	46	2.0074	0.040345	-3.06546	-3.51214	26.3647	26.9003	26.919	28.1527	28.7539	28.3136	24.5501	22.7396	26.2161
+	1.72568	-3.023	O15397	O15397	Importin-8	IPO8			3	3	3	3.4	3.4	3.4	119.94	0	10.5	14814000000	19	1.72568	0.0619718	-3.023	-3.04151	28.9797	28.8524	28.7793	28.8851	28.817	28.8085	24.3745	28.8635	24.2539
+	3.05288	-2.9677	Q7Z3D6	Q7Z3D6	UPF0317 protein C14orf159, mitochondrial	C14orf159	+	MT-ND5_Ctrl	4	4	4	10.7	10.7	10.7	66.436	0	38.94	2229800000	19	3.05288	0.00878814	-2.9677	-5.52235	26.5753	26.6533	26.9383	27.582	26.8217	27.3362	24.6669	24.8369	22.5465
+	1.56572	-2.95452	P49454	P49454	Centromere protein F	CENPF			31	31	31	13.6	13.6	13.6	357.52	0	143.52	24860000000	105	1.56572	0.0799592	-2.95452	-2.78296	30.2506	30.3806	30.3128	28.9061	29.6391	29.435	23.8113	28.4999	28.2873
+	3.04881	-2.89854	Q9NW64	Q9NW64	Pre-mRNA-splicing factor RBM22	RBM22	+	MT-ND5_Ctrl	9	9	9	27.1	27.1	27.1	46.895	0	34.815	3157000000	33	3.04881	0.00884904	-2.89854	-5.51349	27.7644	27.2943	26.8517	27.0739	26.8508	26.9575	25.6423	23.1586	23.8997
+	3.50369	-2.87089	Q9HBM1	Q9HBM1	Kinetochore protein Spc25	SPC25	+	MT-ND5_Ctrl	6	6	6	35.3	35.3	35.3	26.152	0	108.18	5298100000	47	3.50369	0.00495538	-2.87089	-6.56786	27.8576	28.0232	27.9664	28.2315	28.5697	28.1573	25.1539	26.3999	24.2364
+	2.04567	-2.85472	Q9ULW0	Q9ULW0	Targeting protein for Xklp2	TPX2	+	MT-ND5_Ctrl	16	16	16	28.8	28.8	28.8	85.652	0	126.2	8011200000	99	2.04567	0.0378678	-2.85472	-3.57786	29.5168	29.3554	29.4883	27.6417	27.5251	26.994	24.5921	26.6972	25.4072
+	4.98757	-2.85027	P20585	P20585	DNA mismatch repair protein Msh3	MSH3	+	MT-ND5_Ctrl	6	6	6	6.9	6.9	6.9	127.41	0	14.437	1955700000	15	4.98757	0.000767957	-2.85027	-11.1668	26.9112	27.0196	26.6459	26.5236	26.7506	27.1379	23.5414	23.7824	24.6198
+	2.53928	-2.7994	O75330	O75330	Hyaluronan mediated motility receptor	HMMR	+	MT-ND5_Ctrl	10	10	10	18.6	18.6	18.6	84.099	0	100.83	3974900000	38	2.53928	0.0181338	-2.7994	-4.47349	27.9371	28.2837	27.7818	27.013	27.1833	27.1174	24.4429	26.3203	23.4968
+	2.38752	-2.77506	Q9BW30	Q9BW30	Tubulin polymerization-promoting protein family member 3	TPPP3	+	MT-ND5_Ctrl	2	2	2	19.3	19.3	19.3	18.985	0	25.03	2093800000	20	2.38752	0.0223431	-2.77506	-4.18782	26.0632	26.7021	25.9156	27.4642	26.9681	27.3657	22.3431	24.6074	24.9638
+	5.04829	-2.75229	P54821	P54821	Paired mesoderm homeobox protein 1	PRRX1	+	MT-ND5_Ctrl	6	4	4	38	31.8	31.8	27.296	0	30.9	3453600000	21	5.04829	0.000707048	-2.75229	-11.4032	27.9276	28.237	28.185	27.6799	27.5213	27.4296	25.4742	24.8645	24.8946
+	5.48215	-2.72802	Q9NWB6	Q9NWB6	Arginine and glutamate-rich protein 1	ARGLU1	+	MT-ND5_Ctrl	5	5	5	17.6	17.6	17.6	33.216	0	10.851	1715500000	21	5.48215	0.000474241	-2.72802	-13.23	27.1485	27.4295	27.1754	26.855	26.8599	26.7758	24.3932	23.9068	24.6379
+	2.21342	-2.71128	Q01581	Q01581	Hydroxymethylglutaryl-CoA synthase, cytoplasmic	HMGCS1	+	MT-ND5_Ctrl	6	6	6	13.7	13.7	13.7	57.293	0	19.967	5170400000	49	2.21342	0.0284356	-2.71128	-3.87179	28.7507	29.0043	28.6406	27.2427	26.9188	27.4065	24.6441	26.6451	24.5587
+	4.26076	-2.68739	P35568	P35568	Insulin receptor substrate 1	IRS1	+	MT-ND5_Ctrl	5	5	5	7	7	7	131.59	0	34.468	1925000000	15	4.26076	0.00174078	-2.68739	-8.65761	26.5909	26.9066	26.614	26.4095	26.9778	26.5989	23.6311	23.5004	24.8552
+	1.96883	-2.67821	P31350	P31350	Ribonucleoside-diphosphate reductase subunit M2	RRM2	+	MT-ND5_Ctrl	3	3	3	8.5	8.5	8.5	44.877	0	12.414	2185400000	30	1.96883	0.0426169	-2.67821	-3.44636	28.0104	27.9185	27.5838	25.907	26.2118	26.2174	25.5477	24.5303	22.8117
+	4.40153	-2.67772	O95235	O95235	Kinesin-like protein KIF20A	KIF20A	+	MT-ND5_Ctrl	7	7	7	11.2	11.2	11.2	100.28	0	124.98	3049900000	43	4.40153	0.00146671	-2.67772	-9.10092	27.4142	27.3148	27.2687	27.6294	27.9093	27.5714	24.2584	24.672	25.5903
+	2.03907	-2.66502	Q9H7N4	Q9H7N4	Splicing factor, arginine/serine-rich 19	SCAF1	+	MT-ND5_Ctrl	3	3	3	3.6	3.6	3.6	139.27	0	7.5669	3981600000	19	2.03907	0.0381291	-2.66502	-3.5665	27.0432	27.3169	27.2378	27.3235	27.7892	27.3736	22.9016	24.3984	26.7471
+	2.29894	-2.62517	Q86VI3	Q86VI3	Ras GTPase-activating-like protein IQGAP3	IQGAP3	+	MT-ND5_Ctrl	19	18	18	16.6	16	16	184.7	0	106.41	7748000000	94	2.29894	0.0255645	-2.62517	-4.02555	28.3557	27.9972	28.4473	29.5618	28.9498	29.0317	26.0708	27.59	24.6355
+	2.53982	-2.6209	O00300	O00300	Tumor necrosis factor receptor superfamily member 11B	TNFRSF11B	+	MT-ND5_Ctrl	5	5	5	18	18	18	46.026	0	16.689	3674100000	29	2.53982	0.0181397	-2.6209	-4.47451	27.2747	27.6625	26.9424	28.5171	28.664	28.8596	25.7881	25.9705	24.3389
+	2.57943	-2.61941	Q9NYI0	Q9NYI0	PH and SEC7 domain-containing protein 3	PSD3	+	MT-ND5_Ctrl	12	12	12	20.1	20.1	20.1	116.03	0	91.499	7337600000	69	2.57943	0.017119	-2.61941	-4.55076	28.2723	27.6712	27.7414	29.3966	29.2653	29.3408	26.7646	25.1531	26.0678
+	2.55131	-2.60627	Q9H0H5	Q9H0H5	Rac GTPase-activating protein 1	RACGAP1	+	MT-ND5_Ctrl	10	10	10	23.7	23.7	23.7	71.026	0	62.01	13247000000	85	2.55131	0.0178612	-2.60627	-4.49655	30.3705	29.8767	29.8063	28.9476	29.2748	29.1228	26.4294	28.4121	26.039
+	5.75221	-2.55358	P33764	P33764	Protein S100-A3	S100A3	+	MT-ND5_Ctrl	6	6	6	75.2	75.2	75.2	11.713	0	74.158	9159300000	93	5.75221	0.000356503	-2.55358	-14.5007	28.8397	28.9557	29.2198	29.1698	29.5272	29.4837	26.5721	26.837	26.5281
+	2.73824	-2.55348	Q8TCG1	Q8TCG1	Protein CIP2A	KIAA1524	+	MT-ND5_Ctrl	7	7	7	9.8	9.8	9.8	102.18	0	28.934	2654600000	36	2.73824	0.013461	-2.55348	-4.86385	26.8212	27.1131	26.984	27.2798	27.4626	27.4228	23.6961	26.1504	24.0347
+	4.57228	-2.535	O95425	O95425	Supervillin	SVIL	+	MT-ND5_Ctrl	30	30	30	19.2	19.2	19.2	247.74	0	250.59	23405000000	197	4.57228	0.00119891	-2.535	-9.66477	30.1633	30.1245	29.9639	30.7297	30.6528	30.6827	28.2868	27.4043	27.8623
+	3.03199	-2.49915	P50238	P50238	Cysteine-rich protein 1	CRIP1	+	MT-ND5_Ctrl	4	4	4	63.6	63.6	63.6	8.5328	0	83.739	92344000000	175	3.03199	0.00902133	-2.49915	-5.47693	32.7931	32.6298	31.8461	33.654	32.5244	33.665	30.0247	30.8893	30.1447
+	3.46707	-2.48126	Q53HL2	Q53HL2	Borealin	CDCA8	+	MT-ND5_Ctrl	4	4	4	21.8	21.8	21.8	31.323	0	23.248	2273400000	31	3.46707	0.00522734	-2.48126	-6.47796	27.37	27.2213	27.1071	26.1031	26.8671	26.394	24.6685	23.6293	24.7897
+	4.75525	-2.47302	P23229	P23229	Integrin alpha-6;Integrin alpha-6 heavy chain;Integrin alpha-6 light chain;Processed integrin alpha-6	ITGA6	+	MT-ND5_Ctrl	21	21	21	23.3	23.3	23.3	126.6	0	154.54	30688000000	220	4.75525	0.000969905	-2.47302	-10.3028	30.9869	30.5756	30.3911	30.8857	30.6929	30.8454	28.3436	28.7383	27.6879
+	1.99698	-2.46448	Q6P4F2	Q6P4F2	Adrenodoxin-like protein, mitochondrial	FDX1L	+	MT-ND5_Ctrl	2	2	2	17.2	17.2	17.2	19.888	0	7.6586	3587800000	18	1.99698	0.0410322	-2.46448	-3.49433	27.1287	27.8212	27.0085	28.0258	27.7548	27.5289	27.0506	23.6906	24.4992
+	2.04416	-2.45444	P18858	P18858	DNA ligase 1	LIG1	+	MT-ND5_Ctrl	15	15	15	23.9	23.9	23.9	101.73	0	74.693	6337100000	87	2.04416	0.0379596	-2.45444	-3.57527	28.0663	27.9424	28.0582	28.2218	28.2718	28.3846	23.815	27.3947	25.8995
+	3.05421	-2.41649	P28715	P28715	DNA repair protein complementing XP-G cells	ERCC5	+	MT-ND5_Ctrl	5	5	5	9.8	9.8	9.8	133.11	0	50.589	2208300000	31	3.05421	0.00882654	-2.41649	-5.52525	26.75	26.8586	26.6998	26.9257	26.758	27.0053	23.2216	25.4972	24.5305
+	3.86852	-2.37946	Q15398	Q15398	Disks large-associated protein 5	DLGAP5	+	MT-ND5_Ctrl	13	13	13	22.8	22.8	22.8	95.114	0	95.125	5124600000	72	3.86852	0.00285593	-2.37946	-7.517	27.6901	27.4512	27.9003	28.5873	28.6863	28.3684	25.4851	25.7395	25.9788
+	2.97288	-2.3613	O95239;Q2VIQ3;Q6ZMV9	O95239	Chromosome-associated kinesin KIF4A	KIF4A	+	MT-ND5_Ctrl	14	14	13	12.7	12.7	11.9	139.88	0	34.955	3579700000	42	2.97288	0.00970526	-2.3613	-5.34978	27.6943	27.6917	27.446	27.2973	27.3953	27.3044	24.534	26.4148	24.3818
+	2.17734	-2.34384	Q9NSV4	Q9NSV4	Protein diaphanous homolog 3	DIAPH3	+	MT-ND5_Ctrl	13	13	13	15	15	15	136.92	0	65.578	4072900000	78	2.17734	0.0304079	-2.34384	-3.80773	27.6438	27.3278	27.4343	27.5898	27.8192	27.7216	23.399	26.0592	26.2785
+	3.31485	-2.34305	Q9P0V9	Q9P0V9	Septin-10	2010-09-01	+	MT-ND5_Ctrl	13	11	11	45.6	41	41	52.592	0	191.87	11880000000	114	3.31485	0.00633734	-2.34305	-6.11403	28.9429	28.6936	28.6273	29.9599	29.7657	29.9664	27.0849	26.9465	26.9174
+	3.82251	-2.33894	Q9NQW6	Q9NQW6	Actin-binding protein anillin	ANLN	+	MT-ND5_Ctrl	25	25	25	31.6	31.6	31.6	124.2	0	211.85	17787000000	173	3.82251	0.00304747	-2.33894	-7.39169	30.2419	30.235	30.0174	29.4232	29.6119	29.5543	27.1505	28.2134	27.1612
+	4.23211	-2.32495	P19021	P19021	Peptidyl-glycine alpha-amidating monooxygenase;Peptidylglycine alpha-hydroxylating monooxygenase;Peptidyl-alpha-hydroxyglycine alpha-amidating lyase	PAM	+	MT-ND5_Ctrl	3	3	3	4.4	4.4	4.4	108.33	0	16.019	2783100000	17	4.23211	0.00177561	-2.32495	-8.56969	27.1951	27.213	27.3196	27.3025	26.9683	27.1013	25.3384	25.1652	24.0715
+	3.76135	-2.29329	Q16082	Q16082	Heat shock protein beta-2	HSPB2	+	MT-ND5_Ctrl	5	5	5	47.8	47.8	47.8	20.232	0	18.016	1663700000	24	3.76135	0.00342234	-2.29329	-7.22771	26.656	26.9402	27.1678	25.9151	27.0625	26.4737	23.946	24.5691	24.7127
+	5.05081	-2.27682	P42330	P42330	Aldo-keto reductase family 1 member C3	AKR1C3	+	MT-ND5_Ctrl	21	21	13	72.1	72.1	50.5	36.853	0	233.35	63425000000	325	5.05081	0.000731651	-2.27682	-11.4131	32.0213	32.1296	31.8258	32.6121	32.4393	32.6241	30.047	29.9306	30.0181
+	2.26012	-2.27294	Q02539	Q02539	Histone H1.1	HIST1H1A	+	MT-ND5_Ctrl	8	4	4	30.7	19.5	19.5	21.842	0	17.113	4911600000	87	2.26012	0.0267073	-2.27294	-3.9554	27.9146	28.1712	27.5554	27.8156	27.9641	27.6608	25.6787	26.9985	24.0447
+	2.56331	-2.24939	P13726	P13726	Tissue factor	F3	+	MT-ND5_Ctrl	4	4	4	17.3	17.3	17.3	33.067	0	36.99	4033600000	38	2.56331	0.017457	-2.24939	-4.51964	26.8865	27.0194	26.6087	28.0528	28.0578	27.5374	25.8636	25.3327	24.1368
+	3.18719	-2.24017	P48740	P48740	Mannan-binding lectin serine protease 1;Mannan-binding lectin serine protease 1 heavy chain;Mannan-binding lectin serine protease 1 light chain	MASP1	+	MT-ND5_Ctrl	4	4	4	9.3	9.3	9.3	79.246	0	14.196	1703000000	18	3.18719	0.00744005	-2.24017	-5.82044	25.7567	26.8112	26.9299	26.8763	25.9048	27.2391	24.4789	24.6085	23.9511
+	3.83783	-2.21774	O94916	O94916	Nuclear factor of activated T-cells 5	NFAT5	+	MT-ND5_Ctrl	5	5	5	5.1	5.1	5.1	165.76	0	30.375	1761500000	25	3.83783	0.0029567	-2.21774	-7.43322	26.7874	27.0171	26.5055	26.2829	26.3966	26.3747	24.4665	23.6402	24.9223
+	4.39634	-2.21718	P28290	P28290	Sperm-specific antigen 2	SSFA2	+	MT-ND5_Ctrl	6	6	6	7.7	7.7	7.7	138.38	0	41.809	2223700000	32	4.39634	0.00145761	-2.21718	-9.08423	27.1024	27.2166	26.3088	27.2045	26.9848	26.9609	24.6136	25.1563	24.4676
+	4.21682	-2.20862	P05120	P05120	Plasminogen activator inhibitor 2	SERPINB2	+	MT-ND5_Ctrl	14	14	14	46.3	46.3	46.3	46.596	0	128.14	33978000000	231	4.21682	0.00179865	-2.20862	-8.52309	30.6356	30.4127	30.2014	31.1381	31.0783	31.0698	28.7898	28.2478	28.6044
+	1.74499	-2.18093	Q7Z7K0	Q7Z7K0	COX assembly mitochondrial protein homolog	CMC1			4	4	4	34.9	34.9	34.9	12.49	0	11.946	5474600000	43	1.74499	0.0602625	-2.18093	-3.0731	28.6444	28.8449	28.0528	27.5927	28.0478	27.464	26.6088	27.1408	24.0309
+	2.25648	-2.16242	P53350	P53350	Serine/threonine-protein kinase PLK1	PLK1	+	MT-ND5_Ctrl	6	6	6	11.9	11.9	11.9	68.254	0	19.193	3420500000	37	2.25648	0.0267707	-2.16242	-3.94885	27.5174	27.5049	27.3994	26.9879	26.997	27.0771	23.8566	26.5973	24.8007
+	2.05246	-2.15243	O43663	O43663	Protein regulator of cytokinesis 1	PRC1	+	MT-ND5_Ctrl	9	9	9	21.1	21.1	21.1	71.606	0	44.369	2785100000	37	2.05246	0.0375151	-2.15243	-3.58958	27.7987	27.4229	27.7239	26.2425	26.5521	26.7907	24.6495	26.2622	23.8964
+	2.56341	-2.15105	P33552	P33552	Cyclin-dependent kinases regulatory subunit 2	CKS2	+	MT-ND5_Ctrl	3	3	3	31.6	31.6	31.6	9.8602	0	9.6419	5812600000	39	2.56341	0.0174804	-2.15105	-4.51984	28.4338	27.6469	28.1573	28.8396	27.9466	27.9568	25.1952	27.2218	25.6204
+	3.3589	-2.13432	Q9UQB8	Q9UQB8	Brain-specific angiogenesis inhibitor 1-associated protein 2	BAIAP2	+	MT-ND5_Ctrl	16	16	16	43.1	43.1	43.1	60.867	0	138.06	8142800000	97	3.3589	0.00603977	-2.13432	-6.21777	28.2954	28.373	28.2419	28.8697	29.3596	29.2599	26.1504	27.043	26.6034
+	3.87528	-2.07372	Q99661	Q99661	Kinesin-like protein KIF2C	KIF2C	+	MT-ND5_Ctrl	6	6	6	11.2	11.2	11.2	81.312	0	24.178	3919800000	55	3.87528	0.0028567	-2.07372	-7.53555	27.8806	27.7033	27.7305	27.5091	27.208	27.2826	24.9224	26.1036	25.4099
+	4.64755	-2.07065	Q96R06	Q96R06	Sperm-associated antigen 5	SPAG5	+	MT-ND5_Ctrl	4	4	4	5.7	5.7	5.7	134.42	0	34.982	1333800000	20	4.64755	0.00109314	-2.07065	-9.92288	26.504	26.069	25.6895	25.9037	25.983	25.8166	23.5503	24.1442	24.0765
+	3.22457	-2.05845	P14324	P14324	Farnesyl pyrophosphate synthase	FDPS	+	MT-ND5_Ctrl	4	4	4	10.7	10.7	10.7	48.275	0	35.955	16995000000	53	3.22457	0.0072159	-2.05845	-5.90535	30.2586	30.0822	30.497	29.3667	29.657	29.7168	27.3233	28.57	27.7205
+	1.03296	-2.0519	P01116	P01116	GTPase KRas;GTPase KRas, N-terminally processed	KRAS			7	3	3	53.4	19.6	19.6	21.656	0	14.205	3131400000	41	1.03296	0.188091	-2.0519	-1.94615	25.5742	27.1094	26.7637	26.866	28.4913	28.014	24.2532	23.3477	27.6527
+	1.49326	-2.01803	P18827	P18827	Syndecan-1	SDC1			2	2	2	12.3	12.3	12.3	32.461	0	18.406	5052700000	22	1.49326	0.0895107	-2.01803	-2.66747	27.8945	27.9456	28.0472	27.3867	27.873	27.1993	26.4679	27.1352	23.516
+	3.19794	-2.01454	O95625	O95625	Zinc finger and BTB domain-containing protein 11	ZBTB11	+	MT-ND5_Ctrl	3	3	3	5.9	5.9	5.9	119.38	0	9.2845	1508900000	11	3.19794	0.0073415	-2.01454	-5.84478	26.3746	26.5282	26.3919	26.0227	25.8411	25.5797	24.3056	24.6883	23.3315
+	2.29293	-2.00865	Q6UVY6	Q6UVY6	DBH-like monooxygenase protein 1	MOXD1	+	MT-ND5_Ctrl	7	7	7	15.2	15.2	15.2	69.652	0	38.836	11540000000	113	2.29293	0.025694	-2.00865	-4.01464	28.7216	28.6868	28.1313	30.016	29.9044	29.9788	27.1711	27.0312	27.4912
+	2.72249	-2.00494	Q9BSD7	Q9BSD7	Cancer-related nucleoside-triphosphatase	NTPCR	+	MT-ND5_Ctrl	4	4	4	33.7	33.7	33.7	20.713	0	15.801	2640700000	26	2.72249	0.0137075	-2.00494	-4.83225	27.2798	27.461	27.0535	27.7176	27.6431	27.8073	26.3743	25.6874	24.4048
+	3.36306	-2.00481	Q9BXS6	Q9BXS6	Nucleolar and spindle-associated protein 1	NUSAP1	+	MT-ND5_Ctrl	4	4	4	14.3	14.3	14.3	49.451	0	14.598	3220200000	46	3.36306	0.00602347	-2.00481	-6.22763	27.3484	27.7925	27.4828	26.4276	26.9486	27.2278	25.0184	25.67	24.9111
+	5.21043	-2.00261	Q96B01	Q96B01	RAD51-associated protein 1	RAD51AP1	+	MT-ND5_Ctrl	3	3	3	15.3	15.3	15.3	38.457	0	5.987	1487200000	19	5.21043	0.000636511	-2.00261	-12.0568	26.3435	26.5477	26.2539	26.0801	26.2069	26.8265	24.3709	24.2712	24.4793
+	2.95023	-1.99456	Q9UHI8	Q9UHI8	A disintegrin and metalloproteinase with thrombospondin motifs 1	ADAMTS1	+	MT-ND5_Ctrl	13	13	12	25.6	25.6	24.2	105.36	0	125.53	14824000000	118	2.95023	0.00999851	-1.99456	-5.3016	30.5096	30.0744	29.4344	29.0865	29.1912	28.9418	27.7437	27.4313	27.4603
+	2.16398	-1.97472	P35869	P35869	Aryl hydrocarbon receptor	AHR	+	MT-ND5_Ctrl	3	3	3	4.2	4.2	4.2	96.146	0	27.613	881000000	16	2.16398	0.0310758	-1.97472	-3.78413	24.8596	25.7771	24.9428	25.8087	25.549	25.7921	23.1756	24.7955	22.4695
+	3.09016	-1.96442	P52747;P36508	P52747	Zinc finger protein 143	ZNF143	+	MT-ND5_Ctrl	3	3	3	7.8	7.8	7.8	68.895	0	11.636	1972600000	34	3.09016	0.00837475	-1.96442	-5.60401	25.8527	26.8721	26.5807	26.0607	25.8452	25.7766	23.8587	23.8657	24.8764
+	1.88613	-1.96283	Q14186	Q14186	Transcription factor Dp-1	TFDP1	+	MT-ND5_Ctrl	5	5	5	18.3	18.3	18.3	45.07	0	40.134	3477600000	22	1.88613	0.0487723	-1.96283	-3.30684	28.1819	27.748	27.3058	27.8806	27.3435	27.2778	26.2263	26.748	24.006
+	2.98254	-1.95637	O00339	O00339	Matrilin-2	MATN2	+	MT-ND5_Ctrl	9	9	9	15	15	15	106.84	0	37.583	2243000000	27	2.98254	0.00962237	-1.95637	-5.37043	26.8053	26.469	26.7657	26.1108	26.498	26.6218	23.6736	25.4223	24.6704
+	2.48762	-1.94601	Q5KU26	Q5KU26	Collectin-12	COLEC12	+	MT-ND5_Ctrl	15	15	15	29.5	29.5	29.5	81.514	0	127.13	15083000000	79	2.48762	0.0194838	-1.94601	-4.37511	28.9035	28.6127	29.9177	30.132	30.2347	30.3467	27.6675	27.7268	27.8413
+	1.24582	-1.93956	O60220	O60220	Mitochondrial import inner membrane translocase subunit Tim8 A	TIMM8A			6	6	6	91.8	91.8	91.8	10.998	0	109.34	3968200000	39	1.24582	0.132953	-1.93956	-2.27831	28.19	27.7411	27.9163	27.4777	27.7174	27.7022	26.9904	27.2704	23.2928
+	1.27082	-1.90147	Q8WTT2	Q8WTT2	Nucleolar complex protein 3 homolog	NOC3L			5	5	5	10.9	10.9	10.9	92.547	0	55.28	3108400000	23	1.27082	0.127218	-1.90147	-2.31737	26.8504	27.3383	27.0227	26.8441	27.1973	26.7955	27.5771	23.7523	23.9903
+	4.99742	-1.8921	Q16610	Q16610	Extracellular matrix protein 1	ECM1	+	MT-ND5_Ctrl	15	15	15	45.6	45.6	45.6	60.673	0	171.84	15699000000	158	4.99742	0.000764903	-1.8921	-11.2049	29.2894	29.4829	29.3416	29.75	29.8863	29.7647	27.4726	27.9006	27.7079
	0.7463	-1.8822	Q99985	Q99985	Semaphorin-3C	SEMA3C			11	11	11	22.8	22.8	22.8	85.206	0	197.04	9347600000	74	0.7463	0.304072	-1.8822	-1.49192	25.17	26.8634	27.1594	30.1332	30.0557	29.5753	26.5393	25.4157	26.8769
+	1.47637	-1.87398	Q9NVC6	Q9NVC6	Mediator of RNA polymerase II transcription subunit 17	MED17			6	6	6	17.5	17.5	17.5	72.889	0	6.7108	4820300000	12	1.47637	0.0919171	-1.87398	-2.64067	27.7944	28.7002	28.6209	27.9347	29.0638	28.557	27.7398	27.3702	24.6036
+	1.87002	-1.86666	P04183	P04183	Thymidine kinase, cytosolic	TK1	+	MT-ND5_Ctrl	5	5	5	24.4	24.4	24.4	25.468	0	23.391	4266700000	62	1.87002	0.0498721	-1.86666	-3.2799	28.1459	27.8547	27.6804	26.9625	27.4006	27.245	26.3473	26.5619	24.1353
+	4.54566	-1.86622	P52943	P52943	Cysteine-rich protein 2	CRIP2	+	MT-ND5_Ctrl	15	15	15	66.3	66.3	66.3	22.492	0	298.09	106800000000	425	4.54566	0.00124698	-1.86622	-9.57491	32.3567	32.5376	32.0818	32.6409	33.0463	32.6827	30.645	30.7129	30.7164
+	2.3291	-1.8625	P40938	P40938	Replication factor C subunit 3	RFC3	+	MT-ND5_Ctrl	4	4	4	13.8	13.8	13.8	40.556	0	20.877	4599700000	44	2.3291	0.0243725	-1.8625	-4.08045	28.0637	27.8392	27.8725	27.6278	27.5224	27.4516	26.4367	26.6203	24.5441
+	2.16181	-1.85742	Q6IN85	Q6IN85	Serine/threonine-protein phosphatase 4 regulatory subunit 3A	SMEK1	+	MT-ND5_Ctrl	3	3	3	6.5	6.5	6.5	95.367	0	23.65	861510000	43	2.16181	0.0311968	-1.85742	-3.7803	25.8043	25.4609	25.5094	24.9693	25.6282	25.2534	24.9804	22.9472	22.8128
+	2.44349	-1.84919	Q8IV48	Q8IV48	3-5 exoribonuclease 1	ERI1	+	MT-ND5_Ctrl	4	4	4	20.6	20.6	20.6	40.063	0	42.606	3117800000	52	2.44349	0.0206471	-1.84919	-4.29202	27.5207	27.614	27.3586	26.7031	27.0666	27.2528	24.2355	26.0229	25.9519
+	1.8518	-1.83947	Q765P7	Q765P7	MTSS1-like protein	MTSS1L			2	2	2	4	4	4	79.928	0	20.135	2860300000	26	1.8518	0.0514432	-1.83947	-3.24949	27.3356	27.4476	26.91	27.3886	26.8281	26.9171	26.7163	23.856	25.3227
+	1.89058	-1.8355	O43301	O43301	Heat shock 70 kDa protein 12A	HSPA12A	+	MT-ND5_Ctrl	12	12	12	25.5	25.5	25.5	74.977	0	61.639	8624300000	91	1.89058	0.0485465	-1.8355	-3.31429	27.9201	27.9363	27.6436	29.2207	29.3419	29.4715	27.3998	26.1518	26.709
+	1.57973	-1.81754	O15381	O15381	Nuclear valosin-containing protein-like	NVL			5	5	5	8.5	8.5	8.5	95.05	0	21.406	1105400000	16	1.57973	0.0784505	-1.81754	-2.80541	26.0113	26.2701	25.7777	25.3748	25.4027	25.5552	23.754	25.6072	22.3821
+	1.35789	-1.81433	O75391	O75391	Sperm-associated antigen 7	SPAG7			5	5	5	32.2	32.2	32.2	26.034	0	66.627	5200600000	47	1.35789	0.110552	-1.81433	-2.45377	27.882	28.0449	27.7475	27.3892	27.5085	27.714	23.6855	27.0825	26.932
	0.890597	-1.81153	Q15027	Q15027	Arf-GAP with coiled-coil, ANK repeat and PH domain-containing protein 1	ACAP1			2	2	2	2.2	2.2	2.2	81.535	0.0024427	1.9353	1251700000	6	0.890597	0.23958	-1.81153	-1.7225	25.0769	24.8676	24.8848	26.507	29.331	25.425	24.0687	23.8256	24.7173
+	3.48283	-1.80928	Q6KC79	Q6KC79	Nipped-B-like protein	NIPBL	+	MT-ND5_Ctrl	7	7	7	4	4	4	316.05	0	55.673	1407500000	30	3.48283	0.00513874	-1.80928	-6.51654	26.1129	26.2044	25.9097	26.4151	26.3477	26.1523	25.1074	23.7668	24.269
+	4.12179	-1.80378	P49736	P49736	DNA replication licensing factor MCM2	MCM2	+	MT-ND5_Ctrl	17	17	17	25.9	25.9	25.9	101.89	0	191.25	25121000000	158	4.12179	0.00202966	-1.80378	-8.23813	30.5316	30.6769	30.4484	30.4661	30.4284	30.3571	28.5344	29.2921	28.2163
+	2.54907	-1.80143	P40189	P40189	Interleukin-6 receptor subunit beta	IL6ST	+	MT-ND5_Ctrl	10	10	10	21.5	21.5	21.5	103.54	0	76.315	4291400000	52	2.54907	0.0178969	-1.80143	-4.49226	26.454	27.0988	27.1027	28.1992	27.8343	27.6183	25.2411	25.5009	26.0074
+	1.70463	-1.79984	Q15532	Q15532	Protein SSXT	SS18			2	2	2	6.2	6.2	6.2	45.929	0	113.81	6295900000	48	1.70463	0.0640042	-1.79984	-3.00716	28.8479	28.6543	28.6266	28.3298	28.1299	27.7387	24.9193	27.3622	27.4826
+	1.08663	-1.79679	Q5VT06	Q5VT06	Centrosome-associated protein 350	CEP350			4	4	4	2.2	2.2	2.2	350.93	0.00019818	4.2903	3527000000	14	1.08663	0.171671	-1.79679	-2.02997	27.5069	27.9302	27.2811	26.4631	27.7129	27.5009	23.0637	26.9374	26.806
+	3.75626	-1.79497	Q8NHQ8	Q8NHQ8	Ras association domain-containing protein 8	RASSF8	+	MT-ND5_Ctrl	6	6	6	21.7	21.7	21.7	48.326	0	75.078	4209300000	38	3.75626	0.0034291	-1.79497	-7.21418	28.2201	27.8285	27.9853	27.3823	27.6041	27.8136	26.5345	25.6249	25.8726
+	3.12101	-1.77955	P33993	P33993	DNA replication licensing factor MCM7	MCM7	+	MT-ND5_Ctrl	17	17	17	28.5	28.5	28.5	81.307	0	94.629	16703000000	150	3.12101	0.00811163	-1.77955	-5.67221	29.6615	29.6122	29.8036	29.8192	29.6587	29.7423	27.521	28.8803	27.4088
+	2.2957	-1.77252	O00762	O00762	Ubiquitin-conjugating enzyme E2 C	UBE2C	+	MT-ND5_Ctrl	6	6	6	50.8	50.8	50.8	19.652	0	23.49	10306000000	80	2.2957	0.0256587	-1.77252	-4.01968	29.4784	29.5146	29.5559	28.6588	28.7526	28.9689	27.1726	28.4409	26.5336
+	2.30333	-1.77108	O00423	O00423	Echinoderm microtubule-associated protein-like 1	EML1	+	MT-ND5_Ctrl	5	5	5	6.9	6.9	6.9	89.86	0	17.617	1452700000	35	2.30333	0.0253397	-1.77108	-4.03351	26.3503	26.8244	25.6908	27.413	26.7698	26.3552	25.414	24.0162	24.9583
+	3.39882	-1.76498	Q9NZD2	Q9NZD2	Glycolipid transfer protein	GLTP	+	MT-ND5_Ctrl	4	4	4	22.5	22.5	22.5	23.85	0	18.171	7643700000	47	3.39882	0.00570476	-1.76498	-6.31287	29.0991	28.5408	28.5738	29.0001	29.3114	29.2297	27.6122	27.366	26.6043
+	1.27717	-1.7476	Q2NKX8	Q2NKX8	DNA excision repair protein ERCC-6-like	ERCC6L			9	9	9	12.2	12.2	12.2	141.1	0	38.227	4647300000	28	1.27717	0.126038	-1.7476	-2.3273	27.2504	27.6706	27.881	27.886	27.8105	27.8655	23.7536	27.3716	26.814
+	3.62916	-1.73263	Q15054	Q15054	DNA polymerase delta subunit 3	POLD3	+	MT-ND5_Ctrl	5	5	5	13.5	13.5	13.5	51.4	0	19.06	68254000000	42	3.62916	0.0040451	-1.73263	-6.88308	32.3019	32.5026	32.1334	32.0676	32.3636	31.6909	30.2994	30.9902	30.0424
+	4.65063	-1.73224	P40424	P40424	Pre-B-cell leukemia transcription factor 1	PBX1	+	MT-ND5_Ctrl	7	7	3	25.3	25.3	10.5	46.625	0	109.25	6082800000	41	4.65063	0.00109865	-1.73224	-9.93358	28.5048	28.3286	28.0532	28.235	28.364	28.7392	26.3553	26.9037	26.6568
+	4.35833	-1.71095	P52895	P52895	Aldo-keto reductase family 1 member C2	AKR1C2	+	MT-ND5_Ctrl	13	4	4	49.2	12.1	12.1	36.735	0	19.796	9575800000	62	4.35833	0.00154905	-1.71095	-8.96287	29.4749	29.3528	29.5588	29.7415	29.8465	30.1199	28.0527	27.6947	28.1669
+	2.49877	-1.70681	Q9P121	Q9P121	Neurotrimin	NTM	+	MT-ND5_Ctrl	5	5	4	20.3	20.3	15.7	37.971	0	14.692	4523000000	42	2.49877	0.0191608	-1.70681	-4.39624	27.4605	26.7003	27.6547	28.1792	28.1498	28.1527	26.4251	25.5214	26.0817
+	1.22822	-1.70668	P22692	P22692	Insulin-like growth factor-binding protein 4	IGFBP4			2	2	2	17.4	17.4	17.4	27.934	0	22.181	1250000000	22	1.22822	0.136393	-1.70668	-2.25083	25.0764	26.5699	28.1622	25.7404	27.4003	26.293	25.47	25.2988	23.7323
+	1.425	-1.70618	Q9NRA8	Q9NRA8	Eukaryotic translation initiation factor 4E transporter	EIF4ENIF1			5	5	5	8.1	8.1	8.1	108.2	0	49.665	1877300000	32	1.425	0.0997112	-1.70618	-2.55942	27.2871	27.201	26.3914	26.2442	26.2393	25.9981	26.5756	24.3737	23.6127
+	1.876	-1.70337	P52756	P52756	RNA-binding protein 5	RBM5	+	MT-ND5_Ctrl	4	3	3	7.5	6.3	6.3	92.153	0	24.543	2264800000	38	1.876	0.0493261	-1.70337	-3.28989	26.9339	27.2065	26.1538	26.4924	26.6101	26.352	23.5106	25.5282	25.7255
+	1.49555	-1.69799	Q08722	Q08722	Leukocyte surface antigen CD47	CD47			5	5	5	10.5	10.5	10.5	35.213	0	27.886	7151200000	43	1.49555	0.0895978	-1.69799	-2.67111	27.3135	27.268	28.0179	28.7817	28.5387	28.6235	26.2809	25.1464	27.7504
+	6.07906	-1.68999	P26447	P26447	Protein S100-A4	S100A4	+	MT-ND5_Ctrl	9	9	9	36.6	36.6	36.6	11.728	0	44.007	521770000000	1417	6.07906	0.000258405	-1.68999	-16.1927	34.7767	34.7576	34.8093	34.5251	34.5912	34.5814	32.8491	33.212	32.8897
+	3.3023	-1.68678	O00592	O00592	Podocalyxin	PODXL	+	MT-ND5_Ctrl	7	7	7	24.6	24.6	24.6	58.635	0	158.72	39160000000	90	3.3023	0.00646015	-1.68678	-6.08472	31.5069	31.437	31.0331	30.53	30.5193	30.7843	29.1939	29.5734	29.0777
+	4.04645	-1.6821	P00374;Q86XF0	P00374	Dihydrofolate reductase	DHFR	+	MT-ND5_Ctrl	9	9	9	45.5	45.5	45.5	21.452	0	51.889	6278300000	60	4.04645	0.0022492	-1.6821	-8.01792	27.9584	28.504	28.4208	28.131	28.2794	28.1038	26.2594	27.0676	26.3254
+	2.77322	-1.678	Q15021	Q15021	Condensin complex subunit 1	NCAPD2	+	MT-ND5_Ctrl	21	21	21	20.6	20.6	20.6	157.18	0	105.53	11545000000	120	2.77322	0.013014	-1.678	-4.93447	29.2572	28.9221	29.1743	29.0383	28.7288	28.9469	27.5324	28.0643	26.4031
+	1.09525	-1.67686	P43235	P43235	Cathepsin K	CTSK			7	7	7	32.2	32.2	32.2	36.966	0	80.296	4231300000	54	1.09525	0.169089	-1.67686	-2.04342	27.5635	27.3876	27.482	27.8358	27.6292	27.1858	27.3507	26.7755	23.3851
+	1.4013	-1.6761	P62899	P62899	60S ribosomal protein L31	RPL31			6	6	6	42.4	42.4	42.4	14.463	0	62.822	35082000000	154	1.4013	0.1036	-1.6761	-2.52204	32.0345	32.1614	31.2659	29.5717	30.2652	30.1787	29.2497	29.7223	28.7383
+	2.71032	-1.67509	Q7LBC6;Q9Y4C1	Q7LBC6	Lysine-specific demethylase 3B	KDM3B	+	MT-ND5_Ctrl	9	9	9	8.8	8.8	8.8	191.58	0	26.907	2833300000	40	2.71032	0.0139717	-1.67509	-4.80791	26.9187	27.2006	26.5767	27.1915	27.5174	27.0574	24.5212	25.9799	25.7048
+	2.08436	-1.67246	Q9NXR1	Q9NXR1	Nuclear distribution protein nudE homolog 1	NDE1	+	MT-ND5_Ctrl	7	7	5	27.5	27.5	23.6	37.72	0	26.369	2657000000	28	2.08436	0.0355299	-1.67246	-3.6448	26.8628	26.962	27.0634	27.4836	27.7459	27.6147	24.3917	26.2839	26.1732
+	2.95495	-1.66316	P47974	P47974	Zinc finger protein 36, C3H1 type-like 2	ZFP36L2	+	MT-ND5_Ctrl	5	4	4	16.8	14.2	14.2	51.062	0	20.769	2960600000	31	2.95495	0.00995661	-1.66316	-5.31161	27.8343	27.4111	27.2184	26.8905	26.8877	26.9407	24.8741	25.9406	25.7872
+	3.71589	-1.65778	P35318	P35318	ADM;Adrenomedullin;Proadrenomedullin N-20 terminal peptide	ADM	+	MT-ND5_Ctrl	5	5	5	27	27	27	20.42	0	23.237	2455300000	25	3.71589	0.00362241	-1.65778	-7.10771	26.991	27.4412	26.9296	27.8335	27.4723	27.3843	25.3575	25.7095	25.9855
+	1.75548	-1.6571	Q6PL18	Q6PL18	ATPase family AAA domain-containing protein 2	ATAD2			5	5	5	4.8	4.8	4.8	158.55	0	18.044	2140100000	30	1.75548	0.059219	-1.6571	-3.09028	27.9922	27.3851	27.8128	26.3166	26.6065	26.2015	25.4144	26.089	24.6827
	0.754933	-1.65571	Q53EL6	Q53EL6	Programmed cell death protein 4	PDCD4			14	14	14	41.6	41.6	41.6	51.735	0	149.59	9413800000	84	0.754933	0.300107	-1.65571	-1.50588	26.2621	26.0701	27.4839	29.9487	29.7578	29.7143	26.5734	26.9523	26.1257
+	2.19815	-1.65187	Q9BPX3	Q9BPX3	Condensin complex subunit 3	NCAPG	+	MT-ND5_Ctrl	10	10	10	15.3	15.3	15.3	114.33	0	67.037	9747000000	70	2.19815	0.0292847	-1.65187	-3.84461	29.1198	28.9352	29.2947	29.2556	29.1593	29.0378	26.2799	28.4873	27.6785
+	3.94099	-1.64696	P33991	P33991	DNA replication licensing factor MCM4	MCM4	+	MT-ND5_Ctrl	24	24	24	37.1	37.1	37.1	96.557	0	209.97	61473000000	367	3.94099	0.0026532	-1.64696	-7.71783	31.6575	31.6425	31.5133	31.516	31.7453	31.69	29.7154	30.6068	29.6191
+	1.82892	-1.64519	Q10570	Q10570	Cleavage and polyadenylation specificity factor subunit 1	CPSF1			3	3	3	3.4	3.4	3.4	160.88	0	7.9147	1727600000	16	1.82892	0.053022	-1.64519	-3.21147	25.2609	25.3295	25.6551	26.1927	26.3301	26.5747	25.4193	23.4491	23.8675
+	3.05321	-1.63333	Q8IWS0	Q8IWS0	PHD finger protein 6	PHF6	+	MT-ND5_Ctrl	6	6	6	23.6	23.6	23.6	41.29	0	34.228	7800600000	62	3.05321	0.00882495	-1.63333	-5.52307	29.031	29.4628	28.6491	28.276	28.6434	28.4343	26.6781	27.3782	27.2919
+	3.73058	-1.63092	P33316	P33316	Deoxyuridine 5-triphosphate nucleotidohydrolase, mitochondrial	DUT	+	MT-ND5_Ctrl	10	10	10	39.3	39.3	39.3	26.563	0	101.58	48475000000	278	3.73058	0.00356863	-1.63092	-7.14631	31.153	31.1159	31.183	31.3909	31.4747	31.2107	29.5108	30.2309	29.1296
+	1.52342	-1.62019	P41208;Q12798	P41208	Centrin-2	CETN2			3	3	3	34.3	34.3	34.3	19.738	0	71.931	3624600000	23	1.52342	0.0857587	-1.62019	-2.71544	28.2045	28.1457	27.9929	26.6235	26.2782	26.5993	25.0906	26.4568	25.5141
+	2.62149	-1.61059	Q9H1H9	Q9H1H9	Kinesin-like protein KIF13A	KIF13A	+	MT-ND5_Ctrl	9	9	9	7.9	7.9	7.9	202.31	0	35.776	1122700000	18	2.62149	0.0161376	-1.61059	-4.63251	25.611	24.8664	25.343	25.4242	25.6601	25.4461	23.0654	24.6496	23.6286
+	2.52766	-1.60897	Q562F6	Q562F6	Shugoshin-like 2	SGOL2	+	MT-ND5_Ctrl	7	7	7	9.2	9.2	9.2	144.74	0	39.968	2237700000	26	2.52766	0.0184817	-1.60897	-4.45125	26.6915	26.8449	26.4729	26.5738	26.0206	25.8414	24.3993	25.6369	24.3594
+	3.6929	-1.60681	P10909	P10909	Clusterin;Clusterin beta chain;Clusterin alpha chain	CLU	+	MT-ND5_Ctrl	4	4	4	13.4	13.4	13.4	52.494	0	43.957	3196100000	22	3.6929	0.00373215	-1.60681	-7.04761	27.5637	27.1857	27.7004	27.4374	27.5186	28.234	26.235	25.9985	25.766
+	1.83743	-1.59912	P14406	P14406	Cytochrome c oxidase subunit 7A2, mitochondrial	COX7A2			3	3	3	30.1	30.1	30.1	9.3959	0	89.941	23164000000	90	1.83743	0.0524593	-1.59912	-3.22559	30.4885	30.8093	30.2483	29.2275	29.4382	29.4611	28.3396	29.1561	27.5433
+	3.87598	-1.59834	Q14566	Q14566	DNA replication licensing factor MCM6	MCM6	+	MT-ND5_Ctrl	19	19	19	28.1	28.1	28.1	92.888	0	188.68	27394000000	219	3.87598	0.00286737	-1.59834	-7.53747	30.634	30.3552	30.6519	30.6576	30.6421	30.6553	28.7038	29.6107	28.6886
+	2.5994	-1.59233	Q9NX63	Q9NX63	MICOS complex subunit MIC19	CHCHD3	+	MT-ND5_Ctrl	8	8	8	47.1	47.1	47.1	26.152	0	97.096	36651000000	218	2.5994	0.0166179	-1.59233	-4.58947	31.7206	31.7159	30.6593	30.4515	30.9843	30.6044	29.2016	29.5913	29.4981
	0.511187	-1.59124	Q93077;Q99878;Q96KK5;P0C0S8;Q7L7L0;P04908;Q9BTM1;P20671	Q93077;Q99878;Q96KK5;P0C0S8;Q7L7L0;P04908;Q9BTM1;P20671	Histone H2A type 1-C;Histone H2A type 1-J;Histone H2A type 1-H;Histone H2A type 1;Histone H2A type 3;Histone H2A type 1-B/E;Histone H2A.J;Histone H2A type 1-D	HIST1H2AC;HIST1H2AJ;HIST1H2AH;HIST1H2AG;HIST3H2A;HIST1H2AB;H2AFJ;HIST1H2AD			12	5	1	75.4	47.7	17.7	14.105	0	131.2	162680000000	140	0.511187	0.444202	-1.59124	-1.09885	34.6503	33.9789	34.2923	28.4552	31.4582	32.5677	31.6578	29.8559	31.4138
+	2.5254	-1.5616	Q9UEY8	Q9UEY8	Gamma-adducin	ADD3	+	MT-ND5_Ctrl	15	14	14	31.3	30.2	30.2	79.154	0	141.98	22782000000	157	2.5254	0.0184638	-1.5616	-4.44694	29.919	29.6717	29.7915	30.8751	30.6629	30.6979	28.8436	28.2628	29.0179
+	1.69328	-1.56009	Q16644;Q96PN8;O43930;P51817	Q16644	MAP kinase-activated protein kinase 3	MAPKAPK3			5	4	4	20.2	18.1	18.1	42.987	0	9.3929	1527600000	20	1.69328	0.065226	-1.56009	-2.98869	26.7643	26.3666	26.2494	25.8817	26.3005	26.7682	23.3623	25.6636	25.4592
+	2.96053	-1.55971	P35250	P35250	Replication factor C subunit 2	RFC2	+	MT-ND5_Ctrl	6	6	6	25.4	25.4	25.4	39.157	0	18.85	3924600000	30	2.96053	0.0099178	-1.55971	-5.32348	27.7953	27.4958	27.6364	27.7829	27.6905	27.5365	25.307	26.7992	26.1833
+	2.97783	-1.55378	Q14119	Q14119	Vascular endothelial zinc finger 1	VEZF1	+	MT-ND5_Ctrl	3	3	3	10.6	10.6	10.6	56.931	0	95.03	1626000000	24	2.97783	0.00966079	-1.55378	-5.36036	26.1859	25.7688	25.9933	26.4223	26.9327	26.8272	24.5702	24.7905	25.043
+	2.74127	-1.55343	Q68CZ6	Q68CZ6	HAUS augmin-like complex subunit 3	HAUS3	+	MT-ND5_Ctrl	5	5	5	12.1	12.1	12.1	69.65	0	15.34	1566300000	14	2.74127	0.0135406	-1.55343	-4.86994	26.6163	26.6466	25.8725	25.7823	25.8319	25.7977	24.2181	24.2559	25.1394
+	1.6797	-1.55049	Q9UBB5	Q9UBB5	Methyl-CpG-binding domain protein 2	MBD2			5	5	5	19.2	19.2	19.2	43.254	0	36.85	2295000000	22	1.6797	0.0666063	-1.55049	-2.96663	27.957	26.882	27.3827	26.8411	26.8889	26.8781	25.4793	26.8237	24.4604
+	1.72754	-1.54536	Q9NZM4	Q9NZM4	Glioma tumor suppressor candidate region gene 1 protein	GLTSCR1			2	2	2	2.6	2.6	2.6	158.49	0.00020145	4.8716	351870000	10	1.72754	0.0618599	-1.54536	-3.04454	25.1361	25.5098	24.1049	24.6368	24.7723	24.6106	22.195	23.1545	24.3997
+	3.00213	-1.54281	P52292	P52292	Importin subunit alpha-1	KPNA2	+	MT-ND5_Ctrl	14	14	14	32.3	32.3	32.3	57.861	0	268.35	37993000000	260	3.00213	0.00945819	-1.54281	-5.41246	31.0258	30.8448	30.8653	31.0221	30.9803	31.043	28.9284	30.2736	29.0602
+	3.33854	-1.53844	Q04828;P17516	Q04828	Aldo-keto reductase family 1 member C1	AKR1C1	+	MT-ND5_Ctrl	16	8	2	60.1	38.4	10.5	36.788	0	156.75	77144000000	259	3.33854	0.00612011	-1.53844	-6.16967	31.8857	31.9677	32.0932	32.8074	32.6847	32.6246	30.8664	30.6322	30.9177
+	4.77366	-1.53664	P16949;Q93045;Q9NZ72;Q9H169	P16949	Stathmin	STMN1	+	MT-ND5_Ctrl	13	13	12	65.8	65.8	65.1	17.302	0	89.44	170880000000	603	4.77366	0.000955853	-1.53664	-10.369	33.5601	33.4295	33.4708	33.0518	33.3353	32.9662	31.7849	31.8536	31.6584
+	1.85028	-1.53249	Q96RL1	Q96RL1	BRCA1-A complex subunit RAP80	UIMC1			5	5	5	12	12	12	79.727	0	17.497	1423400000	23	1.85028	0.051436	-1.53249	-3.24698	25.8888	25.9864	25.6884	25.8784	26.2232	25.8989	24.4946	25.5597	23.1303
+	2.73814	-1.52203	Q16134	Q16134	Electron transfer flavoprotein-ubiquinone oxidoreductase, mitochondrial	ETFDH	+	MT-ND5_Ctrl	5	5	5	11.5	11.5	11.5	68.495	0	23.375	2891600000	29	2.73814	0.0134396	-1.52203	-4.86364	27.1415	27.2986	26.3993	27.6867	27.2762	27.8301	25.6049	25.6269	26.0183
+	2.34389	-1.51885	Q02241	Q02241	Kinesin-like protein KIF23	KIF23	+	MT-ND5_Ctrl	6	6	6	9.9	9.9	9.9	110.06	0	38.621	4530700000	34	2.34389	0.0238025	-1.51885	-4.1075	27.811	27.8342	27.8498	26.9245	27.2875	27.2457	25.2475	26.7561	25.9163
+	3.3452	-1.51724	P26358	P26358	DNA (cytosine-5)-methyltransferase 1	DNMT1	+	MT-ND5_Ctrl	22	22	22	18.3	18.3	18.3	183.16	0	174.4	20074000000	171	3.3452	0.00606716	-1.51724	-6.18537	30.1975	30.5225	30.3389	30.0414	30.0958	29.9919	28.1563	29.28	28.606
+	3.21294	-1.50833	Q5TAX3	Q5TAX3	Terminal uridylyltransferase 4	ZCCHC11	+	MT-ND5_Ctrl	3	3	3	3.7	3.7	3.7	185.16	0	21.482	873990000	22	3.21294	0.00734563	-1.50833	-5.87883	25.9807	25.7253	25.6824	26.3251	26.2879	26.7557	24.496	24.8498	24.5078
+	2.71402	-1.50712	P33992	P33992	DNA replication licensing factor MCM5	MCM5	+	MT-ND5_Ctrl	19	19	19	34.5	34.5	34.5	82.285	0	123.8	22833000000	275	2.71402	0.0139027	-1.50712	-4.8153	30.0345	29.8102	30.3001	30.5327	30.3327	30.2075	28.2829	29.534	28.2706
+	2.65228	-1.50221	P49643	P49643	DNA primase large subunit	PRIM2	+	MT-ND5_Ctrl	5	5	5	11.2	11.2	11.2	58.805	0	30.117	2066600000	33	2.65228	0.0154737	-1.50221	-4.69288	26.5836	26.083	26.9014	26.365	26.9374	26.7475	24.4277	25.7581	25.1165
+	4.17666	-1.49082	Q8N5C7	Q8N5C7	DTW domain-containing protein 1	DTWD1	+	MT-ND5_Ctrl	6	6	6	27.3	27.3	27.3	35.248	0	28.149	1748800000	21	4.17666	0.00190295	-1.49082	-8.40166	26.365	26.4146	26.9497	26.6317	26.5668	27.0323	25.3654	25.0281	25.1141
	0.761616	-1.48956	P62487	P62487	DNA-directed RNA polymerase II subunit RPB7	POLR2G			4	4	4	31.4	31.4	31.4	19.294	0	13.141	7486000000	30	0.761616	0.296908	-1.48956	-1.51667	28.7669	28.0254	28.4807	28.2953	28.3758	28.6784	28.3802	28.4743	23.9881
+	1.84774	-1.48652	P26006	P26006	Integrin alpha-3;Integrin alpha-3 heavy chain;Integrin alpha-3 light chain	ITGA3			4	4	4	4.9	4.9	4.9	116.61	0	10.734	1866600000	20	1.84774	0.0516448	-1.48652	-3.24274	26.8073	25.8611	25.8715	25.9436	26.1408	26.5744	25.252	25.3674	23.5204
+	3.61851	-1.48476	Q9Y4E1;Q5SRD0	Q9Y4E1	WASH complex subunit FAM21C	FAM21C	+	MT-ND5_Ctrl	24	6	6	24.2	5.1	5.1	144.91	0	145.94	1816500000	20	3.61851	0.00409306	-1.48476	-6.85588	26.3046	26.4948	26.1432	26.551	26.77	26.6205	25.5078	24.6685	24.8114
+	1.10155	-1.48389	Q96G28	Q96G28	Cilia- and flagella-associated protein 36	CFAP36			4	4	4	24.9	24.9	24.9	39.446	0	17.374	3196900000	22	1.10155	0.167354	-1.48389	-2.05324	27.0036	27.154	26.9774	26.9547	26.9886	27.5853	23.4724	26.8703	26.5373
+	2.18483	-1.4798	Q9P227	Q9P227	Rho GTPase-activating protein 23	ARHGAP23	+	MT-ND5_Ctrl	6	5	5	6.8	6.1	6.1	162.19	0	8.547	1359900000	41	2.18483	0.0300245	-1.4798	-3.82099	26.9121	26.2108	26.1886	25.3675	25.8929	25.7131	23.8809	24.9202	24.9019
+	2.61081	-1.47684	Q96QC0	Q96QC0	Serine/threonine-protein phosphatase 1 regulatory subunit 10	PPP1R10	+	MT-ND5_Ctrl	5	5	5	7.6	7.6	7.6	99.057	0	22.442	1889500000	24	2.61081	0.016402	-1.47684	-4.61167	27.0359	27.7586	26.8505	26.6031	26.499	26.3937	25.2311	25.7285	25.1802
+	1.29679	-1.47167	P51178	P51178	1-phosphatidylinositol 4,5-bisphosphate phosphodiesterase delta-1	PLCD1			14	14	14	20.8	20.8	20.8	85.664	0	61.292	8930200000	52	1.29679	0.122281	-1.47167	-2.35799	27.9676	27.1169	28.4519	29.8394	29.2812	29.5372	27.2605	27.1376	27.284
+	2.24594	-1.4697	Q9P246	Q9P246	Stromal interaction molecule 2	STIM2	+	MT-ND5_Ctrl	4	3	3	7.4	5.2	5.2	83.97	0	7.2019	2005500000	20	2.24594	0.0271357	-1.4697	-3.92992	27.3163	27.4522	25.9713	26.5805	26.6966	27.3957	25.093	25.4359	25.7684
+	1.79611	-1.46863	Q63HK5	Q63HK5	Teashirt homolog 3	TSHZ3			7	7	7	10.1	10.1	10.1	118.56	0	45.536	1728900000	27	1.79611	0.0559432	-1.46863	-3.15715	27.1484	27.3705	26.5122	26.2314	26.4467	26.1086	24.1155	25.8857	25.5018
+	1.38796	-1.46558	Q9NY61	Q9NY61	Protein AATF	AATF			5	5	5	15	15	15	63.132	0	51.009	3222300000	27	1.38796	0.105736	-1.46558	-2.50104	27.3161	27.1595	26.6476	26.3642	26.9647	27.0559	25.7395	23.883	26.7347
+	2.94764	-1.46313	Q8WXX5	Q8WXX5	DnaJ homolog subfamily C member 9	DNAJC9	+	MT-ND5_Ctrl	10	10	10	45.4	45.4	45.4	29.909	0	80.92	22837000000	169	2.94764	0.0100141	-1.46313	-5.29609	30.4085	30.7371	30.4562	29.9904	29.9602	29.7923	28.5172	29.2814	28.4843
+	1.53438	-1.45963	P12277;P06732	P12277	Creatine kinase B-type	CKB			19	19	19	62.2	62.2	62.2	42.644	0	323.31	89067000000	475	1.53438	0.0842209	-1.45963	-2.7329	31.2905	31.3419	31.2419	33.0017	32.8287	32.9222	30.5784	30.6592	30.6969
+	3.1996	-1.45503	P25205	P25205	DNA replication licensing factor MCM3	MCM3	+	MT-ND5_Ctrl	23	23	23	39.9	39.9	39.9	90.98	0	280.82	20642000000	260	3.1996	0.00735585	-1.45503	-5.84853	29.7986	29.9249	29.9234	29.8896	29.9682	29.8693	28.162	29.1853	27.9745
+	1.44158	-1.45348	O95490	O95490	Latrophilin-2	LPHN2			10	10	10	10.2	10.2	10.2	163.35	0	39.331	2475600000	27	1.44158	0.0970631	-1.45348	-2.5856	26.0737	26.5285	27.1065	28.094	28.2867	27.4793	26.4711	25.4562	25.4966
+	2.00076	-1.44741	Q5F1R6	Q5F1R6	DnaJ homolog subfamily C member 21	DNAJC21	+	MT-ND5_Ctrl	7	7	7	16.8	16.8	16.8	62.027	0	22.109	1925800000	22	2.00076	0.0408005	-1.44741	-3.50079	27.3399	26.2075	26.2524	26.706	26.8026	26.0644	25.9201	24.3464	25.0776
+	1.57297	-1.44342	Q6ZN55	Q6ZN55	Zinc finger protein 574	ZNF574			4	4	4	6.9	6.9	6.9	98.899	0	15.624	1177100000	28	1.57297	0.0790381	-1.44342	-2.79458	25.0992	25.9166	24.4639	25.6685	26.431	26.0603	24.1825	23.3835	24.9235
+	4.49228	-1.44156	O95149	O95149	Snurportin-1	SNUPN	+	MT-ND5_Ctrl	2	2	2	6.7	6.7	6.7	41.142	0	10.031	2789900000	12	4.49228	0.00132373	-1.44156	-9.39692	27.2135	26.9536	26.8081	26.9321	27.0824	27.1503	25.5395	25.9281	25.2777
+	5.94511	-1.43963	P09497	P09497	Clathrin light chain B	CLTB	+	MT-ND5_Ctrl	4	4	4	14	14	14	25.19	0	73.926	44019000000	143	5.94511	0.000285806	-1.43963	-15.4778	31.1784	31.0928	30.9627	31.1327	31.0787	31.3034	29.5955	29.8796	29.5803
+	1.2245	-1.43637	Q96B45	Q96B45	UPF0693 protein C10orf32	C10orf32			3	3	3	45.3	45.3	45.3	11.695	0	24.106	3351600000	35	1.2245	0.137095	-1.43637	-2.24502	26.8692	26.8454	27.1282	27.6038	27.6265	27.1287	23.9727	26.2549	27.0643
+	2.89274	-1.43521	P35249	P35249	Replication factor C subunit 4	RFC4	+	MT-ND5_Ctrl	7	7	7	33.6	33.6	33.6	39.681	0	178.91	4946900000	44	2.89274	0.0107032	-1.43521	-5.18053	27.9236	28.194	27.8656	27.6818	27.7849	27.6883	26.6451	26.9483	25.6701
+	5.24313	-1.43188	Q9UBY9	Q9UBY9	Heat shock protein beta-7	HSPB7	+	MT-ND5_Ctrl	13	13	13	92.4	92.4	92.4	18.61	0	193.75	350410000000	1150	5.24313	0.00062226	-1.43188	-12.1927	34.1827	34.233	33.9613	34.3614	34.3178	34.2348	32.5327	32.8894	32.9278
+	1.00812	-1.43018	P62166	P62166	Neuronal calcium sensor 1	NCS1			7	7	7	31.1	31.1	31.1	21.878	0	25.118	3186200000	31	1.00812	0.195325	-1.43018	-1.9073	27.6741	26.8213	26.7823	27.6946	27.4828	27.4477	26.959	26.979	23.7228
+	2.3644	-1.42856	Q9H2U1	Q9H2U1	ATP-dependent RNA helicase DHX36	DHX36	+	MT-ND5_Ctrl	5	5	5	8.4	8.4	8.4	114.76	0	15.42	1892500000	25	2.3644	0.0230956	-1.42856	-4.14517	26.4338	26.2663	26.4465	26.0113	25.9332	26.0927	24.4034	25.7338	24.1689
+	2.432	-1.42615	Q15427	Q15427	Splicing factor 3B subunit 4	SF3B4	+	MT-ND5_Ctrl	3	3	3	10.6	10.6	10.6	44.385	0	32.262	8995500000	93	2.432	0.0210212	-1.42615	-4.27053	29.612	29.6052	29.0902	28.5263	28.6415	28.5201	27.5058	27.9402	27.2732
+	1.48565	-1.42562	Q9NWZ3	Q9NWZ3	Interleukin-1 receptor-associated kinase 4	IRAK4			8	8	8	24.6	24.6	24.6	51.529	0	50.502	3274200000	39	1.48565	0.0904057	-1.42562	-2.65539	27.1697	27.0465	27.0388	27.0548	27.1418	26.8135	26.3517	26.507	23.9969
+	3.04108	-1.4239	O14745	O14745	Na(+)/H(+) exchange regulatory cofactor NHE-RF1	SLC9A3R1	+	MT-ND5_Ctrl	14	14	14	46.1	46.1	46.1	38.868	0	88.296	22933000000	129	3.04108	0.00894217	-1.4239	-5.49666	29.7808	30.0716	30.1873	30.6963	30.7265	30.7603	28.9096	29.1676	28.7625
+	1.30697	-1.41363	Q9UDY8	Q9UDY8	Mucosa-associated lymphoid tissue lymphoma translocation protein 1	MALT1			6	6	6	12.4	12.4	12.4	92.271	0	20.062	4934000000	30	1.30697	0.120389	-1.41363	-2.37393	27.5048	27.3528	27.3504	27.4231	27.5245	27.5013	24.3148	27.3985	26.3743
	0.725899	-1.40488	P08579	P08579	U2 small nuclear ribonucleoprotein B	SNRPB2			8	6	6	42.2	37.8	37.8	25.486	0	32.725	3175200000	38	0.725899	0.314724	-1.40488	-1.45883	27.8246	28.0572	27.3129	26.5024	27.1651	26.8615	26.8891	27.5891	23.169
+	3.39859	-1.40422	Q8N392	Q8N392	Rho GTPase-activating protein 18	ARHGAP18	+	MT-ND5_Ctrl	23	23	23	35.9	35.9	35.9	74.976	0	206.3	44857000000	290	3.39859	0.00568764	-1.40422	-6.31232	31.5037	31.2917	31.4378	30.7929	30.823	30.8207	29.6176	29.9959	29.5087
+	2.07016	-1.40204	P35251	P35251	Replication factor C subunit 1	RFC1	+	MT-ND5_Ctrl	15	15	15	17.8	17.8	17.8	128.25	0	66.09	3241200000	57	2.07016	0.0363992	-1.40204	-3.62018	27.7429	27.7848	27.4132	26.906	26.9545	26.9192	25.0994	26.6725	25.8823
+	2.53834	-1.39789	O95571	O95571	Persulfide dioxygenase ETHE1, mitochondrial	ETHE1	+	MT-ND5_Ctrl	9	9	9	52.4	52.4	52.4	27.873	0	85.549	32500000000	153	2.53834	0.0181167	-1.39789	-4.47168	30.4548	30.2941	30.2757	31.4057	31.3005	31.1046	29.3799	29.3624	29.4818
+	1.82663	-1.38021	P14635	P14635	G2/mitotic-specific cyclin-B1	CCNB1			3	3	3	13.2	13.2	13.2	48.337	0	27.334	3188300000	39	1.82663	0.0532089	-1.38021	-3.20766	27.5397	27.0861	27.7461	26.5672	26.6238	26.8575	25.4062	26.6367	25.0266
+	1.07054	-1.3794	Q53H96	Q53H96	Pyrroline-5-carboxylate reductase 3	PYCRL			4	4	4	14.2	14.2	14.2	28.663	0	29.875	5115600000	34	1.07054	0.176406	-1.3794	-2.00486	27.2888	27.6301	27.5424	27.6291	27.7572	27.6649	27.2757	27.2173	24.125
+	2.2305	-1.37902	P17096	P17096	High mobility group protein HMG-I/HMG-Y	HMGA1	+	MT-ND5_Ctrl	6	6	6	51.4	51.4	51.4	11.676	0	117.45	181620000000	440	2.2305	0.0277555	-1.37902	-3.90227	33.8024	33.6302	33.3814	32.5393	32.6565	32.5559	31.7332	31.9153	31.4973
+	2.36375	-1.37719	Q5PRF9	Q5PRF9	Protein Smaug homolog 2	SAMD4B	+	MT-ND5_Ctrl	2	2	2	6.1	6.1	6.1	75.483	0	17.763	2329000000	41	2.36375	0.0230997	-1.37719	-4.14397	27.0878	27.3185	26.1896	26.5744	26.5749	26.6346	24.9217	25.0972	26.0393
+	1.57488	-1.36897	Q86WJ1	Q86WJ1	Chromodomain-helicase-DNA-binding protein 1-like	CHD1L			3	3	3	5.4	5.4	5.4	101	0	5.9609	1697500000	11	1.57488	0.0789239	-1.36897	-2.79763	26.2014	25.9505	26.1778	25.9494	26.1911	26.008	23.5396	26.0771	24.5156
+	1.1723	-1.36831	Q02952	Q02952	A-kinase anchor protein 12	AKAP12			79	79	79	59.3	59.3	59.3	191.48	0	323.31	404340000000	1831	1.1723	0.148586	-1.36831	-2.16359	33.1455	33.2279	33.3482	35.1827	35.1388	35.1839	32.8318	32.8699	32.8069
+	2.9856	-1.36746	P21589	P21589	5-nucleotidase	NT5E	+	MT-ND5_Ctrl	24	24	24	51	51	51	63.367	0	312.06	288330000000	766	2.9856	0.00959876	-1.36746	-5.37699	33.7413	33.5796	33.934	34.6555	34.2655	34.3176	32.8033	32.464	32.8771
+	1.81855	-1.3557	O00470;A6NDR6;Q99687;O14770;A8K0S8	O00470;A6NDR6;Q99687;O14770	Homeobox protein Meis1;Putative homeobox protein Meis3-like 1;Homeobox protein Meis3;Homeobox protein Meis2	MEIS1;MEIS3P1;MEIS3;MEIS2			3	3	3	12.6	12.6	12.6	43.016	0	12.483	2309300000	24	1.81855	0.0538741	-1.3557	-3.19426	26.4718	26.795	26.5538	26.9158	27.0196	27.5108	25.9831	26.1588	24.4244
+	1.44174	-1.35483	P07093	P07093	Glia-derived nexin	SERPINE2			15	15	15	45	45	45	44.002	0	176	86407000000	475	1.44174	0.0970929	-1.35483	-2.58585	31.1122	31.1334	31.0496	32.7057	32.6628	32.6392	30.362	30.3956	30.8293
+	3.72244	-1.34994	Q9NTJ3	Q9NTJ3	Structural maintenance of chromosomes protein 4	SMC4	+	MT-ND5_Ctrl	31	31	31	28.3	28.3	28.3	147.18	0	323.31	32093000000	299	3.72244	0.00360189	-1.34994	-7.12489	30.6696	30.6895	30.6321	30.1771	30.4266	30.4177	28.8333	29.5869	29.0364
+	4.08836	-1.34001	O95347	O95347	Structural maintenance of chromosomes protein 2	SMC2	+	MT-ND5_Ctrl	29	29	29	26.1	26.1	26.1	135.65	0	229.19	35737000000	265	4.08836	0.00212134	-1.34001	-8.13981	30.9456	30.891	30.7165	30.5236	30.7181	30.7365	29.1909	29.8375	29.2172
+	1.27696	-1.33907	P55347;Q96KN3	P55347;Q96KN3	Homeobox protein PKNOX1;Homeobox protein PKNOX2	PKNOX1;PKNOX2			2	2	2	6	6	6	47.606	0.00019964	4.5138	1407300000	11	1.27696	0.126027	-1.33907	-2.32696	26.1615	26.2369	26.2783	26.0758	25.9278	26.1265	23.0531	25.6174	25.7156
+	4.18317	-1.33869	P12004	P12004	Proliferating cell nuclear antigen	PCNA	+	MT-ND5_Ctrl	11	11	11	49.8	49.8	49.8	28.768	0	142.84	129840000000	433	4.18317	0.00188804	-1.33869	-8.42124	32.7537	32.7075	32.6686	32.4902	32.6654	32.6823	31.0907	31.7796	31.0973
+	3.64744	-1.33773	Q6PIU2	Q6PIU2	Neutral cholesterol ester hydrolase 1	NCEH1	+	MT-ND5_Ctrl	8	8	8	30.1	30.1	30.1	45.807	0	86.002	20998000000	131	3.64744	0.0039804	-1.33773	-6.92996	30.4042	29.7225	29.7591	30.2429	30.1038	30.2854	28.5134	28.7359	28.9964
+	2.23219	-1.33732	Q03426	Q03426	Mevalonate kinase	MVK	+	MT-ND5_Ctrl	3	3	3	13.4	13.4	13.4	42.45	0	38.334	2360800000	19	2.23219	0.0277777	-1.33732	-3.90529	26.8548	26.9396	27.0804	26.8073	26.9903	26.7945	24.9942	25.1307	26.5966
+	4.87153	-1.33618	Q96C19	Q96C19	EF-hand domain-containing protein D2	EFHD2	+	MT-ND5_Ctrl	17	17	16	71.7	71.7	67.1	26.697	0	192.57	102730000000	457	4.87153	0.000796655	-1.33618	-10.7274	32.3198	32.3282	32.3488	32.6034	32.7962	32.5899	31.0502	31.2774	31.157
+	1.33225	-1.33539	P27986	P27986	Phosphatidylinositol 3-kinase regulatory subunit alpha	PIK3R1			4	4	4	8.1	8.1	8.1	83.597	0	52.06	2439200000	42	1.33225	0.115258	-1.33539	-2.41353	26.7443	26.9866	26.6071	26.5693	27.383	26.8427	25.8668	26.6984	23.9951
+	2.22617	-1.33484	Q9BPX6	Q9BPX6	Calcium uptake protein 1, mitochondrial	MICU1	+	MT-ND5_Ctrl	5	5	5	15.5	15.5	15.5	54.351	0	33.377	3681500000	68	2.22617	0.027935	-1.33484	-3.89454	26.8102	27.1691	26.9392	27.6508	27.414	27.4412	26.2904	26.3792	25.0381
+	2.27203	-1.33321	Q8NBJ4	Q8NBJ4	Golgi membrane protein 1	GOLM1	+	MT-ND5_Ctrl	6	6	6	16.7	16.7	16.7	45.333	0	33.399	2216700000	26	2.27203	0.0263024	-1.33321	-3.97685	26.9839	27.3427	26.5855	26.0463	26.2177	26.1477	24.8408	25.4917	25.3297
+	1.76093	-1.33107	Q96LB3	Q96LB3	Intraflagellar transport protein 74 homolog	IFT74			7	7	7	17	17	17	69.239	0	23.457	1522900000	19	1.76093	0.0586761	-1.33107	-3.09924	25.9158	26.3144	26.5445	26.2694	26.4402	26.0871	24.6548	26.1185	24.0193
+	2.13626	-1.3236	Q15170	Q15170	Transcription elongation factor A protein-like 1	TCEAL1	+	MT-ND5_Ctrl	3	3	3	27.4	27.4	27.4	18.354	0	13.425	1054200000	16	2.13626	0.0325025	-1.3236	-3.73537	25.6524	26.6668	26.0634	26.0881	25.0069	25.9759	24.8897	24.6618	24.2045
+	4.05005	-1.32134	P29373	P29373	Cellular retinoic acid-binding protein 2	CRABP2	+	MT-ND5_Ctrl	10	10	9	53.6	53.6	44.2	15.693	0	176.41	193660000000	413	4.05005	0.00224457	-1.32134	-8.02833	33.8316	33.4505	33.6016	33.2166	33.2635	33.1372	31.9723	32.0963	32.2178
+	2.36014	-1.30648	Q8N806	Q8N806	Putative E3 ubiquitin-protein ligase UBR7	UBR7	+	MT-ND5_Ctrl	4	4	4	9.4	9.4	9.4	47.998	0	13.139	2965000000	28	2.36014	0.0231396	-1.30648	-4.13732	27.4426	27.1583	27.7715	27.2709	27.1804	26.7493	26.5055	25.2506	26.1108
+	1.60248	-1.30326	Q6STE5	Q6STE5	SWI/SNF-related matrix-associated actin-dependent regulator of chromatin subfamily D member 3	SMARCD3			6	6	3	16.4	16.4	9.3	55.015	0	9.7349	1679100000	13	1.60248	0.0753959	-1.30326	-2.84191	26.3509	26.3521	26.0033	25.9038	26.5277	26.2936	26.0081	25.0839	23.714
+	2.54345	-1.30042	O15327	O15327	Type II inositol 3,4-bisphosphate 4-phosphatase	INPP4B	+	MT-ND5_Ctrl	6	6	6	8.7	8.7	8.7	104.74	0	23.158	799480000	14	2.54345	0.018045	-1.30042	-4.48147	25.8113	25.6345	25.873	26.6796	25.9105	25.9162	24.1897	24.615	25.2066
+	4.45786	-1.29838	Q06330	Q06330	Recombining binding protein suppressor of hairless	RBPJ	+	MT-ND5_Ctrl	4	4	4	13.4	13.4	13.4	55.637	0	24.399	2402400000	27	4.45786	0.00135025	-1.29838	-9.28367	26.9015	26.6808	26.5852	26.8896	27.0071	26.997	25.8012	25.5322	25.3021
+	1.47542	-1.29693	P16435	P16435	NADPH--cytochrome P450 reductase	POR			4	4	4	8.1	8.1	8.1	76.689	0	10.423	4113600000	14	1.47542	0.0918663	-1.29693	-2.63917	27.8603	28.1432	27.7226	27.4721	28.0044	27.4692	26.9366	25.0952	27.4134
	0.723423	-1.29629	Q6P3W7	Q6P3W7	SCY1-like protein 2	SCYL2			9	9	9	15.7	15.7	15.7	103.71	0	32.651	3572300000	46	0.723423	0.315998	-1.29629	-1.45481	26.5536	27.6542	27.252	27.0987	27.2011	26.8373	27.0355	23.1709	27.2031
+	1.48489	-1.29322	Q86X27	Q86X27	Ras-specific guanine nucleotide-releasing factor RalGPS2	RALGPS2			12	12	12	26.9	26.9	26.9	65.166	0	56.359	8675800000	59	1.48489	0.0905023	-1.29322	-2.65418	27.8402	27.7883	28.1833	29.4236	29.3367	29.2579	27.7482	27.2556	27.0316
+	1.52885	-1.29292	P37275	P37275	Zinc finger E-box-binding homeobox 1	ZEB1			8	8	8	14.4	14.4	14.4	124.07	0	62.375	2173900000	39	1.52885	0.0848746	-1.29292	-2.72409	26.1733	26.6432	26.0311	26.9441	27.1921	26.9312	25.956	24.1809	25.9419
+	2.47184	-1.29213	Q9UQR1	Q9UQR1	Zinc finger protein 148	ZNF148	+	MT-ND5_Ctrl	4	4	4	9.2	9.2	9.2	88.975	0	57.366	1441900000	18	2.47184	0.0197639	-1.29213	-4.34532	26.1958	25.9369	25.6429	25.9982	25.8197	25.5356	25.3415	24.3089	24.0378
	0.568842	-1.28895	Q05707	Q05707	Collagen alpha-1(XIV) chain	COL14A1			24	24	24	20.2	20.2	20.2	193.51	0	191.6	18300000000	181	0.568842	0.405059	-1.28895	-1.19808	27.4593	27.5562	28.4626	31.0684	30.7771	30.9482	28.685	27.2659	28.3182
+	2.81577	-1.27931	P51452	P51452	Dual specificity protein phosphatase 3	DUSP3	+	MT-ND5_Ctrl	8	8	8	54.6	54.6	54.6	20.478	0	119.28	21050000000	231	2.81577	0.0121485	-1.27931	-5.02122	30.6192	30.5642	30.1716	29.5922	30.0709	29.866	29.0408	28.9738	28.5896
+	1.97549	-1.27118	Q9H4L7	Q9H4L7	SWI/SNF-related matrix-associated actin-dependent regulator of chromatin subfamily A containing DEAD/H box 1	SMARCAD1	+	MT-ND5_Ctrl	6	6	6	10.9	10.9	10.9	117.4	0	24.196	1441200000	25	1.97549	0.0423012	-1.27118	-3.45769	26.2383	26.0557	25.9117	25.2432	26.0395	25.8471	25.0738	25.0934	23.687
+	2.9256	-1.26822	O00148	O00148	ATP-dependent RNA helicase DDX39A	DDX39A	+	MT-ND5_Ctrl	16	5	5	42.2	17.1	17.1	49.129	0	64.883	11590000000	57	2.9256	0.010286	-1.26822	-5.24951	28.9784	29.1956	28.5884	28.8104	28.9666	28.7695	27.4293	28.2326	27.1878
	0.981245	-1.26758	Q8N2K0	Q8N2K0	Monoacylglycerol lipase ABHD12	ABHD12			4	4	4	17.3	17.3	17.3	45.096	0	14.776	2699000000	11	0.981245	0.204861	-1.26758	-1.86519	27.0487	26.7903	27.1658	26.971	26.7457	26.5916	23.58	26.5705	26.7033
+	2.36108	-1.26582	Q9H0N5	Q9H0N5	Pterin-4-alpha-carbinolamine dehydratase 2	PCBD2	+	MT-ND5_Ctrl	3	3	3	33.8	33.8	33.8	14.365	0	10.553	933310000	11	2.36108	0.0231198	-1.26582	-4.13905	26.1231	26.2079	25.2386	25.9278	25.9673	25.5335	24.3229	25.2018	24.1769
+	2.6364	-1.25686	Q8TE77	Q8TE77	Protein phosphatase Slingshot homolog 3	SSH3	+	MT-ND5_Ctrl	4	4	4	10.5	10.5	10.5	72.995	0	20.426	8880200000	78	2.6364	0.0158588	-1.25686	-4.66168	28.342	28.2774	28.5646	29.0605	29.1174	29.328	27.5428	27.6451	27.3864
+	2.75823	-1.24581	Q9UQN3;Q92828	Q9UQN3	Charged multivesicular body protein 2b	CHMP2B	+	MT-ND5_Ctrl	6	6	6	25.4	25.4	25.4	23.906	0	69.898	6067200000	47	2.75823	0.0132429	-1.24581	-4.90412	28.36	28.5275	28.0623	27.4779	28.231	27.772	27.0703	26.8698	26.5377
+	1.30075	-1.24317	Q9BZD4	Q9BZD4	Kinetochore protein Nuf2	NUF2			3	3	3	9.9	9.9	9.9	54.303	0	91.904	1408800000	27	1.30075	0.121536	-1.24317	-2.36419	26.2144	26.4672	25.9797	26.4571	26.2441	26.25	25.8718	23.4547	25.7501
+	1.76026	-1.24286	Q13610	Q13610	Periodic tryptophan protein 1 homolog	PWP1			5	5	5	15.8	15.8	15.8	55.827	0	32.445	3702800000	55	1.76026	0.0587177	-1.24286	-3.09814	28.0134	28.0656	27.6629	27.3324	27.6468	27.2531	25.3644	27.0491	26.8451
+	2.99318	-1.24188	Q8IWZ8	Q8IWZ8	SURP and G-patch domain-containing protein 1	SUGP1	+	MT-ND5_Ctrl	11	11	11	27.9	27.9	27.9	72.47	0	79.415	5626500000	71	2.99318	0.00952041	-1.24188	-5.39324	28.5322	28.3583	28.3504	27.8848	27.9234	27.912	26.4943	26.9495	27.3111
+	1.98176	-1.24017	O14967	O14967	Calmegin	CLGN	+	MT-ND5_Ctrl	6	6	6	18.5	18.5	18.5	70.038	0	49.133	4384200000	41	1.98176	0.0419448	-1.24017	-3.46836	28.1085	28.3128	27.9508	26.9574	27.1852	27.1388	26.1466	26.3594	26.6002
+	2.23413	-1.2386	O94964	O94964	Protein SOGA1;N-terminal form;C-terminal 80 kDa form	SOGA1	+	MT-ND5_Ctrl	13	12	12	12.8	12.2	12.2	159.76	0	25.9	2089700000	37	2.23413	0.0276864	-1.2386	-3.90877	26.6338	26.7107	26.4796	26.4085	26.5323	26.6113	24.4608	25.4189	26.0926
+	3.73812	-1.23445	Q6ULP2	Q6ULP2	Aftiphilin	AFTPH	+	MT-ND5_Ctrl	6	6	6	10	10	10	102.11	0	39.426	2497700000	32	3.73812	0.00352401	-1.23445	-7.16619	27.4618	27.112	27.1445	26.8221	26.9389	27.0494	25.7126	26.1959	25.6525
+	1.35303	-1.23326	Q16363	Q16363	Laminin subunit alpha-4	LAMA4			10	10	10	7.4	7.4	7.4	202.52	0	46.315	3871400000	73	1.35303	0.111446	-1.23326	-2.44615	26.7733	26.108	27.508	28.0333	27.9445	27.8639	26.3866	25.5224	26.5067
+	1.36122	-1.2305	Q13822	Q13822	Ectonucleotide pyrophosphatase/phosphodiesterase family member 2	ENPP2			11	11	11	19.9	19.9	19.9	98.993	0	37.52	5219700000	72	1.36122	0.109984	-1.2305	-2.45899	26.9311	27.2477	27.9202	28.7137	28.92	28.1514	26.2249	26.9938	27.0318
+	3.04524	-1.22804	Q15003	Q15003	Condensin complex subunit 2	NCAPH	+	MT-ND5_Ctrl	17	17	17	30.5	30.5	30.5	82.562	0	179.16	17271000000	132	3.04524	0.00887851	-1.22804	-5.50571	29.7822	30.0467	29.7428	29.48	29.7459	29.6861	28.1729	29.111	28.2737
	0.983099	-1.22672	O75691	O75691	Small subunit processome component 20 homolog	UTP20			8	8	8	3.4	3.4	3.4	318.38	0	14.306	3445300000	22	0.983099	0.204287	-1.22672	-1.86809	27.6053	27.9545	27.3172	26.9361	27.0231	26.8704	25.9243	27.7207	24.5282
+	3.24014	-1.22211	O75475	O75475	PC4 and SFRS1-interacting protein	PSIP1	+	MT-ND5_Ctrl	13	13	13	28.3	28.3	28.3	60.103	0	134.01	30011000000	259	3.24014	0.00708948	-1.22211	-5.94098	30.4609	30.6428	30.484	30.8785	30.9417	30.9487	29.4533	29.9376	29.121
+	2.13372	-1.21917	Q99986	Q99986	Serine/threonine-protein kinase VRK1	VRK1	+	MT-ND5_Ctrl	5	5	5	25	25	25	45.476	0	35.932	2635600000	38	2.13372	0.032621	-1.21917	-3.73092	27.2956	27.5548	27.3649	26.6092	26.9042	26.7282	25.257	26.4929	25.821
+	1.08292	-1.21759	Q9UNN5	Q9UNN5	FAS-associated factor 1	FAF1			2	2	2	4	4	4	73.953	0	28.937	3258200000	40	1.08292	0.172607	-1.21759	-2.02417	27.4865	27.31	26.8519	26.2154	27.1987	27.4036	26.4709	26.8527	24.2567
+	6.48155	-1.21483	Q52LW3	Q52LW3	Rho GTPase-activating protein 29	ARHGAP29	+	MT-ND5_Ctrl	16	16	16	19.9	19.9	19.9	142.06	0	73.811	8149900000	122	6.48155	0.000221615	-1.21483	-18.5358	28.2831	28.5164	28.5883	28.5273	28.4044	28.4817	27.2235	27.2751	27.2575
+	3.03206	-1.21436	P39748	P39748	Flap endonuclease 1	FEN1	+	MT-ND5_Ctrl	11	11	11	38.7	38.7	38.7	42.592	0	188.79	56854000000	254	3.03206	0.00904154	-1.21436	-5.47709	31.5581	31.6543	31.6458	31.4654	31.5566	31.4183	30.1871	30.962	29.857
+	4.95537	-1.21182	Q9H0W9	Q9H0W9	Ester hydrolase C11orf54	C11orf54	+	MT-ND5_Ctrl	5	5	5	23.2	23.2	23.2	35.117	0	106.07	4512000000	56	4.95537	0.000770021	-1.21182	-11.0433	27.9607	27.898	27.8035	28.1574	27.8443	28.2415	26.8397	26.6867	26.7908
+	2.00719	-1.21108	Q5T5P2	Q5T5P2	Sickle tail protein homolog	KIAA1217	+	MT-ND5_Ctrl	21	21	21	17.1	17.1	17.1	214.11	0	92.192	7583200000	121	2.00719	0.0403238	-1.21108	-3.51178	27.9912	27.8176	27.7159	28.5317	28.8415	28.7521	26.8423	27.6075	26.7419
+	2.15797	-1.21094	P35610	P35610	Sterol O-acyltransferase 1	SOAT1	+	MT-ND5_Ctrl	4	4	4	11.8	11.8	11.8	64.734	0	86.305	10846000000	103	2.15797	0.0313675	-1.21094	-3.77354	29.7684	29.7784	29.5155	28.9595	28.8881	28.9085	27.5186	28.2931	28.4647
+	4.31705	-1.21058	P61006	P61006	Ras-related protein Rab-8A	RAB8A	+	MT-ND5_Ctrl	5	4	4	32.4	27.1	27.1	23.668	0	39.735	13989000000	131	4.31705	0.00165986	-1.21058	-8.8326	29.5806	29.633	29.3524	29.4912	29.0787	29.6263	28.1025	28.3371	28.3098
+	2.73981	-1.20354	P35625	P35625	Metalloproteinase inhibitor 3	TIMP3	+	MT-ND5_Ctrl	10	10	10	47.4	47.4	47.4	24.145	0	41.618	38037000000	104	2.73981	0.013536	-1.20354	-4.86701	31.2345	31.1283	31.1883	30.5047	30.4675	30.4252	29.8431	29.5243	29.4963
+	1.36374	-1.19614	Q9BVC5	Q9BVC5	Ashwin	C2orf49			6	6	6	40.1	40.1	40.1	25.858	0	21.411	2094100000	19	1.36374	0.109552	-1.19614	-2.46296	26.5419	26.6532	26.6089	26.3741	26.4123	26.3673	26.0019	26.0575	23.8311
+	2.37194	-1.19221	O60783	O60783	28S ribosomal protein S14, mitochondrial	MRPS14	+	MT-ND5_Ctrl	2	2	2	20.3	20.3	20.3	15.139	0	19.889	5636500000	51	2.37194	0.0228499	-1.19221	-4.15905	28.3071	28.6249	27.8455	28.0635	27.9185	27.558	26.332	26.996	27.254
+	1.3565	-1.19218	Q96PD2	Q96PD2	Discoidin, CUB and LCCL domain-containing protein 2	DCBLD2			3	3	3	9.7	9.7	9.7	85.034	0	29.999	1881800000	26	1.3565	0.110767	-1.19218	-2.45159	25.9861	25.4798	26.3292	27.1383	26.8618	26.7766	24.3518	25.3483	26.0092
+	2.99716	-1.19076	P09669	P09669	Cytochrome c oxidase subunit 6C	COX6C	+	MT-ND5_Ctrl	4	4	4	40	40	40	8.7813	0	15.772	7997800000	52	2.99716	0.00947764	-1.19076	-5.40178	28.8577	28.8651	28.0141	28.7511	28.9944	28.8254	27.3887	27.7101	27.4828
+	3.2065	-1.18927	P11234	P11234	Ras-related protein Ral-B	RALB	+	MT-ND5_Ctrl	7	3	3	37.9	15	15	23.408	0	59.951	7035600000	68	3.2065	0.00732452	-1.18927	-5.8642	28.6274	28.266	28.0948	28.6612	28.6781	28.3682	27.3201	27.6012	26.8588
+	4.62157	-1.18627	P09429;B2RPK0	P09429;B2RPK0	High mobility group protein B1;Putative high mobility group protein B1-like 1	HMGB1;HMGB1P1	+	MT-ND5_Ctrl	13	13	11	41.9	41.9	34	24.893	0	202.65	244980000000	610	4.62157	0.00110716	-1.18627	-9.83314	33.6372	34.0161	33.7951	34.0582	34.1325	34.0024	32.7029	32.6645	32.8945
+	1.06712	-1.18622	Q9P0J1	Q9P0J1	[Pyruvate dehydrogenase [acetyl-transferring]]-phosphatase 1, mitochondrial	PDP1			6	6	6	15.6	15.6	15.6	61.053	0	19.952	1476700000	20	1.06712	0.177256	-1.18622	-1.99951	25.8305	26.0583	25.6445	26.3954	26.2248	26.2308	23.1503	25.9102	25.573
+	1.1345	-1.1809	Q8NBK3	Q8NBK3	Sulfatase-modifying factor 1	SUMF1			4	4	4	13.9	13.9	13.9	40.556	0	18.748	2342700000	18	1.1345	0.158365	-1.1809	-2.10464	25.9455	25.8153	26.0381	26.7814	26.5926	27.2122	24.2101	24.8933	26.5464
+	1.88027	-1.18	P55001	P55001	Microfibrillar-associated protein 2	MFAP2	+	MT-ND5_Ctrl	2	2	2	12	12	12	20.825	0	5.5133	135590000	3	1.88027	0.0491144	-1.18	-3.29703	25.9499	25.5874	24.4843	25.1519	25.4851	24.5379	23.9901	23.8835	24.1847
+	2.39824	-1.17919	O60551	O60551	Glycylpeptide N-tetradecanoyltransferase 2	NMT2	+	MT-ND5_Ctrl	6	4	4	16.9	11.8	11.8	56.98	0	58.907	1776300000	29	2.39824	0.0219468	-1.17919	-4.20768	26.2005	26.9618	26.6327	26.2408	26.2759	26.5415	25.9179	25.1905	24.7806
+	3.01795	-1.1713	P78539	P78539	Sushi repeat-containing protein SRPX	SRPX	+	MT-ND5_Ctrl	6	6	6	16.6	16.6	16.6	51.571	0	49.258	1446700000	31	3.01795	0.00922881	-1.1713	-5.44655	26.4915	26.1588	25.886	26.0935	26.077	26.3428	25.4986	24.5955	24.9168
+	1.94789	-1.16631	O96028	O96028	Histone-lysine N-methyltransferase NSD2	WHSC1	+	MT-ND5_Ctrl	13	13	13	14.1	14.1	14.1	152.26	0	72.842	5021100000	84	1.94789	0.0441567	-1.16631	-3.41085	27.4679	27.4763	27.5026	27.9859	27.9654	27.5622	26.7121	27.1786	25.5906
+	2.35603	-1.16551	Q9H3Q1	Q9H3Q1	Cdc42 effector protein 4	CDC42EP4	+	MT-ND5_Ctrl	9	9	9	32.3	32.3	32.3	37.979	0	145.88	6280000000	90	2.35603	0.0233289	-1.16551	-4.12977	27.802	27.8473	28.2058	28.6415	28.6288	28.8238	26.8787	27.4406	27.1589
+	5.65201	-1.16371	P04040	P04040	Catalase	CAT	+	MT-ND5_Ctrl	20	20	20	36.8	36.8	36.8	59.755	0	238	86243000000	369	5.65201	0.000390454	-1.16371	-14.0164	32.0921	32.2357	32.262	32.1552	32.2592	32.0657	30.8209	31.1484	31.0745
+	1.52047	-1.16243	O14929	O14929	Histone acetyltransferase type B catalytic subunit	HAT1			5	5	5	11.7	11.7	11.7	49.512	0	49.564	2970200000	49	1.52047	0.0860391	-1.16243	-2.71073	27.1795	27.3099	27.1656	26.9473	26.7974	26.9299	26.7685	26.2409	24.668
+	1.34337	-1.16185	P32780	P32780	General transcription factor IIH subunit 1	GTF2H1			4	4	4	11.7	11.7	11.7	62.031	0	28.707	1328100000	21	1.34337	0.113179	-1.16185	-2.43097	26.0797	25.974	25.9029	26.1928	25.744	25.9115	23.3866	25.6839	25.3464
+	5.76933	-1.16139	Q8IV38	Q8IV38	Ankyrin repeat and MYND domain-containing protein 2	ANKMY2	+	MT-ND5_Ctrl	8	8	8	32.9	32.9	32.9	49.298	0	41.827	4168000000	51	5.76933	0.000360759	-1.16139	-14.585	27.5257	27.5075	27.5269	27.4853	27.6234	27.4866	26.1399	26.4705	26.4831
+	5.13213	-1.16015	Q16778;P33778;P23527;P06899;Q8N257;Q6DRA6;Q6DN03	Q16778;P33778;P23527;P06899	Histone H2B type 2-E;Histone H2B type 1-B;Histone H2B type 1-O;Histone H2B type 1-J	HIST2H2BE;HIST1H2BB;HIST1H2BO;HIST1H2BJ	+	MT-ND5_Ctrl	13	3	3	59.5	10.3	10.3	13.92	0	15.304	153460000000	305	5.13213	0.000725093	-1.16015	-11.737	33.005	32.7184	32.8737	33.0507	32.8824	32.7853	31.5307	31.8272	31.8194
+	1.15552	-1.15606	Q12986	Q12986	Transcriptional repressor NF-X1	NFX1			5	5	5	7.2	7.2	7.2	124.39	0	16.226	2867500000	25	1.15552	0.152847	-1.15606	-2.13742	26.8421	26.72	26.8385	26.6834	26.9421	26.5645	26.2585	26.5826	23.986
+	2.49597	-1.15404	Q9NRG0	Q9NRG0	Chromatin accessibility complex protein 1	CHRAC1	+	MT-ND5_Ctrl	2	2	2	19.8	19.8	19.8	14.71	0	7.5947	1811600000	39	2.49597	0.019227	-1.15404	-4.39093	27.1353	26.4993	26.7012	26.0159	26.5669	26.5214	25.4721	25.7877	24.998
+	1.824	-1.15373	P61916	P61916	Epididymal secretory protein E1	NPC2			4	4	4	40.4	40.4	40.4	16.57	0	33.29	17890000000	86	1.824	0.0534842	-1.15373	-3.2033	30.7967	30.4714	30.2852	29.3529	29.6331	29.5448	28.6227	28.8491	29.109
+	2.43095	-1.1525	Q9UPT8	Q9UPT8	Zinc finger CCCH domain-containing protein 4	ZC3H4	+	MT-ND5_Ctrl	10	10	10	15.4	15.4	15.4	140.26	0	61.106	7834800000	126	2.43095	0.0209538	-1.1525	-4.26857	28.6777	29.0921	28.5763	27.9315	28.2771	28.3252	27.0326	27.6998	27.2502
+	1.44253	-1.14913	O75167	O75167	Phosphatase and actin regulator 2	PHACTR2			7	7	7	17.5	17.5	17.5	69.699	0	30.873	965070000	15	1.44253	0.0971739	-1.14913	-2.58711	26.3134	26.2419	24.769	25.5246	25.1242	24.9351	24.8025	24.4404	23.7637
+	1.69793	-1.14896	Q86XK2	Q86XK2	F-box only protein 11	FBXO11			2	2	2	4.2	4.2	4.2	103.58	0.0001992	4.4479	8612500000	14	1.69793	0.0647899	-1.14896	-2.99626	27.5898	28.6337	28.8686	28.2321	28.7704	27.452	27.346	27.2147	26.7656
+	3.29029	-1.1469	Q9NSC5	Q9NSC5	Homer protein homolog 3	HOMER3	+	MT-ND5_Ctrl	14	14	14	51.5	51.5	51.5	39.836	0	254.73	13396000000	155	3.29029	0.00649519	-1.1469	-6.05674	29.6536	29.7619	29.252	29.0683	29.3874	28.9713	28.2578	28.1443	28.2045
+	1.53022	-1.14671	Q9H4I2	Q9H4I2	Zinc fingers and homeoboxes protein 3	ZHX3			6	6	6	10.3	10.3	10.3	104.66	0	20.17	2011400000	16	1.53022	0.084849	-1.14671	-2.72627	26.4857	26.7275	26.2168	26.8463	26.6041	26.2719	24.1831	25.872	26.0809
+	1.42502	-1.14125	P11441	P11441	Ubiquitin-like protein 4A	UBL4A			3	3	3	21	21	21	17.776	0	14.502	3354700000	34	1.42502	0.0997722	-1.14125	-2.55945	27.7261	27.1121	27.186	27.0406	27.4356	26.9425	25.9789	25.0778	27.241
+	4.88862	-1.13572	Q9H6S3	Q9H6S3	Epidermal growth factor receptor kinase substrate 8-like protein 2	EPS8L2	+	MT-ND5_Ctrl	14	14	14	30.3	30.3	30.3	80.62	0	102.25	17470000000	130	4.88862	0.00080126	-1.13572	-10.7911	29.6763	29.8315	29.6724	29.9225	30.0152	29.827	28.8798	28.66	28.5256
+	1.04116	-1.13535	O60315	O60315	Zinc finger E-box-binding homeobox 2	ZEB2			4	4	4	4	4	4	136.45	0	10.974	1349500000	23	1.04116	0.185694	-1.13535	-1.95897	26.0769	26.1967	26.1817	26.0073	26.1363	26.1282	25.9872	25.7449	23.2254
	0.679542	-1.13378	P02458	P02458	Collagen alpha-1(II) chain;Collagen alpha-1(II) chain;Chondrocalcin	COL2A1			5	3	3	4	2.2	2.2	141.78	0	23.609	5514600000	57	0.679542	0.338912	-1.13378	-1.38307	29.2294	29.0317	28.2566	26.1589	26.3235	26.8618	26.3694	26.6168	26.5434
+	3.56654	-1.13298	P49747	P49747	Cartilage oligomeric matrix protein	COMP	+	MT-ND5_Ctrl	4	4	4	9.8	9.8	9.8	82.86	0	42.163	1174100000	22	3.56654	0.00444457	-1.13298	-6.72435	26.485	26.0223	26.0039	26.0716	26.4624	26.5078	24.8895	25.2049	25.2832
+	1.68453	-1.13142	Q5VTL8	Q5VTL8	Pre-mRNA-splicing factor 38B	PRPF38B			4	4	4	14.5	14.5	14.5	64.467	0	97.205	3276700000	59	1.68453	0.0661841	-1.13142	-2.97447	27.5819	27.5296	27.224	26.6953	27.1247	27.4814	26.8717	25.2006	26.3518
+	1.70615	-1.12853	Q9NV35	Q9NV35	Probable 8-oxo-dGTP diphosphatase NUDT15	NUDT15			2	2	2	17.7	17.7	17.7	18.609	0	15.724	2167800000	28	1.70615	0.0638827	-1.12853	-3.00964	26.9001	26.9774	26.479	26.255	26.1238	26.1683	24.5043	25.4782	26.0837
+	3.60767	-1.12673	Q13813	Q13813	Spectrin alpha chain, non-erythrocytic 1	SPTAN1	+	MT-ND5_Ctrl	160	160	160	68.7	68.7	68.7	284.54	0	323.31	1201200000000	4676	3.60767	0.00416133	-1.12673	-6.8283	35.6253	35.7664	35.7142	36.2246	36.2068	36.1347	34.7342	34.8762	34.8454
	0.499998	-1.12494	P24592	P24592	Insulin-like growth factor-binding protein 6	IGFBP6			6	6	6	42.5	42.5	42.5	25.322	0	46.716	3329300000	32	0.499998	0.452236	-1.12494	-1.07931	23.7955	25.4647	26.6267	28.3352	27.7575	27.7954	25.1253	25.8723	25.5151
+	4.96267	-1.12403	O14879	O14879	Interferon-induced protein with tetratricopeptide repeats 3	IFIT3	+	MT-ND5_Ctrl	5	5	5	12.7	12.7	12.7	55.984	0	54.098	1975500000	38	4.96267	0.000784231	-1.12403	-11.0712	26.7652	26.9171	26.9154	26.7052	26.659	26.9759	25.6674	25.5445	25.8849
+	2.04986	-1.12393	P00167	P00167	Cytochrome b5	CYB5A	+	MT-ND5_Ctrl	5	5	5	45.5	45.5	45.5	15.33	0	100.84	15129000000	81	2.04986	0.0376219	-1.12393	-3.58509	28.5957	29.0453	29.3071	29.7346	29.7125	29.9593	28.3811	28.0487	28.3756
+	2.29365	-1.12167	O75616	O75616	GTPase Era, mitochondrial	ERAL1	+	MT-ND5_Ctrl	4	4	4	13	13	13	48.349	0	18.333	1905300000	21	2.29365	0.0257155	-1.12167	-4.01596	27.3076	26.988	26.7814	26.5337	27.0735	26.024	25.7471	25.4766	25.7655
+	3.63882	-1.12073	P48960;Q9UHX3	P48960	CD97 antigen;CD97 antigen subunit alpha;CD97 antigen subunit beta	CD97	+	MT-ND5_Ctrl	13	13	13	24.3	24.3	24.3	91.868	0	142.96	17504000000	204	3.63882	0.00400753	-1.12073	-6.90781	29.7513	29.9098	29.5373	30.1765	30.1795	30.1518	28.8005	28.9196	28.7709
	0.369963	-1.11716	Q71DI3	Q71DI3	Histone H3.2	HIST2H3A			8	2	2	57.4	26.5	26.5	15.388	0	113.71	28506000000	45	0.369963	0.558565	-1.11716	-0.843909	28.6253	30.2792	27.9922	31.6136	29.7407	30.3752	25.3844	30.3337	30.2434
+	1.92375	-1.11409	Q8TBF4	Q8TBF4	Zinc finger CCHC-type and RNA-binding motif-containing protein 1	ZCRB1	+	MT-ND5_Ctrl	2	2	2	16.1	16.1	16.1	24.591	0	25.936	1831500000	22	1.92375	0.0459221	-1.11409	-3.37007	26.699	26.5904	26.0951	25.9556	26.1984	26.5813	24.5139	25.9654	25.2383
+	3.20841	-1.11362	Q9NWY4;A8MVJ9	Q9NWY4	UPF0609 protein C4orf27	C4orf27	+	MT-ND5_Ctrl	9	9	9	37	37	37	39.436	0	56.334	12628000000	117	3.20841	0.00733527	-1.11362	-5.86854	29.1549	29.2506	29.4201	28.871	28.6988	28.9654	27.6688	28.2237	27.947
+	1.40424	-1.09933	Q68CZ1	Q68CZ1	Protein fantom	RPGRIP1L			3	3	3	3.7	3.7	3.7	151.2	0.00207	1.9883	1657500000	11	1.40424	0.103368	-1.09933	-2.52668	26.6464	27.3077	26.8473	25.4472	25.9693	26.3976	25.5412	25.6909	24.7777
+	2.94745	-1.09893	Q9BX68	Q9BX68	Histidine triad nucleotide-binding protein 2, mitochondrial	HINT2	+	MT-ND5_Ctrl	5	5	5	51.5	51.5	51.5	17.162	0	69.985	13415000000	107	2.94745	0.00999643	-1.09893	-5.2957	29.2798	28.852	29.1454	29.5349	29.343	29.5087	28.1683	28.5577	27.8091
+	2.81134	-1.09463	Q7Z6B7	Q7Z6B7	SLIT-ROBO Rho GTPase-activating protein 1	SRGAP1	+	MT-ND5_Ctrl	11	11	9	13.5	13.5	11.9	124.26	0	85.173	17781000000	178	2.81134	0.012249	-1.09463	-5.01213	30.0686	30.0189	30.0241	29.35	29.4345	29.3652	28.5249	28.5962	28.7256
+	2.24205	-1.09442	Q09028	Q09028	Histone-binding protein RBBP4	RBBP4	+	MT-ND5_Ctrl	14	9	9	51.3	42.6	42.6	47.655	0	228.53	18723000000	121	2.24205	0.0273149	-1.09442	-3.92295	30.2757	30.1878	29.9184	29.5627	29.683	29.7662	28.4955	29.4802	28.4379
+	3.70823	-1.09028	O14672	O14672	Disintegrin and metalloproteinase domain-containing protein 10	ADAM10	+	MT-ND5_Ctrl	14	14	14	29.9	29.9	29.9	84.141	0	154.86	16898000000	167	3.70823	0.00363589	-1.09028	-7.08764	29.5805	29.6631	29.488	29.9005	29.8797	29.8502	28.4982	28.431	28.981
+	3.36973	-1.08879	Q9HCD5	Q9HCD5	Nuclear receptor coactivator 5	NCOA5	+	MT-ND5_Ctrl	7	7	7	17.4	17.4	17.4	65.536	0	34.209	6226700000	35	3.36973	0.00595214	-1.08879	-6.24348	28.4594	28.1079	28.3863	27.9607	28.1058	28.4883	26.8149	27.3536	27.3192
+	2.52712	-1.08771	O75410	O75410	Transforming acidic coiled-coil-containing protein 1	TACC1	+	MT-ND5_Ctrl	15	15	14	33.4	33.4	33.4	87.793	0	175.1	10698000000	113	2.52712	0.0184763	-1.08771	-4.45021	29.0544	29.1488	29.0659	28.2622	28.3919	28.4959	27.5258	27.5828	27.8378
+	1.88999	-1.08712	P48061	P48061	Stromal cell-derived factor 1;SDF-1-beta(3-72);SDF-1-alpha(3-67)	CXCL12	+	MT-ND5_Ctrl	2	2	2	23.7	23.7	23.7	10.666	0	12.921	19213000000	102	1.88999	0.0485663	-1.08712	-3.31332	30.7838	30.5246	30.5089	29.525	29.731	29.7651	28.9679	29.3315	28.8584
+	3.05835	-1.08572	Q01082;O15020;P11277	Q01082	Spectrin beta chain, non-erythrocytic 1	SPTBN1	+	MT-ND5_Ctrl	154	154	153	68.4	68.4	68	274.61	0	323.31	910620000000	4339	3.05835	0.00876462	-1.08572	-5.53427	35.1841	35.2073	35.2456	35.7659	35.8466	35.8095	34.4141	34.4639	34.3943
+	3.86376	-1.08518	P07711	P07711	Cathepsin L1;Cathepsin L1 heavy chain;Cathepsin L1 light chain	CTSL	+	MT-ND5_Ctrl	6	6	6	27	27	27	37.564	0	49.522	29684000000	219	3.86376	0.0028724	-1.08518	-7.50395	30.5628	30.5576	31.0409	30.4289	30.4503	30.6771	29.6882	29.4106	29.5044
+	2.97514	-1.08462	P32519	P32519	ETS-related transcription factor Elf-1	ELF1	+	MT-ND5_Ctrl	7	7	7	18.3	18.3	18.3	67.497	0	36.57	2672100000	35	2.97514	0.00969876	-1.08462	-5.35461	27.2105	27.0252	26.6967	27.2558	27.4188	26.8494	25.7112	26.3447	25.9185
+	3.20872	-1.08357	Q96RU3	Q96RU3	Formin-binding protein 1	FNBP1	+	MT-ND5_Ctrl	10	10	10	19.1	19.1	19.1	71.306	0	75.126	6473900000	96	3.20872	0.00735167	-1.08357	-5.86924	28.1317	28.7925	28.0487	28.2397	28.5006	28.5846	27.4373	27.3552	27.1057
+	2.741	-1.08342	O43353	O43353	Receptor-interacting serine/threonine-protein kinase 2	RIPK2	+	MT-ND5_Ctrl	4	4	4	11.3	11.3	11.3	61.194	0	27.929	2145300000	22	2.741	0.0135242	-1.08342	-4.86939	27.0847	26.6636	26.5407	26.1536	26.1049	26.4519	25.4292	25.2615	25.5586
+	1.66221	-1.0812	Q9HB90;Q9NQL2	Q9HB90;Q9NQL2	Ras-related GTP-binding protein C;Ras-related GTP-binding protein D	RRAGC;RRAGD			4	4	4	11	11	11	44.223	0	7.1001	1622700000	26	1.66221	0.0681043	-1.0812	-2.93828	25.45	26.1008	25.7601	25.554	26.5359	26.5026	25.2996	25.2296	24.1789
+	2.68107	-1.07753	Q7Z5J4	Q7Z5J4	Retinoic acid-induced protein 1	RAI1	+	MT-ND5_Ctrl	5	5	5	5.2	5.2	5.2	203.35	0	20.879	2109400000	47	2.68107	0.0147095	-1.07753	-4.74974	26.8297	26.9604	26.6878	26.036	26.2014	26.4213	25.3117	25.6351	25.3888
+	2.51685	-1.07594	P51648;P48448;P30838;P43353	P51648	Fatty aldehyde dehydrogenase	ALDH3A2	+	MT-ND5_Ctrl	4	4	4	9.5	9.5	9.5	54.847	0	18.06	3824100000	20	2.51685	0.0186026	-1.07594	-4.43062	27.7227	27.518	27.8751	28.4015	27.3222	28.0827	26.5845	26.9439	26.7048
+	2.39989	-1.07526	O94992	O94992	Protein HEXIM1	HEXIM1	+	MT-ND5_Ctrl	6	6	6	36.8	36.8	36.8	40.623	0	46.241	6226600000	56	2.39989	0.0218933	-1.07526	-4.21074	28.2545	28.6617	28.5194	27.8182	27.9712	27.7098	27.1364	27.3383	26.7669
	0.788753	-1.0738	P60059	P60059	Protein transport protein Sec61 subunit gamma	SEC61G			3	3	3	42.6	42.6	42.6	7.7412	0	22.573	5426600000	30	0.788753	0.284368	-1.0738	-1.56033	26.5111	27.0359	28.3252	27.4525	29.0486	28.877	27.235	27.299	25.8697
+	2.74402	-1.07258	Q9H299	Q9H299	SH3 domain-binding glutamic acid-rich-like protein 3	SH3BGRL3	+	MT-ND5_Ctrl	10	10	10	89.2	89.2	89.2	10.438	0	109.44	339900000000	495	2.74402	0.0134803	-1.07258	-4.87546	34.9006	34.4557	34.1978	34.2272	34.1003	34.5936	32.9514	33.5474	33.521
+	4.0325	-1.06874	Q9UPQ7;Q76G19;Q6ZMN7	Q9UPQ7	E3 ubiquitin-protein ligase PDZRN3	PDZRN3	+	MT-ND5_Ctrl	16	16	16	22	22	22	119.6	0	50.316	15406000000	79	4.0325	0.00230826	-1.06874	-7.97769	29.6982	29.5956	29.6349	29.8572	29.7437	29.6662	28.3043	28.9497	28.6377
+	1.89835	-1.06699	Q96T60	Q96T60	Bifunctional polynucleotide phosphatase/kinase;Polynucleotide 3-phosphatase;Polynucleotide 5-hydroxyl-kinase	PNKP	+	MT-ND5_Ctrl	7	7	7	13.6	13.6	13.6	57.076	0	14.444	1536200000	24	1.89835	0.0478649	-1.06699	-3.32733	26.3834	26.1778	26.1259	25.8075	26.125	25.5109	25.0595	25.5879	24.217
+	2.77712	-1.06565	P46060	P46060	Ran GTPase-activating protein 1	RANGAP1	+	MT-ND5_Ctrl	26	26	26	50.1	50.1	50.1	63.541	0	228.19	75175000000	426	2.77712	0.0129472	-1.06565	-4.94239	32.1944	32.057	32.0371	31.5611	31.4784	31.6077	30.9321	30.9268	30.412
+	4.31386	-1.06397	O00560	O00560	Syntenin-1	SDCBP	+	MT-ND5_Ctrl	8	8	8	37.2	37.2	37.2	32.444	0	135.91	27389000000	238	4.31386	0.00164397	-1.06397	-8.82263	30.3211	30.4174	30.5051	30.7281	30.7688	30.7779	29.5453	29.5711	29.4508
+	1.69687	-1.0629	Q15843	Q15843	NEDD8	NEDD8			5	5	5	25.9	25.9	25.9	9.0714	0	73.55	14771000000	119	1.69687	0.0647928	-1.0629	-2.99453	30.0809	29.8863	29.8648	28.8717	29.291	28.664	28.5109	28.3005	28.3294
	0.820142	-1.06021	Q9NUA8	Q9NUA8	Zinc finger and BTB domain-containing protein 40	ZBTB40			2	2	2	2.8	2.8	2.8	138.12	0	8.8775	377910000	18	0.820142	0.269688	-1.06021	-1.61058	24.9332	27.1884	24.3595	24.3646	24.4855	24.6945	24.1825	23.9142	23.7354
+	4.63585	-1.05624	Q9BRP8	Q9BRP8	Partner of Y14 and mago	WIBG	+	MT-ND5_Ctrl	7	7	7	53.4	53.4	53.4	22.655	0	69.774	23825000000	127	4.63585	0.00108383	-1.05624	-9.88236	29.9139	30.206	30.2211	29.9581	30.3728	30.0807	28.9953	29.099	29.1133
+	2.51991	-1.056	O94760	O94760	N(G),N(G)-dimethylarginine dimethylaminohydrolase 1	DDAH1	+	MT-ND5_Ctrl	15	15	14	62.1	62.1	59.3	31.121	0	114.37	70801000000	378	2.51991	0.0185563	-1.056	-4.43646	31.474	31.3036	31.1415	32.0036	32.0249	31.9713	30.6467	30.4975	30.6473
	0.876333	-1.05569	P78536	P78536	Disintegrin and metalloproteinase domain-containing protein 17	ADAM17			7	7	7	13.2	13.2	13.2	93.02	0	29.551	1782700000	21	0.876333	0.244417	-1.05569	-1.69992	26.1283	26.1145	25.9351	26.2776	26.0386	26.7753	26.4132	23.3907	25.6636
+	1.35684	-1.05405	P62913	P62913	60S ribosomal protein L11	RPL11			9	9	9	49.4	49.4	49.4	20.252	0	67.152	186860000000	511	1.35684	0.110751	-1.05405	-2.45212	33.858	33.9221	33.4082	32.3653	32.653	32.3979	32.1233	32.0163	32.0005
+	2.29159	-1.0538	Q8WVC0	Q8WVC0	RNA polymerase-associated protein LEO1	LEO1	+	MT-ND5_Ctrl	5	5	5	14.9	14.9	14.9	75.403	0	26.408	2681600000	30	2.29159	0.0257086	-1.0538	-4.01223	27.3951	27.2768	27.2527	26.718	26.72	26.7557	26.5153	25.715	25.6674
+	2.83684	-1.05091	Q9P2N5	Q9P2N5	RNA-binding protein 27	RBM27	+	MT-ND5_Ctrl	9	8	8	10.7	9.5	9.5	118.72	0	34.948	2623600000	31	2.83684	0.0117119	-1.05091	-5.06451	27.1244	27.2704	26.5205	26.5592	26.6614	26.8867	25.9927	25.8528	25.5131
	1.01682	-1.04889	O75382	O75382	Tripartite motif-containing protein 3	TRIM3			8	8	7	15.3	15.3	13.8	80.829	0	37.524	2238000000	26	1.01682	0.193071	-1.04889	-1.92092	26.8041	26.5365	26.1834	26.5251	26.7166	26.4774	26.0408	23.8961	26.538
+	1.09454	-1.0465	O95232	O95232	Luc7-like protein 3	LUC7L3			10	10	10	31.7	31.7	31.7	51.466	0	84.447	4902400000	55	1.09454	0.169275	-1.0465	-2.04232	28.2972	28.7161	28.7347	27.1163	27.0071	27.2037	26.3731	27.0582	26.9668
+	2.69878	-1.04648	Q14331	Q14331	Protein FRG1	FRG1	+	MT-ND5_Ctrl	5	5	5	26	26	26	29.172	0	21.384	4450300000	38	2.69878	0.0141964	-1.04648	-4.78491	28.2511	27.871	28.2075	27.6747	27.7505	28.1004	26.5063	27.3687	26.9132
+	2.99375	-1.04537	Q9BX40	Q9BX40	Protein LSM14 homolog B	LSM14B	+	MT-ND5_Ctrl	5	5	5	24.4	24.4	24.4	42.07	0	100.27	13482000000	114	2.99375	0.00953012	-1.04537	-5.39446	29.4499	29.863	29.1127	29.1525	29.478	29.2273	28.3113	28.6028	28.0916
+	4.16071	-1.04529	P45973	P45973	Chromobox protein homolog 5	CBX5	+	MT-ND5_Ctrl	12	12	11	52.4	52.4	46.1	22.225	0	109.9	45864000000	397	4.16071	0.00191966	-1.04529	-8.35386	30.8712	31.0471	30.6281	30.7038	31.0935	30.963	29.6895	29.9874	29.8406
+	1.54613	-1.04527	Q53F19	Q53F19	Uncharacterized protein C17orf85	C17orf85			6	6	6	18.4	18.4	18.4	70.592	0	29.404	2972600000	50	1.54613	0.0824433	-1.04527	-2.75166	27.3724	27.2694	27.1322	26.4023	26.4839	26.6694	24.9997	26.4472	26.0821
+	3.11595	-1.0411	Q9BSH4	Q9BSH4	Translational activator of cytochrome c oxidase 1	TACO1	+	MT-ND5_Ctrl	6	6	6	37.4	37.4	37.4	32.477	0	197.36	9655800000	70	3.11595	0.00814169	-1.0411	-5.66099	29.2839	29.087	28.5642	28.769	28.6806	28.7964	27.6371	28.0865	27.7436
+	2.877	-1.04022	P47985;P0C7P4	P47985;P0C7P4	Cytochrome b-c1 complex subunit Rieske, mitochondrial;Cytochrome b-c1 complex subunit 11;Putative cytochrome b-c1 complex subunit Rieske-like protein 1	UQCRFS1;UQCRFS1P1	+	MT-ND5_Ctrl	8	8	8	41.2	41.2	41.2	29.668	0	29.297	37915000000	128	2.877	0.0108949	-1.04022	-5.14769	31.2113	31.286	30.5512	30.606	30.5648	30.7437	29.7239	29.8769	29.76
+	4.1735	-1.03905	Q3V6T2	Q3V6T2	Girdin	CCDC88A	+	MT-ND5_Ctrl	22	22	22	17.6	17.6	17.6	216.04	0	323.31	11929000000	121	4.1735	0.00190334	-1.03905	-8.39218	29.1512	29.0135	28.9393	28.8305	28.996	29.2145	27.7821	28.2522	27.9211
+	2.03746	-1.03833	Q5JTJ3	Q5JTJ3	Cytochrome c oxidase assembly factor 6 homolog	COA6	+	MT-ND5_Ctrl	7	7	7	45.6	45.6	45.6	14.116	0	75.125	5306100000	45	2.03746	0.0381132	-1.03833	-3.56372	28.3283	28.6197	28.0752	27.5043	27.7556	27.5513	27.1163	27.1067	26.5793
+	1.29708	-1.03441	P37235;P84074	P37235;P84074	Hippocalcin-like protein 1;Neuron-specific calcium-binding protein hippocalcin	HPCAL1;HPCA			7	7	6	35.2	35.2	35.2	22.313	0	34.374	4220900000	51	1.29708	0.122273	-1.03441	-2.35845	26.577	26.9228	27.3652	28.1291	27.9627	27.8189	27.1138	26.2875	25.8833
+	1.37291	-1.03426	Q5K651	Q5K651	Sterile alpha motif domain-containing protein 9	SAMD9			12	12	12	11	11	11	184.28	0	65.24	5263900000	66	1.37291	0.108077	-1.03426	-2.47738	27.574	27.0711	27.9274	28.4964	28.4479	28.9634	27.0717	27.1951	26.8706
+	3.09055	-1.03303	Q6UX04	Q6UX04	Peptidyl-prolyl cis-trans isomerase CWC27 homolog	CWC27	+	MT-ND5_Ctrl	7	7	7	26.1	26.1	26.1	53.846	0	19.9	6039300000	85	3.09055	0.00838853	-1.03303	-5.60488	27.9197	28.0916	28.1397	28.2795	27.8617	27.7507	26.7004	27.4023	26.8196
+	4.4621	-1.03226	Q8TEQ0;Q8IUI4	Q8TEQ0	Sorting nexin-29	SNX29	+	MT-ND5_Ctrl	12	12	12	20.3	20.3	20.3	91.253	0	45.894	5472500000	57	4.4621	0.0013501	-1.03226	-9.29758	27.9737	28.0773	27.8067	28.267	28.2177	28.249	27.0621	27.013	27.1239
+	4.21356	-1.03054	O60216	O60216	Double-strand-break repair protein rad21 homolog	RAD21	+	MT-ND5_Ctrl	17	17	16	35.7	35.7	34.4	71.689	0	163	25303000000	153	4.21356	0.00179899	-1.03054	-8.51316	30.0278	30.4775	30.006	30.2536	30.2633	30.1756	29.2258	29.2982	28.9861
+	1.51649	-1.02825	O95684	O95684	FGFR1 oncogene partner	FGFR1OP			6	6	6	24.8	24.8	24.8	43.064	0	31.537	4304400000	27	1.51649	0.0865244	-1.02825	-2.7044	28.4193	28.1468	27.6532	26.803	27.1265	27.4148	26.8309	26.5942	26.272
+	1.54924	-1.02764	Q96AB6	Q96AB6	Protein N-terminal asparagine amidohydrolase	NTAN1			2	2	2	7.7	7.7	7.7	34.677	0	6.1185	1408300000	16	1.54924	0.082092	-1.02764	-2.75662	25.2102	25.2916	25.5248	26.8173	26.0528	26.1079	24.9631	24.5865	24.8697
+	1.71473	-1.02635	Q6EMK4	Q6EMK4	Vasorin	VASN			11	11	11	21.1	21.1	21.1	71.712	0	83.34	31981000000	168	1.71473	0.0631422	-1.02635	-3.02362	29.7968	30.1789	30.5837	31.1769	30.9361	31.1711	29.7268	29.4902	29.6258
+	2.63827	-1.02571	P27707	P27707	Deoxycytidine kinase	DCK	+	MT-ND5_Ctrl	4	4	4	20.8	20.8	20.8	30.518	0	24.61	7685200000	54	2.63827	0.0158445	-1.02571	-4.66535	28.8311	28.6123	28.6967	28.2426	28.2587	28.1866	27.4738	27.8168	27.0463
+	3.03527	-1.02494	Q9NTI5	Q9NTI5	Sister chromatid cohesion protein PDS5 homolog B	PDS5B	+	MT-ND5_Ctrl	20	20	18	18.7	18.7	17.3	164.67	0	127.4	18054000000	188	3.03527	0.00899665	-1.02494	-5.48406	30.1519	29.9962	29.6747	29.5068	30.0466	29.9025	28.4978	29.0151	29.0516
+	1.81924	-1.02428	P43304	P43304	Glycerol-3-phosphate dehydrogenase, mitochondrial	GPD2			26	26	26	44.2	44.2	44.2	80.852	0	148.61	52863000000	340	1.81924	0.0538359	-1.02428	-3.19541	31.1307	30.8777	30.7547	31.8299	31.6815	31.9191	30.3286	30.6216	30.0738
+	3.92575	-1.0228	P13984	P13984	General transcription factor IIF subunit 2	GTF2F2	+	MT-ND5_Ctrl	8	8	8	32.9	32.9	32.9	28.38	0	34.787	13183000000	94	3.92575	0.00268615	-1.0228	-7.67525	29.7974	29.4581	29.6675	29.3141	29.6107	29.5017	28.3214	28.7751	28.5098
+	3.07395	-1.01999	Q9P016	Q9P016	Thymocyte nuclear protein 1	THYN1	+	MT-ND5_Ctrl	8	8	8	36.4	36.4	36.4	25.697	0	58.146	5018100000	58	3.07395	0.0085835	-1.01999	-5.56839	28.6001	28.0653	27.866	28.1846	28.2016	27.8804	26.9996	26.9633	27.3761
+	2.0542	-1.01894	Q5TBB1	Q5TBB1	Ribonuclease H2 subunit B	RNASEH2B	+	MT-ND5_Ctrl	2	2	2	8	8	8	35.138	0	20.868	3569000000	28	2.0542	0.037483	-1.01894	-3.59259	27.4101	28.2939	27.3417	26.9199	27.4399	27.5544	26.2035	26.6802	26.5395
+	3.43343	-1.016	Q9UKL0	Q9UKL0	REST corepressor 1	RCOR1	+	MT-ND5_Ctrl	7	7	6	20.8	20.8	18.4	53.327	0	31.467	3778700000	44	3.43343	0.00544146	-1.016	-6.39619	27.9355	28.0707	27.8481	27.8378	27.6537	27.4544	26.7387	27.0454	26.568
+	1.88818	-1.01591	P32320	P32320	Cytidine deaminase	CDA	+	MT-ND5_Ctrl	2	2	2	25.3	25.3	25.3	16.185	0	20.028	1936900000	29	1.88818	0.0485873	-1.01591	-3.31028	26.3839	26.6871	27.0634	25.6496	26.118	26.5188	25.6588	25.1323	25.3716
+	4.052	-1.01029	O00422	O00422	Histone deacetylase complex subunit SAP18	SAP18	+	MT-ND5_Ctrl	5	5	5	51.6	51.6	51.6	17.561	0	30.43	4105000000	38	4.052	0.00224858	-1.01029	-8.03397	28.0867	27.7943	27.6285	27.6474	27.7828	27.606	26.8631	26.8294	26.5494
	1.03472	-1.00969	Q9NP92	Q9NP92	28S ribosomal protein S30, mitochondrial	MRPS30			2	2	2	6.8	6.8	6.8	50.364	0.0003879	3.4195	1840600000	12	1.03472	0.187612	-1.00969	-1.94891	26.1887	27.0066	24.9191	25.7473	26.6209	26.5025	24.559	24.9682	25.9363
+	3.15098	-1.00902	Q6YN16	Q6YN16	Hydroxysteroid dehydrogenase-like protein 2	HSDL2	+	MT-ND5_Ctrl	15	15	15	43.8	43.8	43.8	45.394	0	150.43	32177000000	237	3.15098	0.00782034	-1.00902	-5.73901	30.7669	30.72	30.3406	30.8587	30.8309	31.0945	29.5892	30.0515	29.638
+	1.65064	-1.00851	O43715	O43715	TP53-regulated inhibitor of apoptosis 1	TRIAP1			3	3	3	38.2	38.2	38.2	8.7858	0	12.999	791930000	15	1.65064	0.0694584	-1.00851	-2.91955	25.4373	25.5718	26.0344	24.978	25.47	25.6446	24.3824	23.8526	25.3076
+	1.94162	-1.00814	Q14202	Q14202	Zinc finger MYM-type protein 3	ZMYM3	+	MT-ND5_Ctrl	6	6	6	7.2	7.2	7.2	152.38	0	45.306	1703900000	31	1.94162	0.0445392	-1.00814	-3.40024	26.6659	26.4955	26.1938	26.2973	26.8061	26.4361	25.236	26.2595	24.9274
+	3.53743	-1.00492	Q9HBF4	Q9HBF4	Zinc finger FYVE domain-containing protein 1	ZFYVE1	+	MT-ND5_Ctrl	2	2	2	3.7	3.7	3.7	87.175	0	7.8254	2168200000	25	3.53743	0.0046954	-1.00492	-6.65153	26.4876	26.3078	26.4305	26.8978	26.7929	26.4174	25.6586	25.615	25.3787
+	2.03233	-1.00271	O94919	O94919	Endonuclease domain-containing 1 protein	ENDOD1	+	MT-ND5_Ctrl	8	8	8	24.6	24.6	24.6	55.016	0	46.988	8250300000	62	2.03233	0.0384467	-1.00271	-3.55491	28.7446	29.2656	28.9306	28.5221	27.9047	28.4495	27.5157	27.7806	27.6042
+	2.51107	-1.00179	Q9H078	Q9H078	Caseinolytic peptidase B protein homolog	CLPB	+	MT-ND5_Ctrl	7	7	7	14.9	14.9	14.9	78.728	0	33.672	3996000000	50	2.51107	0.0187948	-1.00179	-4.41961	27.6035	27.876	27.3197	27.4633	27.5301	27.2113	25.9637	26.6678	26.8651
+	1.26893	-1.00092	Q8WXA3	Q8WXA3	RUN and FYVE domain-containing protein 2	RUFY2			5	5	5	12.4	12.4	12.4	70.009	0	22.613	1962300000	28	1.26893	0.127547	-1.00092	-2.31441	26.0095	27.0477	26.5423	26.06	26.5987	26.638	26.0846	24.3709	25.9898
+	3.64216	-1.00072	P42765	P42765	3-ketoacyl-CoA thiolase, mitochondrial	ACAA2	+	MT-ND5_Ctrl	18	18	18	65.2	65.2	65.2	41.924	0	323.31	98218000000	612	3.64216	0.00399408	-1.00072	-6.91639	32.1521	32.4538	32.1449	32.5277	32.5996	32.7105	31.4145	31.53	31.3476
+	1.65903	-1.00045	P78332	P78332	RNA-binding protein 6	RBM6			6	6	6	8.9	8.9	8.9	128.64	0	14.667	1829900000	20	1.65903	0.0683937	-1.00045	-2.93312	26.1308	25.9096	25.9016	25.8529	25.9905	26.2721	25.5787	25.4357	24.013
+	4.6936	-1.00011	Q9Y2X7	Q9Y2X7	ARF GTPase-activating protein GIT1	GIT1	+	MT-ND5_Ctrl	8	7	7	14.8	12.9	12.9	84.34	0	18.885	5340500000	69	4.6936	0.00107373	-1.00011	-10.0838	28.01	28.0773	27.796	28.0464	27.8788	27.8211	26.7465	26.9671	27.1009
+	1.66009	-0.999683	O95084	O95084	Serine protease 23	PRSS23			6	6	6	19.1	19.1	19.1	43.001	0	15.716	13693000000	65	1.66009	0.06828	-0.999683	-2.93484	28.48	28.3342	29.1947	29.588	29.4759	29.6078	28.1849	28.0599	28.0966
+	1.20545	-0.997468	Q8IY37	Q8IY37	Probable ATP-dependent RNA helicase DHX37	DHX37			4	4	4	5.6	5.6	5.6	129.54	0	7.5931	1042200000	12	1.20545	0.141308	-0.997468	-2.21529	26.7273	26.8272	26.1859	25.4221	25.1328	25.3414	24.7085	24.9845	25.1329
+	2.8187	-0.996907	Q96RN5	Q96RN5	Mediator of RNA polymerase II transcription subunit 15	MED15	+	MT-ND5_Ctrl	9	9	9	18.9	18.9	18.9	86.753	0	28.782	3650700000	51	2.8187	0.0121149	-0.996907	-5.02721	27.8501	27.8585	27.6321	27.6972	28.0185	27.8079	27.2584	26.8764	26.3066
+	2.07029	-0.996601	Q5JVS0	Q5JVS0	Intracellular hyaluronan-binding protein 4	HABP4	+	MT-ND5_Ctrl	2	2	2	7.7	7.7	7.7	45.785	0	9.6826	2248300000	29	2.07029	0.0364269	-0.996601	-3.6204	26.8817	26.9093	26.6432	26.295	26.9537	26.7725	25.2786	26.4435	25.5158
+	2.79231	-0.994256	P62253	P62253	Ubiquitin-conjugating enzyme E2 G1;Ubiquitin-conjugating enzyme E2 G1, N-terminally processed	UBE2G1	+	MT-ND5_Ctrl	5	5	5	33.5	33.5	33.5	19.509	0	44.8	5665100000	44	2.79231	0.0125992	-0.994256	-4.97328	28.5411	28.675	28.3473	27.9297	28.3761	28.3442	27.027	27.7229	27.374
+	1.88299	-0.992057	Q7LG56	Q7LG56	Ribonucleoside-diphosphate reductase subunit M2 B	RRM2B	+	MT-ND5_Ctrl	2	2	2	7.7	7.7	7.7	40.736	0	27.975	1717800000	31	1.88299	0.0489894	-0.992057	-3.30158	25.9333	26.2934	26.1334	26.9651	26.7703	26.8765	25.7306	25.031	25.7482
+	6.7303	-0.991671	Q03001	Q03001	Dystonin	DST	+	MT-ND5_Ctrl	170	170	168	30.7	30.7	30.5	860.65	0	323.31	172990000000	1614	6.7303	0.000149981	-0.991671	-20.1436	33.0204	33.0048	32.8528	32.888	32.8671	32.9019	31.8607	31.9841	31.9477
+	2.73939	-0.985457	P02511	P02511	Alpha-crystallin B chain	CRYAB	+	MT-ND5_Ctrl	10	10	10	62.9	62.9	62.9	20.159	0	105.56	68403000000	364	2.73939	0.0134747	-0.985457	-4.86615	31.8136	31.7798	31.8786	31.7775	31.9951	31.6981	30.2613	31.2325	31.0211
+	1.14828	-0.984707	Q05193	Q05193	Dynamin-1	DNM1			22	15	15	30.4	21.8	21.8	97.407	0	113.72	13573000000	110	1.14828	0.154746	-0.984707	-2.12613	28.43	28.5888	29.2778	30.2082	29.8711	29.9887	28.6704	28.4599	28.0979
+	1.37394	-0.984549	P42766	P42766	60S ribosomal protein L35	RPL35			3	3	3	21.1	21.1	21.1	14.551	0	74.883	33589000000	161	1.37394	0.108165	-0.984549	-2.47899	31.6434	31.157	30.4115	30.095	30.2782	29.9646	29.688	29.5996	29.5336
+	1.46812	-0.982837	Q7L4I2	Q7L4I2	Arginine/serine-rich coiled-coil protein 2	RSRC2			4	4	4	15.4	15.4	15.4	50.559	0	64.922	3638000000	70	1.46812	0.0931071	-0.982837	-2.62759	27.5584	27.5952	27.7085	27.1537	27.6398	27.3428	26.9426	27.1605	25.4477
+	2.44384	-0.978178	Q03135	Q03135	Caveolin-1	CAV1	+	MT-ND5_Ctrl	5	5	5	41	41	41	20.471	0	117.87	35264000000	99	2.44384	0.0206599	-0.978178	-4.29268	31.0392	31.1526	30.9911	31.8941	31.4784	31.6441	30.4372	30.5396	30.1884
+	1.611	-0.977466	P60903	P60903	Protein S100-A10	S100A10			7	7	7	79.4	79.4	79.4	11.203	0	114.89	523870000000	1435	1.611	0.0741528	-0.977466	-2.85562	33.7469	34.3895	34.2331	34.9627	35.2203	35.0475	33.7031	33.6428	33.5218
+	1.36731	-0.977045	Q96IY1	Q96IY1	Kinetochore-associated protein NSL1 homolog	NSL1			2	2	2	8.9	8.9	8.9	32.162	0.0009573	2.7733	798940000	7	1.36731	0.108998	-0.977045	-2.46856	25.0034	24.8302	25.498	25.7185	25.3932	25.6372	25.3146	23.5643	24.2303
	0.535353	-0.974754	Q5H9R7	Q5H9R7	Serine/threonine-protein phosphatase 6 regulatory subunit 3	PPP6R3			7	7	7	10.1	10.1	10.1	97.668	0	48.736	4254000000	43	0.535353	0.428123	-0.974754	-1.14072	26.8409	26.6698	27.3499	27.5392	27.3759	27.4515	27.6186	23.7068	27.364
+	3.07656	-0.974639	Q96PZ0	Q96PZ0	Pseudouridylate synthase 7 homolog	PUS7	+	MT-ND5_Ctrl	9	9	9	19.4	19.4	19.4	75.035	0	38.113	3499400000	45	3.07656	0.0085535	-0.974639	-5.57414	27.2798	27.1126	27.2697	27.129	27.2923	27.0993	26.0605	26.7195	25.8874
+	2.33641	-0.970837	Q9BTT0	Q9BTT0	Acidic leucine-rich nuclear phosphoprotein 32 family member E	ANP32E	+	MT-ND5_Ctrl	4	4	4	17.2	17.2	17.2	30.692	0	88.097	21044000000	79	2.33641	0.0240589	-0.970837	-4.09381	29.929	30.3015	29.8708	29.8253	29.5835	29.7498	28.5316	29.4733	28.7125
+	2.21263	-0.970606	P51553	P51553	Isocitrate dehydrogenase [NAD] subunit gamma, mitochondrial	IDH3G	+	MT-ND5_Ctrl	7	7	7	33.8	33.8	33.8	42.794	0	60.542	9042000000	61	2.21263	0.028422	-0.970606	-3.87038	29.0794	29.1945	29.1879	29.2217	28.5693	29.1	27.9013	28.6939	27.6694
+	1.21953	-0.970413	Q14527	Q14527	Helicase-like transcription factor	HLTF			4	4	4	5.5	5.5	5.5	113.93	0	13.197	1128600000	15	1.21953	0.138121	-0.970413	-2.23726	25.9514	25.9669	25.9667	26.083	26.1094	25.8524	23.764	25.9847	25.305
+	3.09006	-0.966088	Q96C57	Q96C57	Uncharacterized protein C12orf43	C12orf43	+	MT-ND5_Ctrl	4	4	4	26.3	26.3	26.3	28.17	0	35.137	3082600000	35	3.09006	0.00835521	-0.966088	-5.6038	26.7605	26.7763	27.087	27.0836	26.946	26.8948	25.5785	26.3694	25.928
+	2.62327	-0.9636	Q9Y6D9	Q9Y6D9	Mitotic spindle assembly checkpoint protein MAD1	MAD1L1	+	MT-ND5_Ctrl	14	14	14	30.1	30.1	30.1	83.066	0	39.568	9664500000	79	2.62327	0.0161255	-0.9636	-4.63599	28.5992	28.6489	28.8161	28.6151	28.9338	28.7753	27.5944	28.3402	27.3688
+	1.70109	-0.960339	Q04837	Q04837	Single-stranded DNA-binding protein, mitochondrial	SSBP1			8	8	8	63.5	63.5	63.5	17.259	0	65.286	37598000000	163	1.70109	0.0644233	-0.960339	-3.00141	31.4469	31.4118	31.1263	30.35	30.3793	30.4601	29.8432	30.1006	29.7624
+	2.18778	-0.960224	Q9ULU4	Q9ULU4	Protein kinase C-binding protein 1	ZMYND8	+	MT-ND5_Ctrl	5	5	5	7	7	7	131.69	0	26.624	1768100000	29	2.18778	0.0298554	-0.960224	-3.82621	26.7628	26.757	26.5853	26.4335	26.6085	26.16	24.9889	26.0915	25.6925
+	1.78792	-0.959505	Q5VWQ8	Q5VWQ8	Disabled homolog 2-interacting protein	DAB2IP			10	9	9	11.4	10.2	10.2	131.62	0	17.922	8712100000	32	1.78792	0.0565663	-0.959505	-3.14364	29.0603	29.5115	28.9999	29.1695	28.3595	28.8661	27.6168	28.6441	27.844
+	3.66856	-0.958622	P23919	P23919	Thymidylate kinase	DTYMK	+	MT-ND5_Ctrl	16	16	16	61.3	61.3	61.3	23.819	0	61.836	26690000000	164	3.66856	0.00382502	-0.958622	-6.98443	30.9147	30.7336	30.6013	30.6068	30.4751	30.435	29.4377	29.9037	29.666
+	1.45201	-0.956465	Q9NRF9	Q9NRF9	DNA polymerase epsilon subunit 3	POLE3			3	3	3	20.4	20.4	20.4	16.859	0	12.542	10437000000	54	1.45201	0.0957158	-0.956465	-2.60209	29.5955	29.4229	29.0869	28.4129	28.4765	28.4769	27.6736	28.5355	27.6574
+	5.09033	-0.955202	P10599	P10599	Thioredoxin	TXN	+	MT-ND5_Ctrl	10	10	10	66.7	66.7	66.7	11.737	0	56.906	670640000000	1354	5.09033	0.000711564	-0.955202	-11.5695	35.1083	35.287	35.0131	35.2501	35.1781	35.1682	34.3429	34.0438	34.2502
+	4.16547	-0.955142	P13987	P13987	CD59 glycoprotein	CD59	+	MT-ND5_Ctrl	6	6	6	34.4	34.4	34.4	14.177	0	95.652	142220000000	317	4.16547	0.00191193	-0.955142	-8.3681	33.1272	33.1162	33.0696	32.9332	32.986	33.053	32.1289	31.7985	32.3498
+	2.88223	-0.953387	Q9UNE7	Q9UNE7	E3 ubiquitin-protein ligase CHIP	STUB1	+	MT-ND5_Ctrl	12	12	12	45.5	45.5	45.5	34.856	0	73.292	16907000000	151	2.88223	0.0108528	-0.953387	-5.15859	29.8663	29.7771	29.9453	29.1777	29.6035	29.3986	28.5871	28.594	28.8429
+	1.18731	-0.939923	Q6P5R6	Q6P5R6	60S ribosomal protein L22-like 1	RPL22L1			5	4	4	49.2	42.6	42.6	14.606	0	93.277	4049000000	26	1.18731	0.14521	-0.939923	-2.187	27.7757	28.4192	27.6241	26.8762	27.3682	26.7688	25.8846	27.0612	26.6505
+	3.35365	-0.938748	P61604	P61604	10 kDa heat shock protein, mitochondrial	HSPE1	+	MT-ND5_Ctrl	9	9	9	63.7	63.7	63.7	10.932	0	67.782	158930000000	646	3.35365	0.00603064	-0.938748	-6.20534	33.1233	33.2716	33.0832	32.7059	32.9758	32.8325	31.9495	32.3287	31.9017
+	2.45129	-0.932057	Q9UJV9	Q9UJV9	Probable ATP-dependent RNA helicase DDX41	DDX41	+	MT-ND5_Ctrl	8	8	8	16.2	16.2	16.2	69.837	0	14.261	1689000000	29	2.45129	0.0204251	-0.932057	-4.30664	26.6381	26.6909	26.4706	26.2921	25.7956	26.0855	25.2066	25.5618	25.4218
+	4.01531	-0.931762	P23921	P23921	Ribonucleoside-diphosphate reductase large subunit	RRM1	+	MT-ND5_Ctrl	16	16	16	29.7	29.7	29.7	90.069	0	155.5	22150000000	189	4.01531	0.00237222	-0.931762	-7.92831	30.0846	30.0465	30.2705	30.1326	30.13	30.2325	28.9766	29.5242	29.1523
+	3.92008	-0.930696	Q9UGI8	Q9UGI8	Testin	TES	+	MT-ND5_Ctrl	18	18	18	51.3	51.3	51.3	47.996	0	323.31	56396000000	377	3.92008	0.0027063	-0.930696	-7.65943	31.2483	31.5058	31.1299	31.0083	31.189	31.2203	30.4939	30.2356	30.1291
+	1.66787	-0.928825	P35611	P35611	Alpha-adducin	ADD1			18	18	16	32.2	32.2	30	80.954	0	189.73	43738000000	322	1.66787	0.0675384	-0.928825	-2.94744	30.5059	30.5872	30.7001	31.5452	31.5579	31.5511	30.1215	30.1026	30.213
+	1.30817	-0.928364	Q8WWM9	Q8WWM9	Cytoglobin	CYGB			2	2	2	10	10	10	21.404	0	5.0494	536620000	11	1.30817	0.120129	-0.928364	-2.37581	25.0647	25.0704	25.2168	26.1663	25.6838	25.913	25.3397	24.5294	23.9033
+	1.28763	-0.92827	Q9Y6A5	Q9Y6A5	Transforming acidic coiled-coil-containing protein 3	TACC3			13	13	13	23.9	23.9	23.9	90.359	0	49.322	6106500000	69	1.28763	0.123993	-0.92827	-2.34366	28.3054	28.465	28.4178	27.2764	28.0662	27.6779	26.7887	27.9496	26.5812
+	2.81803	-0.928209	P30414	P30414	NK-tumor recognition protein;Putative peptidyl-prolyl cis-trans isomerase	NKTR	+	MT-ND5_Ctrl	5	5	5	5.6	5.6	5.6	165.67	0	20.256	3086000000	31	2.81803	0.0121094	-0.928209	-5.02584	27.3438	27.0568	26.8301	27.2252	26.894	26.9029	25.8222	25.9963	26.5233
+	1.78317	-0.91861	Q08170	Q08170	Serine/arginine-rich splicing factor 4	SRSF4			8	6	6	16	14.2	14.2	56.678	0	38.738	5639900000	53	1.78317	0.0567475	-0.91861	-3.13582	28.3915	28.3752	27.4335	27.4619	28.0497	28.0148	27.3955	26.6188	27.0932
+	1.2782	-0.916942	Q9NS87	Q9NS87	Kinesin-like protein KIF15	KIF15			9	9	9	9.5	9.5	9.5	160.16	0	108.99	3821800000	54	1.2782	0.125815	-0.916942	-2.32891	27.6968	27.6982	27.519	26.7996	27.4056	26.9513	25.4512	26.8745	26.9587
+	2.06126	-0.916761	Q92620	Q92620	Pre-mRNA-splicing factor ATP-dependent RNA helicase PRP16	DHX38	+	MT-ND5_Ctrl	12	12	12	13.1	13.1	13.1	140.5	0	94.137	6786100000	99	2.06126	0.0369183	-0.916761	-3.60477	28.7611	28.5944	28.1951	27.8256	28.0808	28.0453	26.9078	27.5418	27.5512
+	1.26155	-0.916064	O43768	O43768	Alpha-endosulfine	ENSA			8	8	7	67.8	67.8	58.7	13.389	0	214.62	29682000000	219	1.26155	0.129427	-0.916064	-2.30289	31.4361	31.3646	30.7782	30.1779	30.0701	29.9654	29.677	29.5905	29.8806
+	1.97355	-0.913613	Q8TEU7	Q8TEU7	Rap guanine nucleotide exchange factor 6	RAPGEF6	+	MT-ND5_Ctrl	5	5	5	4.9	4.9	4.9	179.42	0	13.36	892350000	20	1.97355	0.0424067	-0.913613	-3.45439	25.7263	25.5983	24.9207	25.1198	25.4052	25.5012	24.8253	24.6867	23.883
+	2.5119	-0.911148	Q13188	Q13188	Serine/threonine-protein kinase 3;Serine/threonine-protein kinase 3 36kDa subunit;Serine/threonine-protein kinase 3 20kDa subunit	STK3	+	MT-ND5_Ctrl	13	13	9	30.8	30.8	20.8	56.3	0	60.963	6679300000	97	2.5119	0.0187873	-0.911148	-4.4212	28.2535	28.1132	28.0299	28.6281	28.6495	28.888	27.5356	27.5571	27.455
+	3.88064	-0.909983	Q9ULV3	Q9ULV3	Cip1-interacting zinc finger protein	CIZ1	+	MT-ND5_Ctrl	9	9	9	17.5	17.5	17.5	100.04	0	67.626	6762600000	56	3.88064	0.00286741	-0.909983	-7.55029	28.2264	28.2119	28.1513	28.3279	28.2064	28.0231	26.9791	27.5219	27.3425
+	2.85265	-0.904939	Q9UKX7	Q9UKX7	Nuclear pore complex protein Nup50	NUP50	+	MT-ND5_Ctrl	13	13	13	37.4	37.4	37.4	50.144	0	224.53	29088000000	204	2.85265	0.01143	-0.904939	-5.09716	30.561	30.7236	30.4446	30.2704	30.3392	30.1582	29.3436	29.9025	29.2876
+	4.51723	-0.904512	Q13740	Q13740	CD166 antigen	ALCAM	+	MT-ND5_Ctrl	17	17	17	40.1	40.1	40.1	65.102	0	319.68	88829000000	562	4.51723	0.00127586	-0.904512	-9.47976	32.2679	32.3606	32.2366	32.1074	32.1028	32.2961	31.1558	31.5325	31.2839
+	1.88886	-0.904283	Q01831	Q01831	DNA repair protein complementing XP-C cells	XPC	+	MT-ND5_Ctrl	7	7	7	9.9	9.9	9.9	105.95	0	59.391	6901000000	62	1.88886	0.0486472	-0.904283	-3.31142	28.2119	28.0134	28.0804	28.9413	28.8018	28.9077	27.7743	27.3461	27.645
+	1.80454	-0.902566	Q96GX9	Q96GX9	Methylthioribulose-1-phosphate dehydratase	APIP			5	5	5	22.3	22.3	22.3	27.125	0	34.852	4098200000	36	1.80454	0.0551062	-0.902566	-3.17109	27.7363	27.9216	27.4825	26.7938	26.9123	27.0016	26.3516	26.5431	26.3217
	0.700033	-0.899877	P61952	P61952	Guanine nucleotide-binding protein G(I)/G(S)/G(O) subunit gamma-11	GNG11			3	3	3	37	37	37	8.4807	0	9.6029	929560000	19	0.700033	0.327907	-0.899877	-1.41666	25.7338	27.0394	25.041	24.5354	24.5941	25.1598	24.3139	23.7276	25.3106
+	1.56562	-0.897491	P18615	P18615	Negative elongation factor E	NELFE			4	4	4	18.9	18.9	18.9	43.239	0	51.643	6004600000	48	1.56562	0.0799188	-0.897491	-2.78281	28.1467	28.423	28.1289	27.089	27.5793	27.3155	26.9158	27.0269	26.7061
+	1.70497	-0.895637	O14498	O14498	Immunoglobulin superfamily containing leucine-rich repeat protein	ISLR			4	4	4	14.7	14.7	14.7	45.997	0	50.909	8676500000	86	1.70497	0.0640054	-0.895637	-3.00772	28.4901	28.4004	28.6325	29.5911	29.0821	29.0555	28.3443	27.9008	27.6938
+	2.49894	-0.895152	P15144	P15144	Aminopeptidase N	ANPEP	+	MT-ND5_Ctrl	26	26	26	34.4	34.4	34.4	109.54	0	323.31	161030000000	789	2.49894	0.0191819	-0.895152	-4.39657	32.8957	32.9024	32.935	33.4965	33.1513	33.2371	32.4111	31.7658	32.4466
+	2.45401	-0.894765	Q15007	Q15007	Pre-mRNA-splicing regulator WTAP	WTAP	+	MT-ND5_Ctrl	8	8	8	26.5	26.5	26.5	44.243	0	155.33	6494400000	76	2.45401	0.0203852	-0.894765	-4.31175	28.1451	28.3861	28.5513	27.8922	28.1275	27.9972	26.9021	27.6796	27.2837
+	1.3497	-0.894582	Q16512	Q16512	Serine/threonine-protein kinase N1	PKN1			8	7	7	13.1	12.2	12.2	103.93	0	73.438	1239900000	22	1.3497	0.111956	-0.894582	-2.44091	25.3567	25.8863	25.7035	26.1573	25.9358	26.2373	25.9336	24.6048	24.4164
+	4.23801	-0.892885	Q9Y5T5	Q9Y5T5	Ubiquitin carboxyl-terminal hydrolase 16	USP16	+	MT-ND5_Ctrl	6	6	6	10.9	10.9	10.9	93.569	0	53.359	4417100000	46	4.23801	0.00180594	-0.892885	-8.58775	27.9887	27.7244	27.7532	27.841	27.6787	27.7975	26.6576	27.0201	27.0354
+	1.17909	-0.891777	P62633	P62633	Cellular nucleic acid-binding protein	CNBP			10	10	10	53.7	53.7	53.7	19.463	0	145.82	115620000000	435	1.17909	0.147088	-0.891777	-2.17417	33.2383	33.0683	32.4701	31.5249	32.0586	32.1728	31.1163	31.8168	31.6581
+	4.63948	-0.889641	P29401	P29401	Transketolase	TKT	+	MT-ND5_Ctrl	29	29	29	58.9	58.9	58.9	67.877	0	323.31	276610000000	991	4.63948	0.00108744	-0.889641	-9.89493	33.8809	33.8269	33.8187	34.158	33.9962	34.1289	33.0964	33.0628	33.0766
+	3.58386	-0.88788	O94887	O94887	FERM, RhoGEF and pleckstrin domain-containing protein 2	FARP2	+	MT-ND5_Ctrl	3	3	3	4.7	4.7	4.7	119.89	0	16.254	2399400000	29	3.58386	0.00430582	-0.88788	-6.76796	26.4134	26.6595	26.6112	26.6312	26.7623	26.8478	25.7754	26.018	25.5056
+	3.11731	-0.884833	P11388	P11388	DNA topoisomerase 2-alpha	TOP2A	+	MT-ND5_Ctrl	34	34	27	26.9	26.9	21.8	174.38	0	173.25	25491000000	247	3.11731	0.00815936	-0.884833	-5.664	30.3663	30.3954	30.3571	30.0222	29.9897	29.9928	29.1635	29.6004	29.1434
+	3.27185	-0.884274	P23743	P23743	Diacylglycerol kinase alpha	DGKA	+	MT-ND5_Ctrl	11	11	11	19.9	19.9	19.9	82.629	0	68.74	11218000000	106	3.27185	0.00671353	-0.884274	-6.01399	28.9186	28.8136	28.7993	29.4033	29.1499	29.1382	28.2808	28.0726	28.1052
+	2.84951	-0.882992	Q6YHK3	Q6YHK3	CD109 antigen	CD109	+	MT-ND5_Ctrl	25	25	25	23.8	23.8	23.8	161.69	0	260.22	68596000000	410	2.84951	0.0114898	-0.882992	-5.09066	31.3887	31.3685	31.5894	31.9766	31.9428	31.9572	30.8428	30.8081	30.8118
+	2.90127	-0.882793	Q9BTE3	Q9BTE3	Mini-chromosome maintenance complex-binding protein	MCMBP	+	MT-ND5_Ctrl	4	4	4	10.1	10.1	10.1	72.979	0	40.147	6201600000	63	2.90127	0.0106053	-0.882793	-5.19836	27.8787	27.9675	27.8599	27.7267	27.9584	27.92	26.6417	27.4738	26.8917
+	1.5847	-0.882284	P81274	P81274	G-protein-signaling modulator 2	GPSM2			3	3	3	5.4	5.4	5.4	76.661	0	10.48	1823800000	23	1.5847	0.0777876	-0.882284	-2.81338	27.1046	27.0562	26.2114	25.9153	26.0694	26.4845	25.6728	25.757	25.344
+	2.29135	-0.881499	Q9UI09	Q9UI09	NADH dehydrogenase [ubiquinone] 1 alpha subcomplex subunit 12	NDUFA12	+	MT-ND5_Ctrl	6	6	6	62.1	62.1	62.1	17.114	0	21.287	4784900000	26	2.29135	0.025691	-0.881499	-4.01178	28.2077	27.6453	27.7836	28.4368	28.4826	28.2601	27.0466	27.4447	27.2722
+	2.17325	-0.876803	Q14807	Q14807	Kinesin-like protein KIF22	KIF22	+	MT-ND5_Ctrl	3	3	3	5	5	5	73.261	0	9.1355	622790000	12	2.17325	0.0305916	-0.876803	-3.8005	25.5306	25.6281	25.4927	25.2348	24.9143	24.6909	24.2209	24.497	24.3973
	0.821066	-0.876321	Q9Y5V0	Q9Y5V0	Zinc finger protein 706	ZNF706			3	3	3	39.5	39.5	39.5	8.4977	0	9.7729	3873900000	77	0.821066	0.269234	-0.876321	-1.61206	27.8528	27.6969	27.3172	26.5211	27.1002	26.9678	27.0249	27.1062	24.968
+	1.67211	-0.873453	O75607	O75607	Nucleoplasmin-3	NPM3			4	4	4	34.8	34.8	34.8	19.343	0	52.002	4276300000	47	1.67211	0.0671956	-0.873453	-2.95432	28.6962	28.0912	27.518	27.4257	27.6366	27.9598	26.7604	27.0597	27.2233
+	1.50612	-0.873147	P56385	P56385	ATP synthase subunit e, mitochondrial	ATP5I			5	5	5	65.2	65.2	65.2	7.9331	0	24.392	23283000000	220	1.50612	0.0879945	-0.873147	-2.68791	30.7981	30.6093	30.6181	29.6655	29.597	30.0734	29.1742	29.6278	29.2593
+	1.98123	-0.872763	P29558	P29558	RNA-binding motif, single-stranded-interacting protein 1	RBMS1	+	MT-ND5_Ctrl	6	6	5	28.3	28.3	24.6	44.505	0	41.109	33352000000	239	1.98123	0.0419538	-0.872763	-3.46746	30.9123	31.0962	30.8714	30.0984	30.3206	30.2283	29.6793	29.7496	29.7163
+	1.49425	-0.866685	Q9NS23	Q9NS23	Ras association domain-containing protein 1	RASSF1			2	2	2	4.7	4.7	4.7	39.219	0.00038677	3.2406	700030000	13	1.49425	0.0896172	-0.866685	-2.66904	26.2038	25.7518	25.7321	25.2732	24.7614	25.0865	24.794	24.6569	24.3535
+	3.24142	-0.866463	Q01970	Q01970	1-phosphatidylinositol 4,5-bisphosphate phosphodiesterase beta-3	PLCB3	+	MT-ND5_Ctrl	20	20	20	21	21	21	138.8	0	168.9	16610000000	196	3.24142	0.00709038	-0.866463	-5.9439	29.4125	29.4058	29.6388	29.7324	29.7046	29.7032	28.6353	29.0733	28.4906
+	5.08948	-0.863033	Q14683	Q14683	Structural maintenance of chromosomes protein 1A	SMC1A	+	MT-ND5_Ctrl	27	27	27	29.7	29.7	29.7	143.23	0	323.31	31148000000	321	5.08948	0.000697798	-0.863033	-11.5661	30.3152	30.3345	30.3579	30.3867	30.5204	30.3301	29.5279	29.6588	29.3466
+	1.8549	-0.862667	Q6NW40	Q6NW40	RGM domain family member B	RGMB			4	4	4	19.5	19.5	19.5	47.546	0	65.027	2292200000	40	1.8549	0.05117	-0.862667	-3.25466	26.0398	27.0448	26.3505	26.0051	26.5231	26.1625	25.3635	25.2427	25.8687
+	3.4226	-0.862214	P55263	P55263	Adenosine kinase	ADK	+	MT-ND5_Ctrl	13	13	13	35.4	35.4	35.4	40.545	0	95.171	49244000000	289	3.4226	0.00551816	-0.862214	-6.37004	31.4874	31.3809	31.1442	30.98	31.1743	30.996	30.3814	30.4547	30.1586
+	2.9191	-0.860689	Q8IWW6	Q8IWW6	Rho GTPase-activating protein 12	ARHGAP12	+	MT-ND5_Ctrl	11	11	11	18.6	18.6	18.6	96.253	0	55.486	6168400000	89	2.9191	0.0103742	-0.860689	-5.23582	28.1605	28.0036	28.3794	28.5989	28.4549	28.6465	27.3079	27.6367	27.5952
+	1.33903	-0.85987	Q9BZL1	Q9BZL1	Ubiquitin-like protein 5	UBL5			3	3	3	41.1	41.1	41.1	8.5468	0	23.523	13450000000	79	1.33903	0.114033	-0.85987	-2.42417	30.0904	30.2002	29.2953	29.258	29.4465	28.7259	29.0017	28.5792	28.3477
+	1.98114	-0.856713	Q6UN15	Q6UN15	Pre-mRNA 3-end-processing factor FIP1	FIP1L1	+	MT-ND5_Ctrl	12	12	12	39.2	39.2	39.2	66.526	0	99.552	12199000000	126	1.98114	0.0419212	-0.856713	-3.4673	29.6843	29.6158	29.3719	28.8489	28.8589	28.7905	28.3434	28.4082	28.2634
+	4.48639	-0.855519	P35659	P35659	Protein DEK	DEK	+	MT-ND5_Ctrl	15	15	15	34.7	34.7	34.7	42.674	0	184.8	52199000000	317	4.48639	0.00130196	-0.855519	-9.37745	31.4675	31.4366	31.5982	31.3803	31.422	31.7138	30.5169	30.7841	30.6416
+	2.9864	-0.852936	P49748	P49748	Very long-chain specific acyl-CoA dehydrogenase, mitochondrial	ACADVL	+	MT-ND5_Ctrl	30	30	30	53.6	53.6	53.6	70.389	0	323.31	85267000000	445	2.9864	0.00960323	-0.852936	-5.3787	31.7437	31.8028	31.8128	32.2236	32.1925	32.2837	30.9853	31.2676	31.2179
+	2.33974	-0.852003	Q9UHR5	Q9UHR5	SAP30-binding protein	SAP30BP	+	MT-ND5_Ctrl	5	5	5	19.2	19.2	19.2	33.87	0	24.681	3065500000	44	2.33974	0.0239375	-0.852003	-4.09989	27.5371	27.0752	26.8044	26.7923	26.7584	26.9048	26.0727	26.4365	25.8709
+	2.11224	-0.851933	O75521	O75521	Enoyl-CoA delta isomerase 2, mitochondrial	ECI2	+	MT-ND5_Ctrl	14	14	14	53	53	53	43.585	0	259.37	48288000000	287	2.11224	0.0338279	-0.851933	-3.69334	31.6263	31.6067	31.2456	30.7766	31.1201	31.2156	30.0892	30.7723	30.3781
+	1.2221	-0.850762	Q14919	Q14919	Dr1-associated corepressor	DRAP1			5	5	5	28.3	28.3	28.3	22.35	0	40.018	14554000000	103	1.2221	0.137621	-0.850762	-2.24127	29.8177	30.0164	29.2537	28.6174	29.0867	28.6266	28.2248	28.8227	28.1095
+	1.62529	-0.849737	O95183	O95183	Vesicle-associated membrane protein 5	VAMP5			6	6	6	38.8	38.8	38.8	12.805	0	81.544	10381000000	53	1.62529	0.0725149	-0.849737	-2.87863	28.0314	28.8972	28.8066	29.0263	29.3186	29.3751	28.0933	27.9037	28.1814
+	2.01407	-0.849443	Q9Y2B9	Q9Y2B9	cAMP-dependent protein kinase inhibitor gamma	PKIG	+	MT-ND5_Ctrl	2	2	2	53.9	53.9	53.9	7.9104	0	36.197	7793500000	56	2.01407	0.0398527	-0.849443	-3.52355	28.4138	28.8045	28.3224	28.8296	28.9229	28.7244	27.8015	27.3215	28.3375
+	2.53714	-0.848885	P62273	P62273	40S ribosomal protein S29	RPS29	+	MT-ND5_Ctrl	5	5	5	62.5	62.5	62.5	6.6767	0	8.7582	38973000000	201	2.53714	0.0181108	-0.848885	-4.46938	30.5361	31.0392	30.9282	30.668	30.6681	30.2642	29.5564	29.9293	30.0196
+	3.25173	-0.848706	Q9BWU0	Q9BWU0	Kanadaptin	SLC4A1AP	+	MT-ND5_Ctrl	6	6	6	15.3	15.3	15.3	88.813	0	73.145	4398800000	80	3.25173	0.00696678	-0.848706	-5.96759	27.1027	27.6068	27.3388	27.6007	27.4961	27.3433	26.7725	26.5909	26.3345
+	3.39528	-0.847647	O00154	O00154	Cytosolic acyl coenzyme A thioester hydrolase	ACOT7	+	MT-ND5_Ctrl	8	8	8	27.9	27.9	27.9	41.796	0	42.02	66127000000	322	3.39528	0.00571094	-0.847647	-6.3044	32.0206	31.7368	31.6602	31.7981	32.0543	31.8654	31.013	31.2614	30.7503
	0.748593	-0.845434	Q9Y5J9	Q9Y5J9	Mitochondrial import inner membrane translocase subunit Tim8 B	TIMM8B			2	2	2	25.3	25.3	25.3	9.3435	0	43.991	2473500000	52	0.748593	0.302981	-0.845434	-1.49563	28.0153	27.426	27.1239	25.881	26.2372	25.9096	25.7642	26.5061	25.4899
	0.84559	-0.845175	Q5VY43	Q5VY43	Platelet endothelial aggregation receptor 1	PEAR1			2	2	2	3.5	3.5	3.5	110.67	0	30.484	139580000	4	0.84559	0.257991	-0.845175	-1.65113	24.0256	25.8857	24.1967	24.6312	25.6932	24.6127	23.8555	23.4979	24.6337
+	3.86292	-0.843219	Q9Y580	Q9Y580	RNA-binding protein 7	RBM7	+	MT-ND5_Ctrl	6	6	6	32	32	32	30.503	0	118	2715000000	46	3.86292	0.00286303	-0.843219	-7.50165	26.9464	26.9891	27.029	27.117	26.9749	27.1105	26.2253	26.4369	25.8916
+	1.83067	-0.841943	P82909	P82909	28S ribosomal protein S36, mitochondrial	MRPS36			3	3	3	33	33	33	11.466	0	31.942	8199100000	72	1.83067	0.0529028	-0.841943	-3.21438	28.8583	28.7653	28.5906	28.0996	28.2421	28.5109	27.0822	28.0353	27.8901
+	4.95756	-0.841744	Q96JP5;Q9BU19	Q96JP5	E3 ubiquitin-protein ligase ZFP91	ZFP91	+	MT-ND5_Ctrl	5	5	5	14.2	14.2	14.2	63.444	0	31.9	6145200000	91	4.95756	0.000779598	-0.841744	-11.0517	28.215	28.3313	28.4219	28.4114	28.3651	28.2485	27.6027	27.5489	27.3199
	0.928537	-0.837293	Q96T88	Q96T88	E3 ubiquitin-protein ligase UHRF1	UHRF1			13	13	13	27.6	27.6	27.6	89.813	0	176.71	16818000000	118	0.928537	0.223673	-0.837293	-1.78237	30.181	30.27	30.1454	28.5516	29.0106	29.196	28.5844	29.225	28.356
+	1.09554	-0.836422	O14613	O14613	Cdc42 effector protein 2	CDC42EP2			2	2	2	8.6	8.6	8.6	22.483	0	11.132	7068900000	28	1.09554	0.169064	-0.836422	-2.04387	27.3758	27.5921	27.7943	28.8489	28.5446	28.9099	27.1504	27.5701	27.3029
+	3.61458	-0.835875	P15927	P15927	Replication protein A 32 kDa subunit	RPA2	+	MT-ND5_Ctrl	5	5	5	28.9	28.9	28.9	29.247	0	76.697	26477000000	120	3.61458	0.00411293	-0.835875	-6.84586	30.6887	30.4341	30.2135	30.2563	30.26	30.3768	29.5073	29.7115	29.3882
+	2.3035	-0.834895	Q7RTP6	Q7RTP6	Protein-methionine sulfoxide oxidase MICAL3	MICAL3	+	MT-ND5_Ctrl	5	5	5	3.2	3.2	3.2	224.29	0	12.754	1524900000	24	2.3035	0.0253618	-0.834895	-4.03382	26.4086	26.7032	26.3281	25.8498	26.2985	26.3002	25.2117	25.8541	25.3737
+	1.61833	-0.833961	P55081	P55081	Microfibrillar-associated protein 1	MFAP1			12	12	12	30.1	30.1	30.1	51.958	0	100.75	18682000000	193	1.61833	0.0732422	-0.833961	-2.86741	29.9642	30.4462	29.7799	29.2383	29.2975	29.3851	28.6503	29.0459	28.8576
+	3.97633	-0.832543	Q92541	Q92541	RNA polymerase-associated protein RTF1 homolog	RTF1	+	MT-ND5_Ctrl	11	11	11	15.6	15.6	15.6	80.313	0	35.826	7719400000	65	3.97633	0.00251818	-0.832543	-7.81735	28.3041	28.6078	28.3396	28.6495	28.6845	28.4023	27.6319	27.5941	27.7703
+	2.32652	-0.832447	Q8TDM6	Q8TDM6	Disks large homolog 5	DLG5	+	MT-ND5_Ctrl	9	9	9	7.5	7.5	7.5	213.87	0	67.655	3955500000	57	2.32652	0.0244861	-0.832447	-4.07574	27.8601	27.6087	27.1398	27.1126	27.0892	27.094	26.6244	26.4203	26.4102
+	3.91601	-0.832218	O60711	O60711	Leupaxin	LPXN	+	MT-ND5_Ctrl	12	12	12	48.4	48.4	48.4	43.332	0	147.07	42853000000	300	3.91601	0.00271658	-0.832218	-7.64812	31.5298	31.7619	31.243	31.3883	31.4779	31.3638	30.6769	30.6514	30.5574
+	1.43199	-0.831935	Q9BZ95	Q9BZ95	Histone-lysine N-methyltransferase NSD3	WHSC1L1			6	6	6	5.6	5.6	5.6	161.61	0	17.095	1444000000	25	1.43199	0.0985086	-0.831935	-2.57045	25.9032	25.4937	26.0886	25.7731	26.0707	26.2037	24.2246	25.4632	25.5829
+	3.35301	-0.830718	Q06787	Q06787	Fragile X mental retardation protein 1	FMR1	+	MT-ND5_Ctrl	9	8	8	22.5	21.2	21.2	71.174	0	40.88	5678800000	59	3.35301	0.00601922	-0.830718	-6.20382	28.1035	27.9417	27.9459	28.2723	28.334	28.341	27.0974	27.4221	27.4575
+	2.51993	-0.825641	Q8IYB3	Q8IYB3	Serine/arginine repetitive matrix protein 1	SRRM1	+	MT-ND5_Ctrl	6	6	6	8	8	8	102.33	0	61.514	15049000000	140	2.51993	0.0185838	-0.825641	-4.4365	29.9415	29.846	30.1349	29.4075	29.4645	29.5633	29.0769	28.896	28.7291
+	2.37605	-0.823895	Q9NRW3	Q9NRW3	DNA dC->dU-editing enzyme APOBEC-3C	APOBEC3C	+	MT-ND5_Ctrl	2	2	2	11.6	11.6	11.6	22.826	0	10.003	6074900000	39	2.37605	0.0227254	-0.823895	-4.16664	28.1918	28.3686	28.5803	27.9372	27.7919	27.917	27.0959	27.5128	27.3129
+	2.59363	-0.822414	Q92576	Q92576	PHD finger protein 3	PHF3	+	MT-ND5_Ctrl	7	7	7	5.3	5.3	5.3	229.48	0	17.805	832690000	37	2.59363	0.0167304	-0.822414	-4.57827	25.1688	25.58	25.4821	25.5055	25.3633	25.5677	24.216	24.6215	25.029
+	2.73842	-0.82199	Q86VM9	Q86VM9	Zinc finger CCCH domain-containing protein 18	ZC3H18	+	MT-ND5_Ctrl	6	6	6	11.2	11.2	11.2	106.38	0	30.469	9541500000	89	2.73842	0.0134801	-0.82199	-4.8642	29.0001	28.8543	28.9501	28.4488	28.4883	28.6086	27.7756	28.1747	27.7588
+	3.87159	-0.821556	Q92882	Q92882	Osteoclast-stimulating factor 1	OSTF1	+	MT-ND5_Ctrl	10	10	10	54.7	54.7	54.7	23.787	0	149.22	28531000000	193	3.87159	0.00286583	-0.821556	-7.52542	30.9596	30.8312	30.752	30.5598	30.7859	30.6223	30.0177	30.0464	29.7267
+	3.47439	-0.820056	Q9ULX6	Q9ULX6	A-kinase anchor protein 8-like	AKAP8L	+	MT-ND5_Ctrl	4	4	4	7	7	7	71.639	0	17.834	2561700000	17	3.47439	0.00517931	-0.820056	-6.49587	27.2619	26.8215	27.0331	27.031	26.9036	26.804	26.0788	26.3781	26.0105
+	2.28958	-0.818835	Q8N9N7	Q8N9N7	Leucine-rich repeat-containing protein 57	LRRC57	+	MT-ND5_Ctrl	4	4	4	22.2	22.2	22.2	26.754	0	26.999	4372700000	47	2.28958	0.0257317	-0.818835	-4.00858	27.7188	27.3598	27.7424	27.7909	27.337	27.8184	26.3311	27.068	27.0279
	1.00889	-0.817448	Q8NDV7	Q8NDV7	Trinucleotide repeat-containing gene 6A protein	TNRC6A			6	6	6	4.8	4.8	4.8	210.29	0	21.047	1638000000	21	1.00889	0.195171	-0.817448	-1.9085	27.0042	26.8287	25.9663	25.55	25.5103	25.4931	25.3255	24.8968	25.5017
+	2.45351	-0.816416	P49321	P49321	Nuclear autoantigenic sperm protein	NASP	+	MT-ND5_Ctrl	30	30	30	48.1	48.1	48.1	85.237	0	323.31	34654000000	273	2.45351	0.0203793	-0.816416	-4.31081	30.6714	30.4415	30.3031	30.8154	30.9726	30.7066	29.6731	30.2027	29.6303
+	1.88091	-0.816204	O43633	O43633	Charged multivesicular body protein 2a	CHMP2A	+	MT-ND5_Ctrl	5	5	5	17.6	17.6	17.6	25.104	0	54.724	30517000000	114	1.88091	0.0491333	-0.816204	-3.2981	30.8683	30.6596	30.1893	29.7894	30.6766	30.6268	29.5464	29.8408	29.5692
+	2.84632	-0.814704	Q676U5	Q676U5	Autophagy-related protein 16-1	ATG16L1	+	MT-ND5_Ctrl	6	6	6	15.3	15.3	15.3	68.264	0	84.589	2384000000	24	2.84632	0.0115281	-0.814704	-5.08407	26.5076	26.5279	26.1384	26.7111	26.6802	26.5542	25.7552	25.9509	25.4095
	0.861602	-0.813354	Q9NUL5	Q9NUL5	UPF0515 protein C19orf66	C19orf66			4	4	4	24.7	24.7	24.7	33.11	0	7.9214	2174800000	22	0.861602	0.25079	-0.813354	-1.67657	25.6832	27.0216	26.2909	27.3249	27.5846	27.2622	25.9605	25.5234	26.6598
+	3.29367	-0.812381	Q9H788	Q9H788	SH2 domain-containing protein 4A	SH2D4A	+	MT-ND5_Ctrl	16	16	16	43.8	43.8	43.8	52.726	0	221.04	67287000000	230	3.29367	0.00646511	-0.812381	-6.06461	31.4796	31.6269	31.9208	31.7139	32.0153	31.93	30.865	31.1191	30.922
+	1.3119	-0.812371	Q9HCK8;Q3L8U1	Q9HCK8;Q3L8U1	Chromodomain-helicase-DNA-binding protein 8;Chromodomain-helicase-DNA-binding protein 9	CHD8;CHD9			4	4	2	2	2	1.5	290.52	0	14.161	1632100000	11	1.3119	0.119466	-0.812371	-2.38164	26.1079	25.9653	26.2765	25.5634	26.298	25.8147	25.5362	25.7437	24.2959
+	1.40977	-0.811458	O95801	O95801	Tetratricopeptide repeat protein 4	TTC4			8	8	8	37	37	37	44.678	0	65.378	6788700000	56	1.40977	0.10226	-0.811458	-2.5354	28.8087	28.3142	28.5299	27.8534	27.7295	27.851	27.1428	27.9321	27.034
+	1.59127	-0.809921	O15347	O15347	High mobility group protein B3	HMGB3			6	6	6	36.5	36.5	36.5	22.98	0	92.299	13266000000	80	1.59127	0.0769064	-0.809921	-2.82391	29.9446	29.9222	29.4812	29.7806	28.7847	29.4866	28.543	29.1308	28.5964
+	3.49031	-0.809892	Q9BY44	Q9BY44	Eukaryotic translation initiation factor 2A;Eukaryotic translation initiation factor 2A, N-terminally processed	EIF2A	+	MT-ND5_Ctrl	20	20	20	48.5	48.5	48.5	64.989	0	148.83	48877000000	284	3.49031	0.00507061	-0.809892	-6.53492	31.5405	31.3197	31.4689	31.0434	31.2753	31.2841	30.4885	30.7022	30.3455
+	3.67765	-0.807917	P63279	P63279	SUMO-conjugating enzyme UBC9	UBE2I	+	MT-ND5_Ctrl	12	12	12	83.5	83.5	83.5	18.007	0	223.23	78137000000	311	3.67765	0.00379618	-0.807917	-7.00797	32.282	32.2211	32.1562	32.0856	32.0096	31.7649	31.1961	31.3716	31.2684
+	1.69689	-0.803182	O75934	O75934	Pre-mRNA-splicing factor SPF27	BCAS2			5	5	5	24	24	24	26.131	0	39.456	9333900000	69	1.69689	0.0648418	-0.803182	-2.99456	28.8954	28.8812	28.0274	28.413	29.025	28.8622	28.3054	27.6514	27.6857
+	3.97092	-0.802119	Q13185	Q13185	Chromobox protein homolog 3	CBX3	+	MT-ND5_Ctrl	10	9	8	46.4	39.9	39.9	20.811	0	71.18	112260000000	423	3.97092	0.00251992	-0.802119	-7.80206	32.4125	32.3413	32.5481	32.2344	32.2251	32.2402	31.5089	31.7224	31.3631
+	1.48755	-0.80108	Q96RT1;Q96NW7	Q96RT1	Protein LAP2	ERBB2IP			20	20	20	22.7	22.7	22.7	158.3	0	144.06	11452000000	117	1.48755	0.0903203	-0.80108	-2.65841	29.3278	29.3066	29.0703	28.7293	28.4267	28.7565	27.4978	28.5512	28.3563
	0.442857	-0.800726	Q9H6Y2	Q9H6Y2	WD repeat-containing protein 55	WDR55			2	2	2	5.7	5.7	5.7	42.07	0	12.849	981520000	10	0.442857	0.497811	-0.800726	-0.977911	26.6891	26.9507	24.297	24.7432	25.1383	25.2084	26.2368	23.7064	24.168
+	3.63498	-0.800084	Q12929	Q12929	Epidermal growth factor receptor kinase substrate 8	EPS8	+	MT-ND5_Ctrl	27	27	27	44.6	44.6	44.6	91.88	0	261.07	34225000000	259	3.63498	0.00402564	-0.800084	-6.89798	30.5099	30.6784	30.561	30.6764	30.5481	30.5803	29.4753	30.0322	29.8693
+	3.97452	-0.799493	Q96ST3	Q96ST3	Paired amphipathic helix protein Sin3a	SIN3A	+	MT-ND5_Ctrl	11	11	11	11	11	11	145.17	0	59.619	4947400000	72	3.97452	0.00251382	-0.799493	-7.81223	27.7979	27.8606	27.6585	27.8516	28.0655	28.1165	27.0883	27.0882	27.1003
+	4.51489	-0.799432	Q9Y4I1;Q9NQX4	Q9Y4I1	Unconventional myosin-Va	MYO5A	+	MT-ND5_Ctrl	18	18	18	11.5	11.5	11.5	215.4	0	78.16	11470000000	157	4.51489	0.00126953	-0.799432	-9.47196	29.0701	29.0653	28.8092	28.9	28.9676	29.1333	28.0624	28.2357	28.2764
+	1.66976	-0.79937	Q8IUE6	Q8IUE6	Histone H2A type 2-B	HIST2H2AB			9	2	1	70	28.5	10.8	13.995	0	36.318	10213000000	47	1.66976	0.0672968	-0.79937	-2.95051	28.6985	29.2783	29.3336	29.7574	29.9505	29.5756	28.4531	28.8017	28.644
+	2.9249	-0.799031	O00217	O00217	NADH dehydrogenase [ubiquinone] iron-sulfur protein 8, mitochondrial	NDUFS8	+	MT-ND5_Ctrl	3	3	3	16.7	16.7	16.7	23.705	0	16.22	11715000000	77	2.9249	0.0102806	-0.799031	-5.24803	29.1691	29.64	29.0428	28.9891	29.1468	28.9891	28.2432	28.4241	28.4241
+	1.48092	-0.797192	Q16352	Q16352	Alpha-internexin	INA			6	4	4	14.6	12.2	12.2	55.39	0	11.893	2401500000	31	1.48092	0.0912698	-0.797192	-2.64789	27.5116	27.2802	26.6224	26.7595	26.4272	26.7767	26.1194	26.544	25.6337
+	2.56557	-0.796677	P08651	P08651	Nuclear factor 1 C-type	NFIC	+	MT-ND5_Ctrl	6	6	5	19.9	19.9	17.1	55.674	0	51.488	13122000000	77	2.56557	0.0174772	-0.796677	-4.52399	28.6457	29.0449	29.0453	29.1515	29.4767	29.344	28.3984	28.2096	28.3561
+	2.2583	-0.795824	Q5GLZ8	Q5GLZ8	Probable E3 ubiquitin-protein ligase HERC4	HERC4	+	MT-ND5_Ctrl	26	26	26	40.9	40.9	40.9	118.56	0	323.31	76164000000	440	2.2583	0.0267227	-0.795824	-3.95213	31.4962	31.7279	31.701	32.1353	32.108	32.382	31.0675	31.1246	31.1957
+	3.3412	-0.794443	Q15024	Q15024	Exosome complex component RRP42	EXOSC7	+	MT-ND5_Ctrl	3	3	3	12	12	12	31.821	0	10.029	5107700000	26	3.3412	0.006103	-0.794443	-6.17593	28.3495	28.1398	27.9929	28.2084	27.9855	27.8831	27.2812	27.5128	27.1023
+	1.832	-0.793736	Q9Y4C8	Q9Y4C8	Probable RNA-binding protein 19	RBM19			8	8	8	10.1	10.1	10.1	107.33	0	27.085	3163500000	24	1.832	0.0528831	-0.793736	-3.21657	27.6183	27.4816	27.2898	26.5942	26.7474	27.2917	26.2791	26.4459	26.4053
+	1.57534	-0.793613	P19793;P48443;P28702	P19793	Retinoic acid receptor RXR-alpha	RXRA			5	5	5	13.9	13.9	13.9	50.811	0	13.599	1064600000	19	1.57534	0.0789557	-0.793613	-2.79837	25.6254	25.0483	25.9677	26.0659	25.9605	26.3639	24.7916	25.188	25.1553
	1.09038	-0.793361	Q69YN4	Q69YN4	Protein virilizer homolog	KIAA1429			7	7	7	5.3	5.3	5.3	202.02	0	31.911	1184300000	17	1.09038	0.170372	-0.793361	-2.03582	26.4226	25.58	26.1059	25.6858	25.4126	25.6826	25.0407	25.8548	24.1692
+	1.31537	-0.792584	O43447	O43447	Peptidyl-prolyl cis-trans isomerase H	PPIH			7	7	7	45.2	45.2	45.2	19.208	0	32.787	6153700000	37	1.31537	0.118659	-0.792584	-2.38707	27.9663	28.0979	28.1698	28.7439	28.5203	28.6023	26.7236	28.0429	27.906
+	2.20349	-0.792174	Q8IWX8	Q8IWX8	Calcium homeostasis endoplasmic reticulum protein	CHERP	+	MT-ND5_Ctrl	11	11	11	16.5	16.5	16.5	103.7	0	70.795	9643700000	124	2.20349	0.02896	-0.792174	-3.8541	28.5801	29.0561	28.968	28.5767	28.655	28.7707	28.0859	28.3479	27.493
+	2.65264	-0.792168	Q9BWJ5	Q9BWJ5	Splicing factor 3B subunit 5	SF3B5	+	MT-ND5_Ctrl	3	3	3	36	36	36	10.135	0	33.499	21264000000	79	2.65264	0.0154878	-0.792168	-4.69358	30.445	30.46	29.9985	30.5847	30.2248	30.1559	29.4831	29.8137	29.2612
+	1.13017	-0.791734	Q6P158	Q6P158	Putative ATP-dependent RNA helicase DHX57	DHX57			8	8	8	9.6	9.6	9.6	155.6	0	42.453	18137000000	28	1.13017	0.159356	-0.791734	-2.09788	31.3234	31.0229	30.1114	30.1278	29.8068	30.0349	29.5671	29.4035	29.8677
+	3.99808	-0.791499	Q9C0B1	Q9C0B1	Alpha-ketoglutarate-dependent dioxygenase FTO	FTO	+	MT-ND5_Ctrl	9	9	9	24	24	24	58.281	0	48.17	6732400000	82	3.99808	0.00243848	-0.791499	-7.8791	28.2257	28.3476	28.2935	28.5517	28.3195	28.5656	27.4795	27.7545	27.5434
+	2.42508	-0.790404	Q9UL15	Q9UL15	BAG family molecular chaperone regulator 5	BAG5	+	MT-ND5_Ctrl	11	11	11	32.4	32.4	32.4	51.199	0	55.093	8085700000	59	2.42508	0.0211207	-0.790404	-4.2576	28.7419	28.7477	28.3363	28.4061	28.5444	28.7465	27.5859	28.2508	27.5535
	0.904879	-0.789452	Q9H098	Q9H098	Protein FAM107B	FAM107B			4	4	4	29.8	29.8	29.8	15.558	0	102.87	6352700000	54	0.904879	0.234101	-0.789452	-1.74506	29.0012	28.9164	28.499	27.4983	27.4409	27.4517	27.2366	27.3963	27.4024
+	3.71671	-0.789255	O75792	O75792	Ribonuclease H2 subunit A	RNASEH2A	+	MT-ND5_Ctrl	9	9	9	30.4	30.4	30.4	33.395	0	32.447	4022300000	47	3.71671	0.0036326	-0.789255	-7.10984	27.5543	27.3904	27.2703	27.3903	27.3966	27.3156	26.5552	26.866	26.3698
+	2.54909	-0.788461	O75044;P0DMP2;P0DJJ0	O75044;P0DMP2;P0DJJ0	SLIT-ROBO Rho GTPase-activating protein 2;SLIT-ROBO Rho GTPase-activating protein 2B;SLIT-ROBO Rho GTPase-activating protein 2C	SRGAP2;SRGAP2B;SRGAP2C	+	MT-ND5_Ctrl	11	11	11	13.6	13.6	13.6	120.87	0	72.939	7615600000	74	2.54909	0.0179244	-0.788461	-4.49229	28.5806	28.7198	28.3445	28.4758	28.6059	28.5993	27.3412	27.7809	28.1755
+	2.04725	-0.787413	P24666	P24666	Low molecular weight phosphotyrosine protein phosphatase	ACP1	+	MT-ND5_Ctrl	10	10	10	74.1	74.1	74.1	18.042	0	132.42	12929000000	126	2.04725	0.0378093	-0.787413	-3.58058	29.6997	29.5083	28.9903	28.8037	29.0739	29.133	28.682	28.3205	28.2397
+	1.62608	-0.787174	Q92785;Q92782	Q92785	Zinc finger protein ubi-d4	DPF2			8	8	8	27.6	27.6	27.6	44.155	0	42.243	6889500000	87	1.62608	0.072493	-0.787174	-2.87991	28.5509	28.6231	28.6154	27.7577	28.1298	27.838	27.1393	27.8483	27.4084
+	1.52923	-0.786874	Q13526;O15428	Q13526	Peptidyl-prolyl cis-trans isomerase NIMA-interacting 1	PIN1			8	8	8	57.7	57.7	57.7	18.243	0	64.851	7507900000	128	1.52923	0.0849222	-0.786874	-2.72469	29.2728	28.0264	28.3284	28.2674	28.8906	28.3228	27.9501	27.5562	27.6873
+	2.42117	-0.786779	Q9H1B7	Q9H1B7	Interferon regulatory factor 2-binding protein-like	IRF2BPL	+	MT-ND5_Ctrl	6	6	6	11.2	11.2	11.2	82.658	0	24.152	3939800000	46	2.42117	0.0212229	-0.786779	-4.25031	27.9465	28.0351	27.5696	27.3916	27.4062	27.3635	26.881	26.9321	26.6828
	0.784179	-0.786645	Q9ULH7	Q9ULH7	MKL/myocardin-like protein 2	MKL2			7	7	6	10.8	10.8	10	118.13	0	32.324	3900700000	50	0.784179	0.286014	-0.786645	-1.55299	27.1773	27.2815	27.3859	27.1912	27.13	26.9919	27.303	24.8865	27.0295
+	3.51565	-0.786389	Q02218;Q9ULD0	Q02218	2-oxoglutarate dehydrogenase, mitochondrial	OGDH	+	MT-ND5_Ctrl	19	19	19	26.9	26.9	26.9	115.93	0	188.03	32356000000	245	3.51565	0.00487812	-0.786389	-6.59743	30.4953	30.6529	30.6028	30.9003	30.686	30.886	30.085	29.7144	29.9531
	0.509729	-0.7844	Q96GP6	Q96GP6	Scavenger receptor class F member 2	SCARF2			3	3	3	6.5	6.5	6.5	92.383	0	7.96	677960000	22	0.509729	0.44506	-0.7844	-1.09631	24.5327	26.6745	24.3375	24.1357	25.207	23.3458	24.1307	23.2532	24.3795
+	1.78581	-0.783804	Q9BWD1	Q9BWD1	Acetyl-CoA acetyltransferase, cytosolic	ACAT2			13	13	13	61.7	61.7	61.7	41.35	0	158.68	43149000000	241	1.78581	0.0565484	-0.783804	-3.14017	31.7413	31.6125	31.2392	30.7986	31.0502	31.2215	30.1641	30.878	30.4382
+	2.24829	-0.783659	Q14118	Q14118	Dystroglycan;Alpha-dystroglycan;Beta-dystroglycan	DAG1	+	MT-ND5_Ctrl	7	7	7	12.2	12.2	12.2	97.44	0	101.79	13362000000	144	2.24829	0.0270856	-0.783659	-3.93414	29.3819	29.2736	28.9959	29.6173	29.3923	29.846	28.3776	28.8907	28.6343
+	2.49786	-0.783533	Q92688	Q92688	Acidic leucine-rich nuclear phosphoprotein 32 family member B	ANP32B	+	MT-ND5_Ctrl	9	7	7	39.4	34.3	34.3	28.787	0	121.36	66116000000	223	2.49786	0.0191718	-0.783533	-4.39453	32.0114	32.2319	31.616	31.7259	32.3041	31.9096	31.0449	31.4036	31.1003
+	1.73963	-0.78149	Q9Y6N5	Q9Y6N5	Sulfide:quinone oxidoreductase, mitochondrial	SQRDL			13	13	13	37.8	37.8	37.8	49.96	0	53.457	6901700000	46	1.73963	0.0606585	-0.78149	-3.06431	28.2492	28.2386	28.1984	28.9388	28.5041	28.4758	28.1165	27.1057	27.7358
+	2.91646	-0.780173	Q9Y2R9	Q9Y2R9	28S ribosomal protein S7, mitochondrial	MRPS7	+	MT-ND5_Ctrl	9	9	9	46.3	46.3	46.3	28.134	0	69.435	28798000000	136	2.91646	0.010371	-0.780173	-5.23026	30.7439	30.8351	30.5714	30.2754	30.5241	30.3974	29.8785	29.9248	29.5299
	0.767206	-0.77893	O75094	O75094	Slit homolog 3 protein	SLIT3			37	37	37	38.8	38.8	38.8	167.71	0	323.31	51834000000	375	0.767206	0.293986	-0.77893	-1.52568	30.435	30.2627	30.9834	32.1562	31.9932	31.9903	30.5316	30.3896	30.6525
+	2.92215	-0.778235	Q96EA4	Q96EA4	Protein Spindly	SPDL1	+	MT-ND5_Ctrl	16	16	16	32.9	32.9	32.9	70.171	0	51.956	4149000000	61	2.92215	0.0103237	-0.778235	-5.24224	27.3166	27.1887	27.7551	27.119	27.2894	27.28	26.387	26.524	26.7287
	0.775587	-0.778186	P68366	P68366	Tubulin alpha-4A chain	TUBA4A			25	2	2	54.7	6.7	6.7	49.924	0	16.39	2486000000	47	0.775587	0.289976	-0.778186	-1.53918	27.2591	27.8167	27.0928	26.003	25.7866	26.0163	25.676	26.0897	25.887
+	1.28402	-0.774922	Q9UM47	Q9UM47	Neurogenic locus notch homolog protein 3;Notch 3 extracellular truncation;Notch 3 intracellular domain	NOTCH3			5	5	5	2.6	2.6	2.6	243.63	0	8.7595	2510400000	14	1.28402	0.124584	-0.774922	-2.338	26.5956	26.6779	26.0698	26.1153	26.5335	26.6132	26.0193	26.18	24.7787
+	4.77021	-0.774372	A6NHR9	A6NHR9	Structural maintenance of chromosomes flexible hinge domain-containing protein 1	SMCHD1	+	MT-ND5_Ctrl	21	21	21	16.6	16.6	16.6	226.37	0	162.56	10047000000	98	4.77021	0.000950084	-0.774372	-10.3566	28.9183	28.7381	28.8668	28.9665	28.8379	28.922	27.9446	28.1108	28.2462
	0.646249	-0.773786	Q8TBC3	Q8TBC3	SH3KBP1-binding protein 1	SHKBP1			3	3	2	8.6	8.6	5.4	76.343	0	17.264	1410000000	14	0.646249	0.357576	-0.773786	-1.32809	26.5731	25.9492	25.5986	25.7189	25.6058	25.7807	23.4972	26.2417	25.553
+	2.09701	-0.773536	Q9NR56;Q9NUK0	Q9NR56	Muscleblind-like protein 1	MBNL1	+	MT-ND5_Ctrl	8	8	4	27.6	27.6	19.3	41.817	0	121.01	49866000000	202	2.09701	0.0346958	-0.773536	-3.66679	31.6391	31.4259	31.1847	30.7153	31.2831	31.1169	30.1542	30.6051	30.6025
+	2.99843	-0.772201	Q9NTX5	Q9NTX5	Ethylmalonyl-CoA decarboxylase	ECHDC1	+	MT-ND5_Ctrl	7	7	7	32.9	32.9	32.9	33.698	0	62.294	8035400000	58	2.99843	0.00949426	-0.772201	-5.40452	28.8077	28.4848	28.2269	28.3745	28.4196	28.5325	27.8717	27.7814	27.4533
	0.569635	-0.771914	O94763	O94763	Unconventional prefoldin RPB5 interactor 1	URI1			8	8	8	28	28	28	59.832	0	50.417	3009000000	25	0.569635	0.405075	-0.771914	-1.19943	26.862	27.3493	26.8221	26.8545	27.3769	27.2804	27.3418	27.1975	24.4175
+	3.23465	-0.771721	P20020	P20020	Plasma membrane calcium-transporting ATPase 1	ATP2B1	+	MT-ND5_Ctrl	30	18	17	27.5	19.2	18.1	134.68	0	250.97	26710000000	157	3.23465	0.00713599	-0.771721	-5.92841	30.0996	30.1726	30.2291	30.5156	30.2742	30.5432	29.7441	29.4708	29.387
	0.818025	-0.771259	Q9NYB0	Q9NYB0	Telomeric repeat-binding factor 2-interacting protein 1	TERF2IP			3	3	3	11.5	11.5	11.5	44.259	0	24.557	1674300000	26	0.818025	0.270289	-0.771259	-1.6072	26.3707	26.5874	25.8181	25.6951	26.0529	25.2845	24.0122	25.8187	25.7597
+	3.16392	-0.770811	Q92609	Q92609	TBC1 domain family member 5	TBC1D5	+	MT-ND5_Ctrl	7	7	7	17.5	17.5	17.5	89.003	0	45.514	3087600000	36	3.16392	0.0076539	-0.770811	-5.76801	27.1622	27.3679	27.1979	27.2915	27.3774	27.4198	26.3353	26.368	26.8926
+	2.26655	-0.769378	Q15642	Q15642	Cdc42-interacting protein 4	TRIP10	+	MT-ND5_Ctrl	9	9	9	22.1	22.1	22.1	68.351	0	118.18	23204000000	248	2.26655	0.0264746	-0.769378	-3.96698	29.7336	30.1327	29.6204	30.0875	30.3781	30.0945	28.9959	29.2073	29.5121
+	4.16716	-0.76649	Q16698	Q16698	2,4-dienoyl-CoA reductase, mitochondrial	DECR1	+	MT-ND5_Ctrl	13	13	13	46.3	46.3	46.3	36.067	0	84.385	43475000000	275	4.16716	0.00191785	-0.76649	-8.37314	31.2373	31.3259	31.2925	31.4077	31.2266	31.1602	30.2841	30.667	30.5746
+	3.02952	-0.766474	P52701	P52701	DNA mismatch repair protein Msh6	MSH6	+	MT-ND5_Ctrl	12	12	12	12.4	12.4	12.4	152.78	0	58.461	9148200000	110	3.02952	0.00905089	-0.766474	-5.47159	28.5805	28.3973	28.726	28.542	28.6224	28.3371	27.7407	28.0721	27.4904
+	3.72422	-0.766444	Q9UIJ7	Q9UIJ7	GTP:AMP phosphotransferase AK3, mitochondrial	AK3	+	MT-ND5_Ctrl	13	13	13	59.5	59.5	59.5	25.565	0	180.08	47687000000	168	3.72422	0.00360416	-0.766444	-7.12956	30.981	31.3019	30.8842	30.977	30.8919	30.9619	30.291	30.0661	30.3425
+	1.14585	-0.765986	Q8NE86	Q8NE86	Calcium uniporter protein, mitochondrial	MCU			2	2	2	8.5	8.5	8.5	39.866	0	7.5374	1902000000	35	1.14585	0.155446	-0.765986	-2.12234	26.8105	25.7962	26.9883	27.257	26.9581	27.1764	26.4493	26.1807	25.5653
	1.07036	-0.76459	P08174	P08174	Complement decay-accelerating factor	CD55			3	3	3	11	11	11	41.4	0	7.872	3320400000	33	1.07036	0.176389	-0.76459	-2.00458	27.4109	26.9472	26.5231	27.6444	27.7447	27.9756	26.3096	26.3007	27.2189
+	1.22128	-0.763943	Q5T9A4	Q5T9A4	ATPase family AAA domain-containing protein 3B	ATAD3B			17	5	4	26.1	6.8	4.9	72.572	0	37.95	9464100000	49	1.22128	0.137645	-0.763943	-2.23999	29.3433	29.4376	29.3625	28.4966	28.5897	28.2945	28.5441	28.1641	27.762
+	2.41514	-0.761923	Q92522	Q92522	Histone H1x	H1FX	+	MT-ND5_Ctrl	7	7	7	31	31	31	22.487	0	22.076	11196000000	110	2.41514	0.0214304	-0.761923	-4.23908	29.0105	29.0159	28.7379	29.1374	28.5649	29.3078	28.2449	28.3853	27.9712
+	3.14656	-0.761089	O75937	O75937	DnaJ homolog subfamily C member 8	DNAJC8	+	MT-ND5_Ctrl	7	7	7	30.8	30.8	30.8	29.841	0	56.23	20913000000	137	3.14656	0.00783579	-0.761089	-5.72912	30.1012	29.9171	30.1869	29.9929	29.7741	29.7407	29.1661	29.4151	28.992
+	2.71287	-0.760602	P46063	P46063	ATP-dependent DNA helicase Q1	RECQL	+	MT-ND5_Ctrl	17	17	17	39.8	39.8	39.8	73.457	0	235.72	36573000000	236	2.71287	0.0139146	-0.760602	-4.81301	30.6614	30.7509	30.8655	31.3283	30.9376	31.1293	30.2416	30.0161	30.297
+	3.45979	-0.759872	Q9NXV6	Q9NXV6	CDKN2A-interacting protein	CDKN2AIP	+	MT-ND5_Ctrl	12	12	12	32.1	32.1	32.1	61.124	0	97.274	8053000000	95	3.45979	0.005236	-0.759872	-6.46022	28.7034	28.5147	28.3644	28.3159	28.2925	28.3204	27.5021	27.8544	27.6196
+	3.07339	-0.757169	Q8N7H5	Q8N7H5	RNA polymerase II-associated factor 1 homolog	PAF1	+	MT-ND5_Ctrl	9	9	9	23.4	23.4	23.4	59.975	0	39.117	6719500000	92	3.07339	0.00857293	-0.757169	-5.56717	28.3757	28.2826	28.19	27.9151	28.373	28.0915	27.3096	27.7035	27.3295
+	6.3408	-0.75621	O75131	O75131	Copine-3	CPNE3	+	MT-ND5_Ctrl	18	18	18	36.1	36.1	36.1	60.13	0	205	33764000000	194	6.3408	0.000204298	-0.75621	-17.6816	30.5914	30.6229	30.5709	30.5327	30.5202	30.5825	29.7835	29.737	29.9211
+	2.61665	-0.756184	P16403	P16403	Histone H1.2	HIST1H1C	+	MT-ND5_Ctrl	8	8	1	30	30	7.5	21.364	0	28.202	428240000000	854	2.61665	0.0162914	-0.756184	-4.62305	34.4246	34.5982	34.2293	34.0259	34.1373	33.9461	33.3785	33.6865	33.3472
+	1.35527	-0.754569	Q9H1P3	Q9H1P3	Oxysterol-binding protein-related protein 2	OSBPL2			2	2	2	9	9	9	55.201	0	11.808	620590000	11	1.35527	0.110943	-0.754569	-2.44966	25.5641	25.7661	25.399	25.1773	24.8789	25.4787	25.2935	24.5777	23.9972
+	1.18976	-0.751482	Q9P2K8	Q9P2K8	Eukaryotic translation initiation factor 2-alpha kinase 4	EIF2AK4			4	4	4	3.6	3.6	3.6	186.91	0	10.385	2266500000	10	1.18976	0.144475	-0.751482	-2.19081	26.8903	26.8674	27.1108	26.402	26.2788	26.4393	25.0624	26.3657	26.3117
+	3.4138	-0.750413	Q6ZVM7	Q6ZVM7	TOM1-like protein 2	TOM1L2	+	MT-ND5_Ctrl	13	13	13	39.4	39.4	39.4	55.556	0	76.553	17661000000	145	3.4138	0.00559067	-0.750413	-6.34883	29.3814	29.5962	29.6541	29.3633	29.5941	29.3701	28.4838	28.916	28.8285
+	1.6883	-0.749893	Q9H1J7	Q9H1J7	Protein Wnt-5b	WNT5B			9	9	8	27	27	27	40.323	0	74.027	12238000000	96	1.6883	0.0657156	-0.749893	-2.9806	29.5242	29.8452	28.8585	29.0749	29.0678	29.3418	28.2197	28.9044	28.4824
	0.548962	-0.749507	Q6FIF0	Q6FIF0	AN1-type zinc finger protein 6	ZFAND6			3	3	3	25	25	25	22.555	0	22.106	984240000	24	0.548962	0.418884	-0.749507	-1.16412	26.4997	26.8941	26.4454	24.3305	24.96	25.5277	24.949	24.451	25.6802
+	4.10507	-0.748056	Q9UHB7	Q9UHB7	AF4/FMR2 family member 4	AFF4	+	MT-ND5_Ctrl	11	11	11	15.5	15.5	15.5	127.46	0	38.796	2431900000	40	4.10507	0.00205454	-0.748056	-8.18883	26.8721	26.888	26.8011	26.4975	26.8218	26.7299	25.9441	26.0121	26.1048
+	2.96022	-0.747391	Q15645	Q15645	Pachytene checkpoint protein 2 homolog	TRIP13	+	MT-ND5_Ctrl	3	3	3	7.6	7.6	7.6	48.55	0	7.4117	2146000000	40	2.96022	0.00990258	-0.747391	-5.32282	26.3672	26.8532	26.5	26.7231	26.4337	26.8796	25.9441	25.9567	25.7355
+	1.53433	-0.745719	P17676	P17676	CCAAT/enhancer-binding protein beta	CEBPB			4	4	4	20.9	20.9	20.9	36.105	0	46.816	5327800000	60	1.53433	0.0841698	-0.745719	-2.73282	28.6671	28.5521	28.0558	27.4711	28.0541	27.9185	27.2154	27.6092	27.2976
+	3.13652	-0.744188	O76031	O76031	ATP-dependent Clp protease ATP-binding subunit clpX-like, mitochondrial	CLPX	+	MT-ND5_Ctrl	20	20	20	41.7	41.7	41.7	69.223	0	86.756	18717000000	153	3.13652	0.00791126	-0.744188	-5.70671	29.7621	29.6684	29.4704	29.3572	29.808	29.4792	28.6689	29.0509	28.8203
+	1.47798	-0.742524	P84090	P84090	Enhancer of rudimentary homolog	ERH			4	4	4	31.7	31.7	31.7	12.259	0	118.37	94189000000	218	1.47798	0.0917656	-0.742524	-2.64321	32.6583	32.5349	32.1823	31.5955	31.6157	31.8047	31.2518	31.4597	31.2567
+	2.53905	-0.740723	Q14151	Q14151	Scaffold attachment factor B2	SAFB2	+	MT-ND5_Ctrl	19	10	10	27.2	16.3	16.3	107.47	0	69.111	11091000000	102	2.53905	0.0181151	-0.740723	-4.47305	29.3487	29.0754	28.9605	28.7183	28.6472	28.9166	28.1163	28.4077	28.0873
+	1.852	-0.738846	Q9HCU0	Q9HCU0	Endosialin	CD248			12	12	12	25	25	25	80.858	0	195.94	37972000000	228	1.852	0.0514655	-0.738846	-3.24984	30.3593	30.5657	31.1005	31.2921	31.0958	31.2085	30.2	30.2077	30.1867
+	3.60076	-0.738826	Q15287	Q15287	RNA-binding protein with serine-rich domain 1	RNPS1	+	MT-ND5_Ctrl	9	9	9	27.5	27.5	27.5	34.208	0	68.311	10462000000	152	3.60076	0.00421053	-0.738826	-6.81073	29.3066	29.3317	29.3478	29.235	28.9045	29.4083	28.5309	28.526	28.4937
+	1.88586	-0.734788	P35244	P35244	Replication protein A 14 kDa subunit	RPA3	+	MT-ND5_Ctrl	6	6	6	70.2	70.2	70.2	13.569	0	41.58	17535000000	83	1.88586	0.048712	-0.734788	-3.30639	30.0437	29.9296	30.2952	29.8732	29.7219	29.5383	29.0513	29.6293	28.8159
+	2.78274	-0.734607	Q86V81	Q86V81	THO complex subunit 4	ALYREF	+	MT-ND5_Ctrl	10	10	10	41.2	41.2	41.2	26.888	0	301.79	82842000000	472	2.78274	0.0128552	-0.734607	-4.95378	32.1299	32.2324	31.6569	31.9644	32.1331	31.7333	31.0938	31.3322	31.2952
+	1.20471	-0.734405	Q8N4P3	Q8N4P3	Guanosine-3,5-bis(diphosphate) 3-pyrophosphohydrolase MESH1	HDDC3			2	2	2	18.4	18.4	18.4	20.329	0	14.122	1607100000	17	1.20471	0.14147	-0.734405	-2.21413	25.6659	25.6915	25.8316	25.6893	26.3583	26.3109	24.3691	25.657	25.5445
+	1.71834	-0.734323	Q9UBB9	Q9UBB9	Tuftelin-interacting protein 11	TFIP11			4	4	4	5.6	5.6	5.6	96.819	0	7.0547	1201600000	18	1.71834	0.0626696	-0.734323	-3.02952	25.9019	26.4455	25.9461	25.389	25.4846	25.5045	24.9534	25.1562	25.0232
+	3.29896	-0.734099	O95104	O95104	Splicing factor, arginine/serine-rich 15	SCAF4	+	MT-ND5_Ctrl	11	11	8	14.6	14.6	12.4	125.87	0	81.365	14643000000	146	3.29896	0.00644788	-0.734099	-6.07693	29.6769	29.6973	29.4932	29.2292	29.3275	29.4904	28.6519	28.8942	28.7088
+	2.09394	-0.733359	Q96G46	Q96G46	tRNA-dihydrouridine(47) synthase [NAD(P)(+)]-like	DUS3L	+	MT-ND5_Ctrl	3	3	3	6.6	6.6	6.6	72.593	0	27.13	2046800000	23	2.09394	0.0349047	-0.733359	-3.66144	27.0023	26.7553	26.4711	26.6844	26.2582	26.1159	25.7192	25.9037	25.8206
+	3.28764	-0.73208	P18583	P18583	Protein SON	SON	+	MT-ND5_Ctrl	20	20	20	12.4	12.4	12.4	263.83	0	178.25	29910000000	322	3.28764	0.00651439	-0.73208	-6.0506	30.5771	30.4848	30.2667	30.1325	30.1597	30.1971	29.4424	29.7052	29.5651
+	2.27517	-0.731538	Q13619	Q13619	Cullin-4A	CUL4A	+	MT-ND5_Ctrl	13	8	8	20.6	14.2	14.2	87.679	0	119.68	2955400000	50	2.27517	0.0262087	-0.731538	-3.98253	27.1455	27.1005	27.0198	27.2848	27.4425	27.3079	26.0168	26.8241	26.615
+	3.01319	-0.730671	O95785	O95785	Protein Wiz	WIZ	+	MT-ND5_Ctrl	6	6	6	5.2	5.2	5.2	178.67	0	13.365	3842500000	24	3.01319	0.00926404	-0.730671	-5.43629	27.5883	27.4104	27.6393	27.5538	27.5816	27.5836	26.4663	27.1225	26.8977
+	1.8165	-0.730653	Q6F5E8	Q6F5E8	Leucine-rich repeat-containing protein 16C	RLTPR			5	5	5	6.7	6.7	6.7	154.69	0	27.109	3731300000	45	1.8165	0.0540338	-0.730653	-3.19087	27.7821	28.0811	27.7098	27.2656	27.4036	27.3527	26.7078	27.2707	26.627
+	1.51156	-0.729508	Q9NX55	Q9NX55	Huntingtin-interacting protein K	HYPK			5	5	5	40.3	40.3	40.3	14.665	0	192.24	19397000000	88	1.51156	0.0873885	-0.729508	-2.69656	30.1061	30.4642	30.0164	29.3098	29.8267	29.5895	28.96	29.5221	28.9857
	0.446545	-0.729027	O43676	O43676	NADH dehydrogenase [ubiquinone] 1 beta subcomplex subunit 3	NDUFB3			2	2	2	21.4	21.4	21.4	11.402	0	6.9556	2873200000	33	0.446545	0.494789	-0.729027	-0.984542	26.6146	26.8606	26.6823	26.9766	27.1723	26.8722	27.1306	27.3654	23.9061
+	2.46817	-0.728944	O43719	O43719	HIV Tat-specific factor 1	HTATSF1	+	MT-ND5_Ctrl	16	16	16	34.2	34.2	34.2	85.852	0	141.44	7752000000	152	2.46817	0.0198742	-0.728944	-4.33839	28.6622	28.8943	28.5677	28.6346	28.5757	28.3972	27.8426	28.2787	27.5578
+	2.10924	-0.728353	P15559	P15559	NAD(P)H dehydrogenase [quinone] 1	NQO1	+	MT-ND5_Ctrl	8	8	8	26.3	26.3	26.3	30.867	0	81.746	38762000000	192	2.10924	0.0339518	-0.728353	-3.6881	30.9662	30.6238	31.3532	30.9019	30.5922	30.752	30.1836	30.3844	29.8415
+	2.40896	-0.727623	Q13426	Q13426	DNA repair protein XRCC4	XRCC4	+	MT-ND5_Ctrl	4	4	4	16.4	16.4	16.4	38.286	0	20.767	2719700000	34	2.40896	0.0215882	-0.727623	-4.22758	26.5952	27.4011	27.0744	27.1872	27.2633	27.0485	26.5097	26.3232	26.2691
+	1.69183	-0.727548	Q9Y248	Q9Y248	DNA replication complex GINS protein PSF2	GINS2			3	3	3	20	20	20	21.427	0	8.6999	784180000	18	1.69183	0.0653401	-0.727548	-2.98633	25.213	25.428	25.2484	24.8999	25.3541	24.9162	23.9845	25.043	24.3196
+	1.21852	-0.727287	P51948	P51948	CDK-activating kinase assembly factor MAT1	MNAT1			3	3	3	16.8	16.8	16.8	35.823	0	16.467	1895500000	22	1.21852	0.138363	-0.727287	-2.23569	26.8551	26.3988	26.4241	26.015	26.0544	26.2328	26.4177	25.1199	25.2707
+	3.68286	-0.72628	O43823	O43823	A-kinase anchor protein 8	AKAP8	+	MT-ND5_Ctrl	7	7	7	18.6	18.6	18.6	76.107	0	66.368	11708000000	80	3.68286	0.00378484	-0.72628	-7.0215	29.4527	29.3087	29.2168	29.026	29.1448	29.0915	28.4387	28.6163	28.3865
+	3.92811	-0.725027	Q9UKV3	Q9UKV3	Apoptotic chromatin condensation inducer in the nucleus	ACIN1	+	MT-ND5_Ctrl	24	24	24	24.4	24.4	24.4	151.86	0	211.34	42529000000	424	3.92811	0.00268673	-0.725027	-7.68182	30.8881	31.1163	30.8697	30.855	31.1009	30.9244	30.2476	30.3923	30.0621
+	1.78321	-0.724611	Q9BTD8	Q9BTD8	RNA-binding protein 42	RBM42			5	5	5	20.8	20.8	20.8	50.413	0	26.575	5767600000	47	1.78321	0.0567918	-0.724611	-3.13588	28.4397	28.0642	28.1657	28.1261	28.5818	28.011	27.1949	28.0772	27.2483
+	1.20039	-0.724229	Q9NUL3	Q9NUL3	Double-stranded RNA-binding protein Staufen homolog 2	STAU2			7	7	7	18.2	18.2	18.2	62.608	0	29.981	2597100000	44	1.20039	0.142643	-0.724229	-2.2074	27.2092	27.4229	26.8964	26.0409	26.4492	26.7989	25.7519	26.4456	26.0385
+	2.43413	-0.722505	Q6NZI2	Q6NZI2	Polymerase I and transcript release factor	PTRF	+	MT-ND5_Ctrl	16	16	16	33.1	33.1	33.1	43.476	0	323.31	991670000000	1927	2.43413	0.0210075	-0.722505	-4.2745	35.3398	35.4	35.2771	35.7846	35.8699	35.8525	34.8119	34.8073	34.9753
+	1.56142	-0.722426	P25054	P25054	Adenomatous polyposis coli protein	APC			4	4	4	2.5	2.5	2.5	311.64	0	33.233	1113500000	17	1.56142	0.0803435	-0.722426	-2.77609	26.0574	25.8952	25.7583	25.3955	25.0199	25.1978	24.6013	24.8477	25.0458
+	3.13247	-0.722276	P26583	P26583	High mobility group protein B2	HMGB2	+	MT-ND5_Ctrl	9	7	7	33	24.9	24.9	24.033	0	71.823	35162000000	155	3.13247	0.00796391	-0.722276	-5.69769	30.965	31.0111	31.0543	30.5427	30.8338	30.8695	30.1055	30.0246	30.3413
	0.590228	-0.720975	Q969X6	Q969X6	Cirhin	CIRH1A			4	4	4	7.3	7.3	7.3	76.889	0	9.5896	1600100000	22	0.590228	0.391575	-0.720975	-1.23434	26.1186	25.7513	26.376	25.5	25.8191	25.3844	23.4548	25.8999	25.9571
+	1.47497	-0.720572	Q9H1Y0	Q9H1Y0	Autophagy protein 5	ATG5			5	5	5	24	24	24	32.447	0	12.828	2059500000	21	1.47497	0.0919004	-0.720572	-2.63844	26.4821	26.8054	26.2624	26.5989	27.1825	26.5863	26.0591	26.3825	25.3555
+	2.10074	-0.718449	Q86YP4	Q86YP4	Transcriptional repressor p66-alpha	GATAD2A	+	MT-ND5_Ctrl	13	13	13	34.6	34.6	34.6	68.062	0	54.576	8343200000	71	2.10074	0.034548	-0.718449	-3.67328	28.7838	28.8032	28.636	28.0596	28.3264	28.2821	27.7596	27.9589	27.5717
+	1.65588	-0.718339	Q6Y288	Q6Y288	Beta-1,3-glucosyltransferase	B3GALTL			4	4	4	13.9	13.9	13.9	56.563	0	21.515	6242100000	31	1.65588	0.068785	-0.718339	-2.92802	28.1275	28.2842	27.7912	27.5045	28.3273	28.4466	27.0119	27.586	27.4877
+	1.83015	-0.717942	O75940	O75940	Survival of motor neuron-related-splicing factor 30	SMNDC1			4	4	4	33.2	33.2	33.2	26.711	0	103.79	12821000000	111	1.83015	0.0529196	-0.717942	-3.21351	29.3472	29.3877	29.1781	28.6638	28.7091	28.7956	28.3235	28.5616	28.0017
	0.834122	-0.717012	Q5VUM1	Q5VUM1	Succinate dehydrogenase assembly factor 4, mitochondrial	SDHAF4			2	2	2	24.1	24.1	24.1	12.213	0	5.6673	1294300000	13	0.834122	0.263359	-0.717012	-1.63288	26.467	26.3686	24.9121	26.3655	25.0184	25.6635	25.0302	25.416	24.8004
+	2.0642	-0.712234	Q9UIG0	Q9UIG0	Tyrosine-protein kinase BAZ1B	BAZ1B	+	MT-ND5_Ctrl	19	19	19	17.5	17.5	17.5	170.9	0	178.48	16641000000	196	2.0642	0.0367461	-0.712234	-3.60986	29.728	29.8246	29.6948	29.0929	29.3802	29.3078	28.9436	28.939	28.4949
+	2.26525	-0.712145	Q9H1K1	Q9H1K1	Iron-sulfur cluster assembly enzyme ISCU, mitochondrial	ISCU	+	MT-ND5_Ctrl	6	6	6	48.5	48.5	48.5	17.999	0	43.661	6946900000	76	2.26525	0.0264896	-0.712145	-3.96464	28.5474	28.6687	27.9796	28.4056	28.1518	28.6965	27.766	27.7721	27.5502
	0.54557	-0.711515	P21926	P21926	CD9 antigen	CD9			4	4	4	15.4	15.4	15.4	25.416	0	22.412	8018100000	61	0.54557	0.420929	-0.711515	-1.1583	27.2361	27.1808	27.6359	29.3591	29.1341	29.0812	27.6103	27.6577	27.4111
+	4.3217	-0.711427	O60885	O60885	Bromodomain-containing protein 4	BRD4	+	MT-ND5_Ctrl	14	14	10	13.1	13.1	10.9	152.22	0	42.903	9357800000	105	4.3217	0.00165632	-0.711427	-8.84722	28.6454	28.5658	28.6277	28.8134	28.6816	28.8524	28.0547	28.0543	27.8499
+	1.43121	-0.710221	Q92979	Q92979	Ribosomal RNA small subunit methyltransferase NEP1	EMG1			5	5	5	27.9	27.9	27.9	26.72	0	26.141	2323900000	29	1.43121	0.0984905	-0.710221	-2.56922	27.7039	26.5953	26.6791	26.4875	26.8148	26.5601	26.2415	26.0933	25.9549
+	1.7488	-0.709817	P82979	P82979	SAP domain-containing ribonucleoprotein	SARNP			16	16	16	53.8	53.8	53.8	23.671	0	176.93	52376000000	321	1.7488	0.0598362	-0.709817	-3.07933	31.4841	31.7315	31.1943	30.8433	30.9274	30.861	30.2564	30.611	30.5239
+	1.30355	-0.709788	Q9UBU8	Q9UBU8	Mortality factor 4-like protein 1	MORF4L1			2	2	2	7.5	7.5	7.5	41.473	0	15.518	1833500000	23	1.30355	0.121049	-0.709788	-2.36857	26.7747	26.6058	26.7895	25.5996	26.1742	26.1222	25.7271	25.8709	25.3057
	1.12672	-0.708706	Q96F85	Q96F85	CB1 cannabinoid receptor-interacting protein 1	CNRIP1			8	8	8	54.9	54.9	54.9	18.648	0	28.487	10660000000	70	1.12672	0.160115	-0.708706	-2.0925	29.4733	29.3301	29.1894	28.0267	28.7071	28.4455	28.0756	28.223	28.1613
+	2.90037	-0.708397	Q16630	Q16630	Cleavage and polyadenylation specificity factor subunit 6	CPSF6	+	MT-ND5_Ctrl	7	7	7	17.1	17.1	17.1	59.209	0	119.58	26322000000	138	2.90037	0.0105828	-0.708397	-5.19649	30.558	30.683	30.2075	30.172	30.5249	30.1801	29.635	29.7082	29.6943
+	2.94352	-0.705413	Q9HB71	Q9HB71	Calcyclin-binding protein	CACYBP	+	MT-ND5_Ctrl	16	16	16	66.7	66.7	66.7	26.21	0	323.31	118770000000	478	2.94352	0.00999926	-0.705413	-5.28738	32.6003	32.5162	32.3998	32.0826	32.2189	32.118	31.6278	31.7075	31.5163
+	2.15702	-0.701319	O00267	O00267	Transcription elongation factor SPT5	SUPT5H	+	MT-ND5_Ctrl	14	14	14	19.3	19.3	19.3	121	0	167.19	17391000000	123	2.15702	0.0314011	-0.701319	-3.77187	29.8878	29.9904	29.8555	29.4667	29.4052	29.4016	28.7016	29.1725	29.0255
+	3.34869	-0.700804	Q8IZP0	Q8IZP0	Abl interactor 1	ABI1	+	MT-ND5_Ctrl	11	11	7	23.4	23.4	17.9	55.08	0	59.794	22281000000	181	3.34869	0.0060589	-0.700804	-6.19362	30.1377	30.2889	29.9894	30.2018	30.4573	29.976	29.4409	29.425	29.5572
+	1.99364	-0.699945	Q7Z6I8	Q7Z6I8	UPF0461 protein C5orf24	C5orf24	+	MT-ND5_Ctrl	3	3	3	27.7	27.7	27.7	20.132	0	23.768	1537600000	27	1.99364	0.0412243	-0.699945	-3.48862	26.2851	26.2075	26.4891	25.9947	25.8546	25.6264	25.5967	25.2404	25.2918
+	1.63289	-0.697046	Q8WVK2	Q8WVK2	U4/U6.U5 small nuclear ribonucleoprotein 27 kDa protein	SNRNP27			4	4	4	38.1	38.1	38.1	18.86	0	120.64	8645000000	61	1.63289	0.071638	-0.697046	-2.89089	28.9819	28.8525	28.3677	28.2539	28.3209	28.1337	27.7042	28.1493	27.5106
+	4.14086	-0.697029	Q9H2P0	Q9H2P0	Activity-dependent neuroprotector homeobox protein	ADNP	+	MT-ND5_Ctrl	16	16	16	23.2	23.2	23.2	123.56	0	64.88	8192000000	78	4.14086	0.00198212	-0.697029	-8.29466	28.6191	28.5462	28.5469	28.4784	28.4145	28.6436	27.8008	28.0386	27.6939
+	3.58575	-0.696934	Q9UNP9	Q9UNP9	Peptidyl-prolyl cis-trans isomerase E	PPIE	+	MT-ND5_Ctrl	8	8	8	31.9	31.9	31.9	33.43	0	51.611	8557400000	106	3.58575	0.00430473	-0.696934	-6.77275	28.8619	28.7059	28.6382	28.7834	28.7401	28.5726	27.7753	28.1936	28.0913
+	1.50687	-0.696671	O95613	O95613	Pericentrin	PCNT			11	11	11	4.8	4.8	4.8	378.03	0	56.401	2537600000	31	1.50687	0.0879668	-0.696671	-2.68909	27.5619	26.863	27.0826	26.5355	26.4259	27.0739	25.9947	26.3175	26.3692
+	1.57465	-0.696069	Q96C90	Q96C90	Protein phosphatase 1 regulatory subunit 14B	PPP1R14B			5	5	5	50.3	50.3	50.3	15.911	0	88.011	53369000000	193	1.57465	0.0789069	-0.696069	-2.79727	31.8575	31.4778	31.5289	30.8373	31.2461	31.2164	30.3842	31.0806	30.529
+	2.55924	-0.69488	Q5VTR2	Q5VTR2	E3 ubiquitin-protein ligase BRE1A	RNF20	+	MT-ND5_Ctrl	17	17	17	23.9	23.9	23.9	113.66	0	171.07	11537000000	129	2.55924	0.0175656	-0.69488	-4.5118	29.3023	29.1652	29.3805	28.8501	29.0714	28.8368	28.44	28.5815	28.197
+	2.30721	-0.694302	P54725	P54725	UV excision repair protein RAD23 homolog A	RAD23A	+	MT-ND5_Ctrl	5	4	4	20.4	17.9	17.9	39.609	0	35.56	9283300000	88	2.30721	0.0252737	-0.694302	-4.04057	28.6845	28.8764	28.7985	28.9247	28.808	28.5671	27.6682	28.1014	28.477
+	6.26394	-0.694042	P02545	P02545	Prelamin-A/C;Lamin-A/C	LMNA	+	MT-ND5_Ctrl	87	87	87	84.2	84.2	84.2	74.139	0	323.31	3150700000000	6976	6.26394	0.000199515	-0.694042	-17.2313	37.1787	37.2478	37.1336	37.2789	37.231	37.3153	36.5158	36.5389	36.5557
+	2.72876	-0.69316	P15954	P15954	Cytochrome c oxidase subunit 7C, mitochondrial	COX7C	+	MT-ND5_Ctrl	2	2	2	23.8	23.8	23.8	7.2454	0.0001972	4.1703	5861800000	59	2.72876	0.0136089	-0.69316	-4.8448	27.7115	28.3301	27.9669	28.0311	27.9934	27.814	27.4458	27.3016	27.0966
+	3.46258	-0.691462	P06703	P06703	Protein S100-A6	S100A6	+	MT-ND5_Ctrl	11	11	11	98.9	98.9	98.9	10.18	0	323.31	1858600000000	1345	3.46258	0.00524183	-0.691462	-6.467	36.4815	36.5165	36.5996	36.8299	36.837	36.7707	36.1099	35.8554	35.9779
+	2.31717	-0.690836	Q8WW12	Q8WW12	PEST proteolytic signal-containing nuclear protein	PCNP	+	MT-ND5_Ctrl	4	4	4	29.8	29.8	29.8	18.925	0	48.867	15423000000	90	2.31717	0.024859	-0.690836	-4.05869	29.6809	29.5116	29.0952	29.3661	29.919	29.5533	28.9233	28.8171	28.7502
+	2.36498	-0.690754	Q7Z5L9	Q7Z5L9	Interferon regulatory factor 2-binding protein 2	IRF2BP2	+	MT-ND5_Ctrl	5	5	5	18.2	18.2	18.2	61.024	0	125	6840200000	36	2.36498	0.0230959	-0.690754	-4.14622	28.4564	28.3262	27.985	27.7935	28.0065	28.1238	27.2384	27.6647	27.3703
+	2.4856	-0.690021	Q9Y5P4	Q9Y5P4	Collagen type IV alpha-3-binding protein	COL4A3BP	+	MT-ND5_Ctrl	6	6	6	15.7	15.7	15.7	70.834	0	24.78	3737000000	44	2.4856	0.0195166	-0.690021	-4.37129	27.176	27.2096	26.8023	27.1805	27.5452	27.4556	26.5114	26.4853	26.6179
+	1.43439	-0.689112	P82094	P82094	TATA element modulatory factor	TMF1			28	28	28	32.2	32.2	32.2	122.84	0	169.13	19314000000	173	1.43439	0.0981618	-0.689112	-2.57423	30.2713	30.4258	29.8697	29.374	29.4481	29.5175	29.0983	29.1447	29.1429
+	1.54178	-0.686503	Q12824	Q12824	SWI/SNF-related matrix-associated actin-dependent regulator of chromatin subfamily B member 1	SMARCB1			2	2	2	7.8	7.8	7.8	44.141	0	20.331	3581700000	32	1.54178	0.0831536	-0.686503	-2.74472	27.6383	27.5563	27.3573	26.8026	27.5141	26.7887	26.4956	26.8895	26.384
+	1.32222	-0.685577	Q9UJS0;O75746	Q9UJS0	Calcium-binding mitochondrial carrier protein Aralar2	SLC25A13			4	4	4	7.1	7.1	7.1	74.175	0	11.576	960840000	16	1.32222	0.117446	-0.685577	-2.39781	25.5217	25.289	25.2281	25.9396	25.6316	25.9188	25.1033	25.3615	24.2428
+	2.27092	-0.685043	Q9NTX7	Q9NTX7	E3 ubiquitin-protein ligase RNF146	RNF146	+	MT-ND5_Ctrl	4	4	4	9.7	9.7	9.7	38.95	0	5.019	3614700000	17	2.27092	0.0263052	-0.685043	-3.97486	27.951	27.8914	27.6846	28.3144	27.8641	27.916	26.9109	27.5391	27.3056
+	1.95156	-0.681388	P00367;P49448	P00367;P49448	Glutamate dehydrogenase 1, mitochondrial;Glutamate dehydrogenase 2, mitochondrial	GLUD1;GLUD2	+	MT-ND5_Ctrl	24	24	24	44.8	44.8	44.8	61.397	0	236.5	158190000000	681	1.95156	0.0439139	-0.681388	-3.41706	32.6664	32.72	32.6352	33.3317	33.2814	33.1602	32.3812	32.1584	32.3137
+	2.40041	-0.680515	O94804	O94804	Serine/threonine-protein kinase 10	STK10	+	MT-ND5_Ctrl	14	14	14	20.2	20.2	20.2	112.13	0	98.844	15873000000	127	2.40041	0.021897	-0.680515	-4.21171	29.8015	29.8633	29.3515	29.3855	29.8345	29.8199	28.9477	29.214	28.8248
+	4.88023	-0.679324	O60610	O60610	Protein diaphanous homolog 1	DIAPH1	+	MT-ND5_Ctrl	32	32	32	26	26	26	141.35	0	323.31	43644000000	406	4.88023	0.000792502	-0.679324	-10.7598	31.0493	30.9382	30.8986	31.0089	31.0314	31.0385	30.1763	30.4479	30.3203
+	1.72653	-0.677812	P49585;Q9Y5K3	P49585	Choline-phosphate cytidylyltransferase A	PCYT1A			12	12	12	48	48	48	41.731	0	97	24039000000	160	1.72653	0.0619529	-0.677812	-3.04289	30.6586	30.7679	30.2442	29.8679	30.096	30.0037	29.4967	29.7387	29.5502
+	3.74601	-0.677761	Q14980	Q14980	Nuclear mitotic apparatus protein 1	NUMA1	+	MT-ND5_Ctrl	68	68	68	47.3	47.3	47.3	238.26	0	323.31	118170000000	951	3.74601	0.00349401	-0.677761	-7.18703	32.4399	32.33	32.2997	32.4196	32.4857	32.5588	31.5868	31.966	31.6808
+	3.41197	-0.675688	Q13153	Q13153	Serine/threonine-protein kinase PAK 1	PAK1	+	MT-ND5_Ctrl	12	9	8	38.2	28.4	26.1	60.646	0	86.057	4588400000	70	3.41197	0.00559415	-0.675688	-6.34443	27.7403	27.5608	27.9973	27.8532	27.8979	27.6066	27.1922	27.0476	27.0613
+	2.05359	-0.675385	Q93062;Q6ZRY4	Q93062	RNA-binding protein with multiple splicing	RBPMS	+	MT-ND5_Ctrl	9	9	9	46.9	46.9	46.9	21.802	0	71.811	7062200000	70	2.05359	0.0374966	-0.675385	-3.59152	28.4184	28.3681	28.2561	28.7279	28.8483	28.5872	27.7701	28.2394	27.5673
+	2.29885	-0.674815	Q3MHD2	Q3MHD2	Protein LSM12 homolog	LSM12	+	MT-ND5_Ctrl	4	4	4	30.8	30.8	30.8	21.701	0	45.278	5457500000	94	2.29885	0.0255376	-0.674815	-4.02539	28.2935	27.8996	27.5462	27.7729	28.1306	27.7614	27.112	27.2306	27.3351
	0.800815	-0.67388	O43164	O43164	E3 ubiquitin-protein ligase Praja-2	PJA2			7	7	7	16.2	16.2	16.2	78.213	0	74.321	3462600000	67	0.800815	0.278269	-0.67388	-1.57967	27.9983	27.8507	27.0605	26.8994	26.576	26.3374	26.5752	26.7406	26.0238
+	2.04295	-0.672763	Q9Y4B5;Q5TF21	Q9Y4B5	Microtubule cross-linking factor 1	MTCL1	+	MT-ND5_Ctrl	16	16	15	12.5	12.5	12	209.52	0	81.762	5543200000	46	2.04295	0.0379864	-0.672763	-3.57318	27.8373	27.9851	27.7135	27.5898	27.7387	27.4501	27.1484	27.3867	26.6039
+	1.28784	-0.66958	Q01780	Q01780	Exosome component 10	EXOSC10			9	9	9	15.8	15.8	15.8	100.83	0	31.909	7955300000	89	1.28784	0.124008	-0.66958	-2.34398	28.9728	28.824	28.9839	28.1709	28.2891	28.5304	28.1367	28.3588	27.3813
+	1.73837	-0.66914	O75152;A0A1B0GTU1	O75152	Zinc finger CCCH domain-containing protein 11A	ZC3H11A			12	12	12	22.6	22.6	22.6	89.13	0	107.2	8002000000	89	1.73837	0.0607335	-0.66914	-3.06226	28.7795	29.1201	28.3195	28.3938	28.4006	28.1468	27.7405	27.9903	27.8419
+	2.15927	-0.666681	Q69YN2	Q69YN2	CWF19-like protein 1	CWF19L1	+	MT-ND5_Ctrl	6	6	6	16.5	16.5	16.5	60.618	0	18.317	2021000000	28	2.15927	0.031344	-0.666681	-3.77583	26.7139	26.0226	26.263	26.3088	26.5716	25.9912	25.6458	25.7412	25.5486
	0.929916	-0.665713	O75420	O75420	PERQ amino acid-rich with GYF domain-containing protein 1	GIGYF1			5	5	5	7.4	7.4	7.4	114.6	0	16.042	1016300000	19	0.929916	0.223174	-0.665713	-1.78454	24.6634	25.3838	24.9491	25.8188	26.2007	25.9183	24.79	25.1253	24.5546
+	2.5453	-0.665689	Q16513;Q6P5Z2	Q16513	Serine/threonine-protein kinase N2	PKN2	+	MT-ND5_Ctrl	11	11	10	14.8	14.8	14	112.03	0	82.242	10591000000	98	2.5453	0.0180244	-0.665689	-4.48503	29.1848	29.2131	28.6153	28.7004	28.8596	28.8306	28.1995	28.2499	28.2554
	0.290136	-0.66559	P02795;P13640;CON__P67983;Q8N339;P80294;P04731	P02795;P13640	Metallothionein-2;Metallothionein-1G	MT2A;MT1G			4	4	2	73.8	73.8	41	6.0422	0	21.545	53585000	159	0.290136	0.64028	-0.66559	-0.689515	21.7175	22.2847	21.865	25.3678	20.8878	21.3982	21.1465	21.7132	21.9041
+	1.97213	-0.66446	Q9NUJ1	Q9NUJ1	Mycophenolic acid acyl-glucuronide esterase, mitochondrial	ABHD10	+	MT-ND5_Ctrl	6	6	6	25.2	25.2	25.2	33.932	0	9.5917	2333100000	32	1.97213	0.0424198	-0.66446	-3.45197	26.611	26.5478	26.2445	26.8734	26.712	27.0236	25.6943	26.2182	26.1002
	1.13199	-0.664006	P84098	P84098	60S ribosomal protein L19	RPL19			9	9	9	34.2	34.2	34.2	23.466	0	84.056	76735000000	319	1.13199	0.158944	-0.664006	-2.10072	32.356	32.4376	32.1703	31.3264	31.2782	31.5844	31.1561	31.3179	31.1105
	0.812063	-0.663189	Q8TEW0	Q8TEW0	Partitioning defective 3 homolog	PARD3			6	6	6	6.3	6.3	6.3	151.42	0	21.837	1592800000	31	0.812063	0.272942	-0.663189	-1.59767	26.2395	25.9412	25.8995	25.9707	25.757	26.1032	24.1005	26.0634	25.8021
	0.384364	-0.662749	O60762	O60762	Dolichol-phosphate mannosyltransferase subunit 1	DPM1			4	4	4	21.5	21.5	21.5	29.634	0	12.907	4560800000	19	0.384364	0.547822	-0.662749	-0.870853	27.7053	27.7679	27.4322	27.7224	27.7039	27.8219	27.6249	24.7972	28.6664
+	2.54284	-0.661837	Q9H1J1	Q9H1J1	Regulator of nonsense transcripts 3A	UPF3A	+	MT-ND5_Ctrl	4	4	4	14.7	14.7	14.7	54.696	0	22.473	2367100000	40	2.54284	0.0180422	-0.661837	-4.4803	26.2557	26.4986	26.3418	26.7856	26.8481	26.5215	25.8039	26.0167	25.8195
+	2.59622	-0.659897	Q9H4L5	Q9H4L5	Oxysterol-binding protein-related protein 3	OSBPL3	+	MT-ND5_Ctrl	13	13	13	20.5	20.5	20.5	101.22	0	116.51	18446000000	150	2.59622	0.0166853	-0.659897	-4.58329	29.8571	30.0093	29.9054	29.7669	29.5514	29.6787	29.1487	29.4058	28.8502
+	1.57403	-0.658743	Q8N983	Q8N983	39S ribosomal protein L43, mitochondrial	MRPL43			3	3	3	18.6	18.6	18.6	23.431	0	13.048	4222400000	58	1.57403	0.0789615	-0.658743	-2.79627	27.9431	27.9414	27.8656	27.2928	27.0772	27.3402	26.8525	27.0808	26.8207
+	1.56413	-0.656603	Q9H7E9	Q9H7E9	UPF0488 protein C8orf33	C8orf33			2	2	2	17	17	17	24.992	0	19.327	3919300000	26	1.56413	0.0800189	-0.656603	-2.78042	27.6585	27.4947	27.261	27.7487	27.416	26.9641	26.31	27.1742	26.8175
+	1.55429	-0.655846	Q53T59	Q53T59	HCLS1-binding protein 3	HS1BP3			7	7	7	22.4	22.4	22.4	42.78	0	24.03	2096400000	47	1.55429	0.0813193	-0.655846	-2.76469	27.3629	26.9172	26.4599	26.7877	26.8121	26.7354	25.7531	26.2304	26.5866
+	1.9663	-0.654479	O15355	O15355	Protein phosphatase 1G	PPM1G	+	MT-ND5_Ctrl	14	14	14	38.8	38.8	38.8	59.271	0	229.06	35984000000	250	1.9663	0.0427814	-0.654479	-3.44207	30.8096	30.9725	30.6592	30.2449	30.4171	30.408	29.8883	30.1991	29.7049
+	1.59171	-0.65288	Q9Y2W2	Q9Y2W2	WW domain-binding protein 11	WBP11			5	5	5	11.1	11.1	11.1	69.997	0	52.867	5860300000	70	1.59171	0.0768852	-0.65288	-2.82462	28.3257	28.4001	27.9501	27.7123	27.6013	27.677	27.1298	27.6096	27.1353
+	1.50848	-0.652227	Q9H814	Q9H814	Phosphorylated adapter RNA export protein	PHAX			9	9	9	23.9	23.9	23.9	44.402	0	18.304	3825300000	39	1.50848	0.0878262	-0.652227	-2.69165	27.1609	27.672	27.6446	27.6655	28.0544	27.7071	27.2256	26.474	27.296
+	1.72464	-0.652204	Q99973	Q99973	Telomerase protein component 1	TEP1			4	4	4	1.8	1.8	1.8	290.49	0.00019732	4.1997	670960000	8	1.72464	0.0620698	-0.652204	-3.03981	24.6679	24.5066	24.6189	24.4151	24.5182	24.8714	24.3035	23.3657	24.1732
	0.716889	-0.651941	Q8TCT9	Q8TCT9	Minor histocompatibility antigen H13	HM13			4	4	4	11.7	11.7	11.7	41.488	0	27.125	2027500000	60	0.716889	0.319464	-0.651941	-1.44417	26.8092	25.9725	26.6694	25.9462	25.6484	26.0062	24.4271	26.1197	26.0233
+	1.95187	-0.650553	O75427	O75427	Leucine-rich repeat and calponin homology domain-containing protein 4	LRCH4	+	MT-ND5_Ctrl	5	5	5	14.8	14.8	14.8	73.449	0	13.361	2343300000	30	1.95187	0.0439252	-0.650553	-3.41758	27.0731	26.4878	26.8911	26.566	26.3485	26.3783	25.7877	26.1767	25.9563
+	3.69433	-0.649627	P51003;Q9NRJ5;Q9BWT3	P51003	Poly(A) polymerase alpha	PAPOLA	+	MT-ND5_Ctrl	10	10	10	19.1	19.1	19.1	82.842	0	103.79	7043600000	69	3.69433	0.00373698	-0.649627	-7.05133	28.444	28.2949	28.0338	28.2455	28.2128	28.411	27.5752	27.6979	27.599
+	3.20161	-0.647384	Q9H0C8	Q9H0C8	Integrin-linked kinase-associated serine/threonine phosphatase 2C	ILKAP	+	MT-ND5_Ctrl	8	8	8	25.5	25.5	25.5	42.906	0	17.759	6033400000	43	3.20161	0.00734307	-0.647384	-5.85309	28.2844	28.2374	28.2029	27.9493	28.271	28.2933	27.3914	27.7915	27.494
+	2.24179	-0.646703	Q6ZS17	Q6ZS17	Protein FAM65A	FAM65A	+	MT-ND5_Ctrl	11	11	11	11.4	11.4	11.4	132.31	0	31.435	4962800000	69	2.24179	0.0272991	-0.646703	-3.92248	27.4984	28.0619	28.1135	28.0075	28.0263	27.7363	27.4564	27.2968	27.0286
+	2.02102	-0.645157	Q13586	Q13586	Stromal interaction molecule 1	STIM1	+	MT-ND5_Ctrl	20	20	19	34.6	34.6	32.3	77.422	0	191.83	11642000000	147	2.02102	0.0392994	-0.645157	-3.53548	28.7837	28.9633	28.8944	29.304	29.1536	29.52	28.2248	28.6121	28.5371
+	3.37769	-0.644942	Q13464	Q13464	Rho-associated protein kinase 1	ROCK1	+	MT-ND5_Ctrl	39	33	33	36	30.9	30.9	158.17	0	323.31	50462000000	308	3.37769	0.00592609	-0.644942	-6.26241	31.3739	31.3121	31.1088	30.9997	31.142	31.0409	30.6253	30.3655	30.5631
+	2.95874	-0.644492	P06748	P06748	Nucleophosmin	NPM1	+	MT-ND5_Ctrl	14	14	14	44.6	44.6	44.6	32.575	0	323.31	324210000000	1053	2.95874	0.00991425	-0.644492	-5.31967	33.8494	33.8628	34.0854	34.0826	34.2204	34.3473	33.413	33.5213	33.3561
+	2.80629	-0.644375	P17535	P17535	Transcription factor jun-D	JUND	+	MT-ND5_Ctrl	5	5	5	32.3	32.3	32.3	35.173	0	47.761	7199500000	71	2.80629	0.0123436	-0.644375	-5.00181	28.63	28.5511	28.52	28.8732	28.9909	28.5443	28.081	28.1487	27.892
+	2.37732	-0.643154	P40121	P40121	Macrophage-capping protein	CAPG	+	MT-ND5_Ctrl	14	14	14	47.7	47.7	47.7	38.498	0	312.88	154820000000	711	2.37732	0.0227202	-0.643154	-4.16898	32.6945	32.863	32.8885	33.3302	33.121	32.9569	32.5714	32.1893	32.2369
	0.972367	-0.642472	P62888	P62888	60S ribosomal protein L30	RPL30			11	11	11	73.9	73.9	73.9	12.784	0	170.52	195370000000	645	0.972367	0.207978	-0.642472	-1.85126	33.741	33.8839	33.3445	32.5455	33.1229	32.6249	32.3182	32.54	32.8459
+	1.39419	-0.642142	Q02040	Q02040	A-kinase anchor protein 17A	AKAP17A			6	6	6	14	14	14	80.735	0	37.553	2677100000	26	1.39419	0.10497	-0.642142	-2.51085	26.7813	27.0924	26.4457	26.376	26.7453	26.6798	26.5407	26.1244	25.4688
+	2.50629	-0.641786	P27694	P27694	Replication protein A 70 kDa DNA-binding subunit;Replication protein A 70 kDa DNA-binding subunit, N-terminally processed	RPA1	+	MT-ND5_Ctrl	14	14	14	30.5	30.5	30.5	68.137	0	129.88	6606000000	80	2.50629	0.0189168	-0.641786	-4.41053	28.0596	27.9748	28.3298	28.2553	28.4421	28.3339	27.6948	27.7834	27.2941
+	1.53861	-0.640994	Q96ST2	Q96ST2	Protein IWS1 homolog	IWS1			11	11	11	15.5	15.5	15.5	91.954	0	24.876	4796100000	47	1.53861	0.0835241	-0.640994	-2.73965	27.4019	27.8928	27.7796	27.4758	27.8335	27.6134	26.4113	27.3244	27.3398
+	3.74434	-0.64054	Q9NZN5	Q9NZN5	Rho guanine nucleotide exchange factor 12	ARHGEF12	+	MT-ND5_Ctrl	23	23	23	19.8	19.8	19.8	173.23	0	133.79	10344000000	146	3.74434	0.00349058	-0.64054	-7.18263	28.886	28.9617	28.5849	28.8855	28.882	28.6942	28.1032	28.2064	28.2158
+	2.57761	-0.640488	O94856	O94856	Neurofascin	NFASC	+	MT-ND5_Ctrl	9	9	9	9.1	9.1	9.1	150.02	0	26.022	2584100000	38	2.57761	0.0171357	-0.640488	-4.54724	27.2015	26.8832	27.1989	26.8861	26.6757	26.765	26.3548	26.1412	26.3878
+	2.37195	-0.640163	Q04721;P0DPK4;P0DPK3;Q7Z3S9	Q04721	Neurogenic locus notch homolog protein 2;Notch 2 extracellular truncation;Notch 2 intracellular domain	NOTCH2	+	MT-ND5_Ctrl	21	21	21	14.7	14.7	14.7	265.4	0	211.37	31735000000	212	2.37195	0.0228799	-0.640163	-4.15907	30.1864	30.5087	30.5112	30.7677	30.7915	30.8667	29.9621	29.9011	30.0324
+	1.33671	-0.639873	P48507	P48507	Glutamate--cysteine ligase regulatory subunit	GCLM			7	7	7	30.3	30.3	30.3	30.727	0	34.932	9391900000	69	1.33671	0.11436	-0.639873	-2.42053	29.1889	29.2741	28.7218	28.5211	28.3065	28.3477	27.9442	28.3479	27.9684
+	2.26212	-0.639544	Q9H444	Q9H444	Charged multivesicular body protein 4b	CHMP4B	+	MT-ND5_Ctrl	6	6	6	38.8	38.8	38.8	24.95	0	152.01	21712000000	88	2.26212	0.0266169	-0.639544	-3.959	30.4962	30.2149	30.3307	30.1278	29.9117	29.8292	29.3773	29.6824	29.4769
+	2.11675	-0.639068	P19388	P19388	DNA-directed RNA polymerases I, II, and III subunit RPABC1	POLR2E	+	MT-ND5_Ctrl	6	6	6	45.7	45.7	45.7	24.551	0	50.537	6011900000	55	2.11675	0.0335515	-0.639068	-3.70122	28.2452	28.4812	28.2896	27.8264	28.0077	27.9236	27.3897	27.7527	27.3272
+	2.61449	-0.639008	Q8N3D4	Q8N3D4	EH domain-binding protein 1-like protein 1	EHBP1L1	+	MT-ND5_Ctrl	23	23	23	27.3	27.3	27.3	161.85	0	153.08	10271000000	105	2.61449	0.0162906	-0.639008	-4.61885	28.8113	28.7429	28.5073	28.8433	29.0747	28.9412	27.987	28.161	28.3954
+	2.84112	-0.638817	P09874	P09874	Poly [ADP-ribose] polymerase 1	PARP1	+	MT-ND5_Ctrl	30	30	30	36.4	36.4	36.4	113.08	0	160.48	60135000000	585	2.84112	0.0116436	-0.638817	-5.07333	31.6937	31.5718	31.4795	31.2712	31.3993	31.4842	30.7842	31.1117	30.6376
+	1.42061	-0.637327	Q9Y496	Q9Y496	Kinesin-like protein KIF3A	KIF3A			6	5	5	11.9	10.3	10.3	80.04	0	49.052	4623000000	24	1.42061	0.100393	-0.637327	-2.55249	28.0415	28.1903	27.5971	27.441	27.4185	27.2994	26.7619	27.3839	26.9361
+	2.40799	-0.63719	Q9Y6K9	Q9Y6K9	NF-kappa-B essential modulator	IKBKG	+	MT-ND5_Ctrl	15	15	15	43.9	43.9	43.9	48.197	0	194	19538000000	156	2.40799	0.0215772	-0.63719	-4.22577	30.0287	30.0074	29.5606	29.4358	29.8796	29.6928	29.0317	29.1205	29.2388
+	1.76421	-0.63696	P19532;O14948;O75030	P19532	Transcription factor E3	TFE3			4	4	4	9.4	9.4	9.4	61.52	0	10.052	1895100000	31	1.76421	0.0582838	-0.63696	-3.10462	26.6216	25.8821	26.5305	26.2261	26.1172	26.3654	25.3674	26.0119	25.5813
	1.01801	-0.636957	Q2TAA2	Q2TAA2	Isoamyl acetate-hydrolyzing esterase 1 homolog	IAH1			3	3	3	25	25	25	27.598	0	47.699	4684300000	47	1.01801	0.192643	-0.636957	-1.92276	27.7828	27.4537	27.2265	27.721	27.345	28.3122	27.365	26.2892	27.3555
+	1.67853	-0.635721	Q8N183	Q8N183	Mimitin, mitochondrial	NDUFAF2			7	7	7	42	42	42	19.856	0	39.578	9962100000	112	1.67853	0.0665759	-0.635721	-2.96473	29.2115	29.3167	29.1383	28.6831	28.7299	28.4447	28.3204	28.3969	28.1377
+	2.5446	-0.633462	Q12874	Q12874	Splicing factor 3A subunit 3	SF3A3	+	MT-ND5_Ctrl	17	17	17	37.5	37.5	37.5	58.848	0	179.88	67935000000	370	2.5446	0.0180254	-0.633462	-4.48368	31.9748	31.8149	31.8035	31.4394	31.6689	31.556	30.8622	31.2887	31.0774
+	1.57951	-0.633231	Q96T51	Q96T51	RUN and FYVE domain-containing protein 1	RUFY1			13	13	13	26.4	26.4	26.4	79.817	0	162.77	16786000000	137	1.57951	0.0784324	-0.633231	-2.80506	29.9709	29.7873	29.7862	29.1512	29.1015	29.3146	28.8008	28.9712	28.8843
+	1.93792	-0.632468	Q5HYI8	Q5HYI8	Rab-like protein 3	RABL3	+	MT-ND5_Ctrl	3	3	3	21.6	21.6	21.6	26.422	0	15.049	1522900000	18	1.93792	0.0447906	-0.632468	-3.39398	26.3168	26.2298	26.2092	25.5659	25.8991	25.7951	25.208	25.3837	25.5189
	1.16955	-0.631373	Q9BXK5	Q9BXK5	Bcl-2-like protein 13	BCL2L13			4	4	4	15.9	15.9	15.9	52.723	0	72.735	5360300000	51	1.16955	0.149284	-0.631373	-2.1593	27.6066	28.0383	28.1023	28.4118	27.5105	28.1796	27.5251	26.7316	27.7738
+	1.47723	-0.630264	Q99729	Q99729	Heterogeneous nuclear ribonucleoprotein A/B	HNRNPAB			10	10	10	27.4	27.4	27.4	36.224	0	68.882	60246000000	344	1.47723	0.0917983	-0.630264	-2.64203	32.1236	31.8533	31.9429	31.1416	31.4239	31.5987	31.0334	31.3218	30.796
+	1.21654	-0.629594	Q8IX01	Q8IX01	SURP and G-patch domain-containing protein 2	SUGP2			13	13	13	17.5	17.5	17.5	120.21	0	55.937	8912700000	125	1.21654	0.138762	-0.629594	-2.23259	29.1002	28.7718	28.8157	27.9172	28.609	28.4326	27.7315	28.4193	27.7837
+	1.8763	-0.629412	Q9Y3Z3	Q9Y3Z3	Deoxynucleoside triphosphate triphosphohydrolase SAMHD1	SAMHD1	+	MT-ND5_Ctrl	8	8	8	13.6	13.6	13.6	72.2	0	23.534	1823000000	29	1.8763	0.0493827	-0.629412	-3.29039	26.16	26.2924	26.7125	26.9498	26.427	26.3807	26.0991	25.73	25.744
+	1.71343	-0.628136	Q5T5U3	Q5T5U3	Rho GTPase-activating protein 21	ARHGAP21			16	16	15	11.9	11.9	11.4	217.46	0	75.697	4358400000	64	1.71343	0.0632291	-0.628136	-3.0215	27.4772	27.9914	27.4421	27.4017	27.1323	27.0077	26.7352	26.7046	26.902
+	3.13937	-0.628069	Q5VSL9;Q9ULQ0	Q5VSL9	Striatin-interacting protein 1	STRIP1	+	MT-ND5_Ctrl	7	7	7	13.3	13.3	13.3	95.575	0	33.341	2665900000	63	3.13937	0.00792336	-0.628069	-5.71307	27.0696	27.2021	27.1236	27.1413	26.9626	26.9988	26.3073	26.3102	26.7473
+	2.33648	-0.625923	Q9H2H8	Q9H2H8	Peptidyl-prolyl cis-trans isomerase-like 3	PPIL3	+	MT-ND5_Ctrl	5	5	5	34.2	34.2	34.2	18.154	0	31.981	7833400000	63	2.33648	0.0240864	-0.625923	-4.09393	28.4274	28.5541	28.0678	28.2974	28.6242	28.6578	27.9233	27.923	27.5903
	1.09803	-0.625672	Q8IYU8	Q8IYU8	Calcium uptake protein 2, mitochondrial	MICU2			7	7	7	25.8	25.8	25.8	49.666	0	34.597	3199300000	23	1.09803	0.168362	-0.625672	-2.04775	27.1044	27.0415	27.1698	27.8357	26.7722	26.3129	26.5769	26.4114	26.2529
+	3.53762	-0.624911	P04150;P08235	P04150	Glucocorticoid receptor	NR3C1	+	MT-ND5_Ctrl	19	19	19	38.4	38.4	38.4	85.658	0	250.06	38783000000	236	3.53762	0.00471232	-0.624911	-6.65199	30.9754	31.2033	30.902	31.0498	30.9437	30.9537	30.4638	30.1738	30.5016
+	4.22739	-0.622505	P51610	P51610	Host cell factor 1;HCF N-terminal chain 1;HCF N-terminal chain 2;HCF N-terminal chain 3;HCF N-terminal chain 4;HCF N-terminal chain 5;HCF N-terminal chain 6;HCF C-terminal chain 1;HCF C-terminal chain 2;HCF C-terminal chain 3;HCF C-terminal chain 4;HCF C-terminal chain 5;HCF C-terminal chain 6	HCFC1	+	MT-ND5_Ctrl	24	24	24	21.2	21.2	21.2	208.73	0	232.39	39984000000	306	4.22739	0.00178158	-0.622505	-8.5553	30.8123	30.7877	30.6594	30.7322	30.8533	30.7414	30.0076	30.318	30.1001
+	2.33022	-0.622383	Q9UGP4	Q9UGP4	LIM domain-containing protein 1	LIMD1	+	MT-ND5_Ctrl	10	10	10	28	28	28	72.189	0	134.19	3431400000	59	2.33022	0.0243412	-0.622383	-4.08249	27.1098	27.4739	26.8157	27.072	27.0643	26.9566	26.6425	26.4982	26.2382
	0.811626	-0.622286	Q8IXM3	Q8IXM3	39S ribosomal protein L41, mitochondrial	MRPL41			4	4	4	31.4	31.4	31.4	15.383	0	11.022	1462100000	22	0.811626	0.272976	-0.622286	-1.59697	26.5354	27.0867	26.0689	25.2689	25.9801	25.644	25.3052	25.5087	25.6112
+	3.19339	-0.622054	O43660	O43660	Pleiotropic regulator 1	PLRG1	+	MT-ND5_Ctrl	9	9	9	29.8	29.8	29.8	57.193	0	93.961	7094400000	49	3.19339	0.00735538	-0.622054	-5.83447	28.8779	28.6224	28.7168	28.6641	28.5509	28.7197	27.8224	28.2474	28.14
+	1.32493	-0.621772	P15104	P15104	Glutamine synthetase	GLUL			9	9	9	22	22	22	42.064	0	108.45	13938000000	122	1.32493	0.116857	-0.621772	-2.40206	29.815	29.7641	29.9459	29.1024	29.3577	29.1189	28.5805	29.2762	28.8299
+	1.40274	-0.621332	P85037	P85037	Forkhead box protein K1	FOXK1			7	7	7	10.4	10.4	10.4	75.456	0	16.783	1981200000	35	1.40274	0.103457	-0.621332	-2.52432	27.2817	26.9029	26.3055	26.3965	26.6363	26.5442	26.239	26.2351	25.6955
+	3.67301	-0.619903	Q14249	Q14249	Endonuclease G, mitochondrial	ENDOG	+	MT-ND5_Ctrl	6	6	6	31.6	31.6	31.6	32.62	0	24.189	4593600000	41	3.67301	0.00381984	-0.619903	-6.99594	27.8637	27.9985	27.7605	28.0285	28.0027	28.1732	27.326	27.3038	27.424
+	2.83092	-0.618085	Q9H2G2	Q9H2G2	STE20-like serine/threonine-protein kinase	SLK	+	MT-ND5_Ctrl	36	36	36	38.5	38.5	38.5	142.69	0	323.31	58572000000	388	2.83092	0.011849	-0.618085	-5.05232	31.7119	31.7277	31.3708	31.3032	31.431	31.3148	30.763	30.9692	30.8433
	0.529135	-0.617995	Q8IYB5	Q8IYB5	Stromal membrane-associated protein 1	SMAP1			2	2	2	7.1	7.1	7.1	50.386	0	53.607	872820000	25	0.529135	0.432876	-0.617995	-1.12999	25.7483	25.899	26.0381	24.213	24.4504	24.3042	24.5596	24.9036	24.0093
+	2.25924	-0.617325	Q92888	Q92888	Rho guanine nucleotide exchange factor 1	ARHGEF1	+	MT-ND5_Ctrl	10	10	10	15.9	15.9	15.9	102.43	0	81.563	7421600000	81	2.25924	0.026729	-0.617325	-3.95383	29.1588	28.7294	28.5018	28.7193	28.5808	28.8921	27.9426	28.224	28.2725
	0.422953	-0.617071	P47914	P47914	60S ribosomal protein L29	RPL29			4	4	4	25.2	25.2	25.2	17.752	0	14.102	149760000000	185	0.422953	0.514288	-0.617071	-0.941884	33.2108	34.2154	32.8729	31.3799	31.9412	31.7138	31.8494	31.6343	32.3321
+	1.37706	-0.616944	P49662	P49662	Caspase-4;Caspase-4 subunit 1;Caspase-4 subunit 2	CASP4			2	2	2	8	8	8	43.262	0	8.1222	3373700000	57	1.37706	0.107595	-0.616944	-2.4839	27.3761	27.6598	27.4025	26.8859	27.9458	27.0693	26.4865	26.8884	26.9439
	0.938025	-0.616365	Q13362	Q13362	Serine/threonine-protein phosphatase 2A 56 kDa regulatory subunit gamma isoform	PPP2R5C			9	4	3	21.8	9.7	6.5	61.06	0	7.092	1981800000	37	0.938025	0.220187	-0.616365	-1.7973	25.7691	26.6164	25.7651	25.6827	26.2974	26.2204	25.0093	25.0841	26.233
+	1.30669	-0.616133	P49848	P49848	Transcription initiation factor TFIID subunit 6	TAF6			5	5	5	11.8	11.8	11.8	72.668	0	37.832	2331400000	34	1.30669	0.120321	-0.616133	-2.37349	27.0284	27.1465	27.3068	26.4599	26.925	26.5798	26.3852	26.687	25.8026
+	2.94416	-0.615114	P10109	P10109	Adrenodoxin, mitochondrial	FDX1	+	MT-ND5_Ctrl	2	2	2	14.1	14.1	14.1	19.393	0	6.4172	2753300000	27	2.94416	0.0100063	-0.615114	-5.28874	26.7414	26.6619	26.9016	26.9254	26.7494	27.1425	26.177	26.3971	26.1417
+	1.78338	-0.614986	Q9UHD2	Q9UHD2	Serine/threonine-protein kinase TBK1	TBK1			6	6	6	12.1	12.1	12.1	83.641	0	60.325	2887600000	38	1.78338	0.0568174	-0.614986	-3.13616	26.852	27.1439	27.2829	27.5946	27.0564	27.2009	26.2306	26.5786	26.9112
+	2.1364	-0.614656	Q96L91	Q96L91	E1A-binding protein p400	EP400	+	MT-ND5_Ctrl	5	5	5	2.6	2.6	2.6	343.48	0	18.582	1614600000	33	2.1364	0.0325279	-0.614656	-3.73562	26.6344	26.2482	26.166	25.9941	25.8984	26.0568	25.6528	25.6118	25.3904
	0.943042	-0.613849	P60520	P60520	Gamma-aminobutyric acid receptor-associated protein-like 2	GABARAPL2			5	5	4	48.7	48.7	39.3	13.667	0	13.954	12817000000	115	0.943042	0.218486	-0.613849	-1.8052	29.8867	29.9777	29.4211	28.5544	29.2075	28.8417	28.5985	28.6761	28.8284
	0.982452	-0.613489	P30038	P30038	Delta-1-pyrroline-5-carboxylate dehydrogenase, mitochondrial	ALDH4A1			9	9	9	20.1	20.1	20.1	61.719	0	67.629	15751000000	87	0.982452	0.204392	-0.613489	-1.86708	28.967	28.6533	29.3612	29.7614	29.9826	29.93	28.836	28.937	28.7143
+	1.80584	-0.613418	O00461	O00461	Golgi integral membrane protein 4	GOLIM4			8	8	8	20.7	20.7	20.7	81.879	0	75.432	8308400000	55	1.80584	0.054989	-0.613418	-3.17324	28.9257	28.7548	28.4237	28.7709	28.1821	28.2069	27.8083	27.9901	27.9934
+	1.60141	-0.613231	Q5M9N0	Q5M9N0	Coiled-coil domain-containing protein 158	CCDC158			2	2	2	1.9	1.9	1.9	127.14	0.0026247	1.8267	1019800000	13	1.60141	0.0755247	-0.613231	-2.8402	25.1879	25.4256	25.5636	25.5543	25.2607	25.2731	24.1864	24.9461	25.1605
+	2.37267	-0.610866	O15294	O15294	UDP-N-acetylglucosamine--peptide N-acetylglucosaminyltransferase 110 kDa subunit	OGT	+	MT-ND5_Ctrl	18	18	18	22.2	22.2	22.2	116.92	0	109.38	19051000000	168	2.37267	0.0228727	-0.610866	-4.16039	30.1266	29.9919	29.7416	29.5491	29.5751	29.7241	29.1445	29.3222	29.0548
+	2.31155	-0.610789	Q08945	Q08945	FACT complex subunit SSRP1	SSRP1	+	MT-ND5_Ctrl	22	22	22	33.3	33.3	33.3	81.074	0	154.95	32955000000	279	2.31155	0.0251187	-0.610789	-4.04845	30.7078	30.9061	30.9183	30.5295	30.7989	30.6175	29.9806	30.4956	29.9304
+	1.57132	-0.610045	Q8WWH5	Q8WWH5	Probable tRNA pseudouridine synthase 1	TRUB1			6	6	6	23.8	23.8	23.8	37.252	0	20.608	6158800000	56	1.57132	0.0792236	-0.610045	-2.79193	28.5569	28.0749	28.0939	27.5901	27.9846	27.6851	27.6132	27.2781	27.2713
+	1.38802	-0.609709	Q9H6E4	Q9H6E4	Coiled-coil domain-containing protein 134	CCDC134			4	4	4	22.3	22.3	22.3	26.56	0	18.144	2567300000	38	1.38802	0.105789	-0.609709	-2.50113	26.6726	26.6694	26.0018	27.0296	26.7737	26.7336	25.7086	25.998	26.4046
+	2.67281	-0.608032	Q86U44	Q86U44	N6-adenosine-methyltransferase 70 kDa subunit	METTL3	+	MT-ND5_Ctrl	8	8	8	20.9	20.9	20.9	64.473	0	70.946	4122300000	34	2.67281	0.0148617	-0.608032	-4.73339	27.2929	27.4528	27.6933	27.6943	27.3914	27.3466	27.0509	26.9015	26.6591
	1.01008	-0.606143	Q9UEE9	Q9UEE9	Craniofacial development protein 1	CFDP1			3	3	3	11.4	11.4	11.4	33.592	0	14.517	3747500000	47	1.01008	0.194929	-0.606143	-1.91036	27.3973	27.9901	26.4789	27.0492	27.353	27.3558	26.4186	27.0057	26.5693
+	2.07613	-0.605892	Q15154	Q15154	Pericentriolar material 1 protein	PCM1	+	MT-ND5_Ctrl	21	21	21	17.4	17.4	17.4	228.54	0	150.68	6172800000	107	2.07613	0.0360168	-0.605892	-3.63052	28.3029	28.2734	27.8855	27.7133	27.9783	27.8676	27.5004	27.5633	27.129
+	1.39375	-0.605227	Q8NFX7	Q8NFX7	Syntaxin-binding protein 6	STXBP6			3	3	3	19	19	19	23.554	0	9.3128	1523700000	20	1.39375	0.104941	-0.605227	-2.51015	26.4052	26.9309	26.549	26.0758	26.7781	26.8219	25.55	26.3081	26.1067
+	2.72517	-0.604675	O43432	O43432	Eukaryotic translation initiation factor 4 gamma 3	EIF4G3	+	MT-ND5_Ctrl	16	10	10	11.6	7.9	7.9	176.65	0	57.715	12411000000	133	2.72517	0.0136969	-0.604675	-4.83762	29.1478	29.2996	28.7957	28.8247	29.1695	28.9289	28.3634	28.4444	28.4613
+	2.31753	-0.604619	O14979	O14979	Heterogeneous nuclear ribonucleoprotein D-like	HNRNPDL	+	MT-ND5_Ctrl	15	15	13	31.4	31.4	29	46.437	0	168.6	192050000000	697	2.31753	0.0248702	-0.604619	-4.05934	33.5317	33.4344	33.3852	32.9593	33.08	33.154	32.5754	32.8459	32.5372
+	3.12135	-0.603663	Q16576	Q16576	Histone-binding protein RBBP7	RBBP7	+	MT-ND5_Ctrl	15	15	10	49.9	49.9	41.2	47.82	0	225.68	59403000000	356	3.12135	0.0081268	-0.603663	-5.67298	31.444	31.2546	31.3445	31.4583	31.4841	31.4596	30.7614	31.0659	30.5842
+	3.20232	-0.603647	Q8IVF2	Q8IVF2	Protein AHNAK2	AHNAK2	+	MT-ND5_Ctrl	115	115	115	42.1	42.1	42.1	616.62	0	323.31	222070000000	1301	3.20232	0.00735237	-0.603647	-5.85471	33.2467	33.187	33.4217	33.5335	33.5575	33.4107	32.9454	32.7263	32.6959
+	2.15632	-0.603281	Q14934	Q14934	Nuclear factor of activated T-cells, cytoplasmic 4	NFATC4	+	MT-ND5_Ctrl	4	4	4	7.3	7.3	7.3	95.448	0	30.44	4089800000	34	2.15632	0.0314168	-0.603281	-3.77063	27.9248	27.9689	27.5319	27.6682	28.1983	27.8869	27.3325	27.4172	27.0301
	1.10773	-0.603229	O00273	O00273	DNA fragmentation factor subunit alpha	DFFA			8	8	8	32	32	32	36.521	0	107.71	8267200000	53	1.10773	0.165335	-0.603229	-2.06289	29.1547	28.7514	28.1707	28.1221	28.705	28.0294	27.7381	28.2411	27.6778
	0.856598	-0.601643	P49441	P49441	Inositol polyphosphate 1-phosphatase	INPP1			3	3	3	9.8	9.8	9.8	43.998	0	12.636	1785500000	30	0.856598	0.252896	-0.601643	-1.66863	25.8303	26.4277	25.8729	26.8295	26.5449	26.7525	26.1423	25.0044	26.1773
+	2.4819	-0.600461	O95721	O95721	Synaptosomal-associated protein 29	SNAP29	+	MT-ND5_Ctrl	12	12	12	55	55	55	28.97	0	63.561	9655000000	123	2.4819	0.0195102	-0.600461	-4.36429	29.0034	29.2186	28.6061	28.9122	28.843	28.7924	28.3068	28.4501	28.1295
+	1.80719	-0.599219	Q9H0G5	Q9H0G5	Nuclear speckle splicing regulatory protein 1	NSRP1			4	4	4	9.3	9.3	9.3	66.389	0	15.136	3886600000	38	1.80719	0.054867	-0.599219	-3.17546	27.5428	27.8978	27.5678	27.2449	27.0473	27.2503	26.8066	26.7041	26.9671
+	2.39172	-0.598343	Q9BTC0	Q9BTC0	Death-inducer obliterator 1	DIDO1	+	MT-ND5_Ctrl	18	18	18	13.8	13.8	13.8	243.87	0	89.61	9067800000	86	2.39172	0.0221581	-0.598343	-4.19559	28.9151	28.8561	28.6337	28.5301	28.3755	28.3982	27.9865	28.1437	27.9291
+	2.75362	-0.598207	Q14444	Q14444	Caprin-1	CAPRIN1	+	MT-ND5_Ctrl	20	20	20	28.5	28.5	28.5	78.365	0	269.35	164860000000	717	2.75362	0.0133089	-0.598207	-4.89482	32.746	32.8841	32.9306	32.5281	32.814	32.5643	32.0382	32.3636	32.0371
	0.686272	-0.597452	Q9BU23	Q9BU23	Lipase maturation factor 2	LMF2			2	2	2	3.4	3.4	3.4	79.697	0	47.906	6470300000	85	0.686272	0.335319	-0.597452	-1.39412	28.8484	29.0305	29.0288	27.9319	27.4018	27.851	27.7863	27.9263	27.5413
+	3.6914	-0.597082	P11586	P11586	C-1-tetrahydrofolate synthase, cytoplasmic;Methylenetetrahydrofolate dehydrogenase;Methenyltetrahydrofolate cyclohydrolase;Formyltetrahydrofolate synthetase;C-1-tetrahydrofolate synthase, cytoplasmic, N-terminally processed	MTHFD1	+	MT-ND5_Ctrl	39	39	39	47.2	47.2	47.2	101.56	0	322.13	176230000000	915	3.6914	0.00372808	-0.597082	-7.04369	33.1591	33.1445	33.0437	32.9281	32.9039	32.932	32.3686	32.5731	32.3227
+	1.39363	-0.596602	Q9NX14	Q9NX14	NADH dehydrogenase [ubiquinone] 1 beta subcomplex subunit 11, mitochondrial	NDUFB11			3	3	3	39.2	39.2	39.2	17.316	0	30.54	4475900000	46	1.39363	0.104902	-0.596602	-2.50997	27.7057	27.8994	27.4978	27.5059	27.156	27.0825	27.2341	26.4653	26.9345
	0.808013	-0.596324	Q7L3B6	Q7L3B6	Hsp90 co-chaperone Cdc37-like 1	CDC37L1			3	3	3	15.1	15.1	15.1	38.834	0	10.672	2058000000	15	0.808013	0.274534	-0.596324	-1.59119	26.1027	27.3669	25.7324	26.429	27.0793	26.204	25.9146	25.7359	26.0176
	0.611114	-0.596209	Q9NZN4	Q9NZN4	EH domain-containing protein 2	EHD2			31	30	27	59.3	59.3	55.8	61.161	0	323.31	218670000000	909	0.611114	0.377473	-0.596209	-1.26949	32.5515	32.5657	32.8932	34.0891	33.9795	34.1695	32.8019	32.854	32.6797
+	2.93866	-0.594938	P36551	P36551	Oxygen-dependent coproporphyrinogen-III oxidase, mitochondrial	CPOX	+	MT-ND5_Ctrl	11	11	11	34.6	34.6	34.6	50.151	0	67.596	14847000000	160	2.93866	0.0100899	-0.594938	-5.27708	29.2559	29.2756	29.3268	29.7119	29.2204	29.3339	28.8238	28.6605	28.7932
+	2.28633	-0.594853	Q8IWR0	Q8IWR0	Zinc finger CCCH domain-containing protein 7A	ZC3H7A	+	MT-ND5_Ctrl	13	13	12	14.9	14.9	13.3	110.54	0	48.508	7135300000	58	2.28633	0.0258284	-0.594853	-4.0027	28.7008	28.8047	28.4427	28.1961	28.2668	28.4814	27.7862	28.0162	27.8593
+	2.26835	-0.594629	P37198	P37198	Nuclear pore glycoprotein p62	NUP62	+	MT-ND5_Ctrl	8	8	8	29.3	29.3	29.3	53.254	0	226.35	32149000000	192	2.26835	0.0264294	-0.594629	-3.97022	30.5742	30.4917	30.4299	29.8989	30.2234	30.2737	29.7791	29.7755	29.6076
+	1.41366	-0.59384	Q9BW91	Q9BW91	ADP-ribose pyrophosphatase, mitochondrial	NUDT9			8	8	8	22.9	22.9	22.9	39.125	0	30.074	11896000000	110	1.41366	0.101813	-0.59384	-2.54153	29.6721	29.7437	29.3999	29.0989	28.9646	28.8794	28.4667	28.88	28.7512
+	1.9188	-0.593213	Q99627	Q99627	COP9 signalosome complex subunit 8	COPS8	+	MT-ND5_Ctrl	6	6	6	41.1	41.1	41.1	23.225	0	59.616	11119000000	95	1.9188	0.0463605	-0.593213	-3.36171	28.9805	29.1488	28.9937	28.4611	28.8606	28.619	27.9958	28.4372	28.3192
+	3.26439	-0.592477	Q8TDB6	Q8TDB6	E3 ubiquitin-protein ligase DTX3L	DTX3L	+	MT-ND5_Ctrl	10	10	10	21.9	21.9	21.9	83.553	0	108.91	2849300000	41	3.26439	0.00678758	-0.592477	-5.99675	26.9745	26.8227	27.1526	27.0972	27.1402	27.2656	26.5736	26.3957	26.4797
+	3.50166	-0.591518	P24928	P24928	DNA-directed RNA polymerase II subunit RPB1	POLR2A	+	MT-ND5_Ctrl	12	12	12	8.8	8.8	8.8	217.17	0	68.504	8981800000	94	3.50166	0.0049591	-0.591518	-6.56286	28.8163	28.8036	28.8484	28.6996	28.7256	28.7636	28.1588	28.4174	27.9779
+	4.22199	-0.590659	Q14318	Q14318	Peptidyl-prolyl cis-trans isomerase FKBP8	FKBP8	+	MT-ND5_Ctrl	7	7	7	22.6	22.6	22.6	44.561	0	91.86	20070000000	123	4.22199	0.00179054	-0.590659	-8.53882	29.8534	29.8791	29.7892	29.7497	29.748	29.8026	29.2256	29.3686	29.0449
+	1.87798	-0.590076	P49790	P49790	Nuclear pore complex protein Nup153	NUP153	+	MT-ND5_Ctrl	24	24	24	25.4	25.4	25.4	153.94	0	306.5	19463000000	199	1.87798	0.0492834	-0.590076	-3.2932	29.9967	30.1309	29.9383	29.4044	29.692	29.5245	29.1791	29.3384	29.0556
	0.787609	-0.589813	Q15334	Q15334	Lethal(2) giant larvae protein homolog 1	LLGL1			6	6	6	8.4	8.4	8.4	115.42	0	27.323	1574200000	19	0.787609	0.284501	-0.589813	-1.5585	25.7016	25.6613	25.6839	26.6178	26.1875	26.1266	24.4968	25.9776	25.7455
+	1.71858	-0.588313	Q8N4Q1	Q8N4Q1	Mitochondrial intermembrane space import and assembly protein 40	CHCHD4			3	3	3	39.4	39.4	39.4	15.996	0	43.176	5594300000	43	1.71858	0.0627375	-0.588313	-3.02991	28.821	28.4683	28.2681	27.9859	28.1202	28.1666	27.6226	27.5834	27.9441
+	1.95415	-0.587124	P02794	P02794	Ferritin heavy chain;Ferritin heavy chain, N-terminally processed	FTH1	+	MT-ND5_Ctrl	7	7	7	55.2	55.2	55.2	21.225	0	86.493	58701000000	311	1.95415	0.04378	-0.587124	-3.42146	31.7011	31.6694	31.2193	31.9866	31.4937	31.6055	30.91	30.8929	31.2736
+	2.56937	-0.586992	P62995	P62995	Transformer-2 protein homolog beta	TRA2B	+	MT-ND5_Ctrl	6	6	6	25.7	25.7	25.7	33.665	0	30.089	15040000000	145	2.56937	0.0173802	-0.586992	-4.53133	29.6415	29.7459	30.2043	30.0092	30.1062	29.9347	29.3306	29.3143	29.415
+	1.81959	-0.583739	P53582	P53582	Methionine aminopeptidase 1	METAP1			21	21	21	67.4	67.4	67.4	43.215	0	212.84	48113000000	302	1.81959	0.0538396	-0.583739	-3.19599	31.5706	31.6459	31.3334	30.9066	31.1636	31.1999	30.4749	30.8403	30.8436
+	2.36231	-0.583624	Q96CV9	Q96CV9	Optineurin	OPTN	+	MT-ND5_Ctrl	21	21	21	44.5	44.5	44.5	65.921	0	313.07	34387000000	298	2.36231	0.0230845	-0.583624	-4.14133	30.3958	30.5026	30.372	30.8565	30.7456	30.8703	30.0656	29.9347	30.1203
	0.607435	-0.583063	Q9NZN3	Q9NZN3	EH domain-containing protein 3	EHD3			19	9	9	38.9	21.3	21.3	60.886	0	93.89	8740400000	102	0.607435	0.379668	-0.583063	-1.26331	29.2902	29.2373	28.9246	28.0079	27.549	27.8813	27.9335	27.6526	28.1098
+	1.61543	-0.582857	O14920	O14920	Inhibitor of nuclear factor kappa-B kinase subunit beta	IKBKB			6	6	6	11.5	11.5	11.5	86.563	0	41.316	2336500000	37	1.61543	0.0735105	-0.582857	-2.86275	26.6345	26.6573	26.6393	27.3427	27.065	27.1047	26.5979	26.2427	26.1326
+	1.52893	-0.582628	Q8N264	Q8N264	Rho GTPase-activating protein 24	ARHGAP24			11	11	11	20.1	20.1	20.1	84.257	0	73.709	6453300000	101	1.52893	0.084919	-0.582628	-2.72422	28.4922	28.4038	28.4864	27.8557	28.0183	27.7717	27.5513	27.8301	27.3848
	0.690875	-0.581945	O95295	O95295	SNARE-associated protein Snapin	SNAPIN			3	3	3	33.8	33.8	33.8	14.874	0	13.251	3433100000	42	0.690875	0.332859	-0.581945	-1.40167	27.5854	27.4414	27.0456	26.9429	26.7127	27.2834	25.4929	27.3378	26.9292
	1.05973	-0.58159	Q12830	Q12830	Nucleosome-remodeling factor subunit BPTF	BPTF			13	13	13	6.6	6.6	6.6	338.26	0	43.578	3110200000	44	1.05973	0.179192	-0.58159	-1.98798	27.6572	27.0633	26.8201	27.1373	27.1959	27.626	26.1003	26.6595	27.2454
+	2.99036	-0.580704	Q92614	Q92614	Unconventional myosin-XVIIIa	MYO18A	+	MT-ND5_Ctrl	19	19	19	14.1	14.1	14.1	233.11	0	226.3	23863000000	171	2.99036	0.00953801	-0.580704	-5.3872	30.0436	30.014	30.1046	29.8124	29.7837	30.1303	29.2313	29.4159	29.555
+	1.88249	-0.580206	P63208	P63208	S-phase kinase-associated protein 1	SKP1	+	MT-ND5_Ctrl	10	10	10	58.3	58.3	58.3	18.658	0	323.31	85354000000	328	1.88249	0.0489995	-0.580206	-3.30076	31.6262	31.7479	31.7667	31.7525	32.2412	31.9949	31.2983	31.5637	30.9621
+	1.74487	-0.579659	Q14738	Q14738	Serine/threonine-protein phosphatase 2A 56 kDa regulatory subunit delta isoform	PPP2R5D			19	19	14	39.4	39.4	28.9	69.991	0	109.08	28582000000	255	1.74487	0.0601801	-0.579659	-3.07289	30.0458	30.1507	30.1364	30.5975	30.7436	30.6212	29.9054	29.8545	29.6487
+	1.42194	-0.579522	Q969Q0;P83881	Q969Q0;P83881	60S ribosomal protein L36a-like;60S ribosomal protein L36a	RPL36AL;RPL36A			2	2	2	13.2	13.2	13.2	12.469	0	25.394	15574000000	40	1.42194	0.100218	-0.579522	-2.55459	30.7671	30.3725	30.5616	29.8886	29.8955	30.2167	29.5419	29.9449	29.6257
	1.07969	-0.579175	P06454	P06454	Prothymosin alpha;Prothymosin alpha, N-terminally processed;Thymosin alpha-1	PTMA			4	4	4	28.8	28.8	28.8	12.203	0	18.647	35940000000	357	1.07969	0.173534	-0.579175	-2.01914	31.0906	31.1827	30.8168	30.2406	30.1797	30.2302	30.0598	30.2428	29.8302
+	2.93022	-0.578885	Q09666	Q09666	Neuroblast differentiation-associated protein AHNAK	AHNAK	+	MT-ND5_Ctrl	482	482	482	81.2	81.2	81.2	629.09	0	323.31	8888900000000	30529	2.93022	0.0101993	-0.578885	-5.25925	38.4713	38.5335	38.4729	38.7542	38.8693	38.8322	38.0988	38.0601	38.0712
+	1.31654	-0.577723	Q08257	Q08257	Quinone oxidoreductase	CRYZ			6	6	6	25.5	25.5	25.5	35.206	0	26.361	5167400000	55	1.31654	0.118484	-0.577723	-2.38891	28.3672	28.3468	27.377	27.9704	28.102	28.1795	27.1634	27.6075	27.6675
+	2.41004	-0.577504	Q9HD34	Q9HD34	LYR motif-containing protein 4	LYRM4	+	MT-ND5_Ctrl	3	3	3	34.1	34.1	34.1	10.758	0	37.42	2151500000	29	2.41004	0.0215643	-0.577504	-4.22958	26.861	26.8135	26.249	26.671	26.7058	26.632	25.9977	26.0295	26.2064
	0.812005	-0.577045	Q5T200	Q5T200	Zinc finger CCCH domain-containing protein 13	ZC3H13			6	6	6	5	5	5	196.63	0	14.372	1330100000	39	0.812005	0.272858	-0.577045	-1.59758	25.3946	25.543	26.3572	26.126	26.3865	25.4169	24.6219	25.7739	25.4851
+	3.84321	-0.575987	Q9NYL9;P28289	Q9NYL9	Tropomodulin-3	TMOD3	+	MT-ND5_Ctrl	16	16	16	55.7	55.7	55.7	39.594	0	295.11	96295000000	563	3.84321	0.00293513	-0.575987	-7.44786	32.255	32.0484	31.9627	31.9236	32.1625	32.125	31.5528	31.5054	31.4523
+	1.97995	-0.575856	O60927	O60927	Protein phosphatase 1 regulatory subunit 11	PPP1R11	+	MT-ND5_Ctrl	4	4	4	34.9	34.9	34.9	13.952	0	31.56	4619700000	75	1.97995	0.0419939	-0.575856	-3.46529	27.9431	28.1921	27.7989	27.4379	28.0591	27.9616	27.1801	27.3049	27.4839
+	1.58482	-0.575394	Q9Y2C4	Q9Y2C4	Nuclease EXOG, mitochondrial	EXOG			5	5	5	19.8	19.8	19.8	41.084	0	17.43	2292300000	32	1.58482	0.0778254	-0.575394	-2.81356	26.7501	27.0974	26.6546	26.7206	26.7309	26.5374	25.8365	26.6874	25.9954
+	1.83391	-0.575151	Q9BZV1	Q9BZV1	UBX domain-containing protein 6	UBXN6			8	8	8	29	29	29	49.753	0	86.395	12355000000	97	1.83391	0.0527441	-0.575151	-3.21975	29.4598	29.0137	28.8156	29.4694	29.5356	29.1928	28.7364	28.543	28.7387
+	1.44735	-0.5743	Q8IVD9	Q8IVD9	NudC domain-containing protein 3	NUDCD3			8	8	8	36.6	36.6	36.6	40.822	0	127.54	11395000000	48	1.44735	0.0965526	-0.5743	-2.59473	29.109	29.121	28.7576	28.6592	28.4378	28.4263	28.3086	28.4145	27.8094
+	2.5372	-0.571051	Q9Y5Z7	Q9Y5Z7	Host cell factor 2	HCFC2	+	MT-ND5_Ctrl	3	3	3	5.1	5.1	5.1	86.778	0	12.358	945030000	13	2.5372	0.0181363	-0.571051	-4.46949	25.4753	25.6298	25.5858	25.6069	25.5415	25.5352	25.1175	25.2356	24.621
+	2.30921	-0.571042	Q9H4A6	Q9H4A6	Golgi phosphoprotein 3	GOLPH3	+	MT-ND5_Ctrl	6	6	5	25.2	25.2	20.8	33.81	0	37.266	16106000000	93	2.30921	0.0251898	-0.571042	-4.0442	29.836	29.4901	29.6505	29.4375	29.3626	29.6323	29.2128	28.7142	29.0643
+	2.16543	-0.570422	Q53QV2	Q53QV2	Protein LBH	LBH	+	MT-ND5_Ctrl	3	3	3	30.5	30.5	30.5	12.217	0	14.723	2708500000	47	2.16543	0.0310421	-0.570422	-3.78669	26.4278	26.5223	26.715	26.3876	26.1679	26.1248	25.604	25.9682	25.8893
+	2.57768	-0.569966	Q96JM3	Q96JM3	Chromosome alignment-maintaining phosphoprotein 1	CHAMP1	+	MT-ND5_Ctrl	9	9	9	14.5	14.5	14.5	89.098	0	32.231	5805800000	88	2.57768	0.0171604	-0.569966	-4.54738	28.2674	27.971	28.1849	27.9337	28.0155	28.2904	27.7127	27.6175	27.2913
+	3.03868	-0.569688	Q13443	Q13443	Disintegrin and metalloproteinase domain-containing protein 9	ADAM9	+	MT-ND5_Ctrl	12	12	12	18.2	18.2	18.2	90.555	0	52.21	10714000000	135	3.03868	0.00896979	-0.569688	-5.49145	28.8602	28.6428	28.8343	29.0887	28.7496	29.0463	28.2761	28.3539	28.2719
+	2.76858	-0.568017	Q9NQG5	Q9NQG5	Regulation of nuclear pre-mRNA domain-containing protein 1B	RPRD1B	+	MT-ND5_Ctrl	9	7	7	36.8	24.8	24.8	36.899	0	38.166	26318000000	98	2.76858	0.0131036	-0.568017	-4.92507	29.7283	29.8633	29.9525	30.1385	29.8828	29.7037	29.127	29.4706	29.3328
+	1.44363	-0.567467	O43896	O43896	Kinesin-like protein KIF1C	KIF1C			11	11	11	14.2	14.2	14.2	122.95	0	32.203	4985400000	69	1.44363	0.0970595	-0.567467	-2.58883	27.7875	27.9023	27.4603	27.8625	28.0164	27.815	26.7744	27.1802	27.765
+	2.32181	-0.566692	Q9Y6R0	Q9Y6R0	Numb-like protein	NUMBL	+	MT-ND5_Ctrl	15	14	14	25.5	22.8	22.8	64.891	0	125.23	21722000000	190	2.32181	0.0246898	-0.566692	-4.06714	30.0646	30.2178	29.8274	29.6421	29.6768	29.9188	29.3415	29.2116	29.4205
+	2.51957	-0.565619	Q9UDT6	Q9UDT6	CAP-Gly domain-containing linker protein 2	CLIP2	+	MT-ND5_Ctrl	21	16	16	25	20.5	20.5	115.84	0	114.38	19906000000	115	2.51957	0.0185425	-0.565619	-4.43582	30.0037	30.0557	30.0383	29.7856	29.986	29.8585	29.1133	29.6929	29.3608
+	3.36182	-0.565294	P42166	P42166	Lamina-associated polypeptide 2, isoform alpha;Thymopoietin;Thymopentin	TMPO	+	MT-ND5_Ctrl	26	26	26	48.4	48.4	48.4	75.491	0	251.49	81009000000	568	3.36182	0.00601987	-0.565294	-6.2247	32.0357	31.9885	31.9958	31.6254	31.9003	31.9178	31.2954	31.3949	31.3456
+	2.2681	-0.56524	P98175	P98175	RNA-binding protein 10	RBM10	+	MT-ND5_Ctrl	15	15	14	22.9	22.9	21.8	103.53	0	106.18	8135800000	98	2.2681	0.0264122	-0.56524	-3.96977	28.7537	28.9056	28.6445	28.4078	28.5205	28.4193	27.9659	28.2826	27.8815
	0.736989	-0.564347	Q969S3	Q969S3	Zinc finger protein 622	ZNF622			13	13	13	28.5	28.5	28.5	54.271	0	117.48	8221500000	137	0.736989	0.30923	-0.564347	-1.47684	29.3646	29.0628	28.823	28.0027	28.1294	27.8203	27.8605	28.1192	27.9286
+	1.994	-0.564198	P40429;Q6NVV1	P40429	60S ribosomal protein L13a	RPL13A	+	MT-ND5_Ctrl	12	12	12	48.3	48.3	48.3	23.577	0	61.083	140130000000	483	1.994	0.0412313	-0.564198	-3.48924	32.8892	32.9188	32.767	32.4487	32.4149	32.4405	31.8954	32.3001	32.0514
+	1.99121	-0.563866	Q8TAF3	Q8TAF3	WD repeat-containing protein 48	WDR48	+	MT-ND5_Ctrl	6	6	6	13.6	13.6	13.6	76.21	0	21.915	1774000000	26	1.99121	0.0412891	-0.563866	-3.48447	26.4738	26.7193	26.0718	26.5684	26.4497	26.6321	25.9085	25.6935	26.1639
+	1.62258	-0.56299	Q9UKA4	Q9UKA4	A-kinase anchor protein 11	AKAP11			18	18	18	15.9	15.9	15.9	210.51	0	87.91	11031000000	122	1.62258	0.0727475	-0.56299	-2.87427	29.7982	29.7704	29.0504	29.2113	29.31	29.1923	28.739	28.765	28.9733
+	1.84644	-0.562739	O75880	O75880	Protein SCO1 homolog, mitochondrial	SCO1			2	2	2	12	12	12	33.814	0	6.3307	7366000000	45	1.84644	0.0516598	-0.562739	-3.24058	28.8634	28.8067	29.0061	28.4749	28.5207	28.2733	28.0698	28.2404	27.9742
+	2.7685	-0.562467	Q96C86	Q96C86	m7GpppX diphosphatase	DCPS	+	MT-ND5_Ctrl	4	4	4	20.2	20.2	20.2	38.608	0	57.58	11703000000	50	2.7685	0.0130812	-0.562467	-4.9249	29.2571	29.3209	28.9171	29.1106	29.2969	29.3856	28.5774	28.8032	28.5762
	1.13595	-0.562204	Q15020	Q15020	Squamous cell carcinoma antigen recognized by T-cells 3	SART3			13	13	13	22.2	22.2	22.2	109.93	0	59.929	9437900000	93	1.13595	0.157921	-0.562204	-2.10691	28.6161	29.0496	29.2407	28.5936	28.3986	28.3199	28.4534	27.6828	28.2865
	0.886173	-0.561819	O60879	O60879	Protein diaphanous homolog 2	DIAPH2			5	5	5	6.4	6.4	6.4	125.57	0	41.849	4725000000	33	0.886173	0.241031	-0.561819	-1.7155	27.955	27.3796	26.6683	27.7453	28.0167	27.7773	27.1778	26.6378	27.2701
+	1.27637	-0.561735	Q6FI81	Q6FI81	Anamorsin	CIAPIN1			7	7	7	26.6	26.6	26.6	33.582	0	42.53	11986000000	157	1.27637	0.126049	-0.561735	-2.32604	29.7106	29.6248	29.1894	28.7145	28.9947	28.8865	28.6267	28.6174	28.6309
+	1.34885	-0.561336	Q9UGU0	Q9UGU0	Transcription factor 20	TCF20			9	9	9	7.8	7.8	7.8	211.77	0	13.771	1723300000	32	1.34885	0.112105	-0.561336	-2.43958	26.0807	26.7442	25.6477	26.3322	26.4328	26.4868	25.6608	25.6834	25.834
	0.938537	-0.560455	Q9H7C9	Q9H7C9	Mth938 domain-containing protein	AAMDC			5	5	5	47.5	47.5	47.5	13.332	0	24.75	5179700000	31	0.938537	0.220032	-0.560455	-1.79811	27.1451	27.2322	27.4169	27.9828	27.9014	27.1281	27.1924	26.2611	27.2685
+	1.33752	-0.560426	Q92804	Q92804	TATA-binding protein-associated factor 2N	TAF15			9	7	7	15.9	15.9	15.9	61.829	0	49.319	67595000000	219	1.33752	0.114219	-0.560426	-2.42179	32.1771	31.9111	31.5368	31.135	31.4298	31.4035	31.1842	30.9759	30.9553
+	1.78953	-0.56025	Q96T23	Q96T23	Remodeling and spacing factor 1	RSF1			19	19	19	19.6	19.6	19.6	163.82	0	93.049	10448000000	115	1.78953	0.056503	-0.56025	-3.14629	29.0623	29.0954	28.874	28.351	28.6928	28.5502	28.2934	28.1404	28.1983
	0.591177	-0.55853	Q9NZ08	Q9NZ08	Endoplasmic reticulum aminopeptidase 1	ERAP1			11	11	11	13.6	13.6	13.6	107.23	0	30.922	4547100000	36	0.591177	0.390869	-0.55853	-1.23594	26.9951	26.9438	27.5827	28.7376	28.3648	28.258	27.2345	27.1568	27.374
+	1.43841	-0.558228	P12694	P12694	2-oxoisovalerate dehydrogenase subunit alpha, mitochondrial	BCKDHA			4	4	4	16	16	16	50.47	0	21.157	4097200000	35	1.43841	0.0975136	-0.558228	-2.5806	27.6155	27.7923	27.1538	27.3687	28.0997	27.8453	26.9351	27.2927	27.0352
+	1.56219	-0.557986	P61964	P61964	WD repeat-containing protein 5	WDR5			5	5	5	22.8	22.8	22.8	36.588	0	22.562	9951500000	97	1.56219	0.0803172	-0.557986	-2.77733	29.0974	28.8537	28.8071	28.4282	28.5966	28.5485	28.3512	28.398	27.7425
	1.12578	-0.557865	O75323	O75323	Protein NipSnap homolog 2	GBAS			4	4	4	18.9	18.9	18.9	33.742	0	13.084	2466500000	23	1.12578	0.160291	-0.557865	-2.09104	27.837	27.4062	27.3117	26.8265	27.0876	26.7686	26.3199	26.9466	26.6787
+	3.3004	-0.557671	Q16585	Q16585	Beta-sarcoglycan	SGCB	+	MT-ND5_Ctrl	6	6	6	31.1	31.1	31.1	34.776	0	139.38	14386000000	90	3.3004	0.00644711	-0.557671	-6.08028	29.5347	29.5592	29.5788	29.6486	29.6018	29.7515	28.9606	28.9099	29.2938
	0.775794	-0.557585	Q8NI27	Q8NI27	THO complex subunit 2	THOC2			6	6	6	4.4	4.4	4.4	182.77	0	16.424	2795900000	33	0.775794	0.289963	-0.557585	-1.53951	27.8352	27.6153	27.7274	26.899	27.094	27.4303	27.5719	26.9906	26.0653
	0.832983	-0.557134	P17931	P17931	Galectin-3	LGALS3			16	16	16	45.6	45.6	45.6	26.152	0	136.52	113080000000	519	0.832983	0.263932	-0.557134	-1.63106	32.1646	32.1085	32.4813	33.1673	33.313	33.1871	32.1415	31.9503	32.4477
+	3.02135	-0.555563	Q9BRK5	Q9BRK5	45 kDa calcium-binding protein	SDF4	+	MT-ND5_Ctrl	11	11	11	32.9	32.9	32.9	41.806	0	167.64	33127000000	208	3.02135	0.00917874	-0.555563	-5.4539	30.4446	30.551	30.703	30.488	30.3787	30.6207	30.1403	30.0233	29.7627
+	1.54813	-0.554922	P56545	P56545	C-terminal-binding protein 2	CTBP2			6	5	5	18.9	16.6	16.6	48.944	0	71.376	5767800000	35	1.54813	0.0821836	-0.554922	-2.75485	28.1308	28.0934	27.9843	27.5891	27.699	27.444	27.1245	27.5948	27.0862
+	1.66253	-0.554631	Q9NPJ3	Q9NPJ3	Acyl-coenzyme A thioesterase 13;Acyl-coenzyme A thioesterase 13, N-terminally processed	ACOT13			4	4	4	27.1	27.1	27.1	14.96	0	64.634	6314600000	86	1.66253	0.0681073	-0.554631	-2.9388	28.2495	28.0586	27.705	27.9994	27.7987	27.8379	27.1335	27.8324	27.1947
+	1.84071	-0.55425	Q96LJ7	Q96LJ7	Dehydrogenase/reductase SDR family member 1	DHRS1			6	6	6	26.2	26.2	26.2	33.909	0	36.015	3767300000	38	1.84071	0.0521578	-0.55425	-3.23105	27.4574	27.1434	26.8159	26.892	27.2385	27.2603	26.611	26.8092	26.3208
+	2.27441	-0.55423	P16401	P16401	Histone H1.5	HIST1H1B	+	MT-ND5_Ctrl	8	6	6	27.9	22.6	22.6	22.58	0	22.303	291510000000	515	2.27441	0.0261901	-0.55423	-3.98116	33.9541	33.941	33.7473	33.4621	33.6418	33.6195	33.3606	33.2064	32.9533
+	2.16956	-0.55388	P46199	P46199	Translation initiation factor IF-2, mitochondrial	MTIF2	+	MT-ND5_Ctrl	4	4	4	7	7	7	81.316	0	15.117	1206200000	36	2.16956	0.0308181	-0.55388	-3.79397	26.0084	25.9588	25.5132	26.0245	26.0309	26.0696	25.3439	25.2021	25.595
+	1.86105	-0.553515	P62942;Q5VVH2	P62942	Peptidyl-prolyl cis-trans isomerase FKBP1A	FKBP1A			12	12	12	88	88	88	11.951	0	140.2	259460000000	612	1.86105	0.0506346	-0.553515	-3.26492	33.9004	33.8662	34.0515	33.3326	33.6615	33.5218	33.3242	33.1605	33.0218
	0.290936	-0.553024	Q15392	Q15392	Delta(24)-sterol reductase	DHCR24			2	2	2	5.6	5.6	5.6	60.101	0	9.2076	14044000000	21	0.290936	0.639696	-0.553024	-0.69111	30.7133	28.7597	28.3404	28.0976	28.7879	31.2567	28.8536	29.0578	28.4073
+	2.23149	-0.552902	P23368	P23368	NAD-dependent malic enzyme, mitochondrial	ME2	+	MT-ND5_Ctrl	8	8	8	17	17	17	65.443	0	29.9	3230400000	33	2.23149	0.0277572	-0.552902	-3.90404	27.376	27.2859	26.9248	27.5151	27.5172	27.2601	26.8083	26.601	26.8715
+	2.64323	-0.552526	Q9NR46	Q9NR46	Endophilin-B2	SH3GLB2	+	MT-ND5_Ctrl	5	5	5	16.7	16.7	16.7	43.973	0	9.4726	4035900000	18	2.64323	0.0157183	-0.552526	-4.67509	27.5267	27.5689	27.4838	27.6607	28.0301	27.6671	27.1193	27.1198	27.0719
+	2.27979	-0.552176	A0JNW5	A0JNW5	UHRF1-binding protein 1-like	UHRF1BP1L	+	MT-ND5_Ctrl	8	8	8	7.7	7.7	7.7	164.2	0	52.181	3654800000	54	2.27979	0.0259629	-0.552176	-3.99088	27.7649	27.7941	27.5041	27.2061	27.3762	27.5195	26.9821	26.8893	27.0547
	0.874009	-0.552009	Q92615	Q92615	La-related protein 4B	LARP4B			5	5	5	11.2	11.2	11.2	80.551	0	34.941	6325400000	67	0.874009	0.245169	-0.552009	-1.69624	28.6008	28.7612	28.5172	27.7276	27.7907	27.6947	27.5449	28.0272	27.3179
+	1.50648	-0.551563	Q14676	Q14676	Mediator of DNA damage checkpoint protein 1	MDC1			17	17	17	19	19	19	226.66	0	124.04	7152400000	95	1.50648	0.0879829	-0.551563	-2.68848	28.4455	28.3258	28.2093	27.5985	27.8765	28.2458	27.5271	27.7892	27.3798
+	2.47694	-0.550519	O43809	O43809	Cleavage and polyadenylation specificity factor subunit 5	NUDT21	+	MT-ND5_Ctrl	7	7	7	33	33	33	26.227	0	71.112	36200000000	194	2.47694	0.0196191	-0.550519	-4.35492	31.2184	30.9547	30.9254	30.6665	30.6895	30.8102	30.2588	30.4238	30.2981
+	4.53881	-0.550425	O14908	O14908	PDZ domain-containing protein GIPC1	GIPC1	+	MT-ND5_Ctrl	7	7	7	40.2	40.2	40.2	36.049	0	58.074	10826000000	71	4.53881	0.00125319	-0.550425	-9.5519	29.1437	29.0643	29.2535	29.1958	29.2629	29.2252	28.7013	28.6887	28.5314
	1.27487	-0.550172	Q9Y2L9	Q9Y2L9	Leucine-rich repeat and calponin homology domain-containing protein 1	LRCH1			4	4	3	8.2	8.2	6.3	80.874	0	11.226	736130000	13	1.27487	0.126409	-0.550172	-2.3237	25.4576	25.4836	25.0766	25.022	25.0568	24.8768	24.2134	25.1551	24.4676
+	2.11139	-0.54952	Q9BRF8	Q9BRF8	Serine/threonine-protein phosphatase CPPED1	CPPED1	+	MT-ND5_Ctrl	11	11	11	43.3	43.3	43.3	35.548	0	117.63	28901000000	141	2.11139	0.0338576	-0.54952	-3.69185	30.1049	30.3001	30.1699	30.3841	30.7778	30.5338	29.7921	29.8435	29.851
	0.678688	-0.549308	P17677	P17677	Neuromodulin	GAP43			3	3	3	28.2	28.2	28.2	24.802	0	10.822	727020000	21	0.678688	0.33917	-0.549308	-1.38166	25.785	25.8547	25.2918	24.5057	25.2633	24.3117	24.2904	24.7522	24.8156
+	3.41948	-0.548863	P43897	P43897	Elongation factor Ts, mitochondrial	TSFM	+	MT-ND5_Ctrl	9	9	9	37.5	37.5	37.5	35.39	0	69.7	9128700000	96	3.41948	0.00553793	-0.548863	-6.36251	28.806	28.904	29.043	28.8839	28.8506	28.6668	28.3026	28.4318	28.1961
	0.455899	-0.547998	Q6UVK1	Q6UVK1	Chondroitin sulfate proteoglycan 4	CSPG4			21	21	21	12.7	12.7	12.7	250.53	0	114.49	16727000000	119	0.455899	0.487593	-0.547998	-1.00131	28.1443	28.3473	28.6142	30.1636	29.9596	29.8193	28.3411	28.75	28.7891
	0.849347	-0.547684	Q9BZI7	Q9BZI7	Regulator of nonsense transcripts 3B	UPF3B			5	5	5	18.6	18.6	18.6	57.761	0	16.839	3948100000	40	0.849347	0.256344	-0.547684	-1.6571	27.3557	27.8793	27.2939	26.382	26.9391	26.6453	26.3211	26.5962	26.6873
+	1.98687	-0.54666	Q13243	Q13243	Serine/arginine-rich splicing factor 5	SRSF5	+	MT-ND5_Ctrl	8	7	7	32.7	32.7	32.7	31.263	0	14.629	3598400000	16	1.98687	0.0415789	-0.54666	-3.47707	27.2412	27.2953	27.5443	27.3932	27.9256	27.3635	26.765	26.9967	26.9799
	1.20919	-0.54665	Q9UHY8	Q9UHY8	Fasciculation and elongation protein zeta-2	FEZ2			5	5	5	16.7	16.7	16.7	39.666	0	30.402	5397700000	52	1.20919	0.140412	-0.54665	-2.22113	28.2377	28.5686	27.7176	27.9282	28.2738	28.0048	27.0865	27.9595	27.6794
	0.43426	-0.546351	P12821	P12821	Angiotensin-converting enzyme;Angiotensin-converting enzyme, soluble form	ACE			4	4	4	4.1	4.1	4.1	149.71	0	11.707	3605900000	19	0.43426	0.505513	-0.546351	-0.962398	26.4877	26.2867	26.7864	28.4095	27.9949	28.1597	26.7826	26.5702	27.0707
+	4.68036	-0.545456	P51531	P51531	Probable global transcription activator SNF2L2	SMARCA2	+	MT-ND5_Ctrl	11	8	8	9.2	6	6	181.28	0	39.79	7035000000	78	4.68036	0.00106493	-0.545456	-10.0373	28.2633	28.3243	28.329	28.2055	28.328	28.3737	27.7387	27.8755	27.6613
+	1.3835	-0.544573	P09234	P09234	U1 small nuclear ribonucleoprotein C	SNRPC			3	3	3	19.5	19.5	19.5	17.394	0	41.782	42486000000	130	1.3835	0.106621	-0.544573	-2.49403	30.76	31.5216	30.9575	30.6049	31.0404	30.6719	30.1832	30.6298	30.3314
	0.708793	-0.544331	Q9BQP7	Q9BQP7	Mitochondrial genome maintenance exonuclease 1	MGME1			2	2	2	9.6	9.6	9.6	39.42	0	8.4021	980350000	10	0.708793	0.324003	-0.544331	-1.43097	26.3849	24.7782	25.7899	25.6875	25.5151	26.3265	25.4895	25.3437	24.7748
	0.5664	-0.543985	L0R819	L0R819		ASNSD1			4	4	4	30.2	30.2	30.2	11.25	0	11.301	4805100000	29	0.5664	0.406738	-0.543985	-1.19392	28.7651	28.1748	27.9818	26.8734	27.2578	27.3997	26.7002	27.1856	27.7085
+	1.49536	-0.542445	O75351;Q6PIW4	O75351	Vacuolar protein sorting-associated protein 4B	VPS4B			13	9	9	34	27.7	27.7	49.301	0	30.442	21714000000	145	1.49536	0.0894501	-0.542445	-2.67081	30.1739	30.3799	29.5117	29.8927	30.1682	29.9294	29.458	29.2262	29.7164
	0.707866	-0.541845	Q9NYV4	Q9NYV4	Cyclin-dependent kinase 12	CDK12			7	6	6	5.6	5	5	164.15	0	25.143	2912500000	28	0.707866	0.324295	-0.541845	-1.42946	27.3639	27.438	26.6091	25.8177	26.9934	27.0246	26.0595	26.7128	26.2255
	0.524211	-0.541372	Q9UK45	Q9UK45	U6 snRNA-associated Sm-like protein LSm7	LSM7			2	2	2	13.6	13.6	13.6	11.602	0	12.028	2842200000	28	0.524211	0.435755	-0.541372	-1.12147	26.3323	26.2726	26.7771	27.1574	27.5086	26.7494	25.0864	27.0349	26.6533
	0.969712	-0.541048	Q14CX7	Q14CX7	N-alpha-acetyltransferase 25, NatB auxiliary subunit	NAA25			6	6	6	7.5	7.5	7.5	112.29	0	25.33	2848400000	32	0.969712	0.20895	-0.541048	-1.8471	27.4758	27.2292	26.8602	26.1355	26.5405	26.6717	26.2232	26.4254	26.1847
	0.783152	-0.540904	P60033	P60033	CD81 antigen	CD81			2	2	2	18.2	18.2	18.2	25.809	0	323.31	120600000000	259	0.783152	0.286444	-0.540904	-1.55134	32.3536	32.1053	31.9267	33.2555	33.014	33.1758	32.1433	31.984	32.1654
	0.434055	-0.539737	P03928	P03928	ATP synthase protein 8	MT-ATP8			2	2	2	39.7	39.7	39.7	7.9916	0	9.8319	3180400000	94	0.434055	0.505408	-0.539737	-0.962027	26.8586	27.0396	26.9211	27.2519	26.8692	27.0969	27.3917	24.778	27.2296
+	1.87162	-0.539656	P24752	P24752	Acetyl-CoA acetyltransferase, mitochondrial	ACAT1	+	MT-ND5_Ctrl	19	19	19	53.2	53.2	53.2	45.199	0	323.31	80261000000	715	1.87162	0.0497347	-0.539656	-3.28256	31.5923	31.616	31.6499	32.0827	32.1115	32.0995	31.1937	31.4498	31.3134
+	1.93276	-0.539529	O43395	O43395	U4/U6 small nuclear ribonucleoprotein Prp3	PRPF3	+	MT-ND5_Ctrl	14	14	14	31.8	31.8	31.8	77.528	0	92.651	11206000000	96	1.93276	0.0451091	-0.539529	-3.38526	29.0782	28.9656	28.8618	28.4842	28.8063	28.5516	28.1796	28.4855	28.0901
+	1.74864	-0.539433	O95299	O95299	NADH dehydrogenase [ubiquinone] 1 alpha subcomplex subunit 10, mitochondrial	NDUFA10			9	9	9	27.3	27.3	27.3	40.75	0	50.938	8759600000	73	1.74864	0.0598086	-0.539433	-3.07907	28.8222	28.7112	28.5419	28.7896	28.8655	28.8571	28.6849	27.8584	28.132
+	1.33398	-0.539296	Q9UPQ9	Q9UPQ9	Trinucleotide repeat-containing gene 6B protein	TNRC6B			9	9	9	7.5	7.5	7.5	194	0	66.549	2583300000	35	1.33398	0.11487	-0.539296	-2.41624	27.2619	27.0058	26.3144	26.773	27.3342	26.9939	26.4425	26.4628	26.3185
	1.13367	-0.538652	Q13356	Q13356	Peptidyl-prolyl cis-trans isomerase-like 2	PPIL2			6	6	6	16	16	16	58.823	0	19.841	2519900000	27	1.13367	0.158585	-0.538652	-2.10334	25.8812	26.7543	26.9086	26.4695	27.0862	26.7585	26.1975	26.0261	26.0895
+	2.4515	-0.538126	Q99811	Q99811	Paired mesoderm homeobox protein 2	PRRX2	+	MT-ND5_Ctrl	11	11	9	51.8	51.8	45.8	27.079	0	107.91	13206000000	116	2.4515	0.0204442	-0.538126	-4.30705	29.4974	29.5414	29.1943	29.151	29.5641	29.3793	28.9979	28.8883	28.6631
+	4.25413	-0.537916	P13804	P13804	Electron transfer flavoprotein subunit alpha, mitochondrial	ETFA	+	MT-ND5_Ctrl	16	16	16	62.8	62.8	62.8	35.079	0	236.53	97355000000	501	4.25413	0.00175374	-0.537916	-8.63721	32.176	32.2109	32.1199	32.0898	32.3243	32.2717	31.7389	31.6734	31.5702
+	1.58784	-0.537484	O00418	O00418	Eukaryotic elongation factor 2 kinase	EEF2K			8	8	8	16.8	16.8	16.8	82.143	0	32.95	3227900000	46	1.58784	0.0774007	-0.537484	-2.81841	26.8877	26.9403	26.8096	26.7706	26.9787	26.7893	26.2019	26.861	25.9128
+	1.59339	-0.537196	Q8NEY1	Q8NEY1	Neuron navigator 1	NAV1			21	21	21	18.5	18.5	18.5	202.47	0	234.66	26170000000	208	1.59339	0.0767023	-0.537196	-2.82732	30.5688	30.4232	30.1687	29.8185	29.893	30.1951	29.5117	29.8737	29.5367
+	2.58717	-0.536489	Q9UBL3	Q9UBL3	Set1/Ash2 histone methyltransferase complex subunit ASH2	ASH2L	+	MT-ND5_Ctrl	7	7	7	15.1	15.1	15.1	68.722	0	101	4869700000	74	2.58717	0.016926	-0.536489	-4.56574	28.1938	27.6547	27.9462	27.8798	27.8517	27.7705	27.3026	27.4779	27.2584
	0.790231	-0.536417	Q9Y6M5	Q9Y6M5	Zinc transporter 1	SLC30A1			9	9	9	20.9	20.9	20.9	55.299	0	69.829	6594700000	53	0.790231	0.283771	-0.536417	-1.56271	29.0962	28.6845	29.0845	27.8819	28.8066	28.5501	28.48	27.4928	28.4698
+	2.44724	-0.536331	Q49A26	Q49A26	Putative oxidoreductase GLYR1	GLYR1	+	MT-ND5_Ctrl	11	11	11	26.2	26.2	26.2	60.547	0	30.447	22907000000	84	2.44724	0.0205866	-0.536331	-4.29906	30.3811	30.1138	30.2125	30.32	30.1317	30.3226	29.3876	29.8652	29.8791
+	2.38329	-0.536276	O43148	O43148	mRNA cap guanine-N7 methyltransferase	RNMT	+	MT-ND5_Ctrl	8	8	8	21.6	21.6	21.6	54.843	0	52.004	11531000000	105	2.38329	0.0224706	-0.536276	-4.18	29.1857	29.1873	28.952	28.8323	29.13	28.672	28.5139	28.4544	28.4026
+	2.34528	-0.536132	Q9UPQ0	Q9UPQ0	LIM and calponin homology domains-containing protein 1	LIMCH1	+	MT-ND5_Ctrl	24	24	24	32.3	32.3	32.3	121.87	0	252.11	36263000000	294	2.34528	0.0237881	-0.536132	-4.11005	31.068	30.8584	30.5293	30.786	30.9968	30.8242	30.3891	30.1061	30.4278
	0.682669	-0.535748	Q8N6M0	Q8N6M0	OTU domain-containing protein 6B	OTUD6B			3	3	3	11.6	11.6	11.6	33.812	0	11.245	1888300000	30	0.682669	0.33743	-0.535748	-1.3882	26.2605	26.9195	26.3481	25.4333	25.2354	25.9011	25.4295	25.7638	25.2484
+	3.21185	-0.534276	Q9HC38	Q9HC38	Glyoxalase domain-containing protein 4	GLOD4	+	MT-ND5_Ctrl	15	15	15	54	54	54	34.793	0	187.42	55013000000	382	3.21185	0.00732051	-0.534276	-5.87635	31.3305	31.1978	31.3879	31.4911	31.5008	31.4154	31.0245	30.8304	30.704
+	2.58078	-0.534094	P09661	P09661	U2 small nuclear ribonucleoprotein A	SNRPA1	+	MT-ND5_Ctrl	12	12	12	48.2	48.2	48.2	28.415	0	49.53	25963000000	153	2.58078	0.0170935	-0.534094	-4.55337	30.7592	30.8306	30.514	30.4867	30.4042	30.3598	30.0106	30.0936	29.9708
	0.759849	-0.533686	P17813	P17813	Endoglin	ENG			7	7	7	13.7	13.7	13.7	70.577	0	81.33	13241000000	114	0.759849	0.297738	-0.533686	-1.51382	28.981	28.4943	28.5981	29.8909	29.3985	29.6807	28.6555	28.842	28.4231
	0.851562	-0.533165	Q9HCL0	Q9HCL0	Protocadherin-18	PCDH18			2	2	2	2	2	2	126.15	0	5.5566	696220000	19	0.851562	0.255155	-0.533165	-1.66062	25.4402	24.3546	24.9614	25.8587	25.3645	25.5033	24.7695	24.8727	24.4996
+	3.21252	-0.533128	O75477	O75477	Erlin-1	ERLIN1	+	MT-ND5_Ctrl	14	14	12	35.3	35.3	29.8	38.925	0	45.413	25968000000	131	3.21252	0.00733081	-0.533128	-5.87789	30.3638	30.3483	30.5838	30.6128	30.3474	30.6519	29.8794	30.0111	29.9642
+	1.66055	-0.531953	Q9UK76	Q9UK76	Hematological and neurological expressed 1 protein;Hematological and neurological expressed 1 protein, N-terminally processed	HN1			5	5	5	64.9	64.9	64.9	16.014	0	129.63	46423000000	175	1.66055	0.0683125	-0.531953	-2.93559	31.4054	31.4568	31.2242	30.7798	30.9002	30.9441	30.7718	30.5548	30.4328
	0.877009	-0.531799	Q92597	Q92597	Protein NDRG1	NDRG1			9	9	9	29.2	29.2	29.2	42.835	0	157.85	54013000000	297	0.877009	0.244372	-0.531799	-1.70099	31.1705	31.0136	31.0153	31.6754	31.9298	32.1259	31.1527	30.6094	31.1077
	1.12349	-0.531254	Q9NQ88	Q9NQ88	Fructose-2,6-bisphosphatase TIGAR	TIGAR			7	7	7	37.8	37.8	37.8	30.062	0	38.117	11648000000	93	1.12349	0.16088	-0.531254	-2.08747	29.6915	29.4748	29.2298	28.6337	28.8917	28.73	28.5486	28.615	28.5685
+	1.48723	-0.531225	Q99417	Q99417	C-Myc-binding protein	MYCBP			3	3	3	51.5	51.5	51.5	11.967	0	20.955	9367800000	76	1.48723	0.0903252	-0.531225	-2.6579	29.4348	29.1929	28.6264	29.138	28.6113	28.8746	28.4723	28.5045	28.3686
	1.07788	-0.531015	P35269	P35269	General transcription factor IIF subunit 1	GTF2F1			10	10	10	19.7	19.7	19.7	58.24	0	47.562	23817000000	104	1.07788	0.174078	-0.531015	-2.01631	30.4742	30.4454	30.057	29.6194	29.6314	29.7744	29.0993	29.5927	29.7158
	0.819259	-0.52962	Q7Z2E3	Q7Z2E3	Aprataxin	APTX			2	2	2	8.7	8.7	8.7	40.74	0	7.5723	791660000	13	0.819259	0.26976	-0.52962	-1.60917	25.8196	25.4736	26.1299	25.0655	25.0552	24.8309	24.5616	25.2514	24.7855
+	4.48758	-0.529243	Q495W5	Q495W5	Alpha-(1,3)-fucosyltransferase 11	FUT11	+	MT-ND5_Ctrl	7	7	7	15.2	15.2	15.2	55.815	0	24.301	2760400000	38	4.48758	0.00132461	-0.529243	-9.3814	26.9327	26.9814	26.925	26.9085	27.0179	27.0904	26.5399	26.462	26.3384
	1.08201	-0.528885	Q9UNL2	Q9UNL2	Translocon-associated protein subunit gamma	SSR3			2	2	2	10.3	10.3	10.3	21.08	0	77.243	8285500000	68	1.08201	0.172879	-0.528885	-2.02276	29.0491	28.5838	28.1461	28.374	27.9517	28.1298	27.9057	28.0967	27.5282
	1.24415	-0.528703	Q13123	Q13123	Protein Red	IK			7	7	7	18.7	18.7	18.7	65.601	0	58.089	13694000000	119	1.24415	0.133157	-0.528703	-2.2757	29.51	29.8684	29.6177	28.9075	29.0011	29.2103	28.6404	28.8824	28.9486
+	2.10005	-0.528293	P18754	P18754	Regulator of chromosome condensation	RCC1	+	MT-ND5_Ctrl	10	10	10	46.6	46.6	46.6	44.969	0	116.53	20713000000	144	2.10005	0.0345287	-0.528293	-3.67207	30.0293	29.868	29.9007	29.5451	29.8248	29.7305	29.1574	29.6065	29.1005
	0.75638	-0.526815	O15541;Q8IZP6	O15541	RING finger protein 113A	RNF113A			5	5	5	18.1	18.1	18.1	38.787	0	29.345	2372300000	23	0.75638	0.299616	-0.526815	-1.50822	26.9268	27.2509	26.8689	26.09	26.1879	25.7599	25.908	26.0741	25.9797
	1.00749	-0.526293	P62304	P62304	Small nuclear ribonucleoprotein E	SNRPE			3	3	3	29.3	29.3	29.3	10.803	0	19.206	17128000000	113	1.00749	0.19532	-0.526293	-1.90631	30.261	29.7059	30.3416	29.5768	29.3362	29.4724	29.5841	29.1931	28.9909
+	4.34965	-0.526067	Q9BY77	Q9BY77	Polymerase delta-interacting protein 3	POLDIP3	+	MT-ND5_Ctrl	14	14	14	48	48	48	46.089	0	143.76	22373000000	206	4.34965	0.00156659	-0.526067	-8.93534	30.0612	29.9886	30.0079	29.8963	29.9983	29.9706	29.4253	29.6055	29.3524
+	2.36328	-0.525342	P51532	P51532	Transcription activator BRG1	SMARCA4	+	MT-ND5_Ctrl	13	13	10	10.4	10.4	7.3	184.64	0	66.322	8561400000	93	2.36328	0.0230943	-0.525342	-4.1431	28.6363	28.6943	28.3132	28.2601	28.4593	28.3915	27.7739	28.1453	27.8821
	1.20844	-0.525206	Q9ULX3	Q9ULX3	RNA-binding protein NOB1	NOB1			5	5	5	19.2	19.2	19.2	46.674	0	31.684	5598000000	38	1.20844	0.140417	-0.525206	-2.21996	28.5163	27.9258	28.6023	27.7002	28.0279	28.0396	27.338	27.9124	27.58
+	1.79041	-0.525017	Q9Y6K8	Q9Y6K8	Adenylate kinase isoenzyme 5	AK5			12	11	11	27.4	25.8	25.8	63.332	0	63.35	13716000000	129	1.79041	0.0564369	-0.525017	-3.14775	29.4555	29.3845	29.4474	29.3303	29.1887	29.1241	28.611	29.2384	28.5408
+	1.84412	-0.524541	Q9HD33	Q9HD33	39S ribosomal protein L47, mitochondrial	MRPL47			6	6	6	27.6	27.6	27.6	29.45	0	25.806	5565300000	58	1.84412	0.0518435	-0.524541	-3.23671	28.4193	28.39	28.3218	28.0745	27.9308	28.0529	27.4433	27.9879	27.5898
+	1.87621	-0.524457	P28838	P28838	Cytosol aminopeptidase	LAP3	+	MT-ND5_Ctrl	26	26	26	57.6	57.6	57.6	56.166	0	290.62	100300000000	571	1.87621	0.0493476	-0.524457	-3.29024	32.1379	32.1549	32.246	32.6443	32.4647	32.6631	31.6515	32.0191	31.9114
+	2.47551	-0.523845	Q9Y5B9	Q9Y5B9	FACT complex subunit SPT16	SUPT16H	+	MT-ND5_Ctrl	21	21	21	23.9	23.9	23.9	119.91	0	160.81	45525000000	264	2.47551	0.0196549	-0.523845	-4.35223	31.1464	30.7904	30.9822	30.8923	31.0668	30.9575	30.359	30.73	30.2573
+	1.70366	-0.52369	Q99447	Q99447	Ethanolamine-phosphate cytidylyltransferase	PCYT2			4	4	4	17.2	17.2	17.2	43.835	0	25.465	1708200000	25	1.70366	0.0640949	-0.52369	-3.00559	26.6565	26.0998	26.3531	26.0125	25.9608	26.2369	25.4868	25.915	25.6869
	0.944463	-0.52284	P46783;Q9NQ39	P46783	40S ribosomal protein S10	RPS10			7	7	7	34.5	34.5	34.5	18.898	0	106.09	103580000000	271	0.944463	0.217876	-0.52284	-1.80743	32.3319	32.4459	31.8438	31.2892	31.7447	31.5979	31.1077	31.7086	31.2419
	0.689267	-0.522557	Q5T6F2	Q5T6F2	Ubiquitin-associated protein 2	UBAP2			9	9	9	17	17	17	117.11	0	141.98	6646000000	72	0.689267	0.333689	-0.522557	-1.39903	28.6917	28.7124	28.3136	27.496	27.5714	27.6281	27.5318	27.9542	27.153
+	2.4877	-0.521293	P46939	P46939	Utrophin	UTRN	+	MT-ND5_Ctrl	101	101	101	38.5	38.5	38.5	394.46	0	323.31	143920000000	1082	2.4877	0.019509	-0.521293	-4.37527	32.5677	32.5129	32.4737	32.9561	32.8031	32.8076	32.1341	32.123	32.2394
+	2.74728	-0.521282	Q9P2R7	Q9P2R7	Succinyl-CoA ligase [ADP-forming] subunit beta, mitochondrial	SUCLA2	+	MT-ND5_Ctrl	12	12	12	28.7	28.7	28.7	50.317	0	52.779	11010000000	120	2.74728	0.0134541	-0.521282	-4.88204	29.2049	28.7982	28.7968	29.131	28.9955	29.0322	28.3839	28.5708	28.4608
+	2.52244	-0.52096	Q99759	Q99759	Mitogen-activated protein kinase kinase kinase 3	MAP3K3	+	MT-ND5_Ctrl	3	3	1	7.5	7.5	2.1	70.897	0	14.343	765460000	27	2.52244	0.0185331	-0.52096	-4.4413	25.147	25.32	25.3009	25.3971	25.2479	25.3235	24.4496	24.9743	24.8815
+	1.81163	-0.519659	Q5VT52	Q5VT52	Regulation of nuclear pre-mRNA domain-containing protein 2	RPRD2			8	8	8	8.6	8.6	8.6	156.02	0	77.879	3734000000	37	1.81163	0.054547	-0.519659	-3.18281	27.248	27.1778	27.6603	27.1359	27.2269	27.2987	26.6617	27.1231	26.5301
+	2.48304	-0.51959	Q92896	Q92896	Golgi apparatus protein 1	GLG1	+	MT-ND5_Ctrl	32	32	32	37.3	37.3	37.3	134.55	0	323.31	105700000000	623	2.48304	0.0195163	-0.51959	-4.36645	32.2257	32.0188	32.4365	32.1798	32.0751	32.2752	31.9098	31.4995	31.6375
+	3.10379	-0.519472	Q6NZY4	Q6NZY4	Zinc finger CCHC domain-containing protein 8	ZCCHC8	+	MT-ND5_Ctrl	13	13	13	26.2	26.2	26.2	78.576	0	107.34	5671200000	104	3.10379	0.00828538	-0.519472	-5.63409	28.0904	28.1459	27.9592	27.8823	27.9525	27.904	27.3296	27.6697	27.4094
+	2.41488	-0.519068	P17844	P17844	Probable ATP-dependent RNA helicase DDX5	DDX5	+	MT-ND5_Ctrl	31	31	25	44.6	44.6	36.3	69.147	0	247.56	173980000000	774	2.41488	0.0214135	-0.519068	-4.23859	33.2335	33.062	33.0475	32.8373	32.9658	32.7823	32.271	32.6585	32.4775
+	1.84701	-0.517812	O00499	O00499	Myc box-dependent-interacting protein 1	BIN1			10	10	10	25.1	25.1	25.1	64.699	0	323.31	21877000000	178	1.84701	0.0516386	-0.517812	-3.24152	29.9018	29.8694	29.8263	30.0854	30.3212	30.2506	29.2751	29.5002	29.7986
+	1.44428	-0.517634	Q9BXF6	Q9BXF6	Rab11 family-interacting protein 5	RAB11FIP5			19	19	19	50.1	50.1	50.1	70.414	0	314.75	47618000000	259	1.44428	0.097109	-0.517634	-2.58986	31.5174	31.4481	31.2347	30.7799	30.7646	30.9434	30.663	30.5863	30.5419
	1.06345	-0.517588	P27448	P27448	MAP/microtubule affinity-regulating kinase 3	MARK3			5	5	5	11.7	11.7	11.7	84.428	0	41.237	2059300000	38	1.06345	0.178211	-0.517588	-1.99378	26.7979	26.8286	26.7895	26.201	26.0639	25.8616	25.9879	25.8849	25.8457
+	2.86105	-0.51758	Q04917	Q04917	14-3-3 protein eta	YWHAH	+	MT-ND5_Ctrl	13	10	10	61.4	52.4	52.4	28.218	0	231.39	244300000000	552	2.86105	0.0112565	-0.51758	-5.11456	33.3205	33.4079	33.2569	33.249	33.6008	33.2965	32.6469	32.9256	32.9405
+	2.29715	-0.516898	Q14839;Q8TDI0	Q14839	Chromodomain-helicase-DNA-binding protein 4	CHD4	+	MT-ND5_Ctrl	34	34	29	27.2	27.2	25.6	218	0	323.31	41527000000	396	2.29715	0.0256055	-0.516898	-4.0223	31.1606	30.957	30.9601	30.756	30.7253	30.5584	30.3617	30.3037	30.3427
+	2.76815	-0.516364	O95139	O95139	NADH dehydrogenase [ubiquinone] 1 beta subcomplex subunit 6	NDUFB6	+	MT-ND5_Ctrl	4	4	4	32.8	32.8	32.8	15.489	0	14.81	2172300000	50	2.76815	0.0130667	-0.516364	-4.92419	26.4199	26.5095	26.4125	26.6906	26.4691	26.4515	26.2222	25.9214	25.7839
	1.15124	-0.516241	Q9UIA9	Q9UIA9	Exportin-7	XPO7			4	4	4	5.6	5.6	5.6	123.91	0	198.15	11849000000	71	1.15124	0.154193	-0.516241	-2.13075	29.3225	29.343	28.7005	28.6126	28.544	28.7521	28.563	28.5062	28.0193
+	5.4648	-0.515133	Q8WWI1	Q8WWI1	LIM domain only protein 7	LMO7	+	MT-ND5_Ctrl	67	67	67	47.9	47.9	47.9	192.69	0	323.31	252070000000	1365	5.4648	0.0004458	-0.515133	-13.1521	33.4962	33.4644	33.4087	33.3861	33.5516	33.441	32.8984	32.9788	32.9513
	0.307714	-0.514863	Q9Y320	Q9Y320	Thioredoxin-related transmembrane protein 2	TMX2			3	3	3	13.2	13.2	13.2	34.037	0	23.002	6727900000	46	0.307714	0.621625	-0.514863	-0.724316	29.3432	29.2819	29.0931	27.5645	26.548	27.6596	28.0375	27.2286	27.9344
	1.29097	-0.514005	P20073	P20073	Annexin A7	ANXA7			19	19	19	38.1	38.1	38.1	52.739	0	228.75	58048000000	403	1.29097	0.123412	-0.514005	-2.34888	31.2174	31.0965	31.2707	31.9775	31.8122	31.7252	30.983	31.0142	31.0105
+	1.77038	-0.513643	Q86U86	Q86U86	Protein polybromo-1	PBRM1			14	14	14	10.9	10.9	10.9	192.95	0	42.013	5556200000	72	1.77038	0.0578022	-0.513643	-3.11476	28.0932	27.6358	27.9468	27.9334	27.9261	28.2196	27.1753	27.7793	27.3819
+	2.41715	-0.5131	Q96P70	Q96P70	Importin-9	IPO9	+	MT-ND5_Ctrl	8	8	8	9.4	9.4	9.4	115.96	0	35.522	15227000000	115	2.41715	0.021361	-0.5131	-4.24282	30.0526	29.7052	29.6435	29.5322	29.5265	29.5562	29.1755	29.1876	29.1057
+	1.86024	-0.512403	Q9BQ61	Q9BQ61	Uncharacterized protein C19orf43	C19orf43			5	5	5	31.2	31.2	31.2	18.419	0	158.15	23667000000	235	1.86024	0.050682	-0.512403	-3.26358	29.9365	29.9153	29.9784	29.7142	29.9734	30.1475	29.0989	29.8005	29.396
	1.14011	-0.512113	Q9NX58	Q9NX58	Cell growth-regulating nucleolar protein	LYAR			11	11	11	26.1	26.1	26.1	43.614	0	65.358	17770000000	244	1.14011	0.1565	-0.512113	-2.11339	30.0049	30.2834	29.7119	29.2647	29.6754	29.3585	28.9846	29.3887	29.2398
+	1.55943	-0.51192	Q8N3C0	Q8N3C0	Activating signal cointegrator 1 complex subunit 3	ASCC3			15	15	15	10.2	10.2	10.2	251.46	0	139.9	7763000000	119	1.55943	0.0806541	-0.51192	-2.7729	28.6499	28.8761	28.0315	28.4608	28.5012	28.4452	27.8126	27.9149	28.2191
+	1.43611	-0.510829	Q9NW82	Q9NW82	WD repeat-containing protein 70	WDR70			11	11	11	24	24	24	73.2	0	60.779	4712600000	44	1.43611	0.0979025	-0.510829	-2.57696	27.976	27.4623	27.667	27.6873	27.2395	27.5548	26.9481	26.8271	27.4857
+	2.41039	-0.509194	A0FGR8	A0FGR8	Extended synaptotagmin-2	ESYT2	+	MT-ND5_Ctrl	18	18	18	27.9	27.9	27.9	102.36	0	147.46	24005000000	204	2.41039	0.0215764	-0.509194	-4.23024	30.2416	30.0948	29.8556	30.3108	30.0638	30.2823	29.6794	29.449	29.7685
+	3.37669	-0.508599	Q06546	Q06546	GA-binding protein alpha chain	GABPA	+	MT-ND5_Ctrl	8	8	8	27.1	27.1	27.1	51.295	0	68.091	2474900000	38	3.37669	0.00589833	-0.508599	-6.26003	26.5119	26.5731	26.5241	26.6683	26.7607	26.6602	26.0609	26.2768	25.9856
	1.2184	-0.507883	Q71UI9;P0C0S5	Q71UI9;P0C0S5	Histone H2A.V;Histone H2A.Z	H2AFV;H2AFZ			5	4	3	56.2	56.2	46.9	13.509	0	68.705	69407000000	203	1.2184	0.138324	-0.507883	-2.2355	31.7793	31.7472	31.6312	32.1018	32.5787	32.1023	31.7435	31.4421	31.2609
+	1.76688	-0.507591	Q9BT73	Q9BT73	Proteasome assembly chaperone 3	PSMG3			3	3	3	40.2	40.2	40.2	13.104	0	17.495	2426000000	26	1.76688	0.0580733	-0.507591	-3.10901	26.6106	27.0045	26.5336	26.334	26.4368	26.469	26.0523	26.2809	25.8384
+	1.67174	-0.507532	P23193;Q15560	P23193	Transcription elongation factor A protein 1	TCEA1			12	12	12	49.2	49.2	49.2	33.969	0	90.88	44264000000	263	1.67174	0.0672014	-0.507532	-2.95371	31.3584	31.472	30.8848	30.8284	30.9837	30.9126	30.412	30.7068	30.5786
	0.847136	-0.507027	Q9H4M9	Q9H4M9	EH domain-containing protein 1	EHD1			32	32	24	67	67	51.5	60.626	0	323.31	221570000000	965	0.847136	0.257305	-0.507027	-1.65359	32.6827	32.8859	32.8449	33.7499	33.6846	33.7418	32.8265	32.6481	32.7992
+	2.74637	-0.50701	O75438	O75438	NADH dehydrogenase [ubiquinone] 1 beta subcomplex subunit 1	NDUFB1	+	MT-ND5_Ctrl	2	2	2	20.7	20.7	20.7	6.9611	0	21.473	5692000000	59	2.74637	0.0134324	-0.50701	-4.8802	27.8628	28.0194	28.0455	27.7033	28.0473	28.0584	27.5769	27.4928	27.2776
	0.874597	-0.50669	P36639	P36639	7,8-dihydro-8-oxoguanine triphosphatase	NUDT1			4	4	4	23.4	23.4	23.4	22.519	0	29.234	6424600000	48	0.874597	0.244949	-0.50669	-1.69717	28.0469	28.0584	27.1101	28.2101	28.2547	27.9309	27.7866	27.5404	26.9585
	0.815393	-0.506375	Q10472	Q10472	Polypeptide N-acetylgalactosaminyltransferase 1;Polypeptide N-acetylgalactosaminyltransferase 1 soluble form	GALNT1			5	5	4	10	10	8.2	64.218	0	19.303	1629700000	34	0.815393	0.271573	-0.506375	-1.60299	26.6143	26.6078	25.8415	25.8844	26.1972	25.8993	25.1612	25.4969	26.3451
+	1.48614	-0.505202	P08397	P08397	Porphobilinogen deaminase	HMBS			7	7	7	23.8	23.8	23.8	39.33	0	40.04	7493600000	74	1.48614	0.0904269	-0.505202	-2.65617	27.8851	28.2916	27.9126	28.6562	28.1966	27.8542	27.7184	27.5407	27.6233
+	2.25574	-0.50333	P61081	P61081	NEDD8-conjugating enzyme Ubc12	UBE2M	+	MT-ND5_Ctrl	4	4	4	25.7	25.7	25.7	20.9	0	39.878	23921000000	146	2.25574	0.0267842	-0.50333	-3.94752	30.4007	30.2322	29.8951	29.9811	29.9202	29.973	29.478	29.6796	29.5335
+	2.63159	-0.503277	Q96RQ3	Q96RQ3	Methylcrotonoyl-CoA carboxylase subunit alpha, mitochondrial	MCCC1	+	MT-ND5_Ctrl	6	6	6	11.4	11.4	11.4	80.472	0	18.335	3575300000	25	2.63159	0.0159537	-0.503277	-4.65226	27.2291	27.3787	27.5665	27.6445	27.1906	27.3664	26.8597	26.9008	26.9175
	0.810936	-0.503182	P40222	P40222	Alpha-taxilin	TXLNA			15	15	15	43.2	43.2	43.2	61.89	0	220.65	40386000000	268	0.810936	0.27329	-0.503182	-1.59587	31.3956	31.6404	30.938	30.4085	30.7702	30.5208	30.0885	30.7168	30.522
+	2.32428	-0.502673	Q8TAQ2	Q8TAQ2	SWI/SNF complex subunit SMARCC2	SMARCC2	+	MT-ND5_Ctrl	15	15	12	21	21	18.5	132.88	0	188.69	12493000000	148	2.32428	0.0245811	-0.502673	-4.07165	28.9613	29.2455	29.0882	28.9226	29.3445	29.3254	28.5272	28.5954	28.8131
	0.984968	-0.502463	Q9BYJ9	Q9BYJ9	YTH domain-containing family protein 1	YTHDF1			10	6	6	30.1	19.5	19.5	60.873	0	64.512	3707400000	47	0.984968	0.203707	-0.502463	-1.87103	27.574	27.6839	27.1255	26.9102	26.8429	27.0554	26.2226	27.108	26.758
	0.523242	-0.501765	Q86UU0	Q86UU0	B-cell CLL/lymphoma 9-like protein	BCL9L			5	5	5	6.1	6.1	6.1	157.13	0	26.906	2629000000	36	0.523242	0.436412	-0.501765	-1.11979	28.1548	27.5614	27.0365	26.7016	26.4507	26.129	26.4284	26.5023	26.581
+	1.72233	-0.500787	Q93009	Q93009	Ubiquitin carboxyl-terminal hydrolase 7	USP7			19	19	19	21	21	21	128.3	0	93.674	12605000000	125	1.72233	0.0623499	-0.500787	-3.03604	29.4318	29.2586	29.1498	29.2272	29.1637	29.0957	28.3547	29.1382	28.6682
	0.465177	-0.500351	Q9NZ63	Q9NZ63	Uncharacterized protein C9orf78	C9orf78			4	4	4	23.5	23.5	23.5	33.688	0	17.084	3647600000	17	0.465177	0.479608	-0.500351	-1.01786	26.4665	27.8236	26.6548	26.3252	27.5374	26.6653	27.1626	26.6046	25.4683
	0.371283	-0.500182	Q7Z2K8	Q7Z2K8	G protein-regulated inducer of neurite outgrowth 1	GPRIN1			4	4	4	9.7	9.7	9.7	102.4	0	27.083	1350300000	19	0.371283	0.557412	-0.500182	-0.84639	27.021	27.0933	26.0131	25.0582	25.2399	24.9733	25.758	25.2268	25.214
	1.16583	-0.498934	P45985	P45985	Dual specificity mitogen-activated protein kinase kinase 4	MAP2K4			7	7	7	30.3	30.3	30.3	44.287	0	46.535	8384400000	74	1.16583	0.150239	-0.498934	-2.1535	29.0289	29.1277	28.563	28.2981	28.4322	28.2987	27.8979	28.2808	28.1987
	0.63315	-0.498288	O75394	O75394	39S ribosomal protein L33, mitochondrial	MRPL33			2	2	2	38.5	38.5	38.5	7.6191	0.00019837	4.3233	6671600000	11	0.63315	0.36494	-0.498288	-1.30631	28.8478	29.2353	29.1931	28.118	27.8122	28.0264	28.0654	28.2009	27.8551
	1.31775	-0.498061	O95169	O95169	NADH dehydrogenase [ubiquinone] 1 beta subcomplex subunit 8, mitochondrial	NDUFB8			3	3	3	12.9	12.9	12.9	21.766	0	8.9289	2755000000	22	1.31775	0.118369	-0.498061	-2.39081	26.8336	27.2266	26.996	26.7972	26.517	27.1295	25.9909	26.6808	26.5841
	1.28411	-0.498042	Q92805	Q92805	Golgin subfamily A member 1	GOLGA1			11	11	11	21.9	21.9	21.9	88.183	0	81.155	6116700000	62	1.28411	0.124631	-0.498042	-2.33815	28.4263	27.9077	27.9568	27.4655	27.7591	27.8889	27.3445	27.6973	27.1661
+	2.11013	-0.497897	Q9BZJ0	Q9BZJ0	Crooked neck-like protein 1	CRNKL1	+	MT-ND5_Ctrl	4	4	4	4.2	4.2	4.2	100.45	0	25.96	1161700000	21	2.11013	0.0339191	-0.497897	-3.68965	25.9373	25.5759	25.8784	25.7424	25.4599	25.5791	25.4111	25.0234	25.1583
+	1.67754	-0.497595	O94915	O94915	Protein furry homolog-like	FRYL			6	6	6	2.9	2.9	2.9	339.59	0	19.672	2579500000	39	1.67754	0.0666742	-0.497595	-2.96313	27.2605	26.9826	27.1469	26.6212	26.7696	26.8156	26.1817	26.6132	26.5105
	0.959447	-0.497421	Q5HYK7	Q5HYK7	SH3 domain-containing protein 19	SH3D19			11	11	11	19.2	19.2	19.2	86.524	0	63.797	12359000000	122	0.959447	0.212611	-0.497421	-1.83098	28.7144	28.6495	28.9479	29.5626	29.6209	29.5395	28.6377	28.6251	28.7623
+	1.4432	-0.496801	P14209	P14209	CD99 antigen	CD99			5	5	5	40	40	40	18.848	0	118.27	111030000000	202	1.4432	0.0970887	-0.496801	-2.58817	32.2173	32.3357	32.3752	32.1552	32.3475	31.7627	31.6858	31.356	32.0646
	1.1933	-0.496206	P23458	P23458	Tyrosine-protein kinase JAK1	JAK1			16	16	15	16.5	16.5	15.8	133.28	0	73.903	9470900000	79	1.1933	0.144022	-0.496206	-2.19633	28.751	28.389	28.7671	29.2669	28.9788	29.2434	28.3371	28.7085	28.1639
+	2.51062	-0.493715	Q9NZ56	Q9NZ56	Formin-2	FMN2	+	MT-ND5_Ctrl	10	10	10	11.1	11.1	11.1	180.1	0	140.11	13717000000	123	2.51062	0.0187855	-0.493715	-4.41877	29.4848	29.4573	29.0578	29.0895	29.21	29.1743	28.713	28.724	28.8187
+	2.03656	-0.49243	Q14966	Q14966	Zinc finger protein 638	ZNF638	+	MT-ND5_Ctrl	20	20	20	15.2	15.2	15.2	220.62	0	93.994	12419000000	146	2.03656	0.0381132	-0.49243	-3.56218	28.9346	29.2975	29.1881	28.9337	29.0255	28.8817	28.496	28.8307	28.3265
	1.00827	-0.491683	Q01804	Q01804	OTU domain-containing protein 4	OTUD4			9	9	9	13.4	13.4	13.4	124.04	0	31.798	4225900000	59	1.00827	0.195357	-0.491683	-1.90752	27.9632	27.9216	27.6636	26.9743	27.3449	27.3539	26.727	27.0533	27.3554
+	1.54213	-0.491527	Q8WXF1	Q8WXF1	Paraspeckle component 1	PSPC1			10	10	10	28.5	28.5	28.5	58.743	0	87.417	18743000000	150	1.54213	0.0831466	-0.491527	-2.74527	30.1507	30.1264	29.6404	29.4832	29.7606	29.6217	29.3941	29.417	29.1059
+	1.58429	-0.490848	P41236;Q6NXS1	P41236;Q6NXS1	Protein phosphatase inhibitor 2;Protein phosphatase inhibitor 2-like protein 3	PPP1R2;PPP1R2P3			8	8	8	37.1	37.1	37.1	23.015	0	68.573	11946000000	115	1.58429	0.0778037	-0.490848	-2.81272	29.2769	29.2612	28.9497	28.4931	29.1213	28.9707	28.4537	28.541	28.5691
	0.498272	-0.489793	Q02878	Q02878	60S ribosomal protein L6	RPL6			18	18	18	52.4	52.4	52.4	32.728	0	129.16	217380000000	485	0.498272	0.453394	-0.489793	-1.07629	34.078	34.206	33.5558	32.7499	32.4722	32.8033	32.9348	33.0422	32.4862
+	1.9711	-0.48881	Q9UQE7	Q9UQE7	Structural maintenance of chromosomes protein 3	SMC3	+	MT-ND5_Ctrl	33	33	33	36.6	36.6	36.6	141.54	0	323.31	27148000000	231	1.9711	0.0424783	-0.48881	-3.45022	30.3155	30.0436	30.1051	30.3086	30.2339	30.1623	29.7567	30.0095	29.3519
	0.861435	-0.488197	Q96GA3	Q96GA3	Protein LTV1 homolog	LTV1			7	7	7	15.4	15.4	15.4	54.854	0	43.246	6062600000	78	0.861435	0.250773	-0.488197	-1.6763	28.6616	28.7074	28.3132	27.6632	27.8137	27.7394	27.4474	27.7898	27.7475
	1.29357	-0.487747	P82650	P82650	28S ribosomal protein S22, mitochondrial	MRPS22			6	6	6	22.5	22.5	22.5	41.28	0	44.818	9303100000	57	1.29357	0.122897	-0.487747	-2.35295	28.5525	29.2799	28.8386	28.4516	28.4365	28.4122	28.1393	28.2844	28.0986
+	1.67993	-0.487157	Q8TD16	Q8TD16	Protein bicaudal D homolog 2	BICD2			23	23	19	33.5	33.5	29.2	93.532	0	144.25	54682000000	212	1.67993	0.0666232	-0.487157	-2.96701	31.2589	31.3886	30.8701	30.801	31.0048	30.7064	30.4348	30.6165	30.5022
+	1.77194	-0.486886	P52907	P52907	F-actin-capping protein subunit alpha-1	CAPZA1			12	10	10	71.7	62.2	62.2	32.922	0	225.41	265490000000	943	1.77194	0.0576919	-0.486886	-3.11733	33.893	33.982	33.6977	33.3766	33.4508	33.535	33.0886	33.0811	33.3372
+	1.75716	-0.486445	Q5TZA2;Q86T23	Q5TZA2	Rootletin	CROCC			5	5	5	3.4	3.4	3.4	228.52	0	18.192	55997000000	53	1.75716	0.0590387	-0.486445	-3.09305	30.8234	30.7068	30.8299	30.8443	30.8678	31.0474	29.932	30.6141	30.5543
+	1.524	-0.485819	Q6SPF0	Q6SPF0	Atherin	SAMD1			6	6	6	22.7	22.7	22.7	56.051	0	23.994	2035000000	31	1.524	0.0857058	-0.485819	-2.71636	26.5921	26.746	26.6533	26.3907	26.2333	26.2484	25.9876	26.3189	25.6678
	1.07075	-0.485472	P25490;O15391	P25490	Transcriptional repressor protein YY1	YY1			5	5	5	22.7	22.7	22.7	44.712	0	48.682	3791700000	36	1.07075	0.176414	-0.485472	-2.00518	27.3973	27.2171	27.1867	27.4564	27.7626	27.8426	26.6608	27.533	26.7811
+	1.43967	-0.485184	Q7Z5K2	Q7Z5K2	Wings apart-like protein homolog	WAPAL			8	8	8	9	9	9	132.94	0	45.407	5817300000	85	1.43967	0.0972969	-0.485184	-2.58258	27.5695	27.7376	27.7462	28.1579	27.7494	27.5183	27.2975	27.5892	26.8972
+	2.99063	-0.484805	Q9UKK3	Q9UKK3	Poly [ADP-ribose] polymerase 4	PARP4	+	MT-ND5_Ctrl	17	17	17	12.5	12.5	12.5	192.59	0	102.65	14959000000	137	2.99063	0.0095543	-0.484805	-5.38776	29.3394	29.3723	29.5958	29.5213	29.4523	29.2214	29.055	28.8577	28.884
	1.21672	-0.484401	P31937	P31937	3-hydroxyisobutyrate dehydrogenase, mitochondrial	HIBADH			11	11	11	47.9	47.9	47.9	35.329	0	130.99	44346000000	205	1.21672	0.138781	-0.484401	-2.23288	30.9362	30.8917	31.0278	31.5325	31.5145	31.7263	30.7103	30.8242	30.8268
	0.610163	-0.484232	Q9H0X9	Q9H0X9	Oxysterol-binding protein-related protein 5	OSBPL5			7	4	4	11	7.2	7.2	98.615	0	20.837	1542200000	20	0.610163	0.377867	-0.484232	-1.26789	25.3102	25.4604	26.2191	26.6752	26.3107	26.4377	26.1679	25.269	25.317
+	2.04306	-0.483011	P00533	P00533	Epidermal growth factor receptor	EGFR	+	MT-ND5_Ctrl	14	14	13	17.3	17.3	16.3	134.28	0	116.02	19513000000	153	2.04306	0.0380169	-0.483011	-3.57336	29.6952	29.7669	30.2245	29.8751	29.6158	29.8525	29.4961	29.2975	29.2724
+	3.09441	-0.482112	Q9ULT8	Q9ULT8	E3 ubiquitin-protein ligase HECTD1	HECTD1	+	MT-ND5_Ctrl	24	24	24	14.3	14.3	14.3	289.38	0	201.29	16220000000	174	3.09441	0.00835731	-0.482112	-5.61337	29.6057	29.3161	29.377	29.5359	29.5322	29.7009	29.0541	29.0044	29.0292
+	2.674	-0.481823	Q9BUQ8	Q9BUQ8	Probable ATP-dependent RNA helicase DDX23	DDX23	+	MT-ND5_Ctrl	17	17	17	24.6	24.6	24.6	95.581	0	76.076	18859000000	180	2.674	0.0148728	-0.481823	-4.73574	29.7735	29.9732	29.8902	29.7549	29.8474	29.5442	29.2453	29.471	29.2299
+	1.66707	-0.481545	Q4LDG9	Q4LDG9	Dynein light chain 1, axonemal	DNAL1			3	3	3	20.5	20.5	20.5	21.533	0	40.502	1895100000	29	1.66707	0.0675572	-0.481545	-2.94615	26.4089	26.3588	26.436	25.9278	26.1068	25.949	25.4534	25.8527	25.8429
+	2.343	-0.481398	Q6NVY1	Q6NVY1	3-hydroxyisobutyryl-CoA hydrolase, mitochondrial	HIBCH	+	MT-ND5_Ctrl	10	10	10	28.8	28.8	28.8	43.482	0	77.602	13586000000	86	2.343	0.0238202	-0.481398	-4.10587	29.3374	29.1182	28.9965	29.4225	29.2418	29.1637	28.5357	28.92	28.7401
	0.992184	-0.480861	O95297	O95297	Myelin protein zero-like protein 1	MPZL1			4	4	4	23.8	23.8	23.8	29.082	0	27.691	14170000000	83	0.992184	0.201038	-0.480861	-1.88233	29.2085	30.2197	29.2018	29.4406	29.3156	29.5057	28.7619	28.8969	29.3446
	1.08406	-0.480532	P0DPB6	P0DPB6					3	3	3	32.3	32.3	32.3	15.237	0	101.3	4812100000	41	1.08406	0.17242	-0.480532	-2.02596	27.8109	28.1175	27.6891	27.1812	27.6463	27.1549	26.8726	27.2552	27.2306
+	1.83419	-0.480505	Q15393	Q15393	Splicing factor 3B subunit 3	SF3B3			15	15	15	16.5	16.5	16.5	135.58	0	124.64	34425000000	250	1.83419	0.0527575	-0.480505	-3.22021	30.4652	30.2618	30.4713	30.7242	30.5609	30.7592	30.1834	30.2418	29.7546
+	1.76585	-0.480282	Q86W92;Q8ND30	Q86W92	Liprin-beta-1	PPFIBP1			33	33	33	47.3	47.3	47.3	114.02	0	323.31	73395000000	429	1.76585	0.0581617	-0.480282	-3.10732	32.0877	31.7571	31.7783	31.4883	31.4509	31.5043	31.0786	31.3322	31.1816
	0.940291	-0.479298	Q96EV8	Q96EV8	Dysbindin	DTNBP1			2	2	2	5.7	5.7	5.7	39.493	0	5.0283	1349400000	16	0.940291	0.219457	-0.479298	-1.80087	25.3928	25.6483	25.2773	25.2638	25.9283	25.8935	25.2506	24.5057	25.5078
+	6.97763	-0.479104	P20810	P20810	Calpastatin	CAST	+	MT-ND5_Ctrl	35	35	35	56.2	56.2	56.2	76.572	0	323.31	545750000000	1620	6.97763	0.000141433	-0.479104	-21.8761	34.5412	34.5365	34.5643	34.4648	34.5138	34.5064	34.04	34.0236	34.0625
+	2.60563	-0.478793	Q9Y3Y2	Q9Y3Y2	Chromatin target of PRMT1 protein	CHTOP	+	MT-ND5_Ctrl	3	3	3	12.1	12.1	12.1	26.396	0	16.178	10329000000	116	2.60563	0.016462	-0.478793	-4.60159	29.2437	29.2796	29.2359	29.3343	28.8704	29.0712	28.7399	28.6636	28.6776
+	3.90532	-0.478677	P52272	P52272	Heterogeneous nuclear ribonucleoprotein M	HNRNPM	+	MT-ND5_Ctrl	35	35	35	59.7	59.7	59.7	77.515	0	323.31	411360000000	1683	3.90532	0.00273865	-0.478677	-7.61844	34.4272	34.4096	34.4345	34.3955	34.3229	34.282	33.8787	34.0437	33.7775
+	1.67857	-0.477322	P42892	P42892	Endothelin-converting enzyme 1	ECE1			13	13	13	24	24	24	87.163	0	129.21	12719000000	143	1.67857	0.0666215	-0.477322	-2.9648	28.8597	28.9882	29.307	29.522	29.2044	29.3578	28.9286	28.6666	28.5924
+	1.43494	-0.476617	Q96BH1	Q96BH1	E3 ubiquitin-protein ligase RNF25	RNF25			5	5	5	17	17	17	51.218	0	24.687	4549200000	39	1.43494	0.098102	-0.476617	-2.5751	27.4901	27.1821	27.2898	27.5251	28.0293	27.4109	26.868	27.1711	26.9947
	1.29549	-0.476603	P36957	P36957	Dihydrolipoyllysine-residue succinyltransferase component of 2-oxoglutarate dehydrogenase complex, mitochondrial	DLST			16	16	16	41.5	41.5	41.5	48.755	0	281.92	93649000000	410	1.29549	0.122576	-0.476603	-2.35595	32.5694	32.6771	32.3193	31.8855	31.9133	32.0844	31.7332	31.7139	31.8476
	1.14457	-0.475554	P11274	P11274	Breakpoint cluster region protein	BCR			10	10	9	12.4	12.4	11.6	142.82	0	43.655	3153600000	36	1.14457	0.155651	-0.475554	-2.12035	27.6207	26.8912	27.8046	27.6071	27.2299	27.2046	27.2	26.8181	26.7343
+	1.83364	-0.474912	Q66K74	Q66K74	Microtubule-associated protein 1S;MAP1S heavy chain;MAP1S light chain	MAP1S			6	6	6	10.6	10.6	10.6	112.21	0	36.425	4740300000	69	1.83364	0.0527305	-0.474912	-3.2193	27.9126	28.2201	27.944	27.7202	28.1674	27.9807	27.53	27.2453	27.7725
+	2.39383	-0.473958	Q9UGV2	Q9UGV2	Protein NDRG3	NDRG3	+	MT-ND5_Ctrl	8	8	8	34.1	34.1	34.1	41.408	0	113.44	18541000000	114	2.39383	0.0220803	-0.473958	-4.19951	29.7293	29.9366	29.5542	29.7574	29.8124	29.9383	29.5139	29.1302	29.2983
+	1.46224	-0.473631	Q15036	Q15036	Sorting nexin-17	SNX17			3	3	3	8.3	8.3	8.3	52.901	0	27.987	7276200000	41	1.46224	0.0938654	-0.473631	-2.61829	28.5841	28.1602	27.9831	28.0958	27.9855	27.9271	27.951	27.3761	27.62
+	1.6672	-0.472715	P51114	P51114	Fragile X mental retardation syndrome-related protein 1	FXR1			20	20	19	39	39	37.7	69.72	0	242.62	40216000000	306	1.6672	0.0675899	-0.472715	-2.94635	31.0537	30.986	30.7836	30.5299	30.6305	30.6848	30.2054	30.6143	30.0965
+	1.80308	-0.47253	Q99615	Q99615	DnaJ homolog subfamily C member 7	DNAJC7			15	15	15	39.1	39.1	39.1	56.44	0	115.07	20704000000	156	1.80308	0.0552436	-0.47253	-3.16867	29.9885	30.0995	29.7893	29.6036	29.5871	29.5947	29.4429	29.3666	29.1043
	1.22856	-0.472444	P49458	P49458	Signal recognition particle 9 kDa protein	SRP9			5	5	5	48.8	48.8	48.8	10.112	0	49.077	79403000000	272	1.22856	0.136443	-0.472444	-2.25135	31.9948	32.1474	31.8163	31.4075	31.4742	31.3274	31.1805	31.381	31.105
+	2.52341	-0.472402	Q9NZM3	Q9NZM3	Intersectin-2	ITSN2	+	MT-ND5_Ctrl	9	8	8	7.5	7	7	193.46	0	100.9	4218000000	57	2.52341	0.0185203	-0.472402	-4.44314	27.4424	27.5977	27.1853	27.2604	27.2208	27.417	26.9666	26.7358	26.9421
	0.625129	-0.471992	Q7Z4H8	Q7Z4H8	KDEL motif-containing protein 2	KDELC2			10	10	10	28.6	28.6	28.6	58.572	0	64.018	12112000000	96	0.625129	0.369443	-0.471992	-1.29294	28.7233	28.4558	28.86	30.0592	29.5026	29.4114	28.853	28.7971	28.44
	0.761404	-0.471808	Q9Y5A9	Q9Y5A9	YTH domain-containing family protein 2	YTHDF2			12	11	10	30.2	29	27.1	62.333	0	183.01	38440000000	207	0.761404	0.296926	-0.471808	-1.51633	31.17	31.3874	30.9438	30.077	30.3921	30.4223	30.1902	30.4391	30.1516
	0.845325	-0.471217	Q5QJE6	Q5QJE6	Deoxynucleotidyltransferase terminal-interacting protein 2	DNTTIP2			11	11	11	20	20	20	84.468	0	186.85	11879000000	107	0.845325	0.258033	-0.471217	-1.65071	29.3706	29.3816	29.0842	28.5415	28.7393	28.4882	28.6512	28.7455	27.9924
+	4.12337	-0.470294	P04083	P04083	Annexin A1	ANXA1	+	MT-ND5_Ctrl	34	34	34	78	78	78	38.714	0	323.31	2775500000000	5551	4.12337	0.00203588	-0.470294	-8.24279	37.0198	36.9926	36.8745	36.767	36.8741	36.8483	36.4449	36.4318	36.4006
	1.07419	-0.46893	P09001	P09001	39S ribosomal protein L3, mitochondrial	MRPL3			5	5	5	16.7	16.7	16.7	38.632	0	27.306	3868600000	34	1.07419	0.175293	-0.46893	-2.01055	27.657	28.0278	27.6753	27.0014	27.4972	27.4815	26.7819	27.4105	27.0708
+	1.55468	-0.467506	Q9BV44	Q9BV44	THUMP domain-containing protein 3	THUMPD3			6	6	6	15.8	15.8	15.8	57.002	0	53.355	2924200000	48	1.55468	0.0814233	-0.467506	-2.76531	27.3065	27.0978	27.1992	26.958	26.6737	26.8134	26.7958	26.5042	26.3219
	0.691476	-0.467192	Q9NUJ3	Q9NUJ3	T-complex protein 11-like protein 1	TCP11L1			4	4	4	13	13	13	57.034	0	37.511	1909800000	44	0.691476	0.332804	-0.467192	-1.40265	26.5874	26.8099	25.3126	26.321	26.3479	26.4626	26.0317	25.4686	26.0188
+	2.74802	-0.46592	Q9NY27	Q9NY27	Serine/threonine-protein phosphatase 4 regulatory subunit 2	PPP4R2	+	MT-ND5_Ctrl	9	9	9	36.7	36.7	36.7	46.898	0	157.11	9797300000	107	2.74802	0.0134565	-0.46592	-4.88353	28.7794	28.7853	28.7784	28.4629	28.7188	28.6297	28.2252	28.3797	28.0746
+	2.26519	-0.46531	Q9Y2R5	Q9Y2R5	28S ribosomal protein S17, mitochondrial	MRPS17	+	MT-ND5_Ctrl	4	4	4	51.5	51.5	51.5	14.502	0	61.677	19720000000	91	2.26519	0.0264612	-0.46531	-3.96453	29.8605	29.9973	29.8579	29.4674	29.6476	29.8377	29.3335	29.3857	29.2191
+	2.21366	-0.464694	O95999	O95999	B-cell lymphoma/leukemia 10	BCL10	+	MT-ND5_Ctrl	6	6	6	36.9	36.9	36.9	26.251	0	35.458	9306500000	65	2.21366	0.0284532	-0.464694	-3.8722	28.6556	28.8806	28.7398	28.6534	29.0255	29.1222	28.3261	28.4457	28.3727
+	1.619	-0.461583	P48634	P48634	Protein PRRC2A	PRRC2A			19	18	18	15.8	15.3	15.3	228.86	0	130.31	19048000000	210	1.619	0.0731847	-0.461583	-2.86849	29.9869	30.1995	29.7495	29.5746	29.7411	29.4859	29.2396	29.3988	29.3456
	1.06024	-0.461204	Q8IUR0	Q8IUR0	Trafficking protein particle complex subunit 5	TRAPPC5			3	3	3	14.4	14.4	14.4	20.783	0	7.9391	953450000	26	1.06024	0.179166	-0.461204	-1.98877	25.9538	25.5175	26.2185	25.3158	26.2628	26.0419	25.4848	25.3434	25.4434
+	2.9462	-0.460073	Q969G3	Q969G3	SWI/SNF-related matrix-associated actin-dependent regulator of chromatin subfamily E member 1	SMARCE1	+	MT-ND5_Ctrl	11	11	11	36	36	36	46.649	0	73.583	14378000000	130	2.9462	0.0100032	-0.460073	-5.29305	29.2883	29.3113	29.3127	29.244	29.4375	29.1346	28.903	28.946	28.635
+	2.75419	-0.459829	P00568	P00568	Adenylate kinase isoenzyme 1	AK1	+	MT-ND5_Ctrl	15	15	14	78.4	78.4	78.4	21.635	0	266.44	136930000000	528	2.75419	0.0133164	-0.459829	-4.89597	32.6829	32.7092	32.6349	32.8053	32.824	32.9793	32.3045	32.4684	32.1654
+	1.82749	-0.459726	P49959	P49959	Double-strand break repair protein MRE11A	MRE11A			14	14	14	25	25	25	80.592	0	118.99	12338000000	98	1.82749	0.0531502	-0.459726	-3.20909	28.7996	28.7976	28.8808	28.8598	29.2694	29.0434	28.314	28.7608	28.3714
	1.23659	-0.457625	Q16832	Q16832	Discoidin domain-containing receptor 2	DDR2			8	8	8	13.1	13.1	13.1	96.735	0	38.117	4594400000	51	1.23659	0.134713	-0.457625	-2.2639	27.423	26.9012	27.4181	27.762	27.3942	27.8302	26.8879	26.9957	27.1079
+	2.13559	-0.457149	O43252	O43252	Bifunctional 3-phosphoadenosine 5-phosphosulfate synthase 1;Sulfate adenylyltransferase;Adenylyl-sulfate kinase	PAPSS1	+	MT-ND5_Ctrl	12	10	10	27.2	24.4	24.4	70.832	0	60.301	15802000000	138	2.13559	0.0325166	-0.457149	-3.7342	29.6409	29.7102	29.4746	29.291	29.4981	29.2998	28.8322	29.1756	29.078
+	3.41123	-0.456639	Q9UN37	Q9UN37	Vacuolar protein sorting-associated protein 4A	VPS4A	+	MT-ND5_Ctrl	13	13	9	35.7	35.7	29.3	48.897	0	59.333	41032000000	280	3.41123	0.00558364	-0.456639	-6.34266	31.0487	30.8939	31.1534	30.9738	31.0273	30.8693	30.4904	30.6443	30.4787
+	2.28964	-0.456604	Q15750	Q15750	TGF-beta-activated kinase 1 and MAP3K7-binding protein 1	TAB1	+	MT-ND5_Ctrl	6	6	6	20.2	20.2	20.2	54.643	0	79.481	5379300000	60	2.28964	0.0257603	-0.456604	-4.00868	27.8686	28.0034	27.5827	27.7927	27.5107	27.6935	27.2272	27.3791	27.2496
	0.466955	-0.456583	P46779	P46779	60S ribosomal protein L28	RPL28			5	5	5	35	35	35	15.747	0	18.365	26475000000	164	0.466955	0.478646	-0.456583	-1.02102	31.3333	30.6047	30.4879	29.886	29.8264	29.785	29.1818	30.5566	29.8535
+	1.68146	-0.456031	P46976	P46976	Glycogenin-1	GYG1			7	7	7	20.9	20.9	20.9	39.383	0	49.141	13064000000	140	1.68146	0.0664938	-0.456031	-2.9695	29.4973	29.5093	29.3275	29.4369	29.405	29.3371	29.0609	28.5357	29.2919
+	2.52588	-0.455356	P15311	P15311	Ezrin	EZR	+	MT-ND5_Ctrl	29	20	20	56.3	42.8	42.8	69.412	0	270.13	68186000000	465	2.52588	0.0184719	-0.455356	-4.44786	31.4152	31.4038	31.1954	31.4083	31.5817	31.6663	31.078	30.9698	30.9215
+	1.66634	-0.453783	Q9Y697	Q9Y697	Cysteine desulfurase, mitochondrial	NFS1			8	8	8	25.6	25.6	25.6	50.195	0	75.341	10983000000	82	1.66634	0.0676173	-0.453783	-2.94497	29.0677	28.6649	28.9794	29.1758	28.8988	28.9237	28.1574	28.6045	28.732
+	1.79452	-0.453566	P27348	P27348	14-3-3 protein theta	YWHAQ			21	19	19	70.2	66.1	66.1	27.764	0	323.31	793540000000	1612	1.79452	0.0560023	-0.453566	-3.15453	35.1697	35.3449	35.0066	34.7527	34.7826	34.8427	34.4859	34.612	34.4911
+	1.72985	-0.453329	Q92665	Q92665	28S ribosomal protein S31, mitochondrial	MRPS31			9	9	9	25.6	25.6	25.6	45.318	0	38.103	10173000000	73	1.72985	0.0617334	-0.453329	-3.04832	29.3944	28.8838	29.1694	28.9404	28.8218	29.0808	28.6621	28.7583	28.3649
	1.38588	-0.453291	P31689	P31689	DnaJ homolog subfamily A member 1	DNAJA1			18	18	18	49.6	49.6	49.6	44.868	0	258.42	75617000000	396	1.38588	0.106174	-0.453291	-2.49777	32.1613	32.2228	31.8136	31.5176	31.7267	31.626	31.4135	31.5343	31.2264
	1.22395	-0.452458	Q86XZ4	Q86XZ4	Spermatogenesis-associated serine-rich protein 2	SPATS2			5	5	5	15.6	15.6	15.6	59.544	0	23.127	1846700000	21	1.22395	0.137192	-0.452458	-2.24415	26.4448	26.8181	26.1327	25.9359	26.3213	26.0144	25.6655	25.9342	25.8765
+	2.30514	-0.452143	P78406	P78406	mRNA export factor	RAE1	+	MT-ND5_Ctrl	12	12	12	54.6	54.6	54.6	40.968	0	323.31	33268000000	276	2.30514	0.0252984	-0.452143	-4.03679	30.8592	30.6813	30.4823	30.4686	30.4892	30.3947	30.047	30.2388	30.0454
	0.532309	-0.452044	Q9GZT4	Q9GZT4	Serine racemase	SRR			6	6	6	25.3	25.3	25.3	36.566	0	25.924	5061300000	43	0.532309	0.430506	-0.452044	-1.13547	27.4575	27.2173	27.3615	28.1529	28.761	28.486	27.4428	27.2162	27.7029
+	2.35283	-0.451096	P35637	P35637	RNA-binding protein FUS	FUS	+	MT-ND5_Ctrl	9	9	7	18.1	18.1	18.1	53.425	0	195.31	126390000000	653	2.35283	0.0234706	-0.451096	-4.12389	32.5072	32.4873	32.4288	32.1051	32.5432	32.2917	31.9438	32.0619	31.8227
	1.25893	-0.449542	Q9HAV4	Q9HAV4	Exportin-5	XPO5			8	8	8	8.5	8.5	8.5	136.31	0	24.436	2306400000	45	1.25893	0.12983	-0.449542	-2.29879	27.0426	26.9705	27.0301	26.6901	26.5082	26.7349	25.934	26.6091	26.5965
	1.22877	-0.449032	Q63ZY3	Q63ZY3	KN motif and ankyrin repeat domain-containing protein 2	KANK2			26	26	26	43.8	43.8	43.8	91.173	0	241.06	41238000000	375	1.22877	0.136456	-0.449032	-2.25168	30.6346	30.4988	30.7622	31.3237	31.1301	31.1433	30.3843	30.4529	30.5621
	0.777526	-0.448933	Q5T5C0	Q5T5C0	Syntaxin-binding protein 5	STXBP5			5	5	5	7	7	7	127.57	0	33.234	2779000000	32	0.777526	0.289181	-0.448933	-1.5423	27.3352	27.1248	26.1496	26.6775	26.8457	26.6713	26.6476	25.8827	26.525
	1.41337	-0.447802	Q8NDI1	Q8NDI1	EH domain-binding protein 1	EHBP1			32	32	32	34.5	34.5	34.5	140.02	0	321.81	37131000000	299	1.41337	0.101748	-0.447802	-2.54107	30.3631	30.3886	30.4988	30.8728	30.9906	30.9078	30.355	30.2075	30.105
+	2.28772	-0.447562	Q9UHD8	Q9UHD8	Septin-9	2009-09-01	+	MT-ND5_Ctrl	33	33	33	67.6	67.6	67.6	65.401	0	323.31	262750000000	1209	2.28772	0.02581	-0.447562	-4.00521	33.6284	33.5945	33.4943	33.9069	33.7471	33.9711	33.288	33.2491	33.2913
+	1.66476	-0.447247	Q9C040	Q9C040	Tripartite motif-containing protein 2	TRIM2			4	3	3	8.9	7.4	7.4	81.529	0	24.529	3295300000	30	1.66476	0.0678115	-0.447247	-2.94241	27.1857	26.9924	27.011	26.5088	26.7414	26.7539	26.4618	26.51	26.2831
+	2.97244	-0.447223	Q6WCQ1	Q6WCQ1	Myosin phosphatase Rho-interacting protein	MPRIP	+	MT-ND5_Ctrl	40	40	40	51.1	51.1	51.1	116.53	0	323.31	83012000000	519	2.97244	0.00967115	-0.447223	-5.34886	31.9293	31.9943	31.7634	31.9223	32.1073	32.0092	31.3642	31.6025	31.5545
+	1.79567	-0.447043	Q13325	Q13325	Interferon-induced protein with tetratricopeptide repeats 5	IFIT5			12	12	12	40	40	40	55.846	0	72.678	8603800000	92	1.79567	0.0559023	-0.447043	-3.15643	28.6551	28.5815	28.8113	28.6479	28.4608	28.7099	27.8237	28.3573	28.4112
	1.37102	-0.446498	Q96SB8	Q96SB8	Structural maintenance of chromosomes protein 6	SMC6			3	3	3	5.2	5.2	5.2	126.32	0	78.086	1073400000	15	1.37102	0.108413	-0.446498	-2.47439	25.3209	25.5436	25.2406	25.1758	25.4371	25.1004	24.5284	25.3009	24.7405
	1.17281	-0.445526	Q6I9Y2	Q6I9Y2	THO complex subunit 7 homolog	THOC7			6	6	6	44.6	44.6	44.6	23.743	0	152.23	6467200000	57	1.17281	0.148493	-0.445526	-2.16438	28.3815	28.6277	28.4229	27.9428	28.1193	28.0482	27.5827	28.2201	27.6319
+	2.86512	-0.445378	P31930	P31930	Cytochrome b-c1 complex subunit 1, mitochondrial	UQCRC1	+	MT-ND5_Ctrl	12	12	12	32.5	32.5	32.5	52.645	0	202.93	45281000000	326	2.86512	0.0111743	-0.445378	-5.12299	30.9194	30.9579	31.11	31.2607	30.9958	31.216	30.6902	30.6219	30.5816
+	1.56456	-0.44521	Q9BXB4;Q9BXB5	Q9BXB4	Oxysterol-binding protein-related protein 11	OSBPL11			3	3	3	5.6	5.6	5.6	83.642	0	61.76	8377900000	63	1.56456	0.0799967	-0.44521	-2.78112	28.6056	28.7513	28.5656	28.4438	28.0811	28.3475	27.785	28.1067	28.1701
+	2.98465	-0.444718	Q96DB5	Q96DB5	Regulator of microtubule dynamics protein 1	RMDN1	+	MT-ND5_Ctrl	12	12	12	41.1	41.1	41.1	35.808	0	132.38	15779000000	212	2.98465	0.00959773	-0.444718	-5.37495	29.4131	29.6217	29.3562	29.6847	29.5483	29.4243	29.1195	29.0911	28.9793
+	2.43574	-0.444353	P53990	P53990	IST1 homolog	IST1	+	MT-ND5_Ctrl	7	7	7	38.2	38.2	38.2	39.75	0	105.71	23727000000	105	2.43574	0.0209594	-0.444353	-4.27751	29.9107	29.6914	30.0695	29.7093	29.9399	30.0076	29.304	29.5337	29.4934
+	3.34697	-0.444169	P22695	P22695	Cytochrome b-c1 complex subunit 2, mitochondrial	UQCRC2	+	MT-ND5_Ctrl	14	14	14	40.2	40.2	40.2	48.442	0	80.013	67880000000	301	3.34697	0.00606264	-0.444169	-6.18956	31.7773	31.6505	31.8843	31.8941	31.8912	31.9515	31.335	31.4854	31.3715
	1.36129	-0.44412	Q9H9B1	Q9H9B1	Histone-lysine N-methyltransferase EHMT1	EHMT1			8	8	8	11.3	11.3	11.3	141.46	0	23.228	2853700000	37	1.36129	0.110035	-0.44412	-2.4591	27.0706	26.8643	26.9959	26.4801	26.7781	26.3296	26.1683	26.3668	26.3919
+	3.14686	-0.443949	Q9Y3P9	Q9Y3P9	Rab GTPase-activating protein 1	RABGAP1	+	MT-ND5_Ctrl	19	19	18	26.8	26.8	25.9	121.74	0	108.64	10256000000	171	3.14686	0.00785172	-0.443949	-5.7298	28.8709	29.0853	29.0197	29.0398	29.1798	28.974	28.4489	28.6174	28.6866
	1.4038	-0.443873	Q9UHX1	Q9UHX1	Poly(U)-binding-splicing factor PUF60	PUF60			18	18	18	51	51	51	59.875	0	145.76	41105000000	273	1.4038	0.103406	-0.443873	-2.52599	31.3738	31.0218	30.8298	30.7884	30.726	30.5946	30.4631	30.5979	30.2745
+	1.9173	-0.441499	Q8NFC6;Q96IK1	Q8NFC6	Biorientation of chromosomes in cell division protein 1-like 1	BOD1L1	+	MT-ND5_Ctrl	17	17	17	9.3	9.3	9.3	330.46	0	81.843	4839400000	68	1.9173	0.0464321	-0.441499	-3.35919	27.7112	27.6582	27.6962	27.7523	27.7476	27.7689	27.2691	27.6281	26.9455
	0.946934	-0.44134	Q8IUD2;O15083	Q8IUD2	ELKS/Rab6-interacting/CAST family member 1	ERC1			24	24	24	29.7	29.7	29.7	128.08	0	301.5	19356000000	220	0.946934	0.216949	-0.44134	-1.81132	30.1516	30.0029	29.9249	29.2006	29.4557	29.3201	29.2346	29.3669	29.1025
	1.18219	-0.441214	Q95604	Q95604	HLA class I histocompatibility antigen, Cw-17 alpha chain	HLA-C			7	5	4	32.3	22	18.5	41.238	0	71.621	7468000000	43	1.18219	0.146285	-0.441214	-2.179	28.5742	28.5104	28.8677	28.8266	28.8415	28.6508	27.917	28.8142	28.0808
+	4.73721	-0.441158	Q13435	Q13435	Splicing factor 3B subunit 2	SF3B2	+	MT-ND5_Ctrl	33	33	33	47.6	47.6	47.6	100.23	0	323.31	133920000000	759	4.73721	0.000997377	-0.441158	-10.2383	32.736	32.6638	32.6405	32.6078	32.6178	32.6408	32.2211	32.2917	32.1171
+	1.72791	-0.439949	Q9Y5B0	Q9Y5B0	RNA polymerase II subunit A C-terminal domain phosphatase	CTDP1			6	6	6	11.3	11.3	11.3	104.4	0	39.82	2467800000	31	1.72791	0.0619078	-0.439949	-3.04515	26.6026	26.7922	26.6263	26.8045	26.8791	26.5589	26.6417	26.0907	26.0795
	1.06619	-0.439378	P42696	P42696	RNA-binding protein 34	RBM34			10	10	10	33.7	33.7	33.7	48.564	0	35.668	7761900000	66	1.06619	0.177545	-0.439378	-1.99806	28.6606	28.8128	28.6075	27.9017	28.103	28.2246	27.8742	28.0864	27.8764
+	1.68826	-0.438848	Q9H6T3	Q9H6T3	RNA polymerase II-associated protein 3	RPAP3			19	19	19	34.4	34.4	34.4	75.718	0	135.16	15426000000	106	1.68826	0.06567	-0.438848	-2.98053	29.601	29.556	29.4146	28.9827	29.3733	29.3416	28.782	29.132	28.9041
	1.40199	-0.438785	Q14320	Q14320	Protein FAM50A	FAM50A			9	9	7	28	28	24.2	40.241	0	46.304	9839700000	72	1.40199	0.103503	-0.438785	-2.52313	29.3018	29.1736	29.287	28.5702	28.9461	28.8342	28.5316	28.6449	28.5635
	0.504119	-0.438572	Q13084	Q13084	39S ribosomal protein L28, mitochondrial	MRPL28			4	4	4	16.4	16.4	16.4	30.156	0.0001965	4.0428	2027500000	32	0.504119	0.449401	-0.438572	-1.08652	27.2198	27.2204	26.6915	26.1643	26.1016	25.8604	26.3453	26.4588	25.5092
	1.02622	-0.437915	P05165	P05165	Propionyl-CoA carboxylase alpha chain, mitochondrial	PCCA			7	7	7	14.4	14.4	14.4	80.058	0	30.439	3580800000	62	1.02622	0.18998	-0.437915	-1.93561	26.9687	26.9691	26.8557	27.7735	27.4816	27.4674	26.6807	26.8579	26.9056
+	1.61734	-0.437399	Q9Y520	Q9Y520	Protein PRRC2C	PRRC2C			43	43	42	22.8	22.8	22.3	316.91	0	323.31	95058000000	605	1.61734	0.0733536	-0.437399	-2.86582	32.396	32.3474	32.1891	31.779	32.07	31.9235	31.5404	31.8085	31.6914
+	3.80382	-0.437114	P04049	P04049	RAF proto-oncogene serine/threonine-protein kinase	RAF1	+	MT-ND5_Ctrl	8	8	5	15.9	15.9	10.6	73.051	0	83.863	6735700000	80	3.80382	0.00316559	-0.437114	-7.34126	28.1735	28.007	28.0891	28.1659	28.1764	28.0812	27.5559	27.7837	27.6956
	1.39378	-0.436573	P16333	P16333	Cytoplasmic protein NCK1	NCK1			11	11	10	35.5	35.5	33.4	42.864	0	35.035	6412800000	57	1.39378	0.105001	-0.436573	-2.5102	27.9424	28.1753	28.2645	28.4383	28.6767	28.5568	27.71	27.9532	28.054
	1.06715	-0.436527	P35268	P35268	60S ribosomal protein L22	RPL22			10	10	9	71.1	71.1	71.1	14.787	0	144.13	178700000000	492	1.06715	0.177331	-0.436527	-1.99957	33.4421	33.5574	33.1385	32.6317	33.2229	32.9971	32.8261	32.4499	32.9093
	0.948587	-0.435045	P09884	P09884	DNA polymerase alpha catalytic subunit	POLA1			5	5	5	4.3	4.3	4.3	165.91	0	10.098	10183000000	83	0.948587	0.216331	-0.435045	-1.81392	29.0055	29.1448	29.6044	28.6193	28.6412	28.769	28.2721	28.6386	28.6763
+	2.14819	-0.434975	P19338	P19338	Nucleolin	NCL	+	MT-ND5_Ctrl	32	32	32	34.5	34.5	34.5	76.613	0	323.31	435900000000	1728	2.14819	0.0318323	-0.434975	-3.75633	34.3779	34.4979	34.3651	34.0334	34.202	34.0833	33.826	33.925	33.7238
+	1.83133	-0.434575	O15372	O15372	Eukaryotic translation initiation factor 3 subunit H	EIF3H			13	13	13	34.9	34.9	34.9	39.93	0	149.57	46217000000	264	1.83133	0.0528694	-0.434575	-3.21547	31.4014	31.3685	31.3106	30.9475	30.9823	31.162	30.7898	30.9208	30.5719
	0.762843	-0.434558	Q96GM5	Q96GM5	SWI/SNF-related matrix-associated actin-dependent regulator of chromatin subfamily D member 1	SMARCD1			4	2	2	9.7	5.4	5.4	58.232	0	8.0309	8549400000	26	0.762843	0.296448	-0.434558	-1.51865	28.0914	28.1956	27.7594	28.7863	28.8459	28.1846	27.4711	28.0205	28.1363
	0.672665	-0.434272	O95373	O95373	Importin-7	IPO7			9	9	9	11.6	11.6	11.6	119.52	0	137.86	21723000000	130	0.672665	0.342805	-0.434272	-1.37175	30.7977	30.9726	30.6227	29.7645	29.8784	30.0008	29.7212	30.0379	29.9564
	0.877921	-0.433919	Q9BSJ2	Q9BSJ2	Gamma-tubulin complex component 2	TUBGCP2			10	10	10	14.2	14.2	14.2	102.53	0	52.639	16704000000	38	0.877921	0.244082	-0.433919	-1.70244	30.2597	30.4443	29.5013	30.2507	30.0937	30.3996	29.5768	30.1737	29.4224
	1.19239	-0.432947	Q15648	Q15648	Mediator of RNA polymerase II transcription subunit 1	MED1			8	8	8	8.6	8.6	8.6	168.48	0	20.303	1888600000	26	1.19239	0.144244	-0.432947	-2.19491	26.2688	26.7153	26.3465	26.4663	26.8385	26.0076	25.9155	26.243	25.8642
+	2.52111	-0.432933	Q9H0L4	Q9H0L4	Cleavage stimulation factor subunit 2 tau variant	CSTF2T	+	MT-ND5_Ctrl	12	12	5	30	30	13	64.436	0	92.442	13849000000	181	2.52111	0.0185617	-0.432933	-4.43875	29.1854	29.209	29.1	29.1222	29.0913	29.289	28.9314	28.7842	28.484
+	1.91543	-0.432902	P82675	P82675	28S ribosomal protein S5, mitochondrial	MRPS5	+	MT-ND5_Ctrl	3	3	3	9.1	9.1	9.1	48.006	0	11.522	3207700000	41	1.91543	0.0465431	-0.432902	-3.35605	27.1088	27.3332	27.2368	26.8544	26.9373	27.1211	26.7948	26.7553	26.447
+	2.26537	-0.432458	Q03252	Q03252	Lamin-B2	LMNB2	+	MT-ND5_Ctrl	40	40	38	67.1	67.1	63.4	69.948	0	323.31	237640000000	956	2.26537	0.0265142	-0.432458	-3.96486	33.3112	33.2457	33.242	33.5794	33.6174	33.5654	32.9239	33.0289	33.0305
	1.36603	-0.431624	Q9GZU8	Q9GZU8	Protein FAM192A	FAM192A			5	5	5	22.4	22.4	22.4	28.912	0	42.657	9401500000	47	1.36603	0.109251	-0.431624	-2.46655	28.8244	28.8682	28.6674	28.1619	28.6222	28.7614	28.1252	28.4733	28.0593
+	2.94889	-0.43112	Q9NZ32	Q9NZ32	Actin-related protein 10	ACTR10	+	MT-ND5_Ctrl	6	6	6	22.8	22.8	22.8	46.306	0	35.73	13552000000	121	2.94889	0.0100073	-0.43112	-5.29875	29.2611	29.2052	29.2383	29.3068	29.3112	29.2021	28.6253	28.8155	29.0282
	1.05448	-0.431059	Q5T4B2	Q5T4B2	Probable inactive glycosyltransferase 25 family member 3	CERCAM			2	2	2	3.2	3.2	3.2	67.591	0	101.24	4315200000	28	1.05448	0.180818	-0.431059	-1.97978	27.2962	27.326	27.6148	27.8548	27.4751	27.7547	27.3732	27.3912	26.6033
	1.44376	-0.430551	O75494;Q8WXF0	O75494	Serine/arginine-rich splicing factor 10	SRSF10			6	6	6	22.9	22.9	22.9	31.3	0	34.445	11240000000	95	1.44376	0.0971586	-0.430551	-2.58905	29.1239	29.1714	29.7688	29.1587	29.5182	29.2692	29.0119	28.9945	28.707
	0.815293	-0.430475	Q9Y221	Q9Y221	60S ribosome subunit biogenesis protein NIP7 homolog	NIP7			3	3	3	30.6	30.6	30.6	20.462	0	12.269	2597900000	18	0.815293	0.271515	-0.430475	-1.60284	27.6651	27.6835	27.6879	27.0784	26.9182	26.7547	26.8912	27.0629	26.6483
+	3.3565	-0.430236	P16298	P16298	Serine/threonine-protein phosphatase 2B catalytic subunit beta isoform	PPP3CB	+	MT-ND5_Ctrl	6	4	4	19.7	14.9	14.9	59.024	0	21.211	2848000000	26	3.3565	0.00601153	-0.430236	-6.21208	26.6722	26.7225	26.6374	26.5838	26.5856	26.6996	26.0764	26.3901	26.1933
+	3.91563	-0.43014	P00390	P00390	Glutathione reductase, mitochondrial	GSR	+	MT-ND5_Ctrl	15	15	15	37.5	37.5	37.5	56.256	0	229.52	31902000000	221	3.91563	0.00270395	-0.43014	-7.64706	30.5952	30.7121	30.5303	30.5901	30.597	30.4842	30.0589	30.1807	30.2245
	0.861975	-0.42819	P83916	P83916	Chromobox protein homolog 1	CBX1			9	8	8	45.9	45.9	45.9	21.418	0	91.736	15001000000	134	0.861975	0.250688	-0.42819	-1.67716	29.9282	29.6543	29.033	28.9827	29.4	29.2318	28.5526	29.1999	29.0779
+	2.70868	-0.428146	P21912	P21912	Succinate dehydrogenase [ubiquinone] iron-sulfur subunit, mitochondrial	SDHB	+	MT-ND5_Ctrl	13	13	13	50.7	50.7	50.7	31.629	0	95.026	54422000000	283	2.70868	0.0139995	-0.428146	-4.80465	31.3589	31.2767	31.1732	31.3891	31.4024	31.3778	30.7863	31.1204	30.798
+	1.67645	-0.428065	Q7Z4V5	Q7Z4V5	Hepatoma-derived growth factor-related protein 2	HDGFRP2			11	11	10	23.8	23.8	21.3	74.316	0	105.68	36134000000	290	1.67645	0.0666844	-0.428065	-2.96136	30.631	30.6837	31.0237	31.1244	30.9873	31.1109	30.6459	30.5425	30.3079
	0.810434	-0.427887	P05412	P05412	Transcription factor AP-1	JUN			6	6	6	37.5	37.5	37.5	35.675	0	47.393	6956900000	69	0.810434	0.273247	-0.427887	-1.59507	28.4868	28.6498	28.4291	27.6575	28.4094	27.7884	27.5347	28.1166	27.7754
+	1.48815	-0.426719	Q6FI13;Q16777	Q6FI13;Q16777	Histone H2A type 2-A;Histone H2A type 2-C	HIST2H2AA3;HIST2H2AC			13	13	6	73.1	73.1	30.8	14.095	0	323.31	1001700000000	1279	1.48815	0.0902582	-0.426719	-2.65936	35.9171	36.0134	35.8587	35.2562	35.7016	35.7791	35.2736	35.3601	35.3492
+	2.70274	-0.426411	Q9HAU5	Q9HAU5	Regulator of nonsense transcripts 2	UPF2	+	MT-ND5_Ctrl	11	11	11	11.6	11.6	11.6	147.81	0	146.23	11861000000	136	2.70274	0.0141673	-0.426411	-4.7928	29.1264	28.936	29.1069	29.0319	29.0586	29.1078	28.4045	28.8056	28.6944
	0.537077	-0.426315	Q14938	Q14938	Nuclear factor 1 X-type	NFIX			7	7	7	28.9	28.9	28.9	55.098	0	59.302	11465000000	65	0.537077	0.427049	-0.426315	-1.14369	28.0549	28.3311	28.6956	29.5068	29.3977	29.3787	28.3546	28.5513	28.4977
+	2.42488	-0.426041	Q13573	Q13573	SNW domain-containing protein 1	SNW1	+	MT-ND5_Ctrl	19	19	19	40.7	40.7	40.7	61.494	0	211.24	20633000000	179	2.42488	0.0211011	-0.426041	-4.25722	29.9157	29.933	29.8585	29.6888	29.9676	29.9334	29.3614	29.6981	29.3109
+	1.86828	-0.425824	P61923	P61923	Coatomer subunit zeta-1	COPZ1			7	7	7	39	39	39	20.198	0	68.23	33520000000	176	1.86828	0.0500265	-0.425824	-3.27699	30.7096	30.9355	30.4861	30.5002	30.7001	30.4411	30.3394	30.0109	30.2586
	0.848913	-0.425623	Q9HAU4;Q9HCE7	Q9HAU4	E3 ubiquitin-protein ligase SMURF2	SMURF2			6	6	6	11.9	11.9	11.9	86.195	0	60.012	3683200000	36	0.848913	0.256485	-0.425623	-1.65641	26.919	26.984	27.0102	27.885	27.585	27.7086	26.8131	27.0009	26.955
+	3.93333	-0.424782	O60264	O60264	SWI/SNF-related matrix-associated actin-dependent regulator of chromatin subfamily A member 5	SMARCA5	+	MT-ND5_Ctrl	20	20	15	27.3	27.3	22.1	121.9	0	232.74	18655000000	196	3.93333	0.00268494	-0.424782	-7.69641	29.6696	29.629	29.7085	29.8146	29.8038	29.838	29.2976	29.3774	29.2823
	0.756921	-0.423426	P61247	P61247	40S ribosomal protein S3a	RPS3A			23	23	23	62.5	62.5	62.5	29.945	0	296.45	400770000000	1154	0.756921	0.29937	-0.423426	-1.50909	34.9486	34.8332	34.5	33.7623	34.0675	34.0989	33.9459	33.9734	33.9156
+	2.51934	-0.422935	P16035	P16035	Metalloproteinase inhibitor 2	TIMP2	+	MT-ND5_Ctrl	3	3	3	22.7	22.7	22.7	24.399	0	23.667	4647400000	47	2.51934	0.0185242	-0.422935	-4.43538	27.8	27.9791	27.8296	28.1901	27.976	27.9216	27.6409	27.5423	27.3962
+	2.90192	-0.422855	Q7L7X3	Q7L7X3	Serine/threonine-protein kinase TAO1	TAOK1	+	MT-ND5_Ctrl	14	14	12	18.7	18.7	16.1	116.07	0	198.88	17038000000	158	2.90192	0.0106116	-0.422855	-5.19973	29.496	29.5335	29.4008	29.4406	29.3134	29.6047	28.8838	29.0882	29.1539
+	2.94596	-0.422697	Q9NVZ3	Q9NVZ3	Adaptin ear-binding coat-associated protein 2	NECAP2	+	MT-ND5_Ctrl	8	8	8	49.8	49.8	49.8	28.338	0	59.986	14695000000	114	2.94596	0.00998678	-0.422697	-5.29255	29.5092	29.3885	29.4723	29.4637	29.2301	29.4481	29.1211	28.8457	29.0211
	0.671606	-0.422253	Q2TB10	Q2TB10	Zinc finger protein 800	ZNF800			3	3	3	7.1	7.1	7.1	75.235	0	32.844	1889200000	30	0.671606	0.343505	-0.422253	-1.37001	27.2182	26.7746	26.8397	26.6006	26.2883	25.7827	25.9503	26.1468	26.3882
	1.41743	-0.421552	O00401	O00401	Neural Wiskott-Aldrich syndrome protein	WASL			14	14	14	40.6	40.6	40.6	54.826	0	93.088	11820000000	136	1.41743	0.101001	-0.421552	-2.54746	29.5613	29.4772	29.0567	28.9392	28.9501	29.1421	28.7906	28.65	28.858
	1.36882	-0.421544	P06737	P06737	Glycogen phosphorylase, liver form	PYGL			18	16	16	23.6	21.3	21.3	97.147	0	97.032	9012000000	106	1.36882	0.108826	-0.421544	-2.47094	28.2964	28.6971	28.4364	28.9019	28.7013	28.4253	28.1435	27.8865	28.4347
	0.962862	-0.421496	O95980	O95980	Reversion-inducing cysteine-rich protein with Kazal motifs	RECK			21	21	21	29.7	29.7	29.7	106.46	0	323.31	83829000000	522	0.962862	0.211352	-0.421496	-1.83634	31.5817	31.7693	31.8088	32.3303	32.2854	32.4614	31.5174	31.49	31.8466
	0.869304	-0.421441	P62263	P62263	40S ribosomal protein S14	RPS14			12	12	12	79.5	79.5	79.5	16.273	0	220.76	331250000000	714	0.869304	0.247502	-0.421441	-1.68879	34.4802	34.3657	34.21	33.7179	33.5967	33.5726	33.4166	33.6917	33.5989
+	2.22235	-0.421323	P78347;Q86UP8;Q6EKJ0	P78347	General transcription factor II-I	GTF2I	+	MT-ND5_Ctrl	26	26	26	30.7	30.7	30.7	112.42	0	101.15	23026000000	274	2.22235	0.0281164	-0.421323	-3.88771	29.9235	30.0077	29.9429	30.237	30.0866	30.0499	29.5276	29.8741	29.4581
	0.786055	-0.421296	P14927	P14927	Cytochrome b-c1 complex subunit 7	UQCRB			7	7	7	58.6	58.6	58.6	13.53	0	63.434	17277000000	147	0.786055	0.285027	-0.421296	-1.556	30.1538	30.2162	29.9559	29.0442	29.497	29.7357	29.2797	29.514	29.2438
	0.578531	-0.420716	O00291	O00291	Huntingtin-interacting protein 1	HIP1			16	16	16	18	18	18	116.22	0	126.17	15018000000	167	0.578531	0.398498	-0.420716	-1.21454	30.0581	29.896	29.469	28.8796	28.8216	28.7713	28.8922	29.0339	28.7596
	1.27695	-0.420552	P45880	P45880	Voltage-dependent anion-selective channel protein 2	VDAC2			15	15	15	62.6	62.6	62.6	31.566	0	287.99	224980000000	1105	1.27695	0.125955	-0.420552	-2.32695	33.7426	33.8244	33.3701	33.16	33.1428	33.2364	32.9581	33.0708	32.9477
+	1.51515	-0.420227	Q96FV9	Q96FV9	THO complex subunit 1	THOC1			8	8	8	20.4	20.4	20.4	75.665	0	58.994	3672200000	61	1.51515	0.0867301	-0.420227	-2.70227	27.6312	27.6842	27.5925	27.173	27.1545	27.1986	27.0475	26.8859	27.023
+	2.61532	-0.420227	O60271	O60271	C-Jun-amino-terminal kinase-interacting protein 4	SPAG9	+	MT-ND5_Ctrl	31	31	30	34.4	34.4	33.6	146.2	0	303.7	67858000000	440	2.61532	0.0163138	-0.420227	-4.62047	31.8643	31.9072	31.5889	31.6665	31.6628	31.8221	31.2615	31.2552	31.4785
	1.2285	-0.420011	P41214	P41214	Eukaryotic translation initiation factor 2D	EIF2D			12	12	12	33.6	33.6	33.6	64.706	0	82.73	8750500000	129	1.2285	0.136382	-0.420011	-2.25127	28.7774	28.7962	28.6314	28.0172	28.716	28.5441	28.351	28.1282	28.0021
+	2.75941	-0.419971	O75533	O75533	Splicing factor 3B subunit 1	SF3B1	+	MT-ND5_Ctrl	29	29	29	31.9	31.9	31.9	145.83	0	214.21	48622000000	367	2.75941	0.0132568	-0.419971	-4.90651	31.4292	31.539	31.1755	31.2101	31.347	31.2296	30.8929	30.9252	30.8873
	0.959399	-0.41986	Q9GZZ1	Q9GZZ1	N-alpha-acetyltransferase 50	NAA50			10	10	10	58	58	58	19.398	0	62.132	16612000000	146	0.959399	0.212532	-0.41986	-1.83091	30.3988	30.1527	30.0572	29.4362	29.7685	29.6873	29.4423	29.7676	29.2809
	0.518529	-0.419853	Q8TD55	Q8TD55	Pleckstrin homology domain-containing family O member 2	PLEKHO2			9	9	9	27.6	27.6	27.6	53.349	0	39.301	6871000000	40	0.518529	0.439428	-0.419853	-1.11161	27.4573	27.7685	27.9454	29.01	28.6403	28.7677	27.6958	27.8355	28.0038
	0.937716	-0.419687	Q15061	Q15061	WD repeat-containing protein 43	WDR43			6	6	6	11.2	11.2	11.2	74.89	0	26.609	3022800000	27	0.937716	0.22024	-0.419687	-1.79682	27.6398	27.8326	27.2545	27.2254	27.224	26.9756	26.9434	27.3019	26.5716
+	3.98129	-0.419273	Q9UNH7;Q86XE0	Q9UNH7	Sorting nexin-6;Sorting nexin-6, N-terminally processed	SNX6	+	MT-ND5_Ctrl	19	19	19	45.8	45.8	45.8	46.648	0	261.59	77018000000	494	3.98129	0.00250441	-0.419273	-7.8314	32.061	31.907	31.9247	31.9507	31.8041	31.8943	31.4507	31.5116	31.5508
+	1.70928	-0.419154	O43684	O43684	Mitotic checkpoint protein BUB3	BUB3			8	8	8	34.1	34.1	34.1	37.154	0	105.53	60984000000	221	1.70928	0.0636799	-0.419154	-3.01475	31.8819	31.6134	31.7242	31.211	31.4962	31.5834	31.0721	31.239	31.1864
	0.3498	-0.419087	Q9BYN8	Q9BYN8	28S ribosomal protein S26, mitochondrial	MRPS26			2	2	2	9.8	9.8	9.8	24.211	0	33.127	1629700000	28	0.3498	0.577788	-0.419087	-0.805751	25.2935	26.1653	26.447	25.1136	25.3296	25.6809	23.9968	25.9332	25.8277
	1.26615	-0.417574	Q92574	Q92574	Hamartin	TSC1			5	5	5	6.6	6.6	6.6	129.77	0	23.122	1536400000	32	1.26615	0.128216	-0.417574	-2.31007	26.1865	26.3783	25.824	26.2163	26.4089	26.1382	25.7551	25.4405	26.1278
+	1.96743	-0.417445	P30084	P30084	Enoyl-CoA hydratase, mitochondrial	ECHS1	+	MT-ND5_Ctrl	13	13	13	56.6	56.6	56.6	31.387	0	168.62	55171000000	287	1.96743	0.0427121	-0.417445	-3.44399	30.9425	31.3391	31.2152	31.147	31.4798	31.4318	30.8763	30.8707	30.7783
+	2.62161	-0.416367	Q92793	Q92793	CREB-binding protein	CREBBP	+	MT-ND5_Ctrl	12	12	9	8.5	8.5	7.1	265.35	0	32.621	10728000000	55	2.62161	0.0161604	-0.416367	-4.63273	28.9684	29.1906	29.0322	29.1649	29.0964	29.0089	28.7283	28.8093	28.4439
+	2.63125	-0.416092	Q96II8	Q96II8	Leucine-rich repeat and calponin homology domain-containing protein 3	LRCH3	+	MT-ND5_Ctrl	8	8	8	15.6	15.6	15.6	86.082	0	21.953	3182300000	49	2.63125	0.0159392	-0.416092	-4.6516	27.4571	27.3433	27.1843	27.426	27.2554	27.2865	26.7966	27.1051	26.8263
+	2.93543	-0.415672	O60313	O60313	Dynamin-like 120 kDa protein, mitochondrial;Dynamin-like 120 kDa protein, form S1	OPA1	+	MT-ND5_Ctrl	19	19	19	26.6	26.6	26.6	111.63	0	187.36	29993000000	195	2.93543	0.0101431	-0.415672	-5.27026	30.3014	30.468	30.184	30.1547	30.3085	30.4025	29.9432	29.7921	29.9272
	0.299999	-0.415638	Q8WYA0	Q8WYA0	Intraflagellar transport protein 81 homolog	IFT81			3	3	3	4.9	4.9	4.9	79.745	0	5.4891	1873700000	34	0.299999	0.630397	-0.415638	-0.709102	26.6313	26.6041	26.2788	25.6581	26.1265	25.3659	26.4488	24.1661	26.4706
	0.278755	-0.415396	P06400	P06400	Retinoblastoma-associated protein	RB1			5	5	5	5.9	5.9	5.9	106.16	0	14.352	1468200000	26	0.278755	0.652629	-0.415396	-0.666711	27.3106	27.3465	26.3933	25.1699	25.936	25.2633	26.5688	25.5216	25.3732
+	2.16597	-0.41538	Q29RF7	Q29RF7	Sister chromatid cohesion protein PDS5 homolog A	PDS5A	+	MT-ND5_Ctrl	20	18	18	22.4	20.8	20.8	150.83	0	124.85	14879000000	176	2.16597	0.0310383	-0.41538	-3.78765	29.5492	29.393	29.5903	29.4039	29.5162	29.5507	29.1516	29.3046	28.7993
	1.46577	-0.415273	Q8N131	Q8N131	Porimin	TMEM123			2	2	2	5.3	5.3	5.3	21.531	0.0024413	1.9033	698210000	6	1.46577	0.0934211	-0.415273	-2.62388	25.0352	25.5435	24.9313	25.4423	24.9805	25.2495	24.8979	24.7674	24.68
	1.41264	-0.415176	P27816	P27816	Microtubule-associated protein 4	MAP4			56	56	56	56.2	56.2	56.2	121	0	323.31	1179000000000	4029	1.41264	0.101852	-0.415176	-2.53992	36.0004	36.1259	35.7673	35.4205	35.6011	35.5545	35.335	35.3057	35.3485
+	1.90447	-0.415133	Q07812	Q07812	Apoptosis regulator BAX	BAX	+	MT-ND5_Ctrl	6	6	6	42.7	42.7	42.7	21.184	0	50.053	27963000000	175	1.90447	0.0475075	-0.415133	-3.33761	30.6274	30.3849	30.4355	30.1256	30.3578	30.4297	29.8353	29.884	30.2157
	1.16704	-0.414576	Q92879	Q92879	CUGBP Elav-like family member 1	CELF1			10	10	9	23.9	23.9	21.6	52.063	0	79.492	21007000000	136	1.16704	0.150068	-0.414576	-2.15538	30.243	30.0625	29.7949	29.626	29.6594	29.4693	29.4953	29.5427	29.1459
+	1.93558	-0.414559	Q9H8G2	Q9H8G2	Caspase activity and apoptosis inhibitor 1	CAAP1	+	MT-ND5_Ctrl	4	4	4	14.1	14.1	14.1	38.367	0	66.857	2386700000	21	1.93558	0.0448603	-0.414559	-3.39002	26.5773	26.2178	26.5965	26.2716	26.6991	26.5357	26.0074	26.1925	26.0054
	0.35476	-0.413423	Q9NUD5	Q9NUD5	Zinc finger CCHC domain-containing protein 3	ZCCHC3			2	2	2	6	6	6	43.547	0	23.666	1112400000	16	0.35476	0.573249	-0.413423	-0.815187	26.7833	26.2042	26.8298	25.4355	24.9678	25.3208	25.9914	25.4924	25.0467
+	2.63602	-0.412993	O43665	O43665	Regulator of G-protein signaling 10	RGS10	+	MT-ND5_Ctrl	6	6	6	46.8	46.8	46.8	20.236	0	62.887	23294000000	163	2.63602	0.0158456	-0.412993	-4.66093	30.3913	30.2435	30.1199	30.1511	30.2008	30.0037	29.8895	29.762	29.6647
+	2.71686	-0.411494	P09012	P09012	U1 small nuclear ribonucleoprotein A	SNRPA	+	MT-ND5_Ctrl	8	8	6	40.4	40.4	36.9	31.279	0	86.098	46728000000	279	2.71686	0.0138615	-0.411494	-4.82098	31.2967	31.27	31.121	30.9468	31.1757	31.2192	30.641	30.8154	30.8238
+	1.74175	-0.411472	Q9NTZ6	Q9NTZ6	RNA-binding protein 12	RBM12			9	9	9	12.9	12.9	12.9	97.394	0	40.796	18539000000	166	1.74175	0.0605131	-0.411472	-3.06778	30.0737	29.879	29.6909	29.6537	29.4563	29.6925	29.2918	29.4635	29.2334
	1.24015	-0.411079	Q96T37	Q96T37	Putative RNA-binding protein 15	RBM15			5	5	4	8.6	8.6	7.9	107.19	0	35.69	4453300000	33	1.24015	0.13377	-0.411079	-2.26945	27.2467	27.7191	27.7446	27.0071	27.4043	27.3842	26.8507	27.1985	26.9706
+	2.15099	-0.410583	Q9UBK8	Q9UBK8	Methionine synthase reductase	MTRR	+	MT-ND5_Ctrl	5	5	5	10.2	10.2	10.2	77.673	0	15.08	3204800000	14	2.15099	0.0316635	-0.410583	-3.76124	27.2686	27.0055	27.2264	26.8788	26.8206	27.1058	26.6642	26.6327	26.6241
+	1.99124	-0.410475	Q9Y5J7	Q9Y5J7	Mitochondrial import inner membrane translocase subunit Tim9	TIMM9	+	MT-ND5_Ctrl	5	5	5	65.2	65.2	65.2	10.378	0	77.827	25636000000	133	1.99124	0.0413277	-0.410475	-3.48453	30.0146	30.329	30.097	30.2512	30.2946	29.9921	29.7013	29.5757	29.9809
	1.0328	-0.410271	P82930	P82930	28S ribosomal protein S34, mitochondrial	MRPS34			3	3	3	15.6	15.6	15.6	25.65	0	11.623	3935900000	28	1.0328	0.18797	-0.410271	-1.9459	28.1058	27.7474	27.9928	27.6439	27.1568	27.6159	27.3067	27.1165	27.4772
	1.51956	-0.409548	P20700	P20700	Lamin-B1	LMNB1			39	37	37	61.3	57.3	57.3	66.408	0	323.31	179300000000	1009	1.51956	0.0861585	-0.409548	-2.70928	32.7336	32.651	32.8765	33.0316	33.1747	33.0859	32.3331	32.7748	32.4401
	1.13001	-0.409503	Q8WU79	Q8WU79	Stromal membrane-associated protein 2	SMAP2			5	5	5	21.9	21.9	21.9	46.785	0	45.778	4050600000	59	1.13001	0.15933	-0.409503	-2.09763	27.3913	27.7967	27.2673	27.1888	26.9875	27.5409	26.6682	27.0202	27.1694
	1.09007	-0.409472	Q9NWS0	Q9NWS0	PIH1 domain-containing protein 1	PIH1D1			3	3	3	17.9	17.9	17.9	32.363	0	30.137	4185900000	34	1.09007	0.170404	-0.409472	-2.03534	27.8361	27.5003	27.2151	26.9828	27.5058	27.3032	26.7259	27.251	26.9664
+	1.67588	-0.409463	Q14155	Q14155	Rho guanine nucleotide exchange factor 7	ARHGEF7			8	8	7	19.7	19.7	18.1	90.011	0	60.748	10818000000	81	1.67588	0.0667204	-0.409463	-2.96043	29.0024	29.5124	29.1912	29.3055	29.0708	29.3563	28.9609	28.5878	28.9422
+	1.57297	-0.408094	Q9Y508	Q9Y508	E3 ubiquitin-protein ligase RNF114	RNF114			7	7	7	47.4	47.4	47.4	25.694	0	44.13	10246000000	96	1.57297	0.0790957	-0.408094	-2.79458	28.6915	29.0429	28.6937	28.5681	28.5323	28.49	28.1147	28.5145	28.1558
+	3.17836	-0.407836	Q15365	Q15365	Poly(rC)-binding protein 1	PCBP1	+	MT-ND5_Ctrl	21	21	17	83.7	83.7	82.9	37.497	0	323.31	487350000000	1027	3.17836	0.00748655	-0.407836	-5.8005	34.6675	34.6169	34.5825	34.4181	34.7011	34.5451	34.1735	34.2804	34.0882
+	2.79234	-0.407246	Q53H82	Q53H82	Beta-lactamase-like protein 2	LACTB2	+	MT-ND5_Ctrl	6	6	6	27.1	27.1	27.1	32.805	0	19.892	5067200000	49	2.79234	0.0126229	-0.407246	-4.97332	27.9645	27.6509	28.008	27.8993	27.7384	27.8156	27.4346	27.4324	27.4496
	1.40365	-0.406602	Q86TB3	Q86TB3	Alpha-protein kinase 2	ALPK2			10	10	10	6.6	6.6	6.6	237.01	0	20.95	3348300000	46	1.40365	0.103376	-0.406602	-2.52574	27.3029	27.5933	27.9612	27.5916	27.7811	27.9165	27.0934	27.4348	27.3254
+	2.56239	-0.406174	P07108	P07108	Acyl-CoA-binding protein	DBI	+	MT-ND5_Ctrl	5	5	5	64.4	64.4	64.4	10.044	0	176.55	307030000000	494	2.56239	0.017466	-0.406174	-4.51788	33.7278	33.9459	33.8015	33.7891	34.0258	34.0095	33.3292	33.5658	33.5362
+	1.77753	-0.40611	Q9H910	Q9H910	Hematological and neurological expressed 1-like protein	HN1L			13	13	13	68.4	68.4	68.4	20.063	0	102.35	40359000000	345	1.77753	0.0572942	-0.40611	-3.12652	30.8418	30.9098	30.7092	30.5314	30.5097	30.6246	30.2737	30.5119	30.0592
+	2.75706	-0.405076	P51858	P51858	Hepatoma-derived growth factor	HDGF	+	MT-ND5_Ctrl	19	19	19	73.8	73.8	73.8	26.788	0	257.68	169480000000	709	2.75706	0.0132536	-0.405076	-4.90176	33.1512	33.134	32.9636	32.9186	33.171	33.0352	32.5767	32.8197	32.5752
	0.819762	-0.404727	Q00577	Q00577	Transcriptional activator protein Pur-alpha	PURA			4	4	4	21.7	21.7	21.7	34.91	0	56.715	4030500000	53	0.819762	0.269686	-0.404727	-1.60997	28.2109	28.3726	28.1314	27.3745	27.444	27.7627	27.4125	27.4682	27.5533
	0.638351	-0.403577	Q13107	Q13107	Ubiquitin carboxyl-terminal hydrolase 4	USP4			4	3	3	5.4	4.5	4.5	108.56	0	28.26	1884300000	24	0.638351	0.362288	-0.403577	-1.31497	26.4186	26.3386	25.9703	25.6837	26.0386	27.0981	25.6838	26.135	25.7444
+	2.5259	-0.403406	Q8WVV9	Q8WVV9	Heterogeneous nuclear ribonucleoprotein L-like	HNRNPLL	+	MT-ND5_Ctrl	12	12	12	31.5	31.5	31.5	60.082	0	106.24	26397000000	150	2.5259	0.0184997	-0.403406	-4.44788	30.1024	30.1524	30.1102	29.982	30.079	30.2192	29.937	29.6243	29.551
	1.49408	-0.402951	Q15819	Q15819	Ubiquitin-conjugating enzyme E2 variant 2	UBE2V2			11	6	6	73.1	44.1	44.1	16.363	0	39.748	17519000000	134	1.49408	0.089527	-0.402951	-2.66878	29.8874	29.3687	29.7057	29.3004	29.3159	29.3066	29.0589	29.0845	29.0901
	0.621214	-0.402745	Q8IY18	Q8IY18	Structural maintenance of chromosomes protein 5	SMC5			4	4	4	4.3	4.3	4.3	128.81	0	17.233	1293000000	12	0.621214	0.371209	-0.402745	-1.2864	25.3083	25.0281	25.1712	24.8083	25.1835	24.828	23.7717	25.1314	25.0523
	0.390445	-0.402078	O76071	O76071	Probable cytosolic iron-sulfur protein assembly protein CIAO1	CIAO1			7	7	7	34.8	34.8	34.8	37.84	0	23.761	3187600000	27	0.390445	0.541631	-0.402078	-0.882157	26.6331	28.3692	27.3271	26.7415	26.8754	26.357	26.9811	26.752	26.2123
+	2.48383	-0.402068	Q8N163	Q8N163	Cell cycle and apoptosis regulator protein 2	CCAR2	+	MT-ND5_Ctrl	15	15	15	23.5	23.5	23.5	102.9	0	114.16	40461000000	204	2.48383	0.0195095	-0.402068	-4.36795	30.9814	30.7593	30.8373	31.1813	30.9758	30.8233	30.5345	30.5471	30.4913
	1.29071	-0.400204	Q9BY42	Q9BY42	Protein RTF2 homolog	RTFDC1			5	5	5	18	18	18	33.886	0	35.066	12585000000	68	1.29071	0.123411	-0.400204	-2.34848	29.1961	29.2844	29.3977	28.8038	28.8483	28.8667	28.4602	28.6897	28.848
+	2.43242	-0.3998	Q92844	Q92844	TRAF family member-associated NF-kappa-B activator	TANK	+	MT-ND5_Ctrl	5	5	5	21.9	21.9	21.9	47.815	0	50.96	4700800000	41	2.43242	0.0210308	-0.3998	-4.2713	27.4147	27.6229	27.8478	27.7792	27.7732	27.6466	27.2715	27.3091	27.2622
	0.876894	-0.39976	Q9H1E3	Q9H1E3	Nuclear ubiquitous casein and cyclin-dependent kinase substrate 1	NUCKS1			3	3	3	18.1	18.1	18.1	27.296	0	43.852	19076000000	111	0.876894	0.244324	-0.39976	-1.70081	30.3624	30.1999	29.8733	29.5915	29.6059	29.3768	29.4976	29.5325	29.2755
	1.55466	-0.399662	Q96KR1	Q96KR1	Zinc finger RNA-binding protein	ZFR			21	21	21	26.7	26.7	26.7	117.01	0	190.71	20086000000	256	1.55466	0.0813674	-0.399662	-2.76528	30.055	29.9297	29.7371	29.6094	29.6717	29.5324	29.2854	29.5994	29.1839
	1.03039	-0.398051	Q02978	Q02978	Mitochondrial 2-oxoglutarate/malate carrier protein	SLC25A11			3	3	3	9.9	9.9	9.9	34.061	0	44.323	27814000000	71	1.03039	0.188449	-0.398051	-1.94213	30.6684	30.4758	30.2261	30.2343	30.1014	30.049	30.3213	29.8156	29.5464
	1.16459	-0.396865	Q8WVJ2	Q8WVJ2	NudC domain-containing protein 2	NUDCD2			5	5	5	42	42	42	17.676	0	36.927	8833900000	60	1.16459	0.150506	-0.396865	-2.15156	28.4347	28.4838	28.0554	28.8863	28.3781	28.7968	28.15	27.9893	28.1876
	0.999745	-0.39648	Q9NTJ5	Q9NTJ5	Phosphatidylinositide phosphatase SAC1	SACM1L			6	6	6	13.8	13.8	13.8	66.966	0	15.111	3375000000	46	0.999745	0.198346	-0.39648	-1.89418	27.2297	27.2639	27.2678	27.6757	27.3331	27.9975	26.8087	27.0605	27.3252
	1.12398	-0.395865	Q13310;P0CB38	Q13310	Polyadenylate-binding protein 4	PABPC4			28	16	15	43.3	29.2	27.8	70.782	0	72.261	41220000000	275	1.12398	0.160783	-0.395865	-2.08824	31.4434	31.3188	31.0505	30.6315	30.8438	30.8836	30.5316	30.7785	30.5882
	1.03149	-0.395853	Q9BWF3	Q9BWF3	RNA-binding protein 4	RBM4			14	14	2	45.6	45.6	12.1	40.313	0	132.66	21991000000	187	1.03149	0.188252	-0.395853	-1.94386	30.202	30.3946	29.9375	29.5168	29.8861	29.6345	29.3917	29.5816	29.6249
	0.709926	-0.39584	P12235	P12235	ADP/ATP translocase 1	SLC25A4			9	2	2	25.8	7.4	7.4	33.064	0	5.3479	2496000000	31	0.709926	0.323424	-0.39584	-1.43282	26.4848	26.7794	26.309	27.3944	27.2965	26.8507	26.7586	26.2556	26.3556
	1.12126	-0.39583	Q6PD62	Q6PD62	RNA polymerase-associated protein CTR9 homolog	CTR9			8	8	8	7.8	7.8	7.8	133.5	0	28.553	3229800000	34	1.12126	0.161452	-0.39583	-2.08399	26.9627	26.745	27.0345	27.0264	27.363	27.0664	26.5766	27.0558	26.2792
	0.741553	-0.395805	A3KMH1	A3KMH1	von Willebrand factor A domain-containing protein 8	VWA8			4	4	4	2.7	2.7	2.7	214.82	0	9.7322	1769700000	29	0.741553	0.306897	-0.395805	-1.48423	27.051	26.7793	26.6538	26.6775	26.4249	25.8215	25.9213	26.412	26.1832
	1.52648	-0.395797	Q9BWM7	Q9BWM7	Sideroflexin-3	SFXN3			9	9	9	33	33	33	35.503	0	60.312	12586000000	109	1.52648	0.0852794	-0.395797	-2.7203	29.0656	28.9186	28.8931	29.2236	28.9672	29.1422	28.7191	28.2827	28.916
	0.835288	-0.395316	Q14160	Q14160	Protein scribble homolog	SCRIB			10	10	9	10.2	10.2	9.4	174.88	0	57.294	5469100000	51	0.835288	0.263122	-0.395316	-1.63473	27.7746	27.2376	27.862	27.9489	28.2452	28.3847	27.5026	27.4617	27.5763
	0.877784	-0.393905	Q99747	Q99747	Gamma-soluble NSF attachment protein	NAPG			14	14	14	51.6	51.6	51.6	34.746	0	109.13	27894000000	231	0.877784	0.244047	-0.393905	-1.70222	30.653	30.8081	30.6481	29.9762	30.0616	30.0186	30.0517	30.0155	29.834
	1.03714	-0.393334	P82663	P82663	28S ribosomal protein S25, mitochondrial	MRPS25			6	6	6	49.7	49.7	49.7	20.116	0	31.746	3640700000	70	1.03714	0.186759	-0.393334	-1.95268	27.3045	27.4731	27.4735	27.4141	27.6554	27.0386	27.4712	26.8623	26.6661
	1.01275	-0.392604	Q9H9J2	Q9H9J2	39S ribosomal protein L44, mitochondrial	MRPL44			4	4	4	16.6	16.6	16.6	37.535	0	20.217	2456400000	46	1.01275	0.194408	-0.392604	-1.91454	26.5696	26.6693	26.5666	26.4869	26.1089	26.0013	25.9778	26.3447	25.701
+	1.78823	-0.392066	P63000;P60763	P63000;P60763	Ras-related C3 botulinum toxin substrate 1;Ras-related C3 botulinum toxin substrate 3	RAC1;RAC3			8	8	4	37	37	19.8	21.45	0	39.475	82020000000	255	1.78823	0.0565738	-0.392066	-3.14416	32.239	32.1039	31.9961	31.9356	31.682	31.7715	31.6006	31.5088	31.5784
	0.486845	-0.391887	O14545	O14545	TRAF-type zinc finger domain-containing protein 1	TRAFD1			8	8	8	15.5	15.5	15.5	64.84	0	31.786	4455200000	52	0.486845	0.462369	-0.391887	-1.05622	27.3213	26.5912	26.8877	27.9418	27.788	27.363	27.5407	26.7392	26.491
	1.27121	-0.391617	O00483	O00483	Cytochrome c oxidase subunit NDUFA4	NDUFA4			2	2	2	37	37	37	9.3697	0	8.4141	14091000000	42	1.27121	0.127179	-0.391617	-2.31797	29.2275	29.2463	29.4928	29.4824	29.0636	29.3834	29.2226	29.0267	28.5239
	1.31016	-0.391501	Q14012	Q14012	Calcium/calmodulin-dependent protein kinase type 1	CAMK1			8	8	6	30.8	30.8	25.4	41.337	0	43.836	2385400000	27	1.31016	0.119799	-0.391501	-2.37891	26.6026	26.4506	26.7549	26.9105	26.7923	27.2143	26.542	26.2988	26.3472
	1.31933	-0.390449	Q8N0X7	Q8N0X7	Spartin	SPG20			11	11	11	24.8	24.8	24.8	72.832	0	94.362	24909000000	183	1.31933	0.118085	-0.390449	-2.39328	30.36	30.189	30.2013	29.75	29.9127	30.0329	29.533	29.9768	29.5418
+	1.99419	-0.390444	P82664	P82664	28S ribosomal protein S10, mitochondrial	MRPS10	+	MT-ND5_Ctrl	7	7	7	46.3	46.3	46.3	22.999	0	34.967	8810400000	78	1.99419	0.0412552	-0.390444	-3.48956	28.2868	28.4439	28.395	28.4767	28.6108	28.3545	27.8116	28.285	28.0159
	0.886017	-0.390237	Q7L8J4	Q7L8J4	SH3 domain-binding protein 5-like	SH3BP5L			4	4	4	9.9	9.9	9.9	43.499	0	39.735	3930300000	37	0.886017	0.241006	-0.390237	-1.71526	27.9852	27.6903	27.2099	26.954	27.3249	27.2368	26.9688	26.9118	27.1492
+	2.18899	-0.390194	P62826	P62826	GTP-binding nuclear protein Ran	RAN	+	MT-ND5_Ctrl	19	19	19	66.2	66.2	66.2	24.423	0	188.04	259480000000	689	2.18899	0.0298062	-0.390194	-3.82836	33.7784	33.8563	33.647	33.6621	33.5486	33.4705	33.1658	33.4408	33.2043
+	1.65889	-0.389898	Q96CP2;Q4VC44	Q96CP2	FLYWCH family member 2	FLYWCH2			5	5	5	77.1	77.1	77.1	14.563	0	28.709	7565200000	37	1.65889	0.0683617	-0.389898	-2.93291	28.1719	28.3716	28.396	28.5788	28.6395	28.2805	28.0226	27.7999	28.2269
	1.0439	-0.388974	O75319	O75319	RNA/RNP complex-1-interacting phosphatase	DUSP11			3	3	3	12.2	12.2	12.2	43.71	0	5.5545	1847000000	14	1.0439	0.18462	-0.388974	-1.96325	26.5591	26.9536	26.8748	26.4182	26.1966	26.2116	26.1	26.2755	26.0645
	1.07308	-0.388305	O95456	O95456	Proteasome assembly chaperone 1	PSMG1			5	5	5	16.7	16.7	16.7	32.854	0	14.686	2945700000	41	1.07308	0.175648	-0.388305	-2.00883	26.656	27.2492	27.3204	26.668	27.2394	26.8399	26.517	26.7842	26.5203
	0.603689	-0.388234	P17050	P17050	Alpha-N-acetylgalactosaminidase	NAGA			6	6	6	15.1	15.1	15.1	46.564	0	31.492	3521100000	30	0.603689	0.382227	-0.388234	-1.25702	26.4587	26.8024	27.6167	26.7694	27.4024	27.6358	26.7201	26.5265	26.9315
	0.756236	-0.387315	Q96EK6	Q96EK6	Glucosamine 6-phosphate N-acetyltransferase	GNPNAT1			7	7	7	58.7	58.7	58.7	20.749	0	163.97	43839000000	237	0.756236	0.299588	-0.387315	-1.50798	30.3301	30.4984	30.8942	31.3163	31.1806	31.3282	30.5986	30.5047	30.5087
	1.49976	-0.386714	Q9H694	Q9H694	Protein bicaudal C homolog 1	BICC1			9	9	9	12.7	12.7	12.7	104.84	0	78.671	8173200000	68	1.49976	0.0890439	-0.386714	-2.67779	28.5757	28.4435	28.5481	28.413	28.1621	28.1035	28.2047	27.993	27.7652
	0.855058	-0.38651	Q16537;Q15173	Q16537	Serine/threonine-protein phosphatase 2A 56 kDa regulatory subunit epsilon isoform	PPP2R5E			9	7	7	22.3	16.1	16.1	54.699	0	30.669	3003700000	29	0.855058	0.253337	-0.38651	-1.66618	27.6074	27.0329	27.6358	27.0771	27.0152	27.1816	26.4315	26.9345	27.2494
	1.17283	-0.386401	Q9Y6W5	Q9Y6W5	Wiskott-Aldrich syndrome protein family member 2	WASF2			9	9	9	22.7	22.7	22.7	54.283	0	53.175	24514000000	103	1.17283	0.148567	-0.386401	-2.16441	30.2561	29.9516	29.5086	30.2197	29.9986	30.1659	29.7764	29.4335	29.6811
+	1.62408	-0.385983	Q9UKJ3;Q7Z570	Q9UKJ3	G patch domain-containing protein 8	GPATCH8			11	11	10	13	13	12.4	164.2	0	114.84	6678900000	88	1.62408	0.0726075	-0.385983	-2.87668	28.3449	28.2245	28.1089	27.9121	27.9558	27.9706	27.4444	27.7701	27.8859
+	3.06317	-0.38533	O43815	O43815	Striatin	STRN	+	MT-ND5_Ctrl	19	19	17	35.4	35.4	34.1	86.131	0	146.42	16534000000	199	3.06317	0.00868937	-0.38533	-5.54481	29.5621	29.4551	29.5356	29.4526	29.4076	29.3841	29.0865	29.2248	28.9313
	1.31832	-0.384128	O00170	O00170	AH receptor-interacting protein	AIP			15	15	15	63.3	63.3	63.3	37.636	0	184.58	42089000000	272	1.31832	0.118287	-0.384128	-2.3917	31.1307	30.976	30.501	31.0247	31.162	31.1718	30.5004	30.5646	30.7658
	0.628205	-0.383783	P01034	P01034	Cystatin-C	CST3			3	3	3	30.8	30.8	30.8	15.799	0	11.418	3506300000	46	0.628205	0.368117	-0.383783	-1.29807	26.7585	27.0262	26.4676	27.5861	27.4875	27.1713	26.5346	26.4129	27.1498
	0.657809	-0.383346	P49721	P49721	Proteasome subunit beta type-2	PSMB2			5	5	5	30.3	30.3	30.3	22.836	0	39.305	13934000000	98	0.657809	0.350386	-0.383346	-1.34724	29.67	30.0444	28.9849	28.9928	29.7463	29.5757	29.4975	28.9762	28.8833
	1.25507	-0.383199	O60333	O60333	Kinesin-like protein KIF1B	KIF1B			8	8	5	7.3	7.3	3.9	204.47	0	49.435	6382600000	63	1.25507	0.130685	-0.383199	-2.29275	27.9959	27.8694	28.1653	28.0141	27.9082	27.8088	27.7165	27.8827	27.132
+	2.28676	-0.382655	Q9GZT3	Q9GZT3	SRA stem-loop-interacting RNA-binding protein, mitochondrial	SLIRP	+	MT-ND5_Ctrl	8	8	8	58.7	58.7	58.7	12.349	0	54.905	14944000000	109	2.28676	0.0258352	-0.382655	-4.00347	29.6669	29.7159	29.6916	29.7406	29.4979	29.5113	29.1795	29.4704	29.1142
	0.415879	-0.382573	Q9H3P2	Q9H3P2	Negative elongation factor A	NELFA			5	5	5	19.9	19.9	19.9	57.276	0	62.216	4391400000	63	0.415879	0.519923	-0.382573	-0.928982	27.8416	27.8849	27.5714	26.2931	26.628	26.7831	26.6446	26.9228	26.7859
	1.31147	-0.382441	P25440	P25440	Bromodomain-containing protein 2	BRD2			10	8	8	18.1	15.9	15.9	88.06	0	51.342	3754900000	49	1.31147	0.119511	-0.382441	-2.38097	27.8392	27.5427	27.4305	27.2818	27.4187	27.5527	26.8497	27.4504	27.0853
	0.750711	-0.382224	Q9UL54	Q9UL54	Serine/threonine-protein kinase TAO2	TAOK2			9	8	8	10.4	9.4	9.4	138.25	0	20.001	2341700000	20	0.750711	0.301761	-0.382224	-1.49906	25.8834	26.3646	26.0119	26.5975	27.0012	26.6613	25.998	25.9511	26.1641
	1.06988	-0.3813	Q9NPI1	Q9NPI1	Bromodomain-containing protein 7	BRD7			5	5	5	11.2	11.2	11.2	74.138	0	14.496	2934300000	26	1.06988	0.176403	-0.3813	-2.00383	26.874	26.8024	26.4992	26.5815	27.2454	26.6596	26.1128	26.6561	26.4183
+	1.97333	-0.381143	Q9BQE3	Q9BQE3	Tubulin alpha-1C chain	TUBA1C	+	MT-ND5_Ctrl	36	5	5	82.9	16.7	16.7	49.895	0	179.5	84464000000	532	1.97333	0.0423862	-0.381143	-3.45401	31.6899	31.3712	31.5186	31.6574	31.8055	31.8079	31.3098	31.1324	31.3397
+	2.90123	-0.380709	Q13509;Q9H4B7	Q13509	Tubulin beta-3 chain	TUBB3	+	MT-ND5_Ctrl	36	20	15	73.3	52.7	50	50.432	0	323.31	209610000000	1457	2.90123	0.0105839	-0.380709	-5.19829	33.3146	33.3162	33.4352	33.3909	33.2522	33.5281	33.1219	32.9138	32.9407
	0.615408	-0.380409	O94901	O94901	SUN domain-containing protein 1	SUN1			7	7	7	15.4	15.4	15.4	90.063	0	79.806	3118200000	52	0.615408	0.374762	-0.380409	-1.27668	26.3254	26.7919	27.0845	27.7723	27.2533	27.353	26.6436	26.7389	26.7665
+	2.14541	-0.379807	P23246	P23246	Splicing factor, proline- and glutamine-rich	SFPQ	+	MT-ND5_Ctrl	28	28	28	49.4	49.4	49.4	76.149	0	323.31	167530000000	688	2.14541	0.0320011	-0.379807	-3.75144	33.1139	32.8418	33.045	32.7389	32.8802	33.0245	32.4677	32.7267	32.4883
	1.14483	-0.379745	Q5JRX3	Q5JRX3	Presequence protease, mitochondrial	PITRM1			33	33	33	38.1	38.1	38.1	117.41	0	323.31	69029000000	449	1.14483	0.155643	-0.379745	-2.12075	31.8272	31.942	31.7642	31.3528	31.3934	31.3097	31.0394	31.2153	31.4007
+	2.28255	-0.379459	Q99459	Q99459	Cell division cycle 5-like protein	CDC5L	+	MT-ND5_Ctrl	26	26	26	47.8	47.8	47.8	92.25	0	196.27	48009000000	363	2.28255	0.0258938	-0.379459	-3.99586	31.042	31.2448	31.1626	30.8223	31.0669	31.0545	30.6416	30.8128	30.6037
+	1.64097	-0.379126	P52948	P52948	Nuclear pore complex protein Nup98-Nup96;Nuclear pore complex protein Nup98;Nuclear pore complex protein Nup96	NUP98			20	20	20	13.6	13.6	13.6	197.58	0	171.53	16958000000	137	1.64097	0.0705335	-0.379126	-2.90392	29.609	29.8032	29.5067	29.3995	29.3462	29.3147	29.1332	29.2918	28.9273
+	2.60769	-0.378812	P49366	P49366	Deoxyhypusine synthase	DHPS	+	MT-ND5_Ctrl	4	4	4	14.6	14.6	14.6	40.97	0	13.582	3340700000	46	2.60769	0.0164383	-0.378812	-4.6056	27.0879	26.9732	26.9272	26.7993	27.057	26.8541	26.5612	26.4511	26.7007
	1.12016	-0.378364	Q9ULR0	Q9ULR0	Pre-mRNA-splicing factor ISY1 homolog	ISY1			4	4	4	16.5	16.5	16.5	32.992	0	31.683	3861200000	30	1.12016	0.161691	-0.378364	-2.08227	27.3588	27.5156	27.8443	27.2073	27.3923	27.2899	26.9655	27.4143	26.7892
+	1.98785	-0.377802	Q92820	Q92820	Gamma-glutamyl hydrolase	GGH	+	MT-ND5_Ctrl	7	7	7	24.8	24.8	24.8	35.964	0	29.219	6247600000	38	1.98785	0.0415267	-0.377802	-3.47874	28.6062	28.3631	28.3796	28.8022	28.4725	28.4341	28.2563	28.0428	28.0963
	1.28066	-0.377795	O43172	O43172	U4/U6 small nuclear ribonucleoprotein Prp4	PRPF4			11	11	11	26.6	26.6	26.6	58.449	0	55.958	17622000000	148	1.28066	0.125179	-0.377795	-2.33275	29.9035	29.9272	29.9421	29.4083	29.6357	29.4349	29.2897	29.5156	29.1871
+	3.13801	-0.37771	Q9H9B4	Q9H9B4	Sideroflexin-1	SFXN1	+	MT-ND5_Ctrl	10	10	10	37.3	37.3	37.3	35.619	0	62.814	14024000000	123	3.13801	0.00790532	-0.37771	-5.71004	28.9756	29.2121	29.0003	29.0914	29.1361	29.1543	28.6675	28.8299	28.6544
+	2.46581	-0.377449	O75116	O75116	Rho-associated protein kinase 2	ROCK2	+	MT-ND5_Ctrl	44	44	38	37.9	37.9	34.2	160.9	0	323.31	71031000000	570	2.46581	0.0199535	-0.377449	-4.33394	31.4668	31.4204	31.4346	31.6434	31.7311	31.6811	31.2001	31.2526	31.1037
	0.899003	-0.377346	O60925	O60925	Prefoldin subunit 1	PFDN1			8	8	8	55.7	55.7	55.7	14.21	0	102.25	24750000000	160	0.899003	0.236517	-0.377346	-1.73579	30.4651	30.5596	30.3433	29.6491	30.4069	30.0377	29.8285	30.0828	29.6875
+	2.48453	-0.374922	P13010	P13010	X-ray repair cross-complementing protein 5	XRCC5	+	MT-ND5_Ctrl	27	27	27	42.9	42.9	42.9	82.704	0	323.31	85539000000	625	2.48453	0.0195069	-0.374922	-4.36927	32.183	32.056	32.3179	32.355	32.2188	32.2232	31.7809	32.0269	31.7444
	0.894635	-0.374341	Q7L014	Q7L014	Probable ATP-dependent RNA helicase DDX46	DDX46			26	26	26	34.8	34.8	34.8	117.36	0	196.48	39094000000	353	0.894635	0.237913	-0.374341	-1.72888	31.2915	31.135	31.073	30.4661	30.6488	30.5653	30.3362	30.6828	30.4479
	0.343741	-0.373451	Q9NR33	Q9NR33	DNA polymerase epsilon subunit 4	POLE4			2	2	2	40.2	40.2	40.2	12.209	0	35.501	1610700000	15	0.343741	0.584031	-0.373451	-0.794182	26.5184	27.5079	26.2377	26.122	26.1705	25.2468	25.5098	26.4238	25.8477
+	1.93274	-0.373386	O75340	O75340	Programmed cell death protein 6	PDCD6	+	MT-ND5_Ctrl	4	4	4	26.2	26.2	26.2	21.868	0	26.856	8135400000	92	1.93274	0.0450676	-0.373386	-3.38523	28.721	28.8467	28.4049	28.9098	28.728	28.725	28.2903	28.2958	28.4615
	1.05934	-0.373303	P52565	P52565	Rho GDP-dissociation inhibitor 1	ARHGDIA			13	13	13	55.9	55.9	55.9	23.207	0	189.19	645060000000	1139	1.05934	0.179263	-0.373303	-1.98737	35.1448	35.269	34.8816	34.4568	34.6633	34.6883	34.5584	34.4869	34.3866
	1.26541	-0.373076	Q99933	Q99933	BAG family molecular chaperone regulator 1	BAG1			6	6	6	22.9	22.9	22.9	38.778	0	12.28	143910000000	27	1.26541	0.128358	-0.373076	-2.30892	31.5515	31.9946	31.654	31.5479	31.9989	32.1478	31.34	31.5499	31.4382
	1.08332	-0.372766	P36405	P36405	ADP-ribosylation factor-like protein 3	ARL3			10	10	10	57.7	57.7	57.7	20.455	0	209.66	47643000000	287	1.08332	0.172626	-0.372766	-2.0248	30.727	30.9886	30.9457	31.3566	31.5408	31.3064	30.7549	30.7176	30.8418
	0.823766	-0.372709	Q15185	Q15185	Prostaglandin E synthase 3	PTGES3			6	6	6	36.9	36.9	36.9	18.697	0	144.17	134860000000	339	0.823766	0.267922	-0.372709	-1.61636	33.0967	33.2724	32.6768	32.2634	32.7938	32.5472	32.293	32.2961	32.618
	1.31942	-0.372689	Q96P16	Q96P16	Regulation of nuclear pre-mRNA domain-containing protein 1A	RPRD1A			10	10	8	43.3	43.3	30.8	35.719	0	59.912	7432300000	77	1.31942	0.118132	-0.372689	-2.39342	28.6058	28.5331	28.327	28.0306	28.3019	28.0956	27.7489	28.1435	27.9365
	0.857162	-0.372494	Q12846	Q12846	Syntaxin-4	STX4			6	6	6	24.9	24.9	24.9	34.18	0	38.267	15608000000	66	0.857162	0.252682	-0.372494	-1.66952	29.6036	29.6762	29.5886	28.7673	29.397	29.5666	29.2006	28.7753	29.2062
	1.36438	-0.371768	P61960	P61960	Ubiquitin-fold modifier 1	UFM1			4	4	4	72.9	72.9	72.9	9.1175	0	242.65	115410000000	279	1.36438	0.109459	-0.371768	-2.46397	32.4351	32.7192	32.1099	32.1419	32.3511	32.5631	32.0093	31.8819	32.1536
	0.983118	-0.371432	Q2M2I8	Q2M2I8	AP2-associated protein kinase 1	AAK1			16	16	16	24.5	24.5	24.5	103.88	0	153.62	30557000000	216	0.983118	0.204378	-0.371432	-1.86812	30.7846	30.6082	30.3749	30.1444	29.9202	30.0885	29.8831	30.0016	29.9615
	1.1935	-0.370774	Q96QB1;Q92502	Q96QB1	Rho GTPase-activating protein 7	DLC1			9	9	9	9.9	9.9	9.9	170.59	0	36.6	1907400000	32	1.1935	0.144033	-0.370774	-2.19665	26.5017	26.3192	26.4135	26.7186	26.5168	26.3315	25.6984	26.1343	26.4556
+	2.87897	-0.37022	P62805	P62805	Histone H4	HIST1H4A	+	MT-ND5_Ctrl	14	14	14	68.9	68.9	68.9	11.367	0	107.85	2056800000000	4304	2.87897	0.0108899	-0.37022	-5.15179	36.3101	36.4457	36.5872	36.3	36.3318	36.2914	36.055	35.9947	35.9728
+	2.2436	-0.370023	Q13951	Q13951	Core-binding factor subunit beta	CBFB	+	MT-ND5_Ctrl	9	9	9	43.4	43.4	43.4	21.508	0	62.687	24136000000	117	2.2436	0.0272496	-0.370023	-3.92573	30.1665	30.2311	30.1848	29.8919	30.2477	29.9491	29.6725	29.8017	29.7512
+	1.7789	-0.37002	Q9BPX5	Q9BPX5	Actin-related protein 2/3 complex subunit 5-like protein	ARPC5L			9	8	8	64.1	64.1	64.1	16.941	0	127.51	29849000000	174	1.7789	0.0571619	-0.37002	-3.12879	30.4043	30.3959	30.1853	30.3272	30.5926	30.1242	30.1363	29.8076	29.9609
	1.33639	-0.368201	Q9HC52	Q9HC52	Chromobox protein homolog 8	CBX8			3	3	3	14.1	14.1	14.1	43.395	0	15.14	1166000000	12	1.33639	0.114375	-0.368201	-2.42002	25.6939	25.2417	25.3614	25.6885	25.484	25.4934	24.7986	25.3368	25.2414
	0.692535	-0.368181	Q14699	Q14699	Raftlin	RFTN1			20	20	20	52.9	52.9	52.9	63.145	0	323.31	34334000000	281	0.692535	0.332263	-0.368181	-1.40439	30.1026	30.1904	30.4242	30.9911	30.8327	31.1505	30.3062	30.1851	30.25
	1.10398	-0.367698	P40855	P40855	Peroxisomal biogenesis factor 19	PEX19			6	6	6	31.8	31.8	31.8	32.806	0	229.23	14527000000	127	1.10398	0.166594	-0.367698	-2.05704	29.4132	29.7553	29.2579	29.0237	29.0481	29.0182	28.8124	28.8449	28.9978
	1.13142	-0.367638	Q15075	Q15075	Early endosome antigen 1	EEA1			92	92	92	66.1	66.1	66.1	162.46	0	323.31	336940000000	1947	1.13142	0.159066	-0.367638	-2.09984	33.7079	33.8618	33.5777	34.0897	34.2675	34.1206	33.6137	33.3573	33.7387
	1.05749	-0.366845	Q14671	Q14671	Pumilio homolog 1	PUM1			12	12	11	13.7	13.7	12.9	126.47	0	118.3	10513000000	73	1.05749	0.179842	-0.366845	-1.98449	29.027	29.067	28.9103	28.399	28.5132	28.5526	28.2836	28.5736	28.2769
	1.62314	-0.366323	Q9BUT1	Q9BUT1	3-hydroxybutyrate dehydrogenase type 2	BDH2			7	7	7	43.3	43.3	43.3	26.724	0	31.071	12077000000	43	1.62314	0.0727091	-0.366323	-2.87517	28.7612	29.0527	29.0792	29.281	29.0513	28.9642	28.446	28.6969	28.853
+	2.70124	-0.365374	P40939	P40939	Trifunctional enzyme subunit alpha, mitochondrial;Long-chain enoyl-CoA hydratase;Long chain 3-hydroxyacyl-CoA dehydrogenase	HADHA	+	MT-ND5_Ctrl	39	39	39	61.1	61.1	61.1	82.999	0	323.31	248100000000	1181	2.70124	0.014191	-0.365374	-4.78982	33.6034	33.4479	33.46	33.7276	33.6549	33.7122	33.3025	33.2101	33.1943
	0.870359	-0.364292	Q9UHD1	Q9UHD1	Cysteine and histidine-rich domain-containing protein 1	CHORDC1			11	11	11	45.8	45.8	45.8	37.489	0	139.53	30328000000	240	0.870359	0.247126	-0.364292	-1.69046	30.9814	31.2439	30.6747	30.2215	30.5905	30.5706	30.2515	30.357	30.44
	0.614495	-0.363888	Q9UKD2	Q9UKD2	mRNA turnover protein 4 homolog	MRTO4			9	9	9	43.1	43.1	43.1	27.56	0	34.926	9711000000	91	0.614495	0.375407	-0.363888	-1.27515	29.4428	29.3914	28.8616	28.5747	28.6082	28.3508	28.3627	28.784	28.3763
	0.232298	-0.363815	Q4G0F5	Q4G0F5	Vacuolar protein sorting-associated protein 26B	VPS26B			2	2	2	6.2	6.2	6.2	39.154	0	5.8429	860130000	14	0.232298	0.702326	-0.363815	-0.571186	25.2385	24.3004	25.0415	26.4685	24.1617	26.3698	24.8676	25.5523	24.2789
+	1.98522	-0.363278	Q9Y3A5	Q9Y3A5	Ribosome maturation protein SBDS	SBDS	+	MT-ND5_Ctrl	18	18	18	58	58	58	28.763	0	323.31	54602000000	560	1.98522	0.0416947	-0.363278	-3.47427	31.383	31.4285	31.2522	31.1363	31.0596	31.1162	30.7506	31.0211	30.8264
	0.888807	-0.363059	O43149	O43149	Zinc finger ZZ-type and EF-hand domain-containing protein 1	ZZEF1			5	5	5	2.5	2.5	2.5	331.07	0	28.468	939150000	16	0.888807	0.240237	-0.363059	-1.71967	25.5274	25.8215	25.0787	25.2167	25.0341	25.1223	25.2327	24.8636	24.7148
	0.406121	-0.363047	O95864	O95864	Fatty acid desaturase 2	FADS2			4	4	4	9.5	9.5	9.5	52.259	0	10.679	1475200000	31	0.406121	0.527833	-0.363047	-0.911102	27.0552	26.2059	27.4611	26.0266	25.7207	26.2494	25.9795	26.1959	26.0949
+	2.31504	-0.36277	O43390	O43390	Heterogeneous nuclear ribonucleoprotein R	HNRNPR	+	MT-ND5_Ctrl	34	27	27	53.2	46.4	46.4	70.942	0	323.31	130120000000	883	2.31504	0.0249495	-0.36277	-4.0548	32.4918	32.6424	32.5519	32.2526	32.3747	32.3591	32.0885	32.1509	32.0086
	1.22151	-0.36188	Q9BTT4	Q9BTT4	Mediator of RNA polymerase II transcription subunit 10	MED10			3	3	3	25.9	25.9	25.9	15.688	0	12.781	1320600000	25	1.22151	0.13765	-0.36188	-2.24035	26.223	26.1659	26.0629	25.5804	25.7853	25.6924	25.5982	25.584	25.4871
	0.276109	-0.361825	Q96QK1	Q96QK1	Vacuolar protein sorting-associated protein 35	VPS35			16	16	16	23.4	23.4	23.4	91.706	0	174.87	37693000000	202	0.276109	0.654804	-0.361825	-0.661378	29.5902	29.6579	29.862	31.367	31.2245	31.442	30.1832	29.9455	30.3577
	1.27246	-0.361681	O75955	O75955	Flotillin-1	FLOT1			17	17	17	50.8	50.8	50.8	47.355	0	158.77	23147000000	233	1.27246	0.127036	-0.361681	-2.31994	29.6961	29.6515	29.8132	30.1519	30.2217	30.0827	29.6646	29.4182	29.6407
	0.230826	-0.36142	Q8TDN6	Q8TDN6	Ribosome biogenesis protein BRX1 homolog	BRIX1			5	5	5	21.5	21.5	21.5	41.401	0	19.036	2941600000	33	0.230826	0.70429	-0.36142	-0.568091	27.5066	27.6958	27.0784	26.8398	26.7469	26.5227	24.9522	27.6941	27.4645
	1.46502	-0.360605	Q9NYF8	Q9NYF8	Bcl-2-associated transcription factor 1	BCLAF1			15	15	15	22	22	22	106.12	0	181.15	44211000000	252	1.46502	0.0934562	-0.360605	-2.62269	30.8525	31.1713	30.794	30.7003	30.7927	30.7732	30.6263	30.6378	30.1961
	0.80558	-0.360289	Q9NNW7	Q9NNW7	Thioredoxin reductase 2, mitochondrial	TXNRD2			5	4	4	15.8	13	13	56.506	0	21.46	3557400000	24	0.80558	0.275955	-0.360289	-1.5873	27.4248	27.0414	27.243	27.401	26.8966	27.015	27.3768	26.5129	26.5402
	1.4406	-0.359281	Q86XP3	Q86XP3	ATP-dependent RNA helicase DDX42	DDX42			20	20	20	31.4	31.4	31.4	102.97	0	191.38	19665000000	258	1.4406	0.0972178	-0.359281	-2.58405	30.123	30.0818	29.9657	29.5557	29.8423	29.6535	29.4486	29.5296	29.5549
+	2.30706	-0.359169	O00186	O00186	Syntaxin-binding protein 3	STXBP3	+	MT-ND5_Ctrl	16	16	16	30.6	30.6	30.6	67.764	0	173.14	28259000000	241	2.30706	0.0252187	-0.359169	-4.04028	30.2342	30.1839	30.2356	30.4633	30.4189	30.4499	30.1017	29.8529	29.9607
	0.55585	-0.358168	Q8NEJ9	Q8NEJ9	Neuroguidin	NGDN			4	4	4	21.3	21.3	21.3	35.894	0	26.749	6585800000	31	0.55585	0.414581	-0.358168	-1.17592	28.4174	28.4648	27.544	27.3765	27.8533	27.7265	27.9118	27.5403	27.1646
	1.19564	-0.357965	Q9NZI7	Q9NZI7	Upstream-binding protein 1	UBP1			7	7	6	20.2	20.2	16.9	60.49	0	155.92	9304600000	93	1.19564	0.143649	-0.357965	-2.19998	28.8124	28.9559	28.3253	28.2618	28.6842	28.6138	28.213	28.275	28.2648
	0.57742	-0.357866	Q9BYD2	Q9BYD2	39S ribosomal protein L9, mitochondrial	MRPL9			5	5	5	17.6	17.6	17.6	30.243	0	18.622	8568600000	49	0.57742	0.399369	-0.357866	-1.21266	29.4598	29.032	28.9217	28.3145	28.4582	28.4938	28.0699	28.8049	28.3916
+	1.93571	-0.357025	P68431;Q16695;Q6NXT2	P68431;Q16695	Histone H3.1;Histone H3.1t	HIST1H3A;HIST3H3	+	MT-ND5_Ctrl	8	8	2	57.4	57.4	26.5	15.404	0	170.98	203070000000	731	1.93571	0.0448892	-0.357025	-3.39025	33.3391	33.2565	33.2625	32.9347	33.3032	33.0667	32.7565	32.9783	32.7754
	0.936579	-0.356572	Q2NL82	Q2NL82	Pre-rRNA-processing protein TSR1 homolog	TSR1			11	11	11	20.9	20.9	20.9	91.809	0	75.185	11619000000	95	0.936579	0.220399	-0.356572	-1.79503	29.3144	29.3166	29.2229	28.839	28.8709	28.6781	28.5587	29.0143	28.4782
	0.443501	-0.356469	Q9HCN8	Q9HCN8	Stromal cell-derived factor 2-like protein 1	SDF2L1			5	5	5	41.6	41.6	41.6	23.598	0	115.45	10980000000	114	0.443501	0.497415	-0.356469	-0.979069	29.8038	29.6345	29.2356	28.4233	28.4625	28.6723	28.8148	28.6677	28.564
	1.1443	-0.355329	P55196	P55196	Afadin	MLLT4			12	12	12	9.3	9.3	9.3	206.8	0	61.203	4102600000	43	1.1443	0.155499	-0.355329	-2.11992	27.5241	27.6045	27.6802	27.5373	27.446	27.1223	27.4443	26.8064	27.1405
	0.785213	-0.355035	P61758	P61758	Prefoldin subunit 3	VBP1			7	7	7	33.5	33.5	33.5	22.658	0	25.788	18386000000	147	0.785213	0.285457	-0.355035	-1.55465	30.326	30.2861	29.4609	29.7261	29.5256	29.7312	29.4361	29.4048	29.622
	0.681626	-0.354178	Q13616	Q13616	Cullin-1	CUL1			8	8	8	12.8	12.8	12.8	89.677	0	32.599	2498700000	38	0.681626	0.338105	-0.354178	-1.38649	26.6165	26.1527	27.0977	27.046	27.2212	27.1527	26.3466	26.6349	26.5993
+	2.77741	-0.354166	O75367	O75367	Core histone macro-H2A.1	H2AFY	+	MT-ND5_Ctrl	13	13	11	45.2	45.2	38.2	39.617	0	140.74	89182000000	377	2.77741	0.0129636	-0.354166	-4.94297	32.3267	32.2558	32.0588	32.118	32.2989	32.2769	31.9627	31.8166	31.8257
	0.6293	-0.353744	Q3B726	Q3B726	DNA-directed RNA polymerase I subunit RPA43	TWISTNB			5	5	5	17.5	17.5	17.5	37.432	0	32.777	3077400000	53	0.6293	0.367475	-0.353744	-1.2999	27.4376	27.5887	27.1547	26.7316	26.7528	26.4436	26.5835	26.8147	26.5951
	1.11261	-0.353483	Q9Y5L4	Q9Y5L4	Mitochondrial import inner membrane translocase subunit Tim13	TIMM13			4	4	4	62.1	62.1	62.1	10.5	0	59.881	11132000000	61	1.11261	0.163831	-0.353483	-2.0705	28.2887	28.7473	28.9736	28.5655	28.7984	28.4308	28.23	28.5105	28.1011
	0.767512	-0.35146	Q14258	Q14258	E3 ubiquitin/ISG15 ligase TRIM25	TRIM25			23	23	23	39.4	39.4	39.4	70.973	0	249.84	40325000000	296	0.767512	0.293904	-0.35146	-1.52617	30.4921	30.5055	30.7435	31.2828	31.2002	31.2914	30.5328	30.5287	30.6419
+	1.90088	-0.351024	P26196	P26196	Probable ATP-dependent RNA helicase DDX6	DDX6	+	MT-ND5_Ctrl	17	17	17	43.9	43.9	43.9	54.416	0	165.8	75272000000	338	1.90088	0.0477205	-0.351024	-3.33159	31.7655	31.8801	31.7781	31.5337	31.4417	31.5705	31.2438	31.3862	31.3018
	1.01136	-0.350392	Q9H089	Q9H089	Large subunit GTPase 1 homolog	LSG1			6	6	6	8.4	8.4	8.4	75.225	0	10.064	1308600000	24	1.01136	0.194742	-0.350392	-1.91236	26.4224	25.9592	26.1684	25.6214	26.1335	25.7576	25.6854	25.7911	25.5035
	1.53973	-0.350168	P37837	P37837	Transaldolase	TALDO1			15	15	15	44.5	44.5	44.5	37.54	0	110.99	170510000000	625	1.53973	0.0834282	-0.350168	-2.74144	33.2188	33.1786	32.8702	32.7501	33.0025	32.7623	32.5243	32.5919	32.7245
+	3.10111	-0.350163	P62316	P62316	Small nuclear ribonucleoprotein Sm D2	SNRPD2	+	MT-ND5_Ctrl	7	7	7	66.1	66.1	66.1	13.527	0	158.86	61344000000	293	3.10111	0.00831504	-0.350163	-5.62816	31.6659	31.8383	31.644	31.711	31.7843	31.8456	31.3889	31.3128	31.4924
	1.20387	-0.349791	O15069	O15069	NAC-alpha domain-containing protein 1	NACAD			8	8	7	8.8	8.8	7.9	161.1	0	22.105	1877000000	28	1.20387	0.141663	-0.349791	-2.21283	26.641	26.2158	26.413	26.5007	26.6085	26.4082	25.7677	26.1328	26.4437
	0.440359	-0.349759	O75828	O75828	Carbonyl reductase [NADPH] 3	CBR3			20	18	18	79.8	75.1	75.1	30.85	0	92.527	24806000000	182	0.440359	0.499827	-0.349759	-0.97341	29.6956	29.371	29.6727	30.5407	30.5832	30.7644	29.7001	29.9502	29.6144
	0.663033	-0.349453	Q16186	Q16186	Proteasomal ubiquitin receptor ADRM1	ADRM1			4	4	4	14.5	14.5	14.5	42.153	0	27.401	10201000000	105	0.663033	0.34771	-0.349453	-1.35587	29.1764	29.3112	28.9117	28.4186	28.6314	28.2806	28.58	28.5127	28.2239
	0.70389	-0.349271	Q96EK9	Q96EK9	Protein KTI12 homolog	KTI12			4	4	4	19.8	19.8	19.8	38.615	0	24.133	2370800000	38	0.70389	0.325673	-0.349271	-1.42297	27.2318	26.9629	26.8644	26.264	26.5113	26.3593	26.206	26.6358	26.2073
	1.30033	-0.349182	P49755	P49755	Transmembrane emp24 domain-containing protein 10	TMED10			8	8	8	38.8	38.8	38.8	24.976	0	79.613	77393000000	335	1.30033	0.121509	-0.349182	-2.36353	31.484	31.4969	31.4185	32.0714	31.6232	31.7771	31.2958	31.2381	31.3541
+	1.9639	-0.349133	Q9NRY4	Q9NRY4	Rho GTPase-activating protein 35	ARHGAP35	+	MT-ND5_Ctrl	15	15	15	15.1	15.1	15.1	170.51	0	120.62	12042000000	134	1.9639	0.0429343	-0.349133	-3.43799	28.9537	28.9674	28.8212	29.2183	29.2063	29.193	28.6653	28.7231	28.7441
	0.96912	-0.348598	P35052	P35052	Glypican-1;Secreted glypican-1	GPC1			11	11	11	29.7	29.7	29.7	61.68	0	43.756	16123000000	99	0.96912	0.209033	-0.348598	-1.84617	29.1806	29.4167	29.1245	29.6336	29.5927	29.4128	28.6247	29.3507	29.1593
	0.958155	-0.348401	C4AMC7;Q6VEQ5;Q9NQA3;A8K0Z3;A8MWX3	C4AMC7;Q6VEQ5;Q9NQA3;A8K0Z3;A8MWX3	Putative WAS protein family homolog 3;WAS protein family homolog 2;WAS protein family homolog 6;WAS protein family homolog 1;Putative WAS protein family homolog 4	WASH3P;WASH2P;WASH6P;WASH1;WASH4P			6	6	6	12.5	12.5	12.5	49.994	0	22.394	3638700000	46	0.958155	0.212835	-0.348401	-1.82895	27.4421	27.4591	26.7989	27.2711	27.5198	27.4448	26.8119	26.8265	27.2843
	0.898106	-0.348397	Q15555	Q15555	Microtubule-associated protein RP/EB family member 2	MAPRE2			5	5	5	27.2	27.2	27.2	37.031	0	63.775	4267400000	43	0.898106	0.236897	-0.348397	-1.73437	27.6434	27.3628	27.9268	27.6802	27.069	27.2914	27.1234	27.3602	26.958
	1.2826	-0.347994	Q9BRJ2	Q9BRJ2	39S ribosomal protein L45, mitochondrial	MRPL45			5	5	5	21.6	21.6	21.6	35.351	0	16.618	5278300000	31	1.2826	0.124769	-0.347994	-2.33579	27.888	27.7857	28.0019	27.6777	27.6379	27.3663	27.4171	27.5365	27.1812
	1.72782	-0.347668	Q9UKM9	Q9UKM9	RNA-binding protein Raly	RALY			11	11	11	53.3	53.3	53.3	32.463	0	231.06	59410000000	213	1.72782	0.0618704	-0.347668	-3.045	31.8216	31.6461	31.6711	31.3548	31.4548	31.4834	31.321	31.2812	31.0707
	0.436126	-0.347174	Q9NXG2	Q9NXG2	THUMP domain-containing protein 1	THUMPD1			7	7	7	32.3	32.3	32.3	39.315	0	80.294	12505000000	103	0.436126	0.50369	-0.347174	-0.96577	29.3702	28.9311	29.1323	29.0912	29.0128	28.525	27.7838	28.7452	29.4609
	1.11833	-0.34677	O95155	O95155	Ubiquitin conjugation factor E4 B	UBE4B			6	6	6	5.5	5.5	5.5	146.18	0	24.236	1855600000	33	1.11833	0.161945	-0.34677	-2.07942	26.5054	26.4773	26.4235	25.8894	26.1472	26.1057	25.699	26.1003	25.9347
+	2.78181	-0.345281	P61026	P61026	Ras-related protein Rab-10	RAB10	+	MT-ND5_Ctrl	5	4	4	29	23.5	23.5	22.541	0	35.96	7374600000	74	2.78181	0.0128578	-0.345281	-4.9519	28.7187	28.7627	28.9344	28.6107	28.6998	28.8033	28.4835	28.3648	28.3807
+	2.41863	-0.344145	P14866	P14866	Heterogeneous nuclear ribonucleoprotein L	HNRNPL	+	MT-ND5_Ctrl	27	27	27	64.2	64.2	64.2	64.132	0	323.31	175980000000	881	2.41863	0.0213175	-0.344145	-4.24559	33.2235	33.0496	32.9135	33.0494	33.2835	33.1609	32.7728	32.7839	32.751
	0.834515	-0.344118	Q10471	Q10471	Polypeptide N-acetylgalactosaminyltransferase 2;Polypeptide N-acetylgalactosaminyltransferase 2 soluble form	GALNT2			6	6	6	15.8	15.8	15.8	64.732	0	62.13	4737000000	54	0.834515	0.263238	-0.344118	-1.6335	27.7272	28.1798	28.0179	27.6061	27.3251	27.3415	27.2932	27.3337	27.4395
	1.1241	-0.343802	Q8WUF8	Q8WUF8	Protein FAM172A	FAM172A			3	3	3	9.9	9.9	9.9	47.972	0	11.956	2339100000	32	1.1241	0.160825	-0.343802	-2.08842	26.4766	26.1941	26.0988	26.806	26.6088	26.6258	26.118	26.1948	26.0608
	1.11955	-0.343789	Q9BTA9	Q9BTA9	WW domain-containing adapter protein with coiled-coil	WAC			7	7	7	20.6	20.6	20.6	70.723	0	61.466	4526500000	32	1.11955	0.161659	-0.343789	-2.08133	27.1712	27.5384	27.6249	27.6623	27.5502	27.4118	27.2843	27.3926	26.7711
	0.837072	-0.342799	Q9Y315	Q9Y315	Deoxyribose-phosphate aldolase	DERA			8	8	8	35.8	35.8	35.8	35.23	0	46.041	7225300000	68	0.837072	0.26216	-0.342799	-1.63757	28.0909	28.9708	28.1406	28.3842	28.6269	28.5277	28.3189	28.0932	27.9301
	0.413421	-0.342203	Q9H446	Q9H446	RWD domain-containing protein 1	RWDD1			3	3	3	11.5	11.5	11.5	27.939	0	156.8	5893600000	69	0.413421	0.521996	-0.342203	-0.924489	28.7721	28.5977	27.8586	27.5265	28.169	28.4136	27.2819	28.5551	27.8051
	0.843595	-0.341865	P33240	P33240	Cleavage stimulation factor subunit 2	CSTF2			12	5	5	30.8	12.7	12.7	60.959	0	43.914	7307500000	114	0.843595	0.258831	-0.341865	-1.64796	28.504	28.5754	28.3053	28.0832	27.8496	27.9941	27.8189	28.2026	27.6087
	1.29919	-0.34149	O43290	O43290	U4/U6.U5 tri-snRNP-associated protein 1	SART1			19	19	19	30.6	30.6	30.6	90.254	0	136.17	12223000000	103	1.29919	0.121753	-0.34149	-2.36175	29.3825	29.0954	29.3137	28.9043	28.8646	29.0155	28.6319	28.964	28.6677
	1.50075	-0.341161	P00491	P00491	Purine nucleoside phosphorylase	PNP			11	11	11	56.1	56.1	56.1	32.118	0	136.73	47137000000	160	1.50075	0.0889653	-0.341161	-2.67936	31.5618	31.3716	31.5045	30.9783	31.361	31.2428	30.9196	31.0191	31.0478
	0.622871	-0.341061	Q86X76	Q86X76	Nitrilase homolog 1	NIT1			5	5	5	15.9	15.9	15.9	35.896	0	12.576	2550600000	46	0.622871	0.370939	-0.341061	-1.28917	26.3267	26.1796	26.0755	26.9873	26.8596	26.717	26.2851	25.785	26.4795
	0.541683	-0.340682	Q96B97	Q96B97	SH3 domain-containing kinase-binding protein 1	SH3KBP1			23	23	23	37	37	37	73.125	0	137.08	29309000000	403	0.541683	0.42378	-0.340682	-1.15162	30.6927	30.6991	30.4668	29.7864	29.8683	29.6483	29.8245	30.0616	29.6726
	0.904862	-0.340199	Q7Z434	Q7Z434	Mitochondrial antiviral-signaling protein	MAVS			9	9	9	28.1	28.1	28.1	56.527	0	266.35	21723000000	151	0.904862	0.234001	-0.340199	-1.74504	29.4698	29.695	29.7349	30.1212	30.1438	30.2623	29.5271	29.4484	29.7174
+	2.93159	-0.34016	Q8N6H7	Q8N6H7	ADP-ribosylation factor GTPase-activating protein 2	ARFGAP2	+	MT-ND5_Ctrl	9	9	9	20.9	20.9	20.9	56.72	0	171.83	16864000000	141	2.93159	0.0101892	-0.34016	-5.26213	29.3839	29.5285	29.3886	29.2355	29.4205	29.3902	28.9774	29.1442	29.0315
	0.591396	-0.34002	P55268	P55268	Laminin subunit beta-2	LAMB2			16	16	16	14.4	14.4	14.4	195.98	0	90.506	6979100000	82	0.591396	0.390819	-0.34002	-1.23631	27.6431	27.6755	27.9725	28.5353	28.5474	28.6059	27.8798	27.6779	27.912
	0.783935	-0.33946	Q9H9C1	Q9H9C1	Spermatogenesis-defective protein 39 homolog	VIPAS39			5	5	5	14	14	14	57.005	0	25.231	2358200000	43	0.783935	0.286052	-0.33946	-1.5526	27.0628	26.8869	26.1915	26.3527	26.3563	26.807	26.25	26.1345	26.4258
	1.11096	-0.338929	Q8WVT3	Q8WVT3	Trafficking protein particle complex subunit 12	TRAPPC12			2	2	2	5.4	5.4	5.4	79.374	0	22.885	2337600000	21	1.11096	0.164284	-0.338929	-2.06792	26.8534	26.4864	26.5694	26.4532	26.0235	26.35	26.0561	26.1638	26.1313
	0.703904	-0.338727	O95628	O95628	CCR4-NOT transcription complex subunit 4	CNOT4			4	4	4	10.8	10.8	10.8	63.509	0	11.925	1593200000	20	0.703904	0.325795	-0.338727	-1.42299	25.5354	26.3612	26.1204	25.9663	25.9776	26.0638	25.839	26.0154	25.1417
+	2.91196	-0.338637	P21796	P21796	Voltage-dependent anion-selective channel protein 1	VDAC1	+	MT-ND5_Ctrl	24	24	24	86.2	86.2	86.2	30.772	0	323.31	343420000000	1196	2.91196	0.0104569	-0.338637	-5.2208	34.0237	34.0999	33.9512	34.2477	34.1371	34.164	33.7316	33.7501	33.8142
	1.07003	-0.338585	Q8IWC1	Q8IWC1	MAP7 domain-containing protein 3	MAP7D3			13	13	13	17.6	17.6	17.6	98.428	0	45.16	4511700000	53	1.07003	0.176432	-0.338585	-2.00407	27.5853	27.5768	27.456	27.0873	27.5392	27.4626	27.2897	27.3228	26.7253
	1.56985	-0.337879	Q9Y2W1	Q9Y2W1	Thyroid hormone receptor-associated protein 3	THRAP3			17	17	17	25.5	25.5	25.5	108.66	0	268.83	58579000000	363	1.56985	0.0793751	-0.337879	-2.78958	31.4292	31.5635	31.2494	31.192	31.5741	31.5994	30.9462	31.2585	31.0854
	0.830192	-0.337495	Q9P287	Q9P287	BRCA2 and CDKN1A-interacting protein	BCCIP			9	9	9	35.4	35.4	35.4	35.979	0	87.358	13161000000	100	0.830192	0.265279	-0.337495	-1.62661	29.8961	29.5841	29.6954	29.176	29.24	29.2765	28.8961	29.4763	29.0492
	1.17392	-0.337272	Q9NP97;Q8TF09	Q9NP97;Q8TF09	Dynein light chain roadblock-type 1;Dynein light chain roadblock-type 2	DYNLRB1;DYNLRB2			6	6	6	65.6	65.6	65.6	10.921	0	112.78	83077000000	371	1.17392	0.148276	-0.337272	-2.16612	32.2844	32.2939	31.9726	31.7264	31.7917	32.0911	31.7821	31.5084	31.7777
+	1.93579	-0.337213	Q92538	Q92538	Golgi-specific brefeldin A-resistance guanine nucleotide exchange factor 1	GBF1	+	MT-ND5_Ctrl	17	17	17	14.4	14.4	14.4	206.44	0	128.5	13519000000	162	1.93579	0.0449247	-0.337213	-3.39038	29.2382	29.4702	29.3747	29.2447	29.2617	29.3792	28.7418	29.1379	29.0931
	1.44029	-0.337062	O60343	O60343	TBC1 domain family member 4	TBC1D4			6	6	6	8.9	8.9	8.9	146.56	0	24.375	1781000000	33	1.44029	0.0972218	-0.337062	-2.58357	26.3533	26.5264	26.2233	26.2084	26.2978	25.8679	25.9269	25.9075	25.893
	1.1661	-0.337053	O75179	O75179	Ankyrin repeat domain-containing protein 17	ANKRD17			18	18	12	10.2	10.2	7.1	274.25	0	103.31	6866000000	105	1.1661	0.150229	-0.337053	-2.15391	28.2105	28.1774	28.202	28.0436	28.0506	27.6029	27.7177	27.9044	27.5102
	0.874726	-0.336737	P37108	P37108	Signal recognition particle 14 kDa protein	SRP14			4	4	4	47.8	47.8	47.8	14.57	0	53.314	57912000000	191	0.874726	0.245099	-0.336737	-1.69738	31.776	31.3851	31.94	31.1668	31.2953	31.4639	31.0997	31.4331	30.9706
	1.20884	-0.336665	P38432	P38432	Coilin	COIL			4	4	4	9.2	9.2	9.2	62.608	0	17.634	3215400000	20	1.20884	0.140367	-0.336665	-2.22058	26.955	27.1467	26.6625	26.5342	26.8774	26.7881	26.6784	26.5262	26.2674
	1.19812	-0.336523	O43491	O43491	Band 4.1-like protein 2	EPB41L2			36	36	33	49.3	49.3	45.9	112.59	0	323.31	115040000000	627	1.19812	0.142988	-0.336523	-2.20386	32.3402	32.1161	32.3787	32.7791	32.674	32.6556	32.157	32.0937	32.2116
+	2.08776	-0.336206	Q9NVG8	Q9NVG8	TBC1 domain family member 13	TBC1D13	+	MT-ND5_Ctrl	9	9	9	28.8	28.8	28.8	46.553	0	44.694	7239500000	52	2.08776	0.0352912	-0.336206	-3.6507	28.4444	28.1492	28.211	28.4578	28.3192	28.4176	27.9861	28.1339	27.871
+	2.76782	-0.335732	O75947	O75947	ATP synthase subunit d, mitochondrial	ATP5H	+	MT-ND5_Ctrl	9	9	9	63.4	63.4	63.4	18.491	0	103.01	144300000000	696	2.76782	0.0130519	-0.335732	-4.92352	32.498	32.6363	32.6941	32.5922	32.4063	32.4951	32.2898	32.2051	32.1589
	1.10674	-0.335704	Q8TF05	Q8TF05	Serine/threonine-protein phosphatase 4 regulatory subunit 1	PPP4R1			8	8	8	15.6	15.6	15.6	107	0	61.447	9593400000	105	1.10674	0.165624	-0.335704	-2.06135	28.3824	28.6099	29.0128	28.2398	28.5101	28.4199	28.1029	28.2615	28.2158
	0.877955	-0.335657	Q9C0C9	Q9C0C9	E2/E3 hybrid ubiquitin-protein ligase UBE2O	UBE2O			10	10	10	10.7	10.7	10.7	141.29	0	50.52	11757000000	104	0.877955	0.244174	-0.335657	-1.70249	29.3204	29.3	28.9313	28.6961	28.8754	28.5038	28.5213	28.698	28.5872
	1.49225	-0.335213	Q6ZMI0	Q6ZMI0	Protein phosphatase 1 regulatory subunit 21	PPP1R21			15	15	15	24.6	24.6	24.6	88.313	0	93.028	6383500000	67	1.49225	0.0896569	-0.335213	-2.66587	28.3864	28.1062	28.1362	28.1274	28.0542	28.0785	28.1188	27.7243	27.5958
	0.952629	-0.335057	P46734	P46734	Dual specificity mitogen-activated protein kinase kinase 3	MAP2K3			12	12	11	44.1	44.1	39.5	39.318	0	164.47	46583000000	248	0.952629	0.214839	-0.335057	-1.82027	31.4817	31.2604	31.3672	31.0041	30.9557	30.9993	30.7565	31.2154	30.5572
+	1.91858	-0.33459	O43396	O43396	Thioredoxin-like protein 1	TXNL1	+	MT-ND5_Ctrl	14	14	14	56.4	56.4	56.4	32.251	0	234.59	147160000000	488	1.91858	0.0463393	-0.33459	-3.36135	32.6617	32.79	32.8194	32.4759	32.5558	32.5508	32.2222	32.4742	32.2266
	0.705232	-0.334369	Q9Y5Z4	Q9Y5Z4	Heme-binding protein 2	HEBP2			10	10	10	53.2	53.2	53.2	22.875	0	61.203	32511000000	142	0.705232	0.325199	-0.334369	-1.42516	30.9851	31.0339	30.7478	30.389	30.4425	30.2247	30.483	29.9285	30.497
	1.06098	-0.334203	Q8TEX9	Q8TEX9	Importin-4	IPO4			6	6	6	7.6	7.6	7.6	118.71	0	40.693	3961000000	70	1.06098	0.17895	-0.334203	-1.98994	27.167	27.6786	26.9824	27.2004	27.4521	27.5558	26.867	26.9872	27.1613
	0.81454	-0.334187	P61962	P61962	DDB1- and CUL4-associated factor 7	DCAF7			5	5	5	18.4	18.4	18.4	38.926	0	19.238	2299400000	29	0.81454	0.271867	-0.334187	-1.60163	26.8107	26.54	27.346	26.9425	26.4865	26.945	26.4528	26.7758	26.3041
	0.543342	-0.333782	Q14232	Q14232	Translation initiation factor eIF-2B subunit alpha	EIF2B1			7	7	7	21.6	21.6	21.6	33.712	0	17.413	2839600000	44	0.543342	0.422474	-0.333782	-1.15447	26.5668	26.8508	26.419	27.4744	27.3248	27.2979	26.9653	26.6732	26.327
	0.341235	-0.333719	Q96P48	Q96P48	Arf-GAP with Rho-GAP domain, ANK repeat and PH domain-containing protein 1	ARAP1			11	11	11	11.4	11.4	11.4	162.19	0	46.196	4582500000	49	0.341235	0.586473	-0.333719	-0.789382	27.5162	27.1262	26.9479	28.0528	28.6117	28.3707	27.2295	27.7995	27.2827
	1.01108	-0.333016	Q96BP2	Q96BP2	Coiled-coil-helix-coiled-coil-helix domain-containing protein 1	CHCHD1			2	2	2	22.9	22.9	22.9	13.475	0	11.876	1741900000	16	1.01108	0.194768	-0.333016	-1.91193	26.1996	26.03	26.1093	25.9486	25.4119	25.7381	25.6158	25.6016	25.5023
	1.24213	-0.332725	P35240	P35240	Merlin	NF2			9	9	9	20.8	20.8	20.8	69.689	0	44.586	5061900000	72	1.24213	0.133625	-0.332725	-2.27254	27.839	27.5253	27.8755	27.8315	27.7365	28.0357	27.1776	27.5113	27.7346
+	2.22048	-0.332143	P10606	P10606	Cytochrome c oxidase subunit 5B, mitochondrial	COX5B	+	MT-ND5_Ctrl	7	7	7	64.3	64.3	64.3	13.696	0	38.209	105760000000	251	2.22048	0.0281396	-0.332143	-3.88437	32.051	32.3617	32.1361	32.2197	32.1315	32.2621	31.7838	32.0273	31.7736
	1.62981	-0.331786	O75251	O75251	NADH dehydrogenase [ubiquinone] iron-sulfur protein 7, mitochondrial	NDUFS7			3	3	3	15.5	15.5	15.5	23.563	0	17.765	2910000000	22	1.62981	0.0720378	-0.331786	-2.88592	26.9742	26.5702	26.7521	26.9028	26.7686	26.6694	26.5868	26.5159	26.2207
+	2.48541	-0.331614	Q96I99	Q96I99	Succinyl-CoA ligase [GDP-forming] subunit beta, mitochondrial	SUCLG2	+	MT-ND5_Ctrl	15	15	15	37.7	37.7	37.7	46.51	0	100.82	47521000000	319	2.48541	0.0194962	-0.331614	-4.37094	30.8113	31.0121	30.9872	30.9997	31.0708	30.9125	30.6021	30.787	30.5129
	0.651546	-0.330265	O00487	O00487	26S proteasome non-ATPase regulatory subunit 14	PSMD14			6	6	6	25.2	25.2	25.2	34.577	0	92.41	20589000000	144	0.651546	0.354355	-0.330265	-1.33687	30.2703	30.2549	29.8212	29.3627	29.7127	29.5034	29.2185	29.7506	29.5027
+	2.33264	-0.330135	P08134	P08134	Rho-related GTP-binding protein RhoC	RHOC	+	MT-ND5_Ctrl	8	2	2	31.1	12.4	12.4	22.006	0	17.798	30382000000	120	2.33264	0.0242373	-0.330135	-4.08692	30.5934	30.3774	30.7323	30.6377	30.732	30.5821	30.3361	30.2694	30.2316
	0.792773	-0.329442	P16234;P36888	P16234	Platelet-derived growth factor receptor alpha	PDGFRA			12	12	12	15.3	15.3	15.3	122.67	0	28.865	4334400000	27	0.792773	0.28236	-0.329442	-1.56678	26.9467	27.0191	27.5427	27.7941	27.4547	27.5651	27.0031	27.2567	26.9132
	0.867192	-0.328478	Q9P2E3	Q9P2E3	NFX1-type zinc finger-containing protein 1	ZNFX1			13	13	13	9.3	9.3	9.3	220.22	0	50.153	5500900000	60	0.867192	0.248257	-0.328478	-1.68544	28.1014	28.0059	27.3894	27.9293	27.5878	28.2055	27.6464	27.3979	27.5799
	0.582791	-0.328362	Q6DN90	Q6DN90	IQ motif and SEC7 domain-containing protein 1	IQSEC1			5	5	4	6.1	6.1	5.3	108.31	0	20.35	1610400000	36	0.582791	0.395942	-0.328362	-1.22176	25.8716	25.4253	26.0378	26.571	26.2174	26.476	25.5157	25.7879	26.0109
	1.12666	-0.328104	P46100	P46100	Transcriptional regulator ATRX	ATRX			12	12	12	6.8	6.8	6.8	282.58	0	47.24	2912000000	38	1.12666	0.160051	-0.328104	-2.09241	27.0907	27.2855	26.772	26.804	27.0043	27.3052	26.7613	26.8917	26.4936
	0.702372	-0.328087	Q9Y2Q3	Q9Y2Q3	Glutathione S-transferase kappa 1	GSTK1			8	8	8	41.2	41.2	41.2	25.497	0	70.817	37392000000	178	0.702372	0.326679	-0.328087	-1.42049	31.0968	31.0972	30.3038	30.9491	30.5812	31.1663	30.3624	30.4018	30.8486
	0.344022	-0.327554	Q6PI48	Q6PI48	Aspartate--tRNA ligase, mitochondrial	DARS2			4	4	4	9	9	9	73.562	0	17.055	1082800000	15	0.344022	0.58384	-0.327554	-0.79472	26.0923	25.3642	24.3609	26.1143	25.989	25.8785	25.4673	25.3222	25.1275
	1.05379	-0.327523	O14976	O14976	Cyclin-G-associated kinase	GAK			11	11	11	10.2	10.2	10.2	143.19	0	40.393	3391800000	60	1.05379	0.181014	-0.327523	-1.9787	27.5791	27.0094	26.8676	27.1587	26.896	27.1659	26.6871	26.9546	26.714
+	2.03102	-0.327336	P18887	P18887	DNA repair protein XRCC1	XRCC1	+	MT-ND5_Ctrl	8	8	8	18.3	18.3	18.3	69.476	0	46.442	6705500000	65	2.03102	0.0384838	-0.327336	-3.55265	28.1416	28.4047	28.0932	28.3456	28.1053	28.1856	28.0153	27.8811	27.7596
+	2.63575	-0.327306	Q14008	Q14008	Cytoskeleton-associated protein 5	CKAP5	+	MT-ND5_Ctrl	72	72	72	40.8	40.8	40.8	225.49	0	323.31	99583000000	854	2.63575	0.0158285	-0.327306	-4.66041	31.9609	31.9987	32.0576	32.1184	32.1115	32.0937	31.7253	31.887	31.5762
	0.511162	-0.326423	Q9H3L0	Q9H3L0	Methylmalonic aciduria and homocystinuria type D protein, mitochondrial	MMADHC			4	4	4	20.3	20.3	20.3	32.94	0	7.7577	3885300000	19	0.511162	0.44407	-0.326423	-1.0988	27.8166	27.651	27.8854	26.8449	26.9744	27.3521	26.6994	27.1497	27.434
	0.916089	-0.3259	P62701	P62701	40S ribosomal protein S4, X isoform	RPS4X			20	20	12	63.1	63.1	44.9	29.597	0	174.44	376490000000	895	0.916089	0.228776	-0.3259	-1.76275	34.5561	34.6585	34.0884	33.8485	34.1997	34.0853	33.8891	33.9064	33.945
	1.57725	-0.325779	Q00839	Q00839	Heterogeneous nuclear ribonucleoprotein U	HNRNPU			39	39	39	45.1	45.1	45.1	90.583	0	323.31	447520000000	1487	1.57725	0.0787259	-0.325779	-2.80143	34.5877	34.6246	34.4978	34.2298	34.3232	34.1754	34.0535	34.1572	34.0312
	0.345577	-0.325766	Q5JSZ5	Q5JSZ5	Protein PRRC2B	PRRC2B			12	11	11	8.6	8	8	242.96	0	37.874	2923300000	38	0.345577	0.582126	-0.325766	-0.797692	27.5017	27.4009	27.1525	26.2554	26.1925	26.1523	26.1463	26.8638	26.3401
	1.22558	-0.325591	O96019;O94805	O96019	Actin-like protein 6A	ACTL6A			9	9	9	38.7	38.7	38.7	47.46	0	152.45	11309000000	86	1.22558	0.136832	-0.325591	-2.24671	29.2369	28.5721	28.9642	29.0727	29.1785	29.0608	28.6485	28.7844	28.6329
	1.35608	-0.325465	Q00688	Q00688	Peptidyl-prolyl cis-trans isomerase FKBP3	FKBP3			18	18	18	58.9	58.9	58.9	25.177	0	180.19	116780000000	324	1.35608	0.110807	-0.325465	-2.45092	32.7259	33.0068	32.3947	32.4907	32.5008	32.6806	32.2738	32.3215	32.328
	0.64339	-0.325225	Q14847	Q14847	LIM and SH3 domain protein 1	LASP1			15	15	15	63.6	63.6	63.6	29.717	0	306.78	330230000000	886	0.64339	0.359373	-0.325225	-1.32334	34.2983	34.4585	33.742	33.5544	33.7443	33.484	33.4208	33.6878	33.5565
	1.3392	-0.323603	Q70E73	Q70E73	Ras-associated and pleckstrin homology domains-containing protein 1	RAPH1			25	25	25	33	33	33	135.25	0	157.3	41086000000	302	1.3392	0.114059	-0.323603	-2.42443	30.5566	30.6365	30.4076	30.8346	30.9547	30.9319	30.3576	30.3791	30.4535
	1.04996	-0.323117	O75970	O75970	Multiple PDZ domain protein	MPDZ			11	11	10	9.3	9.3	8.9	221.62	0	69.836	4933100000	62	1.04996	0.18234	-0.323117	-1.97271	28.1029	28.0036	27.5284	27.5941	27.5841	27.7609	27.2105	27.6174	27.4898
+	2.24988	-0.322846	Q9H0D6	Q9H0D6	5-3 exoribonuclease 2	XRN2	+	MT-ND5_Ctrl	11	11	11	17.8	17.8	17.8	108.58	0	72.875	13099000000	143	2.24988	0.0270187	-0.322846	-3.93699	28.9178	28.8275	29.0837	28.9759	28.9415	28.7688	28.7108	28.6188	28.4595
	0.58845	-0.322751	P56182	P56182	Ribosomal RNA processing protein 1 homolog A	RRP1			8	8	8	17.1	17.1	17.1	52.839	0	43.004	7362200000	73	0.58845	0.392736	-0.322751	-1.23133	28.8712	28.6431	28.6818	27.9095	28.0157	28.1658	28.0906	28.3241	27.7606
	1.60794	-0.322232	P52758	P52758	Ribonuclease UK114	HRSP12			4	4	4	40.9	40.9	40.9	14.494	0	21.419	8364200000	70	1.60794	0.074621	-0.322232	-2.8507	28.495	28.3906	28.3799	28.5864	28.8145	28.6499	28.3475	28.2715	28.0725
	1.01197	-0.322052	Q8TAT6	Q8TAT6	Nuclear protein localization protein 4 homolog	NPLOC4			14	14	14	31.7	31.7	31.7	68.119	0	130.29	27436000000	228	1.01197	0.194561	-0.322052	-1.91333	30.3597	30.56	30.0422	29.8347	30.1364	30.0419	29.6593	30.0128	29.8492
	0.645492	-0.321967	P29372	P29372	DNA-3-methyladenine glycosylase	MPG			3	3	3	20.1	20.1	20.1	32.868	0	30.66	4703300000	71	0.645492	0.358059	-0.321967	-1.32683	27.6423	26.9157	28.053	27.6762	27.4927	27.8731	27.0979	27.4267	27.336
	1.14403	-0.320964	Q00653	Q00653	Nuclear factor NF-kappa-B p100 subunit;Nuclear factor NF-kappa-B p52 subunit	NFKB2			8	8	8	15.3	15.3	15.3	96.748	0	34.793	4579900000	59	1.14403	0.155427	-0.320964	-2.1195	27.5347	28.0299	27.4558	27.74	27.7209	27.3841	27.4581	27.342	27.1697
	0.946261	-0.320485	P51991	P51991	Heterogeneous nuclear ribonucleoprotein A3	HNRNPA3			19	18	18	46	44.2	44.2	39.594	0	323.31	184830000000	835	0.946261	0.217183	-0.320485	-1.81026	33.4876	33.7124	33.3565	32.9978	33.1027	33.0999	32.9351	33.1616	32.8203
+	3.01532	-0.320462	P54578	P54578	Ubiquitin carboxyl-terminal hydrolase 14	USP14	+	MT-ND5_Ctrl	19	19	19	50	50	50	56.068	0	323.31	98615000000	608	3.01532	0.00924061	-0.320462	-5.44089	32.1688	32.1504	32.2003	31.9934	32.0285	32.0234	31.7976	31.8259	31.6975
	1.17136	-0.320422	Q16836	Q16836	Hydroxyacyl-coenzyme A dehydrogenase, mitochondrial	HADH			7	7	7	29	29	29	34.293	0	69.858	43317000000	177	1.17136	0.148827	-0.320422	-2.16212	30.8496	30.7954	30.7136	31.3264	31.0135	31.1507	30.6111	30.5485	30.8037
	1.23913	-0.319943	P53384	P53384	Cytosolic Fe-S cluster assembly factor NUBP1	NUBP1			7	7	7	35	35	35	34.534	0	58.68	8201700000	92	1.23913	0.134007	-0.319943	-2.26786	28.3004	28.5429	28.1281	28.316	28.2681	28.0093	28.2124	27.8428	27.7672
	0.285598	-0.319673	Q8N2G6	Q8N2G6	Zinc finger CCHC domain-containing protein 24	ZCCHC24			2	2	2	14.5	14.5	14.5	26.954	0	29.504	2474500000	28	0.285598	0.645207	-0.319673	-0.680448	25.4454	25.7433	26.5322	27.0861	27.0186	27.3682	26.0717	26.1983	26.3679
	1.15614	-0.319487	Q7Z3B4	Q7Z3B4	Nucleoporin p54	NUP54			13	13	13	35.9	35.9	35.9	55.435	0	85.343	10111000000	107	1.15614	0.152796	-0.319487	-2.13838	29.1483	29.2274	28.9184	28.6123	28.8586	28.8035	28.4303	28.7552	28.6403
	1.15789	-0.318837	Q9HCC0	Q9HCC0	Methylcrotonoyl-CoA carboxylase beta chain, mitochondrial	MCCC2			9	9	9	21.1	21.1	21.1	61.332	0	46.641	7695700000	60	1.15789	0.152264	-0.318837	-2.14111	28.2049	28.0092	28.3038	28.439	28.3979	28.4908	28.0109	28.2526	27.7028
	1.19851	-0.318801	P0DN76;Q01081;Q8WU68	P0DN76;Q01081	Splicing factor U2AF 35 kDa subunit	U2AF1			8	8	8	37.9	37.9	37.9	27.872	0	45.327	31174000000	136	1.19851	0.142941	-0.318801	-2.20446	30.2435	30.0887	30.1342	30.518	30.4073	30.4592	29.7777	29.914	30.2774
	1.77554	-0.318597	Q96AE4	Q96AE4	Far upstream element-binding protein 1	FUBP1			27	26	25	50.6	49.5	47.2	67.56	0	301.93	96658000000	509	1.77554	0.0574589	-0.318597	-3.12325	32.2633	32.1874	32.1838	31.9842	32.1941	32.176	31.6898	32.1044	31.7444
	1.04108	-0.318566	P60983;O60234	P60983	Glia maturation factor beta	GMFB			9	9	9	80.3	80.3	80.3	16.713	0	118.38	26286000000	186	1.04108	0.185636	-0.318566	-1.95884	30.7789	30.5291	30.3778	30.0366	30.3032	30.3286	29.9563	29.9864	30.2786
	1.32358	-0.318513	O15116	O15116	U6 snRNA-associated Sm-like protein LSm1	LSM1			6	6	6	74.4	74.4	74.4	15.179	0	66.457	13981000000	124	1.32358	0.117149	-0.318513	-2.39994	29.3269	29.2322	29.2157	28.8109	29.0604	28.9417	28.7382	28.9606	28.6396
	0.856151	-0.318427	P63010	P63010	AP-2 complex subunit beta	AP2B1			34	34	22	36.2	36.2	22.9	104.55	0	284.71	134060000000	836	0.856151	0.253042	-0.318427	-1.66792	32.4154	32.3222	32.3987	32.9881	32.889	32.902	32.4407	32.153	32.4087
	0.479412	-0.318372	Q15286	Q15286	Ras-related protein Rab-35	RAB35			5	5	5	36.3	36.3	36.3	23.025	0	14.426	1091900000	15	0.479412	0.468372	-0.318372	-1.0431	25.4918	26.054	25.3494	26.5793	26.4801	25.9854	25.4827	25.7819	25.7503
	1.33052	-0.318157	Q96GQ7	Q96GQ7	Probable ATP-dependent RNA helicase DDX27	DDX27			8	8	8	14.6	14.6	14.6	89.834	0	34.085	4070900000	42	1.33052	0.115646	-0.318157	-2.41082	27.5399	27.7007	27.5164	27.1938	27.1519	27.3416	27.1509	26.9977	27.1191
	0.896662	-0.318109	O75400	O75400	Pre-mRNA-processing factor 40 homolog A	PRPF40A			9	9	9	10.9	10.9	10.9	108.8	0	92.332	29174000000	164	0.896662	0.237464	-0.318109	-1.73209	30.9366	30.5691	30.6652	30.1768	30.2291	30.276	30.2261	30.2179	30.028
	0.99684	-0.318024	Q9NUY8	Q9NUY8	TBC1 domain family member 23	TBC1D23			9	9	9	16.9	16.9	16.9	78.321	0	42.259	5824700000	64	0.99684	0.199285	-0.318024	-1.88963	27.6434	27.5186	27.9126	28.2492	28.0503	27.9808	27.4992	27.7259	27.4982
	0.943016	-0.317588	Q9H772	Q9H772	Gremlin-2	GREM2			7	6	6	36.9	36.9	36.9	19.32	0	31.929	11915000000	63	0.943016	0.218395	-0.317588	-1.80516	28.8812	28.9524	29.6588	29.2415	29.0324	29.3655	28.9056	28.8826	28.825
	1.01964	-0.316504	P27540	P27540	Aryl hydrocarbon receptor nuclear translocator	ARNT			2	2	2	3.3	3.3	3.3	86.636	0.00019786	4.2559	937790000	12	1.01964	0.19211	-0.316504	-1.92532	25.2569	25.46	25.3627	25.5093	25.3684	26.0104	25.1049	25.1342	25.2952
	1.02047	-0.315753	P00492	P00492	Hypoxanthine-guanine phosphoribosyltransferase	HPRT1			10	10	10	68.8	68.8	68.8	24.579	0	122.62	52007000000	262	1.02047	0.19184	-0.315753	-1.92662	31.1416	31.7307	31.4499	31.2726	31.1535	31.1327	30.7642	31.192	31.037
	0.751259	-0.315247	P41223	P41223	Protein BUD31 homolog	BUD31			8	8	8	53.5	53.5	53.5	17	0	60.649	14344000000	67	0.751259	0.302017	-0.315247	-1.49994	29.5447	29.4637	29.2033	28.7391	29.0851	28.9377	28.7657	29.1468	28.6285
	0.427268	-0.315024	Q9H845	Q9H845	Acyl-CoA dehydrogenase family member 9, mitochondrial	ACAD9			8	8	8	16.3	16.3	16.3	68.76	0	37.115	5862300000	94	0.427268	0.510585	-0.315024	-0.949728	27.2636	27.4822	27.5864	28.4494	28.3408	28.4308	27.4963	27.4821	27.8532
	0.929591	-0.314999	Q10713	Q10713	Mitochondrial-processing peptidase subunit alpha	PMPCA			6	6	6	18.3	18.3	18.3	58.252	0	82.493	6753400000	66	0.929591	0.223236	-0.314999	-1.78403	28.4402	28.0983	28.6082	27.9679	28.4225	27.9674	27.7361	28.0365	28.0345
	1.14892	-0.314966	Q9BQ52	Q9BQ52	Zinc phosphodiesterase ELAC protein 2	ELAC2			8	8	8	12.1	12.1	12.1	92.218	0	26.227	3395200000	37	1.14892	0.154686	-0.314966	-2.12712	27.382	27.266	27.3491	27.0643	27.2537	26.8187	26.8893	26.6652	27.0675
	1.11973	-0.314962	Q8WWM7	Q8WWM7	Ataxin-2-like protein	ATXN2L			21	21	21	32.7	32.7	32.7	113.37	0	154.48	46533000000	329	1.11973	0.16168	-0.314962	-2.0816	31.2328	31.3795	31.2564	30.7055	31.0218	30.9106	30.7616	30.8184	30.7284
	0.888343	-0.314843	P05026	P05026	Sodium/potassium-transporting ATPase subunit beta-1	ATP1B1			3	3	3	16.5	16.5	16.5	35.061	0	15.408	3010100000	31	0.888343	0.240271	-0.314843	-1.71893	26.8855	26.8879	26.6167	27.1181	27.2614	27.3743	26.4825	26.7987	26.8461
	1.11198	-0.314655	Q14457	Q14457	Beclin-1	BECN1			7	7	7	18.2	18.2	18.2	51.896	0	46.585	4005100000	38	1.11198	0.163982	-0.314655	-2.06952	27.3347	27.4198	27.2	27.0709	27.6072	27.1715	26.7197	27.2383	27.0001
	0.509132	-0.313654	Q6VMQ6	Q6VMQ6	Activating transcription factor 7-interacting protein 1	ATF7IP			9	9	9	11.2	11.2	11.2	136.39	0	40.407	3745700000	48	0.509132	0.445513	-0.313654	-1.09527	27.638	27.5552	27.6536	26.4838	27.2885	27.1255	26.9209	27.2725	26.7379
+	2.47443	-0.313641	P0DMV9;P0DMV8	P0DMV9;P0DMV8	Heat shock 70 kDa protein 1B;Heat shock 70 kDa protein 1A	HSPA1B;HSPA1A	+	MT-ND5_Ctrl	41	37	25	59.1	53.2	36.3	70.051	0	323.31	476930000000	1506	2.47443	0.0196753	-0.313641	-4.35019	34.5244	34.6262	34.4497	34.5937	34.4265	34.4936	34.1878	34.0706	34.3578
	0.684678	-0.313465	O75175	O75175	CCR4-NOT transcription complex subunit 3	CNOT3			7	7	7	15.3	15.3	15.3	81.871	0	80.881	11096000000	133	0.684678	0.33628	-0.313465	-1.3915	29.2787	29.1238	28.9593	28.1866	28.8499	28.8318	28.5885	28.5624	28.5238
	0.356629	-0.312944	P05106	P05106	Integrin beta-3	ITGB3			10	10	10	17.5	17.5	17.5	87.057	0	54.606	3602700000	49	0.356629	0.571524	-0.312944	-0.818733	26.9175	26.6502	27.2636	28.1743	27.3869	28.175	26.9598	27.1978	27.1873
	1.08644	-0.312659	O00178	O00178	GTP-binding protein 1	GTPBP1			7	7	7	13.8	13.8	13.8	72.453	0	81.052	11739000000	110	1.08644	0.171656	-0.312659	-2.02968	29.3924	28.8295	29.3135	29.3275	29.0618	28.9083	28.9453	28.8803	28.653
	1.94278	-0.312608	Q9UJW0	Q9UJW0	Dynactin subunit 4	DCTN4	+	MT-ND5_Ctrl	21	21	21	65.9	65.9	65.9	52.337	0	264	57730000000	453	1.94278	0.0445066	-0.312608	-3.4022	31.4934	31.5382	31.2016	31.2129	31.34	31.2259	30.9614	31.0254	31.0814
+	2.34408	-0.312579	P35232	P35232	Prohibitin	PHB	+	MT-ND5_Ctrl	14	14	14	50.7	50.7	50.7	29.804	0	169.49	44160000000	290	2.34408	0.0238229	-0.312579	-4.10785	30.9944	30.9622	30.8498	31.1975	31.0245	30.96	30.7218	30.7506	30.5841
	0.631373	-0.312514	P52815	P52815	39S ribosomal protein L12, mitochondrial	MRPL12			8	8	8	54.5	54.5	54.5	21.348	0	55.487	32324000000	228	0.631373	0.366152	-0.312514	-1.30335	30.863	30.7235	30.5992	30.0102	30.2498	29.9527	29.8746	30.1501	30.237
	0.551994	-0.312387	P30043	P30043	Flavin reductase (NADPH)	BLVRB			10	10	10	71.4	71.4	71.4	22.119	0	174.88	43659000000	284	0.551994	0.417044	-0.312387	-1.16932	30.4751	30.7298	30.7989	31.4601	31.4188	31.493	30.781	30.7022	30.7675
	0.447022	-0.311916	O95905	O95905	Protein SGT1	ECD			4	4	4	8.4	8.4	8.4	72.757	0	23.314	2938700000	20	0.447022	0.494415	-0.311916	-0.9854	28.1376	27.0185	27.2902	26.7723	26.9211	27.2118	26.5259	27.1198	27.0943
	0.506977	-0.311661	Q99707	Q99707	Methionine synthase	MTR			9	9	9	9.6	9.6	9.6	140.53	0	56.217	2926100000	44	0.506977	0.446931	-0.311661	-1.09151	26.8441	27.1521	26.563	26.883	27.3103	26.6065	27.1564	25.9693	26.6188
+	2.91819	-0.311572	P49792	P49792	E3 SUMO-protein ligase RanBP2	RANBP2	+	MT-ND5_Ctrl	65	65	52	27.4	27.4	22.3	358.2	0	323.31	54511000000	517	2.91819	0.0103739	-0.311572	-5.2339	31.2784	31.1781	31.2043	31.163	31.1556	31.0399	30.7774	30.9681	30.8294
	0.477513	-0.311443	Q5BJF6	Q5BJF6	Outer dense fiber protein 2	ODF2			4	4	4	5.7	5.7	5.7	95.4	0	19.173	1477000000	21	0.477513	0.469602	-0.311443	-1.03974	25.9952	25.2401	26.6146	25.9446	25.8511	25.6731	25.6576	25.8771	25.1902
	1.59656	-0.31039	Q9BZF9	Q9BZF9	Uveal autoantigen with coiled-coil domains and ankyrin repeats	UACA			40	40	40	39.7	39.7	39.7	162.5	0	323.31	53252000000	399	1.59656	0.0762018	-0.31039	-2.83241	30.8333	30.8829	31.001	31.2174	31.2433	31.1981	30.6994	30.7913	30.7661
	1.22202	-0.30997	O15270	O15270	Serine palmitoyltransferase 2	SPTLC2			7	7	7	16.7	16.7	16.7	62.924	0	32.69	4410800000	51	1.22202	0.137566	-0.30997	-2.24115	27.7311	27.1958	27.5949	27.6936	27.5428	27.7266	27.1722	27.4731	27.1672
+	3.05297	-0.30985	Q08211	Q08211	ATP-dependent RNA helicase A	DHX9	+	MT-ND5_Ctrl	31	31	31	35.7	35.7	35.7	140.96	0	323.31	90944000000	517	3.05297	0.00880796	-0.30985	-5.52255	32.0914	31.9682	32.0392	32.2233	32.1424	32.0474	31.7348	31.8272	31.7644
	1.24185	-0.309743	Q9Y376	Q9Y376	Calcium-binding protein 39	CAB39			5	5	5	17.3	17.3	17.3	39.869	0	35.231	5859700000	63	1.24185	0.133555	-0.309743	-2.2721	28.2458	28.0928	28.1155	27.6688	27.7679	28.1077	27.6618	27.6773	27.731
+	2.12687	-0.309649	P49821	P49821	NADH dehydrogenase [ubiquinone] flavoprotein 1, mitochondrial	NDUFV1	+	MT-ND5_Ctrl	12	12	12	46.1	46.1	46.1	50.817	0	64.483	16526000000	71	2.12687	0.03285	-0.309649	-3.71892	29.8017	29.6761	29.8425	29.969	29.801	29.9999	29.6276	29.4119	29.5767
	0.75159	-0.309642	Q8N5N7	Q8N5N7	39S ribosomal protein L50, mitochondrial	MRPL50			5	5	5	50.6	50.6	50.6	18.325	0	25.477	8426200000	70	0.75159	0.301915	-0.309642	-1.50048	28.8215	28.787	28.4529	28.1173	28.512	28.2969	28.054	28.5664	27.9445
	0.260788	-0.309428	Q7L1Q6	Q7L1Q6	Basic leucine zipper and W2 domain-containing protein 1	BZW1			17	17	15	41.1	41.1	37.7	48.043	0	59.801	36568000000	271	0.260788	0.669686	-0.309428	-0.630251	29.8227	29.7508	30.0432	31.4932	31.349	31.1975	30.4248	30.2248	30.2503
	1.18702	-0.30921	A6NDG6	A6NDG6	Phosphoglycolate phosphatase	PGP			8	8	8	34.9	34.9	34.9	34.006	0	35.965	8377600000	79	1.18702	0.145226	-0.30921	-2.18655	28.7356	28.8534	28.7959	28.7832	28.6633	28.6506	28.7494	28.5087	28.0552
	0.58067	-0.308808	Q9UGR2	Q9UGR2	Zinc finger CCCH domain-containing protein 7B	ZC3H7B			9	8	8	14.9	13.3	13.3	109.86	0	86.698	5554100000	55	0.58067	0.397284	-0.308808	-1.21817	28.4333	28.0125	28.1551	27.5091	27.3461	27.9448	27.727	27.679	27.368
	0.608084	-0.308429	Q96SB3	Q96SB3	Neurabin-2	PPP1R9B			12	12	11	18.9	18.9	18.9	89.191	0	183.87	21278000000	161	0.608084	0.379245	-0.308429	-1.2644	30.1198	30.2251	29.7139	29.3147	29.2901	29.4611	29.3954	29.4334	29.3083
	0.786483	-0.308101	Q15650	Q15650	Activating signal cointegrator 1	TRIP4			13	13	13	32.5	32.5	32.5	66.145	0	123.24	13283000000	119	0.786483	0.284993	-0.308101	-1.55669	29.5406	29.5492	29.3289	28.9822	29.079	28.7656	28.8719	29.0587	28.7678
	0.643104	-0.308019	Q63HN8	Q63HN8	E3 ubiquitin-protein ligase RNF213	RNF213			12	12	12	3.1	3.1	3.1	591.4	0	36.198	17016000000	84	0.643104	0.359468	-0.308019	-1.32287	29.8196	29.4802	29.6596	29.061	28.9778	29.0314	29.1715	28.7686	29.1506
	0.312881	-0.307712	Q15785	Q15785	Mitochondrial import receptor subunit TOM34	TOMM34			16	16	16	59.9	59.9	59.9	34.559	0	200.14	28258000000	210	0.312881	0.616203	-0.307712	-0.734455	30.6283	30.755	30.7743	29.3179	29.6639	29.5395	29.6566	30.1504	29.6093
	1.1299	-0.307418	Q9NQP4	Q9NQP4	Prefoldin subunit 4	PFDN4			8	8	8	38.1	38.1	38.1	15.314	0	164.91	15486000000	124	1.1299	0.159283	-0.307418	-2.09747	29.6253	29.6903	29.437	29.1264	29.3777	29.1452	29.2191	29.0389	29.0206
	0.669674	-0.307398	Q96PK6	Q96PK6	RNA-binding protein 14	RBM14			9	9	9	13.9	13.9	13.9	69.491	0	64.639	17277000000	160	0.669674	0.344622	-0.307398	-1.36682	29.8366	29.689	30.3372	29.6148	29.3548	29.498	29.3233	29.6906	29.2292
	1.98465	-0.307309	P49750	P49750	YLP motif-containing protein 1	YLPM1	+	MT-ND5_Ctrl	12	12	12	10.1	10.1	10.1	241.64	0	130.46	13985000000	152	1.98465	0.0417086	-0.307309	-3.47328	29.1851	29.3305	29.1629	28.9869	29.1907	29.2064	28.7461	29.0449	28.8183
	1.38106	-0.306915	P49915	P49915	GMP synthase [glutamine-hydrolyzing]	GMPS			20	20	20	36.7	36.7	36.7	76.715	0	168.54	34970000000	268	1.38106	0.107085	-0.306915	-2.49019	30.529	30.7158	30.8343	30.4932	30.3483	30.6237	30.1593	30.4897	30.2023
	1.14441	-0.306732	Q15369	Q15369	Transcription elongation factor B polypeptide 1	TCEB1			7	7	7	66.1	66.1	66.1	12.473	0	99.275	62580000000	266	1.14441	0.155543	-0.306732	-2.12009	31.8309	31.8618	31.8752	31.3763	31.3775	31.6312	31.2682	31.4447	31.3433
+	2.04628	-0.306081	Q9BW85	Q9BW85	Coiled-coil domain-containing protein 94	CCDC94	+	MT-ND5_Ctrl	3	3	3	17	17	17	37.085	0	23.084	1968500000	38	2.04628	0.0378543	-0.306081	-3.57891	26.4004	26.4898	26.3995	26.3295	26.1219	26.3174	26.0755	26.1236	25.9119
	0.735517	-0.305165	Q9P0M9	Q9P0M9	39S ribosomal protein L27, mitochondrial	MRPL27			3	3	3	26.4	26.4	26.4	16.073	0	56.132	5079000000	53	0.735517	0.31002	-0.305165	-1.47445	28.1074	27.505	27.3122	27.6908	27.8599	27.345	27.5889	27.2989	27.107
	0.965874	-0.305116	Q9UJX3	Q9UJX3	Anaphase-promoting complex subunit 7	ANAPC7			7	7	7	17	17	17	66.855	0	39.98	6782300000	71	0.965874	0.210398	-0.305116	-1.84107	28.3958	27.5749	27.9637	28.1352	28.0574	28.0983	27.8376	27.7367	27.623
	0.640212	-0.304202	P60953	P60953	Cell division control protein 42 homolog	CDC42			6	6	6	33	33	33	21.258	0	128.56	45963000000	313	0.640212	0.361303	-0.304202	-1.31806	31.3492	31.5327	30.6528	31.0022	30.6834	30.874	30.7138	30.4814	30.9393
	1.6067	-0.30395	Q15366	Q15366	Poly(rC)-binding protein 2	PCBP2			16	12	9	58.1	51.8	46	38.58	0	191.31	285770000000	492	1.6067	0.0747785	-0.30395	-2.8487	33.7192	33.9697	33.756	33.4969	33.7251	33.7354	33.5312	33.5043	33.2538
	0.987761	-0.303873	Q9Y608	Q9Y608	Leucine-rich repeat flightless-interacting protein 2	LRRFIP2			13	13	13	22.7	22.7	22.7	82.17	0	323.31	67539000000	376	0.987761	0.202699	-0.303873	-1.8754	31.2658	31.6761	31.4903	31.061	31.1667	31.0658	31.1728	30.8332	30.9453
	0.675682	-0.302546	Q01658	Q01658	Protein Dr1	DR1			6	6	6	46	46	46	19.443	0	37.814	9171000000	83	0.675682	0.340978	-0.302546	-1.37672	28.6751	28.2507	28.5763	28.6745	29.0547	29.0895	28.0822	28.6686	28.5019
	1.03288	-0.302405	Q96DZ1	Q96DZ1	Endoplasmic reticulum lectin 1	ERLEC1			7	7	7	24	24	24	54.858	0	48.503	3731900000	30	1.03288	0.188031	-0.302405	-1.94602	27.664	27.5998	27.8037	27.5475	27.1404	27.4702	27.349	26.9971	27.3594
	0.603054	-0.302151	Q96EY1	Q96EY1	DnaJ homolog subfamily A member 3, mitochondrial	DNAJA3			7	7	7	18.5	18.5	18.5	52.488	0	50.342	9210300000	99	0.603054	0.382641	-0.302151	-1.25595	28.9157	29.0852	28.54	28.0351	28.4265	28.4613	28.0264	28.4815	28.3176
	1.46552	-0.30205	Q06830	Q06830	Peroxiredoxin-1	PRDX1			24	24	21	75.9	75.9	75.9	22.11	0	323.31	1082800000000	2091	1.46552	0.0934123	-0.30205	-2.62348	35.9977	36.0319	35.6582	35.5838	35.7674	35.6586	35.4318	35.5437	35.4672
	0.728946	-0.30143	Q9NX08	Q9NX08	COMM domain-containing protein 8	COMMD8			4	4	4	27.3	27.3	27.3	21.09	0	68.935	23896000000	76	0.728946	0.313305	-0.30143	-1.46378	30.4655	30.3364	30.1965	29.7472	29.7963	30.3298	29.6593	30.1442	29.728
	0.655947	-0.300898	A8CG34;A6NF01;Q6PJE2	A8CG34	Nuclear envelope pore membrane protein POM 121C	POM121C			9	9	3	14.3	14.3	5	125.09	0	55.392	4177500000	46	0.655947	0.351614	-0.300898	-1.34416	27.3955	27.9267	27.4409	26.995	26.9744	27.272	26.7945	27.1802	27.1248
	1.44219	-0.300667	Q06481	Q06481	Amyloid-like protein 2	APLP2			8	8	8	16.4	16.4	16.4	86.955	0	28.837	1550500000	22	1.44219	0.0970574	-0.300667	-2.58656	26.4767	26.6326	26.4648	26.176	26.1823	26.2767	26.1485	26.0922	25.9619
	2.05076	-0.299598	Q99470	Q99470	Stromal cell-derived factor 2	SDF2	+	MT-ND5_Ctrl	4	4	4	36	36	36	23.026	0	102.41	29151000000	121	2.05076	0.0375832	-0.299598	-3.58665	30.6696	30.8633	30.6101	30.4934	30.6903	30.6046	30.3454	30.2557	30.4657
	0.80186	-0.299421	Q14353	Q14353	Guanidinoacetate N-methyltransferase	GAMT			4	4	4	24.2	24.2	24.2	26.318	0	53.794	5848600000	43	0.80186	0.277843	-0.299421	-1.58135	27.7915	27.7524	27.994	28.138	28.3177	28.5472	27.7696	27.915	27.6877
	0.705853	-0.299379	Q14694	Q14694	Ubiquitin carboxyl-terminal hydrolase 10	USP10			15	15	15	30.7	30.7	30.7	87.133	0	116.75	15995000000	173	0.705853	0.325001	-0.299379	-1.42617	29.8427	29.8306	29.7233	29.0649	29.4261	29.2872	29.1454	29.4895	29.0544
+	2.87799	-0.299082	P26599	P26599	Polypyrimidine tract-binding protein 1	PTBP1	+	MT-ND5_Ctrl	19	19	17	56.5	56.5	52.7	57.221	0	323.31	206720000000	857	2.87799	0.0108924	-0.299082	-5.14974	33.1953	33.2368	33.2778	33.2359	33.4676	33.2792	33.0096	32.968	32.9714
	0.954519	-0.298468	O75821	O75821	Eukaryotic translation initiation factor 3 subunit G	EIF3G			15	15	15	50	50	50	35.611	0	241.1	99863000000	463	0.954519	0.214419	-0.298468	-1.82324	32.298	32.4273	32.306	31.7538	31.9881	31.8776	31.7809	31.8677	31.7813
	0.735615	-0.298232	O43837	O43837	Isocitrate dehydrogenase [NAD] subunit beta, mitochondrial	IDH3B			6	6	6	30.1	30.1	30.1	42.183	0	71.593	7897800000	68	0.735615	0.31008	-0.298232	-1.47461	28.1466	28.2175	28.2595	28.8545	28.7733	28.5795	27.9115	28.3551	28.2541
	0.893573	-0.298222	Q9BXX0	Q9BXX0	EMILIN-2	EMILIN2			13	13	13	18.4	18.4	18.4	115.69	0	83.856	9449600000	129	0.893573	0.238274	-0.298222	-1.7272	28.7561	28.9475	28.42	28.6465	28.7157	28.5329	28.4193	28.6981	27.9973
	1.14424	-0.298114	Q9BRZ2	Q9BRZ2	E3 ubiquitin-protein ligase TRIM56	TRIM56			10	10	10	16.4	16.4	16.4	81.487	0	26.171	2060800000	42	1.14424	0.155436	-0.298114	-2.11983	26.2665	26.5144	26.074	26.7098	26.3771	26.3677	26.1949	25.9187	26.1467
+	3.70976	-0.297856	P10644	P10644	cAMP-dependent protein kinase type I-alpha regulatory subunit;cAMP-dependent protein kinase type I-alpha regulatory subunit, N-terminally processed	PRKAR1A	+	MT-ND5_Ctrl	19	19	17	50.7	50.7	45.7	42.981	0	89.771	48391000000	478	3.70976	0.00363993	-0.297856	-7.09163	31.0385	31.1979	31.1218	31.068	31.0641	31.198	30.8287	30.8088	30.8131
	0.634693	-0.297832	Q8IWZ3	Q8IWZ3	Ankyrin repeat and KH domain-containing protein 1	ANKHD1			15	9	9	9.3	6.1	6.1	269.45	0	50.204	4033700000	47	0.634693	0.364213	-0.297832	-1.30888	27.6788	27.5691	27.1718	27.0306	27.0709	26.8774	27.2111	27.0226	26.572
	1.49367	-0.297476	P49711	P49711	Transcriptional repressor CTCF	CTCF			8	8	8	16.5	16.5	16.5	82.785	0	33.341	6727500000	62	1.49367	0.0894879	-0.297476	-2.66812	28.1791	27.8302	27.918	28.1045	28.1804	27.8999	27.6136	27.9122	27.6378
	0.120206	-0.296066	P48729;Q8N752	P48729	Casein kinase I isoform alpha	CSNK1A1			3	3	3	10.4	10.4	10.4	38.914	0	16.595	4059700000	24	0.120206	0.833729	-0.296066	-0.320124	28.0696	28.2051	27.4664	23.9743	27.0155	26.8513	26.6788	26.682	26.542
	2.01318	-0.295962	O60884	O60884	DnaJ homolog subfamily A member 2	DNAJA2	+	MT-ND5_Ctrl	12	12	12	39.1	39.1	39.1	45.745	0	104.24	24536000000	350	2.01318	0.0398935	-0.295962	-3.52203	29.9056	30.1469	29.8909	29.9534	30.1743	30.1307	29.6744	29.7077	29.8309
	0.727789	-0.295454	O43150	O43150	Arf-GAP with SH3 domain, ANK repeat and PH domain-containing protein 2	ASAP2			11	9	9	18	16.1	16.1	111.65	0	73.822	6575000000	64	0.727789	0.313748	-0.295454	-1.46191	27.9207	27.9754	27.78	28.3938	27.9334	28.5441	27.8723	27.5315	27.9835
	0.994405	-0.294725	Q9Y5K5	Q9Y5K5	Ubiquitin carboxyl-terminal hydrolase isozyme L5	UCHL5			8	8	8	32.5	32.5	32.5	37.606	0	80.242	10218000000	68	0.994405	0.200209	-0.294725	-1.88581	29.2672	29.0496	28.9103	28.6544	28.702	28.7558	28.5967	28.7745	28.4143
	0.263139	-0.294583	P48307	P48307	Tissue factor pathway inhibitor 2	TFPI2			15	15	15	63	63	63	26.934	0	299.39	82001000000	449	0.263139	0.667689	-0.294583	-0.635054	32.4629	32.5922	32.0491	30.9783	31.1568	30.898	31.2784	31.5834	31.3231
	1.01097	-0.294407	P51970	P51970	NADH dehydrogenase [ubiquinone] 1 alpha subcomplex subunit 8	NDUFA8			7	7	7	42.4	42.4	42.4	20.105	0	51.222	21903000000	122	1.01097	0.194721	-0.294407	-1.91176	29.853	30.0274	29.9054	29.8588	29.9438	29.8241	29.2585	30.0285	29.536
	1.25287	-0.294076	Q13405	Q13405	39S ribosomal protein L49, mitochondrial	MRPL49			7	7	7	47	47	47	19.198	0	65.551	34520000000	85	1.25287	0.131119	-0.294076	-2.28932	29.8356	30.1539	29.7384	29.7703	29.7039	29.5195	29.4729	29.5814	29.4242
	0.560736	-0.293792	Q13617	Q13617	Cullin-2	CUL2			8	8	8	14.9	14.9	14.9	86.982	0	60.267	4531500000	45	0.560736	0.411007	-0.293792	-1.18426	28.634	27.7113	27.7395	27.4243	28.0327	27.8919	27.5035	27.6592	27.6729
	1.06264	-0.293663	Q9Y4X5	Q9Y4X5	E3 ubiquitin-protein ligase ARIH1	ARIH1			7	7	7	22.3	22.3	22.3	64.117	0	197.4	6972600000	62	1.06264	0.178452	-0.293663	-1.99252	28.2319	28.4149	28.1991	28.2497	28.6733	27.938	27.9753	28.0444	27.9528
	1.23588	-0.292912	Q99798	Q99798	Aconitate hydratase, mitochondrial	ACO2			27	27	27	47.6	47.6	47.6	85.424	0	323.31	147140000000	769	1.23588	0.134856	-0.292912	-2.26279	32.5281	32.7418	32.4257	32.8649	32.9416	32.8869	32.3621	32.4282	32.5255
	0.45786	-0.292489	Q12788	Q12788	Transducin beta-like protein 3	TBL3			7	7	7	15.1	15.1	15.1	89.034	0	34.283	3392300000	48	0.45786	0.486405	-0.292489	-1.00481	27.7519	27.3979	27.7778	26.8769	26.7609	26.7735	27.01	26.9993	26.7827
	0.663789	-0.292448	Q13371	Q13371	Phosducin-like protein	PDCL			5	5	5	25.6	25.6	25.6	34.281	0	23.736	1921800000	22	0.663789	0.347242	-0.292448	-1.35712	26.2108	26.2517	26.6033	26.2405	26.9252	26.3158	26.1734	25.7624	26.4605
	0.433067	-0.292033	P30154	P30154	Serine/threonine-protein phosphatase 2A 65 kDa regulatory subunit A beta isoform	PPP2R1B			8	5	5	16.3	12	12	66.213	0	11.63	3405700000	32	0.433067	0.505869	-0.292033	-0.96024	27.4193	27.0429	26.8359	27.4235	27.5145	26.8682	26.1693	27.4092	27.0977
	0.162497	-0.291496	P15692	P15692	Vascular endothelial growth factor A	VEGFA			3	3	3	16.8	16.8	16.8	27.042	0	5.922	7321900000	22	0.162497	0.783519	-0.291496	-0.418871	30.2194	30.1388	29.3719	27.5312	28.1426	28.0326	28.7461	28.7168	28.3809
	0.34716	-0.290532	Q5W0V3	Q5W0V3	Protein FAM160B1	FAM160B1			4	4	4	7.1	7.1	7.1	86.557	0	35.151	3846800000	48	0.34716	0.580194	-0.290532	-0.800716	27.0735	26.7046	26.6625	27.7536	27.6441	27.6915	27.4746	27.0054	26.4133
	0.665814	-0.289825	Q9BV57	Q9BV57	1,2-dihydroxy-3-keto-5-methylthiopentene dioxygenase	ADI1			9	9	9	51.4	51.4	51.4	21.498	0	63.699	20479000000	116	0.665814	0.346453	-0.289825	-1.36046	29.9202	29.9446	30.0292	30.4459	30.5973	30.2129	29.6068	30.2882	29.8106
	1.40044	-0.289586	Q14498	Q14498	RNA-binding protein 39	RBM39			15	15	13	43	43	38.1	59.379	0	92.031	19000000000	199	1.40044	0.103738	-0.289586	-2.52069	30.1269	30.0679	29.8753	29.6534	29.9175	30.0113	29.5137	29.8015	29.6422
	1.62969	-0.289499	P50995	P50995	Annexin A11	ANXA11			26	26	26	44.2	44.2	44.2	54.389	0	283.93	191980000000	798	1.62969	0.072003	-0.289499	-2.88572	33.1128	33.2796	33.3569	33.2792	33.3946	33.1625	33.0523	32.7455	33.1265
	0.248603	-0.289044	Q8NI22	Q8NI22	Multiple coagulation factor deficiency protein 2	MCFD2			3	3	3	49.3	49.3	49.3	16.39	0	151.85	69080000000	256	0.248603	0.68295	-0.289044	-0.605183	31.821	31.6972	30.8159	31.5035	32.4735	32.0555	31.087	30.7622	32.4669
	0.603854	-0.288994	Q13868	Q13868	Exosome complex component RRP4	EXOSC2			2	2	2	8.5	8.5	8.5	32.789	0	14.203	1256700000	17	0.603854	0.382227	-0.288994	-1.2573	25.8764	25.4539	25.8245	25.6515	26.1919	26.3799	25.6194	25.3212	25.8814
	0.821876	-0.288664	Q9Y265	Q9Y265	RuvB-like 1	RUVBL1			18	18	18	53.1	53.1	53.1	50.227	0	207.46	99847000000	449	0.821876	0.268852	-0.288664	-1.61335	32.5594	32.3193	32.1957	31.8807	31.8281	31.9	31.8642	31.8971	31.7143
	0.650266	-0.288477	Q5JTW2	Q5JTW2	Centrosomal protein of 78 kDa	CEP78			2	2	2	5.8	5.8	5.8	76.396	0	11.966	939810000	14	0.650266	0.355121	-0.288477	-1.33475	25.0484	25.655	25.1245	24.6159	25.4317	25.1599	24.8468	25.0129	24.7926
	0.908762	-0.287911	Q9Y3C0	Q9Y3C0	WASH complex subunit CCDC53	CCDC53			3	3	3	26.3	26.3	26.3	21.172	0	16.712	4938800000	48	0.908762	0.232126	-0.287911	-1.75119	28.1033	27.7652	28.2135	27.7665	27.6506	28.0753	27.4966	27.918	27.5088
	0.867508	-0.287769	Q9Y217	Q9Y217	Myotubularin-related protein 6	MTMR6			14	14	14	28.7	28.7	28.7	71.967	0	77.114	7177900000	71	0.867508	0.248189	-0.287769	-1.68594	28.39	28.5292	28.1174	28.0117	28.1498	28.2953	27.6154	27.9847	28.2833
	0.44619	-0.287045	Q9BR61	Q9BR61	Acyl-CoA-binding domain-containing protein 6	ACBD6			2	2	2	11.3	11.3	11.3	31.15	0	9.6633	1966900000	18	0.44619	0.495023	-0.287045	-0.983905	26.7497	26.8357	26.1072	25.7816	25.8329	25.969	26.1947	25.7371	25.845
	0.582156	-0.286765	Q9UG63	Q9UG63	ATP-binding cassette sub-family F member 2	ABCF2			20	20	20	30.3	30.3	30.3	71.289	0	108.09	36363000000	282	0.582156	0.396373	-0.286765	-1.22068	31.0381	31.0192	30.9427	30.3789	30.5135	30.1807	30.5261	30.5063	30.1439
	1.82007	-0.286419	O00116	O00116	Alkyldihydroxyacetonephosphate synthase, peroxisomal	AGPS			15	15	15	31.5	31.5	31.5	72.911	0	102.94	30622000000	242	1.82007	0.0538279	-0.286419	-3.19679	30.4548	30.6695	30.473	30.4151	30.3401	30.4604	30.0706	30.368	30.1086
	0.356184	-0.285249	Q15005	Q15005	Signal peptidase complex subunit 2	SPCS2			5	5	5	36.7	36.7	36.7	25.003	0	78.367	12457000000	96	0.356184	0.571741	-0.285249	-0.81789	29.8517	29.8251	29.9164	28.919	28.66	28.9121	28.973	28.9668	29.2466
	0.152381	-0.285245	Q08397	Q08397	Lysyl oxidase homolog 1	LOXL1			6	5	5	17.8	16	16	63.109	0	47.14	4305900000	37	0.152381	0.795465	-0.285245	-0.395748	26.1787	25.6468	26.2679	28.1785	28.3656	28.0134	26.8703	26.7048	26.8947
	1.81702	-0.285094	O94906	O94906	Pre-mRNA-processing factor 6	PRPF6			26	26	26	38.4	38.4	38.4	106.92	0	115.49	19281000000	242	1.81702	0.0540157	-0.285094	-3.19174	29.568	29.4183	29.6888	29.6765	29.6534	29.8345	29.3893	29.4208	29.2544
	1.05884	-0.285023	Q9NRH3;P23258	Q9NRH3;P23258	Tubulin gamma-2 chain;Tubulin gamma-1 chain	TUBG2;TUBG1			5	5	5	20	20	20	51.091	0	60.336	7465700000	86	1.05884	0.179378	-0.285023	-1.98659	28.5339	27.9817	28.277	28.5915	28.2452	28.5062	27.9557	28.1263	28.1307
	0.377151	-0.284967	Q96TA2	Q96TA2	ATP-dependent zinc metalloprotease YME1L1	YME1L1			11	11	11	19.5	19.5	19.5	86.454	0	141.14	7832800000	65	0.377151	0.552809	-0.284967	-0.857388	28.7062	28.5331	28.9166	27.8471	27.6203	27.9715	27.9159	28.3072	27.7194
	0.442369	-0.284847	P61769	P61769	Beta-2-microglobulin;Beta-2-microglobulin form pI 5.3	B2M			5	5	5	60.5	60.5	60.5	13.714	0	129.21	33338000000	155	0.442369	0.498201	-0.284847	-0.977031	30.1925	30.9164	30.7731	31.2105	31.08	31.5056	30.7086	30.3322	30.9437
	0.648434	-0.284745	P53999	P53999	Activated RNA polymerase II transcriptional coactivator p15	SUB1			11	11	11	70.9	70.9	70.9	14.395	0	67.09	113960000000	447	0.648434	0.356201	-0.284745	-1.33171	32.5184	32.6713	32.6877	31.9858	32.1208	32.0628	31.9355	32.3463	31.8874
	1.15564	-0.284554	Q9BXJ9	Q9BXJ9	N-alpha-acetyltransferase 15, NatA auxiliary subunit	NAA15			19	19	16	28.5	28.5	25.1	101.27	0	82.12	22851000000	199	1.15564	0.152888	-0.284554	-2.13761	30.1309	30.0833	30.2751	29.8292	29.7324	29.8691	29.6286	29.8469	29.6308
	0.989384	-0.284509	Q9Y281	Q9Y281	Cofilin-2	CFL2			17	10	10	78.3	59.6	59.6	18.736	0	156.1	110150000000	499	0.989384	0.202041	-0.284509	-1.87795	32.439	32.6825	32.0551	32.3308	32.093	32.3092	32.1858	31.8599	32.0556
	1.86183	-0.284314	Q13561	Q13561	Dynactin subunit 2	DCTN2			21	21	21	56.6	56.6	56.6	44.23	0	323.31	207940000000	839	1.86183	0.0505894	-0.284314	-3.26622	33.0994	33.1884	33.1189	33.2957	33.1476	33.2793	32.7738	32.8165	33.1214
	1.28957	-0.283769	Q9BSJ8	Q9BSJ8	Extended synaptotagmin-1	ESYT1			16	16	16	19.9	19.9	19.9	122.85	0	166.32	48018000000	294	1.28957	0.123589	-0.283769	-2.34669	31.4399	30.9354	31.1425	31.2752	30.9448	31.2543	30.9458	30.8731	30.8259
	1.48966	-0.283112	Q16222	Q16222	UDP-N-acetylhexosamine pyrophosphorylase;UDP-N-acetylgalactosamine pyrophosphorylase;UDP-N-acetylglucosamine pyrophosphorylase	UAP1			27	27	26	67.6	67.6	65.1	58.768	0	316.09	95089000000	499	1.48966	0.0900701	-0.283112	-2.66175	32.173	32.207	31.9431	31.9739	32.3463	32.106	31.7129	31.8082	32.0042
	0.240111	-0.282904	Q8N4H5	Q8N4H5	Mitochondrial import receptor subunit TOM5 homolog	TOMM5			3	3	3	47.1	47.1	47.1	6.0352	0	5.0256	1399300000	14	0.240111	0.693519	-0.282904	-0.587543	24.8415	26.9238	26.8186	26.7552	26.5199	26.8077	26.3143	25.9483	26.222
	0.382531	-0.282406	P46778	P46778	60S ribosomal protein L21	RPL21			7	7	7	39.4	39.4	39.4	18.565	0	81.465	172490000000	268	0.382531	0.549235	-0.282406	-0.867437	33.8607	33.9315	33.4768	32.6855	32.9029	32.8471	32.9828	33.0109	33.0114
	0.447084	-0.282136	Q6P6C2	Q6P6C2	RNA demethylase ALKBH5	ALKBH5			6	6	6	28.9	28.9	28.9	44.255	0	33.944	1832600000	27	0.447084	0.494515	-0.282136	-0.98551	26.4902	26.4111	26.6348	26.8464	25.6876	26.075	25.6867	26.4369	26.1025
	0.76335	-0.281747	Q9BYD1	Q9BYD1	39S ribosomal protein L13, mitochondrial	MRPL13			7	7	7	46.1	46.1	46.1	20.692	0	18.057	7507800000	70	0.76335	0.296229	-0.281747	-1.51946	28.6187	28.4217	28.8065	28.3428	28.0329	28.3376	28.1988	28.3688	27.8673
+	2.63837	-0.281442	Q9Y4G6	Q9Y4G6	Talin-2	TLN2	+	MT-ND5_Ctrl	71	62	62	42.6	39.5	39.5	271.61	0	323.31	83555000000	725	2.63837	0.0158679	-0.281442	-4.66555	31.719	31.8453	31.6829	31.8656	31.8976	31.9097	31.5908	31.4894	31.5355
	0.706082	-0.280591	Q99575	Q99575	Ribonucleases P/MRP protein subunit POP1	POP1			16	16	16	23.4	23.4	23.4	114.71	0	65.583	10857000000	86	0.706082	0.324962	-0.280591	-1.42655	29.389	29.1101	29.3624	28.6983	28.8335	28.7992	28.6878	28.9929	28.5738
	0.403885	-0.280514	Q7Z422	Q7Z422	SUZ domain-containing protein 1	SZRD1			6	6	6	69.7	69.7	69.7	16.997	0	41.019	10908000000	62	0.403885	0.529322	-0.280514	-0.90699	29.2445	29.7775	28.9138	28.3664	28.8664	28.6265	28.7015	28.9174	28.4371
	1.8661	-0.280426	Q8IX12	Q8IX12	Cell division cycle and apoptosis regulator protein 1	CCAR1			16	16	16	19	19	19	132.82	0	110.1	22180000000	153	1.8661	0.0501864	-0.280426	-3.27335	29.9828	29.8555	29.9478	29.9896	29.9051	29.8137	29.5654	29.8578	29.4828
	0.422688	-0.280366	O00743	O00743	Serine/threonine-protein phosphatase 6 catalytic subunit;Serine/threonine-protein phosphatase 6 catalytic subunit, N-terminally processed	PPP6C			4	4	4	15.4	15.4	15.4	35.144	0	23.12	3190200000	13	0.422688	0.514429	-0.280366	-0.941401	27.1063	26.649	27.1696	27.9479	27.4762	27.7345	26.9529	26.8813	27.3664
	0.230121	-0.280111	P05423	P05423	DNA-directed RNA polymerase III subunit RPC4	POLR3D			3	3	3	13.8	13.8	13.8	44.395	0	35.264	1259300000	22	0.230121	0.704806	-0.280111	-0.566607	26.4404	26.4206	26.636	25.4314	25.3383	24.6644	25.9781	25.3788	25.2684
	0.816823	-0.279428	Q15637	Q15637	Splicing factor 1	SF1			12	12	12	20.3	20.3	20.3	68.329	0	102.72	50993000000	243	0.816823	0.270919	-0.279428	-1.60528	30.8612	31.2975	31.2522	30.7736	30.6677	30.6344	30.6484	30.6523	30.6043
	0.706577	-0.278838	P26373	P26373	60S ribosomal protein L13	RPL13			17	17	17	58.8	58.8	58.8	24.261	0	175.48	229110000000	631	0.706577	0.324726	-0.278838	-1.42736	33.6262	33.5786	33.6141	32.9267	33.3044	33.0628	33.059	33.2702	32.8908
	1.37745	-0.278784	Q15599	Q15599	Na(+)/H(+) exchange regulatory cofactor NHE-RF2	SLC9A3R2			10	10	10	42.4	42.4	42.4	37.413	0	109.88	6650800000	61	1.37745	0.107705	-0.278784	-2.4845	27.9098	27.5753	27.7716	27.5914	27.9935	27.6103	27.4675	27.5509	27.3712
	0.611235	-0.278691	Q86WR0	Q86WR0	Coiled-coil domain-containing protein 25	CCDC25			6	6	6	31.7	31.7	31.7	24.479	0	26.294	3737500000	28	0.611235	0.377512	-0.278691	-1.26969	27.3341	27.0257	27.4664	27.7514	27.874	27.2112	26.8527	27.3803	27.2623
	0.436837	-0.278608	Q6UXV4	Q6UXV4	MICOS complex subunit MIC27	APOOL			6	6	6	28.7	28.7	28.7	29.159	0	35.633	11060000000	84	0.436837	0.50321	-0.278608	-0.967054	28.3023	28.4135	28.6083	29.4141	29.1426	29.2303	28.573	28.3937	28.753
	0.700345	-0.27798	O95208	O95208	Epsin-2	EPN2			6	6	6	22.3	22.3	22.3	68.481	0	99.365	5855000000	51	0.700345	0.327806	-0.27798	-1.41717	28.2135	28.0054	28.219	27.5069	28.0567	28.3067	27.7035	28.0461	27.5705
+	2.4316	-0.277792	Q9GZR7	Q9GZR7	ATP-dependent RNA helicase DDX24	DDX24	+	MT-ND5_Ctrl	17	17	17	28.3	28.3	28.3	96.331	0	150.04	10139000000	121	2.4316	0.0209816	-0.277792	-4.26977	29.1236	28.9651	29.0265	28.9053	28.992	28.875	28.7493	28.771	28.5901
	0.42088	-0.27756	Q8IVM0	Q8IVM0	Coiled-coil domain-containing protein 50	CCDC50			11	11	11	45.1	45.1	45.1	35.822	0	166.26	12738000000	128	0.42088	0.516226	-0.27756	-0.938108	29.5169	29.8962	29.1273	28.7942	28.5569	28.9249	28.912	28.859	28.8046
	0.61041	-0.276731	Q13620	Q13620	Cullin-4B	CUL4B			23	23	18	32.3	32.3	27.1	103.98	0	268.45	29128000000	267	0.61041	0.37794	-0.276731	-1.26831	29.9973	30.4915	30.6408	30.937	30.9008	30.9112	30.4035	30.3591	30.3465
	1.84768	-0.276455	P17480	P17480	Nucleolar transcription factor 1	UBTF			17	17	17	27	27	27	89.405	0	145.7	22773000000	181	1.84768	0.0516057	-0.276455	-3.24264	30.1011	30.0022	29.8961	29.908	30.2452	30.0159	29.8279	29.7763	29.6507
	1.94741	-0.276391	Q8WUD4	Q8WUD4	Coiled-coil domain-containing protein 12	CCDC12	+	MT-ND5_Ctrl	5	5	5	42.8	42.8	42.8	19.181	0	51.256	6955300000	52	1.94741	0.0441628	-0.276391	-3.41004	27.8559	28.1021	28.0766	27.9992	28.0006	27.7715	27.6812	27.7628	27.6298
	2.03734	-0.276254	Q9Y478	Q9Y478	5-AMP-activated protein kinase subunit beta-1	PRKAB1	+	MT-ND5_Ctrl	9	9	8	63.3	63.3	59.6	30.382	0	156	11707000000	74	2.03734	0.0380841	-0.276254	-3.56352	29.1846	28.9116	29.1509	29.0498	28.9374	29.1175	28.8658	28.6719	28.8095
	0.594462	-0.276123	Q6NXE6	Q6NXE6	Armadillo repeat-containing protein 6	ARMC6			3	3	3	9	9	9	54.141	0	58.06	3948700000	33	0.594462	0.388511	-0.276123	-1.24148	27.8186	27.069	28.0069	27.652	27.2756	27.5592	27.1688	27.5397	27.1537
	0.691882	-0.275993	Q9UNX4	Q9UNX4	WD repeat-containing protein 3	WDR3			5	5	5	6.4	6.4	6.4	106.1	0	14.18	1501500000	21	0.691882	0.332628	-0.275993	-1.40332	26.5656	26.5028	26.306	26.0888	25.9948	26.0778	25.5682	26.1906	26.181
	0.481507	-0.275506	O15066;O14782;Q9BVG8	O15066	Kinesin-like protein KIF3B;Kinesin-like protein KIF3B, N-terminally processed	KIF3B			10	10	9	18.5	18.5	17	85.124	0	54.583	2439700000	36	0.481507	0.466772	-0.275506	-1.0468	26.9205	26.936	26.983	26.2212	26.3599	26.2966	25.9333	26.3712	26.7275
	1.89413	-0.275167	Q9Y305	Q9Y305	Acyl-coenzyme A thioesterase 9, mitochondrial	ACOT9	+	MT-ND5_Ctrl	11	11	11	34.6	34.6	34.6	49.901	0	54.017	18961000000	168	1.89413	0.0482409	-0.275167	-3.32026	29.9158	29.8128	29.9047	29.9653	29.7525	30.0509	29.7448	29.6602	29.4705
	0.431368	-0.275151	P62072	P62072	Mitochondrial import inner membrane translocase subunit Tim10	TIMM10			3	3	3	35.6	35.6	35.6	10.333	0	125.43	19045000000	77	0.431368	0.506989	-0.275151	-0.957164	30.1794	29.908	29.6077	29.0055	29.158	29.5093	28.9826	29.2963	29.5796
	1.50695	-0.274548	Q2TAY7	Q2TAY7	WD40 repeat-containing protein SMU1;WD40 repeat-containing protein SMU1, N-terminally processed	SMU1			10	10	10	22.6	22.6	22.6	57.543	0	51.64	11352000000	103	1.50695	0.0880119	-0.274548	-2.68922	29.0603	28.9616	29.0402	29.2786	29.2602	29.3091	28.7386	29.0078	28.8849
	0.745094	-0.274082	Q7Z2Z2	Q7Z2Z2	Elongation factor Tu GTP-binding domain-containing protein 1	EFTUD1			15	15	15	18.6	18.6	18.6	125.43	0	121.55	7140600000	104	0.745094	0.304661	-0.274082	-1.48997	28.0484	28.3741	28.1112	28.4824	28.7711	28.6816	28.3066	28.0476	28.0579
	0.281657	-0.273931	P22413	P22413	Ectonucleotide pyrophosphatase/phosphodiesterase family member 1;Alkaline phosphodiesterase I;Nucleotide pyrophosphatase	ENPP1			8	8	8	13.7	13.7	13.7	104.92	0	141.8	3192600000	44	0.281657	0.649082	-0.273931	-0.672546	27.4202	27.4556	27.5033	26.1326	26.2797	26.5264	26.559	27.0016	26.2765
	0.400988	-0.273743	P42226	P42226	Signal transducer and activator of transcription 6	STAT6			7	7	7	15.8	15.8	15.8	94.134	0	95.459	5720000000	54	0.400988	0.531626	-0.273743	-0.901654	27.6488	27.7213	28.4532	28.8184	28.5043	28.5026	28.1756	28.1532	27.6743
	1.52285	-0.273292	Q9NXW2	Q9NXW2	DnaJ homolog subfamily B member 12	DNAJB12			6	6	6	18.7	18.7	18.7	41.859	0	24.194	3006700000	48	1.52285	0.0856903	-0.273292	-2.71452	27.054	26.9498	27.2067	27.0527	26.7182	26.9611	26.6344	26.771	26.746
	1.14602	-0.273122	O43264	O43264	Centromere/kinetochore protein zw10 homolog	ZW10			17	17	17	28.5	28.5	28.5	88.828	0	209.59	17234000000	165	1.14602	0.15547	-0.273122	-2.1226	29.3791	29.2631	29.4977	29.822	29.5478	29.6134	29.3255	29.3418	29.0749
	0.791317	-0.272586	O14757	O14757	Serine/threonine-protein kinase Chk1	CHEK1			4	4	4	12.2	12.2	12.2	54.433	0	7.954	3052700000	10	0.791317	0.283186	-0.272586	-1.56445	27.4435	26.8667	26.863	26.7314	26.6706	26.99	26.4877	26.7205	26.7566
	0.524782	-0.271924	O95319	O95319	CUGBP Elav-like family member 2	CELF2			5	4	4	12.4	10.2	10.2	54.284	0	39.618	4932000000	26	0.524782	0.435497	-0.271924	-1.12246	28.228	28.0983	28.1737	27.3675	27.4483	27.6118	27.5799	27.7142	27.3539
	0.588211	-0.271649	P46776	P46776	60S ribosomal protein L27a	RPL27A			9	9	9	43.9	43.9	43.9	16.561	0	57.678	89785000000	267	0.588211	0.392656	-0.271649	-1.23093	32.3592	32.443	32.3812	31.8009	31.6059	31.9205	31.7782	31.9916	31.6706
	1.86287	-0.271401	Q9NQ48	Q9NQ48	Leucine zipper transcription factor-like protein 1	LZTFL1			7	7	7	35.5	35.5	35.5	34.592	0	112.32	14574000000	118	1.86287	0.0505146	-0.271401	-3.26796	29.277	29.2647	29.2604	29.3087	29.4078	29.5489	29.2165	28.9826	29.0205
	1.19153	-0.271255	Q05519	Q05519	Serine/arginine-rich splicing factor 11	SRSF11			11	11	11	35.3	35.3	35.3	53.542	0	104.75	28982000000	177	1.19153	0.144368	-0.271255	-2.19357	30.4534	30.5123	30.4595	30.5355	30.712	30.3002	29.9657	30.2443	30.4627
	0.387899	-0.270771	P04156	P04156	Major prion protein	PRNP			3	3	3	18.2	18.2	18.2	27.661	0	8.6311	3819500000	27	0.387899	0.544277	-0.270771	-0.87743	27.0605	27.3631	26.6905	28.1246	26.9308	26.8917	26.9721	26.9023	26.8439
	0.572508	-0.27076	Q96AT9;Q2QD12	Q96AT9;Q2QD12	Ribulose-phosphate 3-epimerase;Ribulose-phosphate 3-epimerase-like protein 1	RPE;RPEL1			6	6	6	48.7	48.7	48.7	24.927	0	59.659	10567000000	105	0.572508	0.402855	-0.27076	-1.20431	28.6342	28.9846	28.9152	28.9275	29.2239	29.684	28.995	28.6479	28.7295
	0.536608	-0.270568	O15269	O15269	Serine palmitoyltransferase 1	SPTLC1			6	6	6	16.3	16.3	16.3	52.743	0	36.492	6034700000	79	0.536608	0.427198	-0.270568	-1.14288	28.2747	27.9184	28.2171	27.823	27.5479	27.8937	27.996	27.1463	27.8834
+	4.28447	-0.27033	Q9BUJ2	Q9BUJ2	Heterogeneous nuclear ribonucleoprotein U-like protein 1	HNRNPUL1	+	MT-ND5_Ctrl	16	16	16	22.7	22.7	22.7	95.737	0	126.07	85142000000	314	4.28447	0.00170187	-0.27033	-8.73098	31.8499	31.8822	31.9243	31.8728	31.9261	31.9833	31.6151	31.6217	31.6715
	0.959208	-0.270103	Q9NSE4	Q9NSE4	Isoleucine--tRNA ligase, mitochondrial	IARS2			20	20	20	27	27	27	113.79	0	131.93	40952000000	222	0.959208	0.212524	-0.270103	-1.8306	30.8527	30.6446	30.8848	31.0756	31.1406	31.3259	30.8087	30.682	30.6611
	0.580287	-0.269025	Q6PJT7	Q6PJT7	Zinc finger CCCH domain-containing protein 14	ZC3H14			14	14	14	30.6	30.6	30.6	82.875	0	108.11	6918600000	111	0.580287	0.397485	-0.269025	-1.21752	28.1347	28.245	28.1369	27.8362	27.8583	27.5216	27.5256	28.1437	27.39
	1.10042	-0.268697	Q12996	Q12996	Cleavage stimulation factor subunit 3	CSTF3			10	10	10	20.8	20.8	20.8	82.921	0	56.699	12491000000	111	1.10042	0.167699	-0.268697	-2.05149	29.3732	29.2183	29.3858	29.4951	29.3017	29.1132	29.0552	29.3141	28.7683
	0.637553	-0.268683	P16152	P16152	Carbonyl reductase [NADPH] 1	CBR1			20	20	18	77.3	77.3	72.6	30.375	0	285.42	172210000000	856	0.637553	0.362812	-0.268683	-1.31364	33.3733	33.34	33.1939	32.7586	32.5697	32.7882	32.715	32.7916	32.6993
	0.569565	-0.268332	Q12974;Q93096	Q12974;Q93096	Protein tyrosine phosphatase type IVA 2;Protein tyrosine phosphatase type IVA 1	PTP4A2;PTP4A1			5	5	5	31.7	31.7	31.7	19.127	0	43.533	13379000000	94	0.569565	0.404989	-0.268332	-1.19931	29.8471	29.5562	29.2635	28.7697	29.2323	29.321	28.9501	29.2524	28.9874
	0.614315	-0.268212	P11802	P11802	Cyclin-dependent kinase 4	CDK4			3	2	2	13.9	11.2	11.2	33.729	0	15.008	1635400000	30	0.614315	0.375275	-0.268212	-1.27485	25.7212	25.4721	25.2234	25.9222	25.8977	26.1094	25.2348	25.6508	25.4828
	0.269857	-0.267081	Q9UDY2	Q9UDY2	Tight junction protein ZO-2	TJP2			13	13	13	17.7	17.7	17.7	133.96	0	52.653	7017100000	68	0.269857	0.661255	-0.267081	-0.648727	28.8247	28.7868	28.7693	27.6115	27.7457	27.4853	27.6177	28.3178	27.875
	0.476995	-0.266447	Q9HAU0	Q9HAU0	Pleckstrin homology domain-containing family A member 5	PLEKHA5			5	5	5	7.3	7.3	7.3	127.46	0	38.312	3289700000	45	0.476995	0.469833	-0.266447	-1.03883	27.2678	27.4768	27.1374	26.841	26.8368	26.255	26.7213	26.7184	26.6683
	1.18443	-0.265912	Q96PU8	Q96PU8	Protein quaking	QKI			13	13	13	43.1	43.1	43.1	37.67	0	70.728	24896000000	202	1.18443	0.145772	-0.265912	-2.1825	30.3482	30.2106	30.0304	29.8169	30.1419	30.2155	29.703	29.9604	29.9205
	0.717324	-0.265615	Q14690	Q14690	Protein RRP5 homolog	PDCD11			20	20	20	15.7	15.7	15.7	208.7	0	92.187	12101000000	184	0.717324	0.319276	-0.265615	-1.44488	29.3427	29.2153	29.2524	28.8891	28.658	28.8113	28.6377	29.0011	28.6488
	1.69805	-0.263977	O15042	O15042	U2 snRNP-associated SURP motif-containing protein	U2SURP			13	13	13	20.8	20.8	20.8	118.29	0	79.302	19087000000	170	1.69805	0.0648249	-0.263977	-2.99645	29.8638	29.8038	29.8457	29.9427	29.8011	29.6637	29.4575	29.7657	29.4452
	1.49415	-0.263574	Q13330	Q13330	Metastasis-associated protein MTA1	MTA1			12	11	10	26.9	25.5	22.9	80.785	0	76.05	7316600000	76	1.49415	0.089575	-0.263574	-2.66889	28.2039	28.0682	28.2006	28.4975	28.2877	28.1549	27.9288	28.1068	27.8801
	0.578881	-0.263322	P08253	P08253	72 kDa type IV collagenase;PEX	MMP2			8	8	8	16.5	16.5	16.5	73.881	0	40.866	4582300000	56	0.578881	0.398326	-0.263322	-1.21513	27.2629	27.271	27.6089	27.3987	27.829	28.011	26.9606	27.4049	27.5353
	1.19923	-0.262644	Q7KZ85	Q7KZ85	Transcription elongation factor SPT6	SUPT6H			20	20	20	14.4	14.4	14.4	199.07	0	64.377	6498200000	93	1.19923	0.142945	-0.262644	-2.20558	28.2768	28.1742	28.0609	27.8995	28.1121	28.0962	27.6028	28.092	27.8271
	0.317244	-0.261973	Q8TF74	Q8TF74	WAS/WASL-interacting protein family member 2	WIPF2			3	3	3	11.6	11.6	11.6	46.288	0	9.8564	1615500000	33	0.317244	0.611967	-0.261973	-0.742982	24.9811	25.4667	25.6255	26.2608	26.2781	26.4978	25.4965	25.5934	25.6791
	0.886738	-0.261678	Q9NRV9	Q9NRV9	Heme-binding protein 1	HEBP1			11	11	11	57.7	57.7	57.7	21.097	0	73.581	17684000000	126	0.886738	0.240828	-0.261678	-1.7164	29.636	29.6966	29.5541	29.6608	29.6126	29.7632	28.9453	29.612	29.6193
+	3.06794	-0.260894	C9JLW8	C9JLW8	Protein FAM195B	FAM195B	+	MT-ND5_Ctrl	6	6	6	63.9	63.9	63.9	10.92	0	48.495	8292300000	95	3.06794	0.00865922	-0.260894	-5.55525	28.4737	28.5784	28.5474	28.5082	28.4919	28.6338	28.1905	28.3478	28.2958
	0.545757	-0.260797	Q9P2X3	Q9P2X3	Protein IMPACT	IMPACT			4	4	4	17.2	17.2	17.2	36.476	0	31.308	2177800000	35	0.545757	0.420903	-0.260797	-1.15862	27.3151	26.6625	26.2193	26.8082	26.9108	26.9789	26.3996	26.5666	26.6988
	0.290606	-0.260321	P09972	P09972	Fructose-bisphosphate aldolase C	ALDOC			13	10	10	46.2	33.8	33.8	39.455	0	64.522	153730000000	445	0.290606	0.639984	-0.260321	-0.690452	32.9712	32.513	32.4697	31.4884	31.8826	31.9877	31.3768	32.0659	32.4326
	1.40334	-0.259689	P49903	P49903	Selenide, water dikinase 1	SEPHS1			9	9	9	38.5	38.5	38.5	42.91	0	84.467	8067700000	114	1.40334	0.103383	-0.259689	-2.52525	28.6513	28.8494	28.6788	28.7495	28.5531	28.6745	28.5593	28.5632	28.1768
	0.604383	-0.259091	Q8IXM2	Q8IXM2	Chromatin complexes subunit BAP18	BAP18			5	5	5	46.5	46.5	46.5	17.9	0	58.586	10006000000	98	0.604383	0.381908	-0.259091	-1.25818	28.5682	28.5218	28.3031	29.1702	28.9783	28.9835	28.6247	28.4151	28.4455
	0.227832	-0.258794	O43739	O43739	Cytohesin-3	CYTH3			3	3	3	11.5	11.5	11.5	46.348	0	5.5984	397230000	16	0.227832	0.706851	-0.258794	-0.561779	23.2241	23.4289	23.459	23.6778	25.2486	24.3205	23.6966	23.7571	23.4493
	0.219063	-0.258125	Q9Y3D6	Q9Y3D6	Mitochondrial fission 1 protein	FIS1			5	5	5	38.8	38.8	38.8	16.937	0	60.191	10235000000	82	0.219063	0.714073	-0.258125	-0.543183	29.2908	29.3409	29.1698	27.9208	28.654	28.9473	29.3084	29.0068	27.5723
	2.25689	-0.257892	P80303	P80303	Nucleobindin-2;Nesfatin-1	NUCB2	+	MT-ND5_Ctrl	18	18	18	51.4	51.4	51.4	50.222	0	293.66	72358000000	307	2.25689	0.0267777	-0.257892	-3.94959	31.6626	31.7533	31.6301	31.6133	31.879	31.7864	31.5244	31.4473	31.4169
	0.858132	-0.257561	Q8WXF7	Q8WXF7	Atlastin-1	ATL1			9	9	8	15.2	15.2	13.3	63.543	0	58.688	8524000000	89	0.858132	0.252345	-0.257561	-1.67106	28.0762	28.0281	28.4714	28.5301	28.2513	28.6431	27.988	28.1449	28.0945
	1.61954	-0.257559	Q1KMD3	Q1KMD3	Heterogeneous nuclear ribonucleoprotein U-like protein 2	HNRNPUL2			28	28	28	46.1	46.1	46.1	85.104	0	262.94	100590000000	728	1.61954	0.0732039	-0.257559	-2.86937	32.2422	32.101	32.2045	32.4891	32.1913	32.4017	31.9428	32.0462	32.0532
	1.4422	-0.256859	P22570	P22570	NADPH:adrenodoxin oxidoreductase, mitochondrial	FDXR			17	17	17	44	44	44	53.836	0	58.903	11571000000	158	1.4422	0.097119	-0.256859	-2.58658	28.8393	29.0261	28.8458	29.1487	29.0902	29.0826	28.6652	28.6481	28.9325
	1.11709	-0.256758	P55209	P55209	Nucleosome assembly protein 1-like 1	NAP1L1			16	16	14	47.6	47.6	44.8	45.374	0	323.31	333180000000	947	1.11709	0.162237	-0.256758	-2.07748	33.9301	34.0966	33.9838	33.511	33.8755	33.7775	33.5293	33.6372	33.6504
+	2.88238	-0.256588	P35658	P35658	Nuclear pore complex protein Nup214	NUP214	+	MT-ND5_Ctrl	27	27	27	22.1	22.1	22.1	213.62	0	216.51	31527000000	310	2.88238	0.0108715	-0.256588	-5.1589	30.4894	30.3716	30.3767	30.4176	30.4353	30.3529	30.1847	30.2339	30.0334
	0.972875	-0.25636	O95819	O95819	Mitogen-activated protein kinase kinase kinase kinase 4	MAP4K4			15	15	12	14.8	14.8	12	142.1	0	103.28	16444000000	110	0.972875	0.207836	-0.25636	-1.85206	29.8279	29.6185	29.7046	29.2859	29.5273	29.3379	29.227	29.1853	29.4697
+	3.10814	-0.256172	Q9UQ35	Q9UQ35	Serine/arginine repetitive matrix protein 2	SRRM2	+	MT-ND5_Ctrl	34	34	34	18.4	18.4	18.4	299.61	0	246.38	71968000000	490	3.10814	0.00822437	-0.256172	-5.64369	31.6734	31.6052	31.6921	31.6058	31.5407	31.7044	31.3195	31.4505	31.3724
	0.545915	-0.255865	E9PAV3	E9PAV3	Nascent polypeptide-associated complex subunit alpha, muscle-specific form	NACA			9	9	8	4.2	4.2	3.6	205.42	0	284.14	196470000000	798	0.545915	0.420904	-0.255865	-1.15889	33.3946	33.4396	33.1662	32.819	32.8969	32.555	32.7841	32.9877	32.5962
	1.30045	-0.255612	P22033	P22033	Methylmalonyl-CoA mutase, mitochondrial	MUT			14	14	14	25.5	25.5	25.5	83.134	0	63.591	9650500000	104	1.30045	0.121547	-0.255612	-2.36372	28.3722	28.5138	28.4914	28.6438	28.8807	28.557	28.2359	28.3986	28.3281
	0.583826	-0.25554	P46821	P46821	Microtubule-associated protein 1B;MAP1B heavy chain;MAP1 light chain LC1	MAP1B			116	116	114	58.8	58.8	58.8	270.63	0	323.31	988770000000	4142	0.583826	0.395298	-0.25554	-1.22351	35.6902	35.7441	35.5752	35.0003	35.1432	35.0068	35.0531	35.1668	35.0934
	1.36849	-0.255217	P10809	P10809	60 kDa heat shock protein, mitochondrial	HSPD1			42	42	42	72.1	72.1	72.1	61.054	0	323.31	782020000000	3093	1.36849	0.108839	-0.255217	-2.47043	35.1978	35.2009	35.0367	34.8449	34.9951	34.8712	34.6461	34.8969	34.7647
	2.05275	-0.254641	P68371	P68371	Tubulin beta-4B chain	TUBB4B	+	MT-ND5_Ctrl	44	44	3	80	80	9.7	49.83	0	323.31	2651200000000	6732	2.05275	0.0375297	-0.254641	-3.59007	37.1522	37.0139	37.1845	37.0044	36.8719	37.0346	36.7612	36.7497	36.856
	0.467969	-0.254569	P63220	P63220	40S ribosomal protein S21	RPS21			10	10	10	75.9	75.9	75.9	9.1113	0	227.44	237530000000	942	0.467969	0.477863	-0.254569	-1.02282	33.3752	33.5329	33.247	32.6641	32.8145	32.613	32.6517	33.0375	32.6704
	1.06426	-0.254535	Q7Z2W4	Q7Z2W4	Zinc finger CCCH-type antiviral protein 1	ZC3HAV1			23	23	23	37.3	37.3	37.3	101.43	0	266.79	32814000000	256	1.06426	0.178061	-0.254535	-1.99505	30.6418	30.7133	30.6107	30.2199	30.3312	30.3879	30.2526	30.343	30.0932
	1.04738	-0.253925	Q8WZ82	Q8WZ82	Ovarian cancer-associated gene 2 protein	OVCA2			2	2	2	21.1	21.1	21.1	24.418	0	22.166	4807500000	27	1.04738	0.183238	-0.253925	-1.96869	28.1791	28.1365	28.0771	27.9158	27.9796	27.6018	27.6755	27.6901	27.8175
	1.37366	-0.253838	P42566	P42566	Epidermal growth factor receptor substrate 15	EPS15			29	29	29	46.8	46.8	46.8	98.655	0	297.29	31170000000	277	1.37366	0.108165	-0.253838	-2.47855	30.2302	30.2809	30.1764	30.5497	30.3618	30.5694	30.0811	30.0531	30.1885
	1.30311	-0.253452	Q9BRT2	Q9BRT2	Ubiquinol-cytochrome-c reductase complex assembly factor 2	UQCC2			4	4	4	31.7	31.7	31.7	14.875	0	20.941	3332000000	37	1.30311	0.121096	-0.253452	-2.36789	27.347	27.1619	27.3154	26.9123	27.1375	27.22	26.7753	26.9644	27.047
	1.23254	-0.253195	P49023	P49023	Paxillin	PXN			23	23	23	46.9	46.9	46.9	64.505	0	280.69	88544000000	537	1.23254	0.135664	-0.253195	-2.25757	32.1036	32.1675	31.8355	31.8143	31.9193	31.8619	31.5153	31.7003	31.8757
	0.919951	-0.252759	Q9BVL2	Q9BVL2	Nucleoporin p58/p45	NUPL1			4	4	4	9.2	9.2	9.2	60.896	0	16.448	5339300000	57	0.919951	0.227176	-0.252759	-1.76884	27.8238	27.6664	27.7299	27.4875	27.7963	27.3779	27.3294	27.6725	27.1807
	0.439276	-0.252705	P23634;Q16720	P23634	Plasma membrane calcium-transporting ATPase 4	ATP2B4			39	39	26	31.3	31.3	21.9	137.92	0	323.31	144980000000	874	0.439276	0.500734	-0.252705	-0.971456	32.0838	32.0192	32.6742	33.0634	32.6747	32.8882	32.1592	32.3426	32.4418
	0.595002	-0.25156	Q9UBI1	Q9UBI1	COMM domain-containing protein 3	COMMD3			8	8	8	52.3	52.3	52.3	22.151	0	65.911	9763800000	98	0.595002	0.388323	-0.25156	-1.24239	28.9267	29.0415	28.686	28.1821	28.6209	28.7928	28.7214	28.4193	28.2295
	0.347476	-0.25155	Q9Y3C4	Q9Y3C4	EKC/KEOPS complex subunit TPRKB	TPRKB			3	3	3	21.7	21.7	21.7	19.661	0	9.1031	4004400000	46	0.347476	0.580143	-0.25155	-0.80132	27.9311	28.0037	27.6346	27.0711	27.451	27.1149	27.7422	27.4259	26.6804
	2.15576	-0.251179	Q15459	Q15459	Splicing factor 3A subunit 1	SF3A1	+	MT-ND5_Ctrl	26	26	26	39.5	39.5	39.5	88.885	0	177.93	67856000000	547	2.15576	0.0314221	-0.251179	-3.76965	31.4785	31.4442	31.4577	31.6191	31.6428	31.5528	31.1825	31.4052	31.2563
	1.51709	-0.250615	Q99961;Q99962	Q99961	Endophilin-A2	SH3GL1			16	16	16	45.1	45.1	45.1	41.489	0	221.07	122220000000	624	1.51709	0.0864656	-0.250615	-2.70536	32.3062	32.3562	32.2708	31.9929	32.2668	32.055	31.8792	32.0302	31.9627
	0.272782	-0.250612	Q13501	Q13501	Sequestosome-1	SQSTM1			13	13	13	53	53	53	47.687	0	154.08	24334000000	135	0.272782	0.657821	-0.250612	-0.654654	30.5019	30.8744	30.3294	29.3989	29.6061	29.4354	29.5814	30.0105	29.7294
	0.371189	-0.250349	Q96E11	Q96E11	Ribosome-recycling factor, mitochondrial	MRRF			4	4	4	17.9	17.9	17.9	29.277	0	38.286	7242800000	52	0.371189	0.557352	-0.250349	-0.846213	28.4728	28.9807	28.3966	27.9763	27.9559	27.6409	27.8352	28.2276	27.8978
	0.63351	-0.25022	P19474	P19474	E3 ubiquitin-protein ligase TRIM21	TRIM21			4	4	4	9.9	9.9	9.9	54.169	0	10.879	1413800000	16	0.63351	0.364922	-0.25022	-1.30691	26.0178	26.1447	26.5568	26.5285	26.2644	26.1295	26.4338	25.7393	25.8971
	1.58208	-0.250196	Q99584	Q99584	Protein S100-A13	S100A13			5	5	5	62.2	62.2	62.2	11.471	0	71.391	199410000000	336	1.58208	0.0780861	-0.250196	-2.80917	33.0911	33.1885	33.506	33.2159	33.2086	33.1857	33.0669	32.9573	32.9232
	0.879784	-0.250158	Q9UBU9	Q9UBU9	Nuclear RNA export factor 1	NXF1			9	9	9	18.1	18.1	18.1	70.182	0	27.089	6112200000	61	0.879784	0.243594	-0.250158	-1.70539	27.9659	27.8097	28.2151	27.9643	27.9558	27.5503	27.7681	27.7527	27.4593
	1.37358	-0.249765	Q4G0J3	Q4G0J3	La-related protein 7	LARP7			11	11	11	26.3	26.3	26.3	66.898	0	87.242	12439000000	103	1.37358	0.108117	-0.249765	-2.47842	28.9883	29.2407	29.2609	28.8947	29.2685	29.129	28.7707	28.9289	28.9421
	0.162942	-0.249416	Q99081	Q99081	Transcription factor 12	TCF12			3	3	3	8.2	8.2	8.2	72.964	0	10.301	720500000	13	0.162942	0.783382	-0.249416	-0.419881	24.894	24.5186	24.7985	26.6327	25.5752	24.8354	25.0416	23.9479	25.8894
	1.15424	-0.249159	P10515	P10515	Dihydrolipoyllysine-residue acetyltransferase component of pyruvate dehydrogenase complex, mitochondrial	DLAT			16	16	16	31.2	31.2	31.2	68.996	0	81.262	23707000000	166	1.15424	0.153217	-0.249159	-2.13542	30.3386	30.3064	30.0182	29.9358	30.0045	29.9379	29.878	29.7213	29.9239
	0.771487	-0.249064	P61764	P61764	Syntaxin-binding protein 1	STXBP1			16	16	16	37	37	37	67.568	0	131.92	20112000000	216	0.771487	0.2921	-0.249064	-1.53258	29.7646	29.6609	29.5163	30.0813	30.1486	30.0331	29.5302	29.5414	29.7836
	0.659564	-0.248986	Q13428	Q13428	Treacle protein	TCOF1			16	16	16	13.8	13.8	13.8	152.1	0	152.38	19909000000	164	0.659564	0.349526	-0.248986	-1.35014	30.0427	29.995	29.5549	29.3704	29.5427	29.4866	29.2285	29.6242	29.3965
	1.00802	-0.248182	Q7Z739	Q7Z739	YTH domain-containing family protein 3	YTHDF3			13	13	9	32	32	23.8	63.86	0	149.26	22978000000	167	1.00802	0.195277	-0.248182	-1.90713	30.3371	30.4171	30.0275	29.8969	30.097	29.9478	29.7802	29.9331	29.9038
+	3.2133	-0.247346	Q8WUM4	Q8WUM4	Programmed cell death 6-interacting protein	PDCD6IP	+	MT-ND5_Ctrl	42	42	42	55	55	55	96.022	0	323.31	303270000000	1273	3.2133	0.00736144	-0.247346	-5.87965	33.7096	33.7215	33.6973	33.8198	33.7983	33.8031	33.5674	33.5335	33.4319
	0.763453	-0.247307	Q15554	Q15554	Telomeric repeat-binding factor 2	TERF2			3	3	3	10.1	10.1	10.1	59.593	0	14.321	2225500000	34	0.763453	0.296284	-0.247307	-1.51963	26.6629	26.4645	26.6846	26.497	26.7719	26.134	26.0199	26.4392	26.4064
	0.855499	-0.247284	Q15428	Q15428	Splicing factor 3A subunit 2	SF3A2			6	6	6	12.9	12.9	12.9	49.255	0	31.968	13370000000	178	0.855499	0.253308	-0.247284	-1.66688	29.2549	29.0344	29.5282	29.5858	29.4238	29.4668	29.2783	29.2484	28.8784
	1.1767	-0.247114	Q9NPA8	Q9NPA8	Transcription and mRNA export factor ENY2	ENY2			5	5	5	51.5	51.5	51.5	11.528	0	26.933	10010000000	80	1.1767	0.147657	-0.247114	-2.17044	28.7123	28.9592	28.4462	28.6562	28.6106	28.8899	28.5181	28.454	28.4237
	0.963307	-0.247053	P82673	P82673	28S ribosomal protein S35, mitochondrial	MRPS35			6	6	6	32.2	32.2	32.2	36.844	0	55.697	4500600000	44	0.963307	0.211237	-0.247053	-1.83704	28.0433	27.9428	28.0535	27.4545	27.7713	27.8341	27.636	27.5608	27.6118
	0.44115	-0.246898	Q9Y277	Q9Y277	Voltage-dependent anion-selective channel protein 3	VDAC3			11	11	11	48.4	48.4	48.4	30.658	0	128.32	37477000000	219	0.44115	0.49943	-0.246898	-0.974836	30.5663	29.9648	30.6013	31.0924	31.0047	30.8994	30.3368	30.3753	30.6116
	0.376062	-0.245945	P23528	P23528	Cofilin-1	CFL1			25	25	18	91	91	72.3	18.502	0	323.31	2153700000000	4761	0.376062	0.553292	-0.245945	-0.855351	36.8345	36.9086	36.533	35.7029	36.0069	36.1855	36.0239	36.1314	36.1927
	0.583925	-0.245777	Q71SY5	Q71SY5	Mediator of RNA polymerase II transcription subunit 25	MED25			3	3	3	7.2	7.2	7.2	78.17	0	14.63	1869300000	38	0.583925	0.395356	-0.245777	-1.22368	26.3641	25.9359	26.3533	26.7749	26.6647	26.2512	26.366	25.8923	26.1764
	0.392952	-0.245689	P63313	P63313	Thymosin beta-10	TMSB10			4	3	2	63.6	63.6	34.1	5.0256	0	43.722	702850000000	1744	0.392952	0.539048	-0.245689	-0.886804	34.9875	35.2788	34.887	34.1508	34.7834	34.1672	34.5904	34.4543	34.3456
	0.855079	-0.245447	Q0JRZ9	Q0JRZ9	F-BAR domain only protein 2	FCHO2			12	12	12	22.2	22.2	22.2	88.923	0	123.11	14004000000	115	0.855079	0.253439	-0.245447	-1.66621	29.6804	29.1798	29.3117	29.2616	29.2114	28.9212	29.0241	28.9933	29.0293
	0.860916	-0.245293	Q9Y3M8	Q9Y3M8	StAR-related lipid transfer protein 13	STARD13			4	4	4	5.4	5.4	5.4	124.97	0	11.421	1280100000	7	0.860916	0.25096	-0.245293	-1.67548	25.4386	25.3008	25.5578	25.8311	25.5569	25.7738	25.0791	25.5086	25.4058
	0.436813	-0.244591	Q9Y295	Q9Y295	Developmentally-regulated GTP-binding protein 1	DRG1			7	7	7	17.4	17.4	17.4	40.542	0	72.746	16649000000	91	0.436813	0.503066	-0.244591	-0.967011	29.8757	30.1425	29.9393	29.1857	29.3182	29.2069	29.3654	29.4195	29.3154
	0.726922	-0.244437	Q99829	Q99829	Copine-1	CPNE1			7	7	7	11.5	11.5	11.5	59.058	0	21.689	11083000000	77	0.726922	0.314244	-0.244437	-1.4605	28.6002	28.6649	28.5223	29.1618	29.0099	28.8726	28.3935	28.5126	28.7765
	2.60327	-0.242065	P14618;P30613	P14618	Pyruvate kinase PKM	PKM	+	MT-ND5_Ctrl	62	62	62	87.4	87.4	87.4	57.936	0	323.31	3193500000000	9045	2.60327	0.0165246	-0.242065	-4.59699	37.1771	37.1747	37.0572	37.0835	36.9787	37.0129	36.8098	36.809	36.897
	1.46611	-0.241788	Q92945	Q92945	Far upstream element-binding protein 2	KHSRP			27	27	26	41.2	41.2	39.2	73.114	0	292.41	189240000000	887	1.46611	0.0934129	-0.241788	-2.6244	33.2548	33.1118	33.0841	32.9902	32.861	32.9059	32.7565	32.8863	32.7357
	2.14354	-0.241756	P49189	P49189	4-trimethylaminobutyraldehyde dehydrogenase	ALDH9A1	+	MT-ND5_Ctrl	16	16	16	29.1	29.1	29.1	53.801	0	114.09	61141000000	289	2.14354	0.0321037	-0.241756	-3.74816	31.4686	31.5264	31.2526	31.3993	31.4611	31.4726	31.2755	31.1235	31.1661
	0.504505	-0.241318	O00471	O00471	Exocyst complex component 5	EXOC5			8	8	8	13.4	13.4	13.4	81.852	0	41.585	3534800000	47	0.504505	0.449162	-0.241318	-1.08719	26.963	27.0591	27.2096	27.9049	27.2438	27.4409	26.8707	26.9763	27.3398
	1.75736	-0.24122	Q8NEZ2	Q8NEZ2	Vacuolar protein sorting-associated protein 37A	VPS37A			8	8	8	27.7	27.7	27.7	44.314	0	78.29	11957000000	79	1.75736	0.059061	-0.24122	-3.09338	28.9906	29.2531	29.019	29.0023	29.0212	29.1276	28.6881	28.9374	28.8578
	0.172009	-0.241103	Q76M96	Q76M96	Coiled-coil domain-containing protein 80	CCDC80			23	23	23	29.3	29.3	29.3	108.17	0	225.89	33823000000	259	0.172009	0.772881	-0.241103	-0.440347	31.0115	31.1608	31.3008	29.5687	29.5623	29.5132	29.8881	29.914	30.5333
	2.70092	-0.241047	O14786	O14786	Neuropilin-1	NRP1	+	MT-ND5_Ctrl	18	18	18	28.5	28.5	28.5	103.13	0	260.46	30112000000	241	2.70092	0.0141515	-0.241047	-4.78917	30.3198	30.4902	30.5247	30.414	30.4972	30.3934	30.1438	30.2447	30.2079
	1.98785	-0.240899	P12270	P12270	Nucleoprotein TPR	TPR	+	MT-ND5_Ctrl	67	67	67	36.4	36.4	36.4	267.29	0	323.31	106670000000	761	1.98785	0.041568	-0.240899	-3.47874	32.2211	32.2458	32.0492	32.0722	32.1512	31.9762	31.8351	31.9684	31.8317
	1.09999	-0.240824	O75694	O75694	Nuclear pore complex protein Nup155	NUP155			8	8	8	9.7	9.7	9.7	155.2	0	77.312	5176900000	47	1.09999	0.16769	-0.240824	-2.05082	27.6984	27.5843	27.7991	28.0124	27.8154	27.8577	27.6242	27.7189	27.3182
	0.862031	-0.240127	Q96D71;Q8NFH8	Q96D71	RalBP1-associated Eps domain-containing protein 1	REPS1			8	8	8	13.9	13.9	13.9	86.661	0	71.381	3286500000	58	0.862031	0.25077	-0.240127	-1.67725	27.2135	27.1192	27.4657	27.0994	27.1315	27.191	27.0141	27.2468	26.6288
	0.998036	-0.239926	Q9UMR2	Q9UMR2	ATP-dependent RNA helicase DDX19B	DDX19B			11	11	1	34	34	5.8	53.926	0	249.85	46460000000	219	0.998036	0.198834	-0.239926	-1.8915	30.9305	31.0889	30.801	30.4929	30.8911	30.8826	30.7387	30.5015	30.5835
	0.94269	-0.239816	P55795	P55795	Heterogeneous nuclear ribonucleoprotein H2	HNRNPH2			16	9	8	37	20.5	20.5	49.263	0	33.317	14569000000	113	0.94269	0.218456	-0.239816	-1.80464	29.1351	29.1546	29.0677	29.4975	29.4818	29.4452	28.9982	28.934	29.2393
	0.430787	-0.239462	Q96EB1	Q96EB1	Elongator complex protein 4	ELP4			4	4	4	9.4	9.4	9.4	46.587	0	8.6914	721380000	13	0.430787	0.507324	-0.239462	-0.956109	24.9589	24.9379	25.363	25.9575	25.1666	25.3815	25.1874	25.2565	24.7203
	1.02363	-0.238591	Q8WUX9	Q8WUX9	Charged multivesicular body protein 7	CHMP7			5	5	5	12.1	12.1	12.1	50.91	0	17.408	2752700000	41	1.02363	0.190828	-0.238591	-1.93157	26.734	26.6941	26.4476	26.71	26.6237	26.7708	26.2492	26.7357	26.2894
	1.85083	-0.238207	Q9H6Z4	Q9H6Z4	Ran-binding protein 3	RANBP3			14	14	14	31.7	31.7	31.7	60.209	0	121.56	23081000000	199	1.85083	0.0514174	-0.238207	-3.24789	30.2651	30.0457	30.2066	30.0583	30.1853	30.0732	29.7559	29.9447	30.0018
	0.382379	-0.237051	Q9BQ39	Q9BQ39	ATP-dependent RNA helicase DDX50	DDX50			10	8	8	19.4	17	17	82.564	0	24.425	4484900000	48	0.382379	0.549245	-0.237051	-0.867154	28.2306	28.4496	28.0432	27.5312	27.6281	27.3462	27.4346	27.8803	27.5883
	0.621534	-0.236786	Q8WYP5	Q8WYP5	Protein ELYS	AHCTF1			27	27	27	17.6	17.6	17.6	252.5	0	119.75	17076000000	139	0.621534	0.371222	-0.236786	-1.28693	29.6817	29.1622	29.3191	29.4214	29.2436	29.1983	28.7002	29.4566	29.146
	1.226	-0.236442	P53367	P53367	Arfaptin-1	ARFIP1			17	17	17	64.1	64.1	64.1	41.738	0	215.62	29650000000	205	1.226	0.136857	-0.236442	-2.24736	30.64	30.6426	30.3474	30.5741	30.6161	30.2376	30.2188	30.295	30.3057
+	3.48128	-0.23628	P08670;P41219;P14136;CON__Q8N1N4-2;CON__Q7RTT2;Q8N1N4	P08670	Vimentin	VIM	+	MT-ND5_Ctrl	108	108	101	98.1	98.1	98.1	53.651	0	323.31	23920000000000	36891	3.48128	0.00511738	-0.23628	-6.51275	39.6367	39.6896	39.7575	39.7807	39.6974	39.6976	39.4495	39.4399	39.5315
	0.173565	-0.235773	P37268	P37268	Squalene synthase	FDFT1			3	3	3	12.5	12.5	12.5	48.115	0	20.303	2991900000	30	0.173565	0.770995	-0.235773	-0.443837	27.7944	27.3822	28.0157	26.6303	25.9868	26.0586	26.5932	26.9925	26.641
	0.580921	-0.234474	P13693;Q56UQ5	P13693	Translationally-controlled tumor protein	TPT1			8	8	8	31.4	31.4	31.4	19.595	0	95.717	140390000000	701	0.580921	0.397204	-0.234474	-1.21859	32.4226	32.3635	32.9754	32.7522	33.0392	33.088	32.6032	32.4354	32.5783
	0.618764	-0.234439	Q9H270	Q9H270	Vacuolar protein sorting-associated protein 11 homolog	VPS11			8	8	8	13.1	13.1	13.1	107.84	0	32.201	6595000000	43	0.618764	0.372593	-0.234439	-1.2823	28.2923	27.9779	28.1824	28.1997	28.5145	28.6462	27.8613	27.9358	28.4061
	1.52982	-0.234124	P22307	P22307	Non-specific lipid-transfer protein	SCP2			21	21	21	44.4	44.4	44.4	58.993	0	323.31	154060000000	596	1.52982	0.0848667	-0.234124	-2.72563	32.6292	32.6164	32.5084	32.7513	32.6332	32.4643	32.2874	32.5508	32.2609
	0.557236	-0.233773	O95292	O95292	Vesicle-associated membrane protein-associated protein B/C	VAPB			10	9	9	45.7	45.7	45.7	27.228	0	97.566	55822000000	218	0.557236	0.413413	-0.233773	-1.17829	31.4067	31.429	31.4502	31.3003	30.6165	31.1086	31.138	30.9331	30.8832
	1.01024	-0.232628	Q96A72	Q96A72	Protein mago nashi homolog 2	MAGOHB			5	5	1	38.5	38.5	6.1	17.276	0	36.131	13639000000	97	1.01024	0.194952	-0.232628	-1.91061	29.4929	29.1684	29.4078	29.7065	29.41	29.2917	29.2697	29.2547	29.0163
	0.195974	-0.232037	P29992;O95837	P29992	Guanine nucleotide-binding protein subunit alpha-11	GNA11			4	4	3	14.5	14.5	11.4	42.123	0	19.069	5615200000	51	0.195974	0.741317	-0.232037	-0.493397	27.5104	26.8344	27.8035	29.1207	28.4124	28.1549	27.6542	27.748	27.8198
	0.410745	-0.231891	Q8N6T3	Q8N6T3	ADP-ribosylation factor GTPase-activating protein 1	ARFGAP1			11	11	11	37.4	37.4	37.4	44.667	0	294.53	43749000000	257	0.410745	0.523467	-0.231891	-0.919587	31.2813	31.2468	31.2904	30.4118	30.6689	30.4841	30.6092	30.7305	30.6562
	0.419572	-0.231697	O15400	O15400	Syntaxin-7	STX7			6	6	6	26.4	26.4	26.4	29.815	0	89.601	11833000000	86	0.419572	0.516736	-0.231697	-0.935724	28.777	29.0398	28.4154	29.3707	28.6706	28.8651	29.0434	28.2393	28.5915
	2.89443	-0.231414	Q8N1F7	Q8N1F7	Nuclear pore complex protein Nup93	NUP93	+	MT-ND5_Ctrl	13	13	13	18.9	18.9	18.9	93.487	0	56.721	17333000000	114	2.89443	0.0106839	-0.231414	-5.18406	29.3966	29.4043	29.3777	29.5363	29.49	29.5452	29.2216	29.2295	29.2297
	1.13142	-0.23141	Q9UBE0	Q9UBE0	SUMO-activating enzyme subunit 1;SUMO-activating enzyme subunit 1, N-terminally processed	SAE1			15	15	15	46.5	46.5	46.5	38.449	0	99.225	22488000000	146	1.13142	0.158982	-0.23141	-2.09984	30.0785	29.8593	30.0104	29.8164	30.045	29.8446	29.9503	29.6863	29.4962
	0.839655	-0.23126	P15880	P15880	40S ribosomal protein S2	RPS2			14	14	14	45.1	45.1	45.1	31.324	0	98.11	271360000000	660	0.839655	0.260723	-0.23126	-1.64169	33.8974	33.8533	33.7134	33.5782	33.4641	33.4277	33.6517	33.3597	33.2619
	1.01384	-0.231135	Q9NWU5	Q9NWU5	39S ribosomal protein L22, mitochondrial	MRPL22			5	5	5	32.5	32.5	32.5	23.64	0	20.661	4457000000	59	1.01384	0.194113	-0.231135	-1.91624	27.9617	27.556	27.6269	27.6054	27.3885	27.4675	27.3652	27.3096	27.4348
	0.841546	-0.231045	Q9Y2D5	Q9Y2D5	A-kinase anchor protein 2	AKAP2			40	40	40	58.4	58.4	58.4	94.659	0	323.31	203950000000	915	0.841546	0.259822	-0.231045	-1.6447	33.2167	33.4684	33.2493	32.9307	32.9495	32.8834	32.9529	32.8759	32.8271
	1.31736	-0.230462	P19174	P19174	1-phosphatidylinositol 4,5-bisphosphate phosphodiesterase gamma-1	PLCG1			8	8	8	10.7	10.7	10.7	148.53	0	37.28	2979900000	40	1.31736	0.118404	-0.230462	-2.39019	26.8708	26.9278	26.6744	26.9552	27.0152	26.9311	26.5112	26.6309	26.8538
	0.223131	-0.230241	Q9Y3B2	Q9Y3B2	Exosome complex component CSL4	EXOSC1			4	4	4	28.7	28.7	28.7	21.452	0	22.501	3492600000	52	0.223131	0.711171	-0.230241	-0.551832	27.6882	27.5483	28.0282	26.614	26.409	27.5425	27.5308	26.6743	27.0193
	0.94717	-0.230218	O14641	O14641	Segment polarity protein dishevelled homolog DVL-2	DVL2			5	5	5	10.2	10.2	10.2	78.947	0	50.095	3075800000	38	0.94717	0.216935	-0.230218	-1.81169	26.7443	26.976	26.6749	27.1692	26.8281	26.8644	26.8066	26.6905	26.4407
	0.477837	-0.230175	O15160	O15160	DNA-directed RNA polymerases I and III subunit RPAC1	POLR1C			7	7	7	27.7	27.7	27.7	39.249	0	37.516	6232500000	91	0.477837	0.469415	-0.230175	-1.04032	28.3619	28.3266	28.0049	28.0443	27.8105	27.6541	27.5928	28.2483	27.5694
	2.2525	-0.229973	P01112	P01112	GTPase HRas;GTPase HRas, N-terminally processed	HRAS	+	MT-ND5_Ctrl	9	9	3	63	63	21.2	21.298	0	94.888	9293800000	131	2.2525	0.0268882	-0.229973	-3.9417	28.8985	29.0562	29.1552	29.0117	28.9736	28.9172	28.775	28.8055	28.7358
	0.797328	-0.229934	O60506	O60506	Heterogeneous nuclear ribonucleoprotein Q	SYNCRIP			37	37	30	62.8	62.8	54.6	69.602	0	323.31	514930000000	1936	0.797328	0.279902	-0.229934	-1.57409	34.6244	34.7895	34.4232	34.1307	34.3424	34.25	34.2251	34.2026	34.1626
	0.622426	-0.229765	Q9UHQ9	Q9UHQ9	NADH-cytochrome b5 reductase 1	CYB5R1			9	9	9	40	40	40	34.094	0	68.752	7236800000	68	0.622426	0.371033	-0.229765	-1.28842	28.5038	28.516	28.134	28.4635	28.4385	29.0366	28.2754	28.3889	28.1927
	0.639879	-0.229302	Q15434	Q15434	RNA-binding motif, single-stranded-interacting protein 2	RBMS2			6	6	6	23.3	23.3	23.3	43.958	0	21.501	8033800000	66	0.639879	0.361157	-0.229302	-1.31751	28.7516	28.6037	28.5342	28.1607	27.9866	28.4634	28.2293	28.2291	28.1038
	1.85153	-0.22924	Q15814	Q15814	Tubulin-specific chaperone C	TBCC			9	9	9	41.9	41.9	41.9	39.248	0	82.452	7090300000	91	1.85153	0.0514279	-0.22924	-3.24905	28.2451	28.305	28.3802	28.3574	28.1389	28.3262	28.2028	28.0182	27.9676
	1.03072	-0.229174	O14818;Q8TAA3	O14818	Proteasome subunit alpha type-7	PSMA7			20	20	20	64.5	64.5	64.5	27.887	0	241.06	186180000000	762	1.03072	0.188397	-0.229174	-1.94265	33.151	33.4027	33.1779	32.867	33.0584	32.9038	32.8759	32.8644	32.8526
	0.373092	-0.228877	Q12962	Q12962	Transcription initiation factor TFIID subunit 10	TAF10			3	3	3	21.1	21.1	21.1	21.711	0	88.91	4831900000	48	0.373092	0.555819	-0.228877	-0.849784	28.3895	27.3718	27.8289	27.8538	27.353	27.256	27.223	27.5186	27.5983
	1.24565	-0.228747	P52597	P52597	Heterogeneous nuclear ribonucleoprotein F;Heterogeneous nuclear ribonucleoprotein F, N-terminally processed	HNRNPF			14	14	14	45.8	45.8	45.8	45.671	0	211.3	77114000000	440	1.24565	0.13293	-0.228747	-2.27804	31.9232	31.9534	32.073	31.9237	31.8498	31.7299	31.7179	31.8537	31.4686
	0.208909	-0.228591	P35226	P35226	Polycomb complex protein BMI-1	BMI1			5	5	3	23	23	18.4	36.949	0	24.259	1564600000	25	0.208909	0.725009	-0.228591	-0.52144	25.3091	26.2117	24.5328	26.2858	26.1441	26.21	25.7242	25.2336	25.7032
	0.359255	-0.227277	Q9Y5J1	Q9Y5J1	U3 small nucleolar RNA-associated protein 18 homolog	UTP18			7	7	7	20	20	20	62.003	0	35.758	4170400000	43	0.359255	0.569179	-0.227277	-0.823709	27.8137	28.026	27.738	27.3754	27.3407	27.2747	26.7818	27.8625	27.4581
	0.751907	-0.22659	Q7RTV0	Q7RTV0	PHD finger-like domain-containing protein 5A	PHF5A			5	5	5	53.6	53.6	53.6	12.405	0	44.7	20992000000	117	0.751907	0.301822	-0.22659	-1.50099	30.2469	30.0185	29.8944	29.6195	30.1521	29.9765	29.5628	29.9614	29.75
	1.15016	-0.226431	Q9Y6M9	Q9Y6M9	NADH dehydrogenase [ubiquinone] 1 beta subcomplex subunit 9	NDUFB9			6	6	6	55.9	55.9	55.9	21.831	0	47.65	7477900000	128	1.15016	0.154327	-0.226431	-2.12906	28.3106	28.3627	28.4911	28.2188	28.5238	28.4178	27.9687	28.3944	28.1201
	0.28314	-0.225863	Q5SW79;Q96L14	Q5SW79	Centrosomal protein of 170 kDa	CEP170			42	42	42	35.9	35.9	35.9	175.29	0	323.31	108690000000	799	0.28314	0.647468	-0.225863	-0.675523	32.7324	32.7563	32.3592	31.5173	31.8521	31.6013	31.782	31.9955	31.9542
[truncated: 2,418 more rows]

## Sheet: NDUFS1
Dataset S3. Proteome analysis by Perseus with fold changes between mutNDUFS1 versus controls and two-sample t-test significances.
[truncated: 3,894 more rows]
