# Supplementary material for: Mutations in NDUFS1 Cause Metabolic Reprogramming and Disruption of the Electron Transfer
Source: Cells. 2019 Sep 25;8(10):1149. doi: 10.3390/cells8101149 (PMC6829531; doi:10.3390/cells8101149)
Supplement: Supplementary file 1 [file cells-08-01149-s001.zip › Supplemental Table S4.xlsx]

## Sheet: ND5 upregulated
Dataset S4. GSEA report of all upregulated pathways in patient carrying the MT-ND5 mutation. The significant threshold was set to p-value ≤0.05, FDR ≤0.05 and is highlighted in green.
Pathway	SIZE	NES	NOM p-val	FDR q-val
REACTOME_MUSCLE_CONTRACTION	18	2.15984	0	0.00207235
REACTOME_SMOOTH_MUSCLE_CONTRACTION	16	2.12025	0	0.00195056
REACTOME_CYTOSOLIC_TRNA_AMINOACYLATION	24	2.09129	0	0.00243948
REACTOME_ASPARAGINE_N_LINKED_GLYCOSYLATION	29	2.05398	0	0.00331653
KEGG_GLYCOLYSIS_GLUCONEOGENESIS	31	2.03543	0	0.00362456
KEGG_AMINOACYL_TRNA_BIOSYNTHESIS	22	2.01004	0	0.00499307
REACTOME_TRNA_AMINOACYLATION	27	2.00134	0.000502134	0.00514374
REACTOME_COLLAGEN_FORMATION	21	1.90839	0.000735835	0.0222207
REACTOME_INTEGRIN_CELL_SURFACE_INTERACTIONS	31	1.89867	0.00102538	0.0230481
REACTOME_EXTRACELLULAR_MATRIX_ORGANIZATION	25	1.87525	0.000748316	0.0297844
KEGG_GLYCINE_SERINE_AND_THREONINE_METABOLISM	8	1.8435	0.00256231	0.0427919
REACTOME_CELL_JUNCTION_ORGANIZATION	17	1.83531	0.00406893	0.0437067
REACTOME_POST_TRANSLATIONAL_PROTEIN_MODIFICATION	36	1.8098	0.00179902	0.0569271
REACTOME_AMINO_ACID_SYNTHESIS_AND_INTERCONVERSION_TRANSAMINATION	12	1.76369	0.00821058	0.0971
KEGG_FOCAL_ADHESION	85	1.75072	0.00116959	0.105763
REACTOME_NCAM1_INTERACTIONS	10	1.74043	0.00689814	0.111594
REACTOME_STRIATED_MUSCLE_CONTRACTION	6	1.73611	0.00477273	0.11012
KEGG_GALACTOSE_METABOLISM	12	1.72166	0.0107476	0.122063
KEGG_DILATED_CARDIOMYOPATHY	26	1.71053	0.00747943	0.130468
REACTOME_HS_GAG_DEGRADATION	7	1.70979	0.0123825	0.124977
REACTOME_GLYCOSPHINGOLIPID_METABOLISM	9	1.69816	0.0148045	0.135154
KEGG_HYPERTROPHIC_CARDIOMYOPATHY_HCM	28	1.6839	0.00807469	0.150005
KEGG_ARRHYTHMOGENIC_RIGHT_VENTRICULAR_CARDIOMYOPATHY_ARVC	28	1.68218	0.010598	0.146141
REACTOME_TRANSPORT_OF_INORGANIC_CATIONS_ANIONS_AND_AMINO_ACIDS_OLIGOPEPTIDES	5	1.68137	0.0080411	0.141342
KEGG_AMINO_SUGAR_AND_NUCLEOTIDE_SUGAR_METABOLISM	28	1.68083	0.00889819	0.136487
KEGG_RETINOL_METABOLISM	6	1.67715	0.0136116	0.1362
KEGG_TIGHT_JUNCTION	45	1.67424	0.00521784	0.13525
KEGG_VALINE_LEUCINE_AND_ISOLEUCINE_BIOSYNTHESIS	8	1.66478	0.0168342	0.143288
REACTOME_ADHERENS_JUNCTIONS_INTERACTIONS	6	1.65266	0.0153499	0.155474
REACTOME_N_GLYCAN_TRIMMING_IN_THE_ER_AND_CALNEXIN_CALRETICULIN_CYCLE	8	1.65237	0.0168297	0.150767
REACTOME_CELL_CELL_JUNCTION_ORGANIZATION	6	1.64887	0.01222	0.15079
KEGG_ECM_RECEPTOR_INTERACTION	33	1.62816	0.0148947	0.177286
REACTOME_HS_GAG_BIOSYNTHESIS	5	1.62765	0.013671	0.172592
REACTOME_GLUCOSE_METABOLISM	34	1.62424	0.011655	0.172829
REACTOME_SYNTHESIS_OF_SUBSTRATES_IN_N_GLYCAN_BIOSYTHESIS	9	1.61878	0.0284449	0.176468
REACTOME_BIOSYNTHESIS_OF_THE_N_GLYCAN_PRECURSOR_DOLICHOL_LIPID_LINKED_OLIGOSACCHARIDE_LLO_AND_TRANSFER_TO_A_NASCENT_PROTEIN	9	1.61615	0.0243902	0.175563
KEGG_N_GLYCAN_BIOSYNTHESIS	7	1.60823	0.0299954	0.183004
REACTOME_PIP3_ACTIVATES_AKT_SIGNALING	6	1.60134	0.0289462	0.189072
REACTOME_SIGNAL_AMPLIFICATION	8	1.59382	0.0342751	0.196375
KEGG_PATHOGENIC_ESCHERICHIA_COLI_INFECTION	34	1.58059	0.0126779	0.213586
REACTOME_PYRUVATE_METABOLISM	9	1.56613	0.0445758	0.233531
REACTOME_CELL_EXTRACELLULAR_MATRIX_INTERACTIONS	10	1.55631	0.0445612	0.245873
REACTOME_GLUCONEOGENESIS	18	1.55449	0.0325638	0.243417
KEGG_VIBRIO_CHOLERAE_INFECTION	19	1.55391	0.0349582	0.238918
REACTOME_METABOLISM_OF_LIPIDS_AND_LIPOPROTEINS	102	1.55217	0.00305344	0.236889
REACTOME_TRANSMEMBRANE_TRANSPORT_OF_SMALL_MOLECULES	52	1.54937	0.0137987	0.236875
KEGG_PRION_DISEASES	11	1.53592	0.0484877	0.25614
REACTOME_PPARA_ACTIVATES_GENE_EXPRESSION	16	1.53444	0.0416667	0.253657
REACTOME_NCAM_SIGNALING_FOR_NEURITE_OUT_GROWTH	23	1.53068	0.0325765	0.255615
REACTOME_SLC_MEDIATED_TRANSMEMBRANE_TRANSPORT	24	1.52182	0.0391727	0.266971
REACTOME_CELL_SURFACE_INTERACTIONS_AT_THE_VASCULAR_WALL	23	1.52179	0.0394511	0.261796
REACTOME_PI_3K_CASCADE	9	1.50899	0.062631	0.281209
KEGG_ASCORBATE_AND_ALDARATE_METABOLISM	5	1.50764	0.0563885	0.278324
KEGG_PYRUVATE_METABOLISM	24	1.50523	0.0407296	0.27777
REACTOME_THROMBIN_SIGNALLING_THROUGH_PROTEINASE_ACTIVATED_RECEPTORS_PARS	9	1.50411	0.0586876	0.274795
KEGG_OTHER_GLYCAN_DEGRADATION	5	1.50334	0.0624155	0.271376
KEGG_TYROSINE_METABOLISM	6	1.50144	0.0650901	0.27009
KEGG_HISTIDINE_METABOLISM	5	1.49641	0.0672515	0.274416
REACTOME_NEUROTRANSMITTER_RELEASE_CYCLE	5	1.49583	0.0670864	0.270851
REACTOME_THROMBOXANE_SIGNALLING_THROUGH_TP_RECEPTOR	6	1.4854	0.0681665	0.285756
REACTOME_ADP_SIGNALLING_THROUGH_P2RY1	6	1.48527	0.0731817	0.281301
REACTOME_GROWTH_HORMONE_RECEPTOR_SIGNALING	6	1.48007	0.0751708	0.286206
REACTOME_LIPID_DIGESTION_MOBILIZATION_AND_TRANSPORT	8	1.47985	0.0768523	0.282102
REACTOME_TRANSFERRIN_ENDOCYTOSIS_AND_RECYCLING	10	1.47391	0.0774796	0.288403
KEGG_DRUG_METABOLISM_CYTOCHROME_P450	8	1.47264	0.0717725	0.286203
REACTOME_BIOLOGICAL_OXIDATIONS	27	1.46653	0.0470819	0.292823
KEGG_SELENOAMINO_ACID_METABOLISM	9	1.45465	0.0839323	0.310524
REACTOME_TRANSPORT_TO_THE_GOLGI_AND_SUBSEQUENT_MODIFICATION	9	1.45096	0.0869263	0.313043
REACTOME_PHASE_II_CONJUGATION	21	1.44909	0.0717102	0.311847
REACTOME_LYSOSOME_VESICLE_BIOGENESIS	12	1.44403	0.0794514	0.31681
REACTOME_SIGNALING_BY_PDGF	43	1.44134	0.0353698	0.317308
REACTOME_GLYCEROPHOSPHOLIPID_BIOSYNTHESIS	7	1.43016	0.103307	0.334404
KEGG_P53_SIGNALING_PATHWAY	14	1.42892	0.0865729	0.332228
KEGG_ALANINE_ASPARTATE_AND_GLUTAMATE_METABOLISM	15	1.42803	0.0886288	0.329578
KEGG_LYSOSOME	35	1.42211	0.0523736	0.336662
REACTOME_G_ALPHA_Z_SIGNALLING_EVENTS	6	1.42201	0.114233	0.332427
REACTOME_GLUCAGON_SIGNALING_IN_METABOLIC_REGULATION	7	1.42156	0.104224	0.329021
REACTOME_AQUAPORIN_MEDIATED_TRANSPORT	7	1.41946	0.105263	0.328756
REACTOME_METABOLISM_OF_AMINO_ACIDS_AND_DERIVATIVES	94	1.4188	0.0202864	0.325712
REACTOME_RESPONSE_TO_ELEVATED_PLATELET_CYTOSOLIC_CA2_	28	1.41481	0.0649949	0.329028
REACTOME_G_ALPHA_S_SIGNALLING_EVENTS	5	1.41098	0.108575	0.332089
REACTOME_REGULATION_OF_WATER_BALANCE_BY_RENAL_AQUAPORINS	7	1.40948	0.113781	0.330906
REACTOME_CALNEXIN_CALRETICULIN_CYCLE	6	1.40691	0.108951	0.331757
REACTOME_DIABETES_PATHWAYS	49	1.40419	0.0509782	0.332628
REACTOME_PLATELET_AGGREGATION_PLUG_FORMATION	14	1.38553	0.109417	0.363849
REACTOME_PI3K_EVENTS_IN_ERBB4_SIGNALING	7	1.38518	0.1229	0.360279
REACTOME_INTEGRIN_ALPHAIIB_BETA3_SIGNALING	14	1.37952	0.111217	0.366821
REACTOME_PHOSPHOLIPID_METABOLISM	42	1.37568	0.0616763	0.369896
KEGG_MELANOGENESIS	22	1.36664	0.0971187	0.383103
REACTOME_UNFOLDED_PROTEIN_RESPONSE	34	1.36636	0.0823087	0.379392
KEGG_SNARE_INTERACTIONS_IN_VESICULAR_TRANSPORT	13	1.36524	0.119081	0.377365
REACTOME_NEURONAL_SYSTEM	35	1.36176	0.0753948	0.379987
REACTOME_SEMA4D_INDUCED_CELL_MIGRATION_AND_GROWTH_CONE_COLLAPSE	12	1.36099	0.129431	0.37732
KEGG_OLFACTORY_TRANSDUCTION	5	1.35811	0.148663	0.378761
REACTOME_INSULIN_RECEPTOR_RECYCLING	9	1.35679	0.142523	0.377275
KEGG_ANTIGEN_PROCESSING_AND_PRESENTATION	21	1.35524	0.10326	0.376249
REACTOME_LATENT_INFECTION_OF_HOMO_SAPIENS_WITH_MYCOBACTERIUM_TUBERCULOSIS	9	1.35372	0.141937	0.375139
REACTOME_CHONDROITIN_SULFATE_DERMATAN_SULFATE_METABOLISM	12	1.35096	0.13272	0.376362
REACTOME_G_BETA_GAMMA_SIGNALLING_THROUGH_PI3KGAMMA	5	1.34436	0.149558	0.385193
REACTOME_TRANSMISSION_ACROSS_CHEMICAL_SYNAPSES	31	1.3437	0.0909788	0.382571
KEGG_BETA_ALANINE_METABOLISM	10	1.34184	0.147168	0.382241
KEGG_ARGININE_AND_PROLINE_METABOLISM	24	1.34175	0.105316	0.378656
KEGG_PROXIMAL_TUBULE_BICARBONATE_RECLAMATION	7	1.33796	0.157213	0.381891
REACTOME_SIGNALING_BY_SCF_KIT	23	1.33301	0.117281	0.387345
REACTOME_SEMA4D_IN_SEMAPHORIN_SIGNALING	13	1.33182	0.144715	0.385782
REACTOME_METABOLISM_OF_CARBOHYDRATES	75	1.32158	0.0576477	0.401581
REACTOME_NRAGE_SIGNALS_DEATH_THROUGH_JNK	8	1.31698	0.170442	0.406497
KEGG_VASCULAR_SMOOTH_MUSCLE_CONTRACTION	28	1.31162	0.121551	0.413135
REACTOME_IRON_UPTAKE_AND_TRANSPORT	14	1.30668	0.157683	0.418771
REACTOME_GLYCOLYSIS	15	1.30184	0.158598	0.424341
REACTOME_PI3K_AKT_ACTIVATION	8	1.29608	0.177277	0.431645
REACTOME_CELL_DEATH_SIGNALLING_VIA_NRAGE_NRIF_AND_NADE	12	1.29386	0.173608	0.432092
REACTOME_HEPARAN_SULFATE_HEPARIN_HS_GAG_METABOLISM	11	1.29126	0.171043	0.433471
KEGG_FRUCTOSE_AND_MANNOSE_METABOLISM	19	1.28986	0.150036	0.432309
REACTOME_P130CAS_LINKAGE_TO_MAPK_SIGNALING_FOR_INTEGRINS	9	1.28789	0.188089	0.432415
REACTOME_GRB2_SOS_PROVIDES_LINKAGE_TO_MAPK_SIGNALING_FOR_INTERGRINS_	8	1.28645	0.189295	0.431424
REACTOME_REGULATION_OF_RHEB_GTPASE_ACTIVITY_BY_AMPK	6	1.26833	0.222095	0.463211
REACTOME_A_TETRASACCHARIDE_LINKER_SEQUENCE_IS_REQUIRED_FOR_GAG_SYNTHESIS	9	1.26302	0.200142	0.469752
KEGG_GLYOXYLATE_AND_DICARBOXYLATE_METABOLISM	10	1.25907	0.205869	0.473746
REACTOME_ACTIVATION_OF_CHAPERONE_GENES_BY_XBP1S	25	1.25867	0.162061	0.4706
REACTOME_BASIGIN_INTERACTIONS	8	1.25214	0.225313	0.479785
KEGG_ONE_CARBON_POOL_BY_FOLATE	9	1.25122	0.20961	0.477659
REACTOME_SYNTHESIS_OF_PIPS_AT_THE_EARLY_ENDOSOME_MEMBRANE	5	1.24723	0.241911	0.481772
KEGG_LIMONENE_AND_PINENE_DEGRADATION	6	1.24575	0.238333	0.480842
REACTOME_SYNTHESIS_OF_PIPS_AT_THE_PLASMA_MEMBRANE	7	1.23327	0.242031	0.501848
REACTOME_DEADENYLATION_OF_MRNA	9	1.22792	0.233541	0.508882
KEGG_REGULATION_OF_ACTIN_CYTOSKELETON	86	1.22676	0.109932	0.507242
KEGG_BASAL_CELL_CARCINOMA	6	1.22057	0.260714	0.516109
KEGG_BLADDER_CANCER	11	1.21904	0.234298	0.515314
REACTOME_PLATELET_ACTIVATION_SIGNALING_AND_AGGREGATION	60	1.21109	0.14571	0.527514
REACTOME_INTERFERON_GAMMA_SIGNALING	15	1.20907	0.226277	0.5277
KEGG_CYSTEINE_AND_METHIONINE_METABOLISM	17	1.20872	0.225283	0.524433
KEGG_GLYCOSAMINOGLYCAN_DEGRADATION	6	1.20525	0.27363	0.527654
KEGG_INSULIN_SIGNALING_PATHWAY	44	1.20273	0.180441	0.528921
KEGG_ADIPOCYTOKINE_SIGNALING_PATHWAY	13	1.19981	0.236769	0.530828
REACTOME_PI3K_EVENTS_IN_ERBB2_SIGNALING	9	1.18836	0.270685	0.551017
REACTOME_ACTIVATION_OF_GENES_BY_ATF4	5	1.18066	0.298603	0.563024
REACTOME_CREB_PHOSPHORYLATION_THROUGH_THE_ACTIVATION_OF_RAS	9	1.18044	0.271953	0.559412
KEGG_BIOSYNTHESIS_OF_UNSATURATED_FATTY_ACIDS	8	1.18043	0.274505	0.555414
REACTOME_SEMAPHORIN_INTERACTIONS	28	1.17618	0.241302	0.560313
KEGG_NICOTINATE_AND_NICOTINAMIDE_METABOLISM	8	1.17416	0.287145	0.560569
REACTOME_PURINE_RIBONUCLEOSIDE_MONOPHOSPHATE_BIOSYNTHESIS	9	1.17321	0.279288	0.558586
REACTOME_TRIGLYCERIDE_BIOSYNTHESIS	8	1.17143	0.288946	0.558438
REACTOME_GLYCOSAMINOGLYCAN_METABOLISM	17	1.17047	0.25333	0.556611
REACTOME_ACTIVATION_OF_NMDA_RECEPTOR_UPON_GLUTAMATE_BINDING_AND_POSTSYNAPTIC_EVENTS	9	1.16958	0.282176	0.554613
REACTOME_POST_NMDA_RECEPTOR_ACTIVATION_EVENTS	9	1.16853	0.283133	0.553014
REACTOME_FATTY_ACYL_COA_BIOSYNTHESIS	8	1.1683	0.284307	0.549689
REACTOME_SIGNALING_BY_INSULIN_RECEPTOR	39	1.16829	0.211123	0.545996
REACTOME_CELL_CELL_COMMUNICATION	31	1.16693	0.230436	0.545026
REACTOME_GAB1_SIGNALOSOME	11	1.15812	0.289516	0.559283
REACTOME_RECRUITMENT_OF_NUMA_TO_MITOTIC_CENTROSOMES	5	1.15197	0.328146	0.56806
REACTOME_ENERGY_DEPENDENT_REGULATION_OF_MTOR_BY_LKB1_AMPK	8	1.14312	0.309991	0.582332
REACTOME_SULFUR_AMINO_ACID_METABOLISM	17	1.14282	0.289005	0.579139
REACTOME_REGULATION_OF_INSULIN_SECRETION_BY_ACETYLCHOLINE	5	1.14112	0.343918	0.578833
REACTOME_ASSOCIATION_OF_TRIC_CCT_WITH_TARGET_PROTEINS_DURING_BIOSYNTHESIS	13	1.14081	0.295395	0.575724
KEGG_PHENYLALANINE_METABOLISM	5	1.13747	0.341798	0.57888
KEGG_MELANOMA	11	1.13522	0.312182	0.579867
KEGG_STARCH_AND_SUCROSE_METABOLISM	14	1.13449	0.300906	0.577652
REACTOME_DESTABILIZATION_OF_MRNA_BY_BRF1	8	1.13017	0.319207	0.582851
REACTOME_MITOCHONDRIAL_TRNA_AMINOACYLATION	6	1.12932	0.341804	0.580966
KEGG_HEDGEHOG_SIGNALING_PATHWAY	6	1.12918	0.341073	0.57764
REACTOME_PERK_REGULATED_GENE_EXPRESSION	7	1.11778	0.347026	0.597541
COMPLEX IV	8	1.11407	0.351413	0.601556
KEGG_CARDIAC_MUSCLE_CONTRACTION	21	1.10894	0.310732	0.608483
KEGG_PENTOSE_PHOSPHATE_PATHWAY	16	1.10201	0.331899	0.619418
REACTOME_AXON_GUIDANCE	100	1.10149	0.251161	0.616768
REACTOME_HORMONE_SENSITIVE_LIPASE_HSL_MEDIATED_TRIACYLGLYCEROL_HYDROLYSIS	5	1.09403	0.376644	0.628703
REACTOME_FATTY_ACID_TRIACYLGLYCEROL_AND_KETONE_BODY_METABOLISM	38	1.09337	0.315408	0.626316
REACTOME_MRNA_DECAY_BY_5_TO_3_EXORIBONUCLEASE	10	1.09229	0.355834	0.624892
KEGG_VIRAL_MYOCARDITIS	18	1.09122	0.338491	0.623475
REACTOME_RAP1_SIGNALLING	7	1.08907	0.371541	0.624286
REACTOME_METABOLISM_OF_POLYAMINES	8	1.08769	0.366343	0.623457
REACTOME_CRMPS_IN_SEMA3A_SIGNALING	5	1.08262	0.393023	0.630285
REACTOME_DEVELOPMENTAL_BIOLOGY	113	1.07799	0.278967	0.636333
REACTOME_SIGNALING_BY_ERBB4	25	1.04365	0.390648	0.706516
REACTOME_SIGNAL_TRANSDUCTION_BY_L1	23	1.03837	0.393849	0.714211
REACTOME_GLUTATHIONE_CONJUGATION	9	1.03478	0.422873	0.718224
REACTOME_PI_METABOLISM	16	1.02812	0.419765	0.728928
KEGG_LEUKOCYTE_TRANSENDOTHELIAL_MIGRATION	39	1.0272	0.399015	0.726886
REACTOME_GPVI_MEDIATED_ACTIVATION_CASCADE	8	1.02171	0.446238	0.735305
REACTOME_SPHINGOLIPID_METABOLISM	20	1.02076	0.419181	0.733387
REACTOME_PHASE1_FUNCTIONALIZATION_OF_COMPOUNDS	6	1.0164	0.453702	0.739179
COMPLEX I Q MODULE	5	1.01409	0.463626	0.740394
KEGG_CITRATE_CYCLE_TCA_CYCLE	25	1.00556	0.443657	0.755622
REACTOME_PROTEIN_FOLDING	32	0.990218	0.461713	0.786616
REACTOME_GOLGI_ASSOCIATED_VESICLE_BIOGENESIS	28	0.989901	0.465116	0.783133
KEGG_PPAR_SIGNALING_PATHWAY	17	0.983629	0.474108	0.793287
REACTOME_PREFOLDIN_MEDIATED_TRANSFER_OF_SUBSTRATE_TO_CCT_TRIC	22	0.982516	0.476038	0.791631
REACTOME_SIGNAL_ATTENUATION	5	0.977684	0.494518	0.798515
KEGG_CELL_ADHESION_MOLECULES_CAMS	17	0.975355	0.489336	0.7996
REACTOME_BRANCHED_CHAIN_AMINO_ACID_CATABOLISM	13	0.973043	0.491121	0.800668
KEGG_VASOPRESSIN_REGULATED_WATER_REABSORPTION	19	0.96461	0.504734	0.815789
REACTOME_CA_DEPENDENT_EVENTS	7	0.963668	0.506895	0.813714
KEGG_VALINE_LEUCINE_AND_ISOLEUCINE_DEGRADATION	29	0.96106	0.51836	0.815521
REACTOME_PEROXISOMAL_LIPID_METABOLISM	8	0.956283	0.520073	0.822367
REACTOME_P75_NTR_RECEPTOR_MEDIATED_SIGNALLING	18	0.954698	0.521782	0.821769
REACTOME_ANTIGEN_PRESENTATION_FOLDING_ASSEMBLY_AND_PEPTIDE_LOADING_OF_CLASS_I_MHC	15	0.952233	0.528653	0.823222
REACTOME_CIRCADIAN_CLOCK	7	0.950731	0.520644	0.822513
REACTOME_NEF_MEDIATES_DOWN_MODULATION_OF_CELL_SURFACE_RECEPTORS_BY_RECRUITING_THEM_TO_CLATHRIN_ADAPTERS	12	0.935251	0.544394	0.853391
REACTOME_PYRUVATE_METABOLISM_AND_CITRIC_ACID_TCA_CYCLE	26	0.934137	0.566233	0.851629
REACTOME_NEUROTRANSMITTER_RECEPTOR_BINDING_AND_DOWNSTREAM_TRANSMISSION_IN_THE_POSTSYNAPTIC_CELL	23	0.930598	0.561744	0.855446
REACTOME_COPI_MEDIATED_TRANSPORT	9	0.92889	0.549768	0.855058
REACTOME_TRAFFICKING_AND_PROCESSING_OF_ENDOSOMAL_TLR	5	0.919679	0.560718	0.871417
REACTOME_PRE_NOTCH_PROCESSING_IN_GOLGI	5	0.91559	0.567818	0.876325
KEGG_THYROID_CANCER	11	0.913012	0.56534	0.877754
KEGG_PATHWAYS_IN_CANCER	79	0.91293	0.643957	0.873671
KEGG_TRYPTOPHAN_METABOLISM	12	0.912232	0.571703	0.870904
KEGG_RENIN_ANGIOTENSIN_SYSTEM	6	0.910493	0.566938	0.87054
REACTOME_G_ALPHA1213_SIGNALLING_EVENTS	19	0.910361	0.582932	0.866662
KEGG_SPHINGOLIPID_METABOLISM	9	0.903343	0.577265	0.877873
REACTOME_INSULIN_RECEPTOR_SIGNALLING_CASCADE	30	0.901007	0.615506	0.878828
REACTOME_DEADENYLATION_DEPENDENT_MRNA_DECAY	23	0.897287	0.618882	0.882669
REACTOME_PI3K_CASCADE	21	0.89621	0.606437	0.880906
REACTOME_TRANS_GOLGI_NETWORK_VESICLE_BUDDING	33	0.879891	0.650455	0.911949
REACTOME_PURINE_SALVAGE	8	0.874687	0.615012	0.918829
REACTOME_CLASS_I_MHC_MEDIATED_ANTIGEN_PROCESSING_PRESENTATION	106	0.873031	0.776556	0.918062
REACTOME_REGULATION_OF_AMPK_ACTIVITY_VIA_LKB1	5	0.869353	0.622077	0.921547
REACTOME_METABOLISM_OF_PROTEINS	218	0.867678	0.884541	0.920787
KEGG_AMYOTROPHIC_LATERAL_SCLEROSIS_ALS	15	0.845755	0.674103	0.961789
KEGG_RNA_DEGRADATION	28	0.842788	0.714903	0.963463
KEGG_LYSINE_DEGRADATION	19	0.841897	0.684661	0.960903
REACTOME_FRS2_MEDIATED_CASCADE	9	0.83798	0.656036	0.964451
KEGG_MTOR_SIGNALING_PATHWAY	15	0.836542	0.688943	0.96296
REACTOME_NEGATIVE_REGULATION_OF_FGFR_SIGNALING	9	0.835002	0.664834	0.961784
KEGG_FATTY_ACID_METABOLISM	23	0.830383	0.708103	0.966579
KEGG_LEISHMANIA_INFECTION	14	0.817788	0.721058	0.986629
REACTOME_SRP_DEPENDENT_COTRANSLATIONAL_PROTEIN_TARGETING_TO_MEMBRANE	89	0.815924	0.865016	0.985831
REACTOME_CLASS_B_2_SECRETIN_FAMILY_RECEPTORS	7	0.812169	0.690806	0.988506
KEGG_WNT_SIGNALING_PATHWAY	38	0.803965	0.803444	0.99922
REACTOME_SPRY_REGULATION_OF_FGF_SIGNALING	8	0.803872	0.70945	0.995028
KEGG_PROPANOATE_METABOLISM	19	0.800681	0.749091	0.996466
REACTOME_PKB_MEDIATED_EVENTS	14	0.796134	0.742305	1
REACTOME_MEMBRANE_TRAFFICKING	73	0.795869	0.879931	0.996434
REACTOME_TRAFFICKING_OF_AMPA_RECEPTORS	10	0.793167	0.735998	0.996898
REACTOME_TRANSLATION	126	0.791455	0.937704	0.995561
KEGG_SMALL_CELL_LUNG_CANCER	20	0.79112	0.762625	0.991934
REACTOME_CROSS_PRESENTATION_OF_SOLUBLE_EXOGENOUS_ANTIGENS_ENDOSOMES	38	0.784664	0.828481	0.998696
KEGG_BUTANOATE_METABOLISM	15	0.783751	0.752783	0.996032
REACTOME_REGULATION_OF_PYRUVATE_DEHYDROGENASE_PDH_COMPLEX	5	0.782072	0.711861	0.994686
REACTOME_ACTIVATED_AMPK_STIMULATES_FATTY_ACID_OXIDATION_IN_MUSCLE	5	0.775725	0.719189	1
REACTOME_DESTABILIZATION_OF_MRNA_BY_AUF1_HNRNP_D0	44	0.774049	0.856	0.999536
REACTOME_REGULATION_OF_APOPTOSIS	43	0.769222	0.856989	1
REACTOME_SYNTHESIS_OF_PIPS_AT_THE_GOLGI_MEMBRANE	8	0.76305	0.745049	1
REACTOME_G_PROTEIN_BETA_GAMMA_SIGNALLING	6	0.759587	0.73676	1
REACTOME_ARMS_MEDIATED_ACTIVATION	9	0.754049	0.76609	1
REACTOME_ALPHA_LINOLENIC_ACID_ALA_METABOLISM	6	0.752466	0.75096	1
KEGG_UBIQUITIN_MEDIATED_PROTEOLYSIS	50	0.750833	0.904903	1
REACTOME_SHC1_EVENTS_IN_ERBB4_SIGNALING	9	0.749822	0.775286	1
REACTOME_SHC_RELATED_EVENTS	9	0.747298	0.776811	1
REACTOME_SHC_MEDIATED_SIGNALLING	9	0.746515	0.779551	1
REACTOME_IL_3_5_AND_GM_CSF_SIGNALING	12	0.739448	0.797159	1
REACTOME_THE_ROLE_OF_NEF_IN_HIV1_REPLICATION_AND_DISEASE_PATHOGENESIS	14	0.736939	0.822677	1
REACTOME_SIGNALING_BY_FGFR1_MUTANTS	10	0.736423	0.7972	1
REACTOME_ACTIVATION_OF_KAINATE_RECEPTORS_UPON_GLUTAMATE_BINDING	6	0.733934	0.771101	1
COMPLEX V	10	0.733234	0.800656	1
REACTOME_FORMATION_OF_ATP_BY_CHEMIOSMOTIC_COUPLING	10	0.731082	0.799396	1
REACTOME_GLYCOGEN_BREAKDOWN_GLYCOGENOLYSIS	7	0.728223	0.79134	1
REACTOME_PLATELET_SENSITIZATION_BY_LDL	5	0.726879	0.785428	0.999771
REACTOME_SOS_MEDIATED_SIGNALLING	8	0.725979	0.799079	0.997061
REACTOME_EGFR_DOWNREGULATION	18	0.718858	0.858551	1
REACTOME_CDK_MEDIATED_PHOSPHORYLATION_AND_REMOVAL_OF_CDC6	38	0.710775	0.917986	1
REACTOME_REGULATION_OF_KIT_SIGNALING	5	0.71	0.785538	1
REACTOME_P53_INDEPENDENT_G1_S_DNA_DAMAGE_CHECKPOINT	38	0.708853	0.917697	1
REACTOME_CDT1_ASSOCIATION_WITH_THE_CDC6_ORC_ORIGIN_COMPLEX	38	0.708817	0.912862	0.999087
REACTOME_AUTODEGRADATION_OF_THE_E3_UBIQUITIN_LIGASE_COP1	38	0.708353	0.913707	0.995865
REACTOME_MTORC1_MEDIATED_SIGNALLING	7	0.707144	0.814586	0.993559
REACTOME_SIGNALING_BY_FGFR_MUTANTS	11	0.706383	0.831718	0.99075
REACTOME_P53_DEPENDENT_G1_DNA_DAMAGE_RESPONSE	38	0.705081	0.924822	0.988534
REACTOME_REGULATION_OF_MRNA_STABILITY_BY_PROTEINS_THAT_BIND_AU_RICH_ELEMENTS	60	0.703998	0.95495	0.986111
KEGG_INOSITOL_PHOSPHATE_METABOLISM	14	0.70143	0.856365	0.985336
REACTOME_SIGNALLING_TO_P38_VIA_RIT_AND_RIN	7	0.698542	0.815318	0.984912
REACTOME_RAF_MAP_KINASE_CASCADE	7	0.69762	0.815532	0.982277
REACTOME_TRAFFICKING_OF_GLUR2_CONTAINING_AMPA_RECEPTORS	6	0.69454	0.812731	0.981993
REACTOME_VIF_MEDIATED_DEGRADATION_OF_APOBEC3G	42	0.690604	0.943572	0.982587
REACTOME_ANTIGEN_PROCESSING_UBIQUITINATION_PROTEASOME_DEGRADATION	88	0.688811	0.986006	0.980934
REACTOME_DESTABILIZATION_OF_MRNA_BY_TRISTETRAPROLIN_TTP	8	0.684932	0.846769	0.981328
KEGG_MAPK_SIGNALING_PATHWAY	61	0.672757	0.97714	0.989779
REACTOME_ANTIGEN_PROCESSING_CROSS_PRESENTATION	47	0.668028	0.967932	0.990748
REACTOME_ACTIVATION_OF_THE_MRNA_UPON_BINDING_OF_THE_CAP_BINDING_COMPLEX_AND_EIFS_AND_SUBSEQUENT_BINDING_TO_43S	54	0.66461	0.975182	0.990387
REACTOME_IMMUNOREGULATORY_INTERACTIONS_BETWEEN_A_LYMPHOID_AND_A_NON_LYMPHOID_CELL	7	0.659294	0.858942	0.991625
REACTOME_DOWNSTREAM_SIGNALING_EVENTS_OF_B_CELL_RECEPTOR_BCR	52	0.654533	0.979719	0.992236
KEGG_ENDOMETRIAL_CANCER	17	0.639069	0.926752	1
REACTOME_FORMATION_OF_THE_TERNARY_COMPLEX_AND_SUBSEQUENTLY_THE_43S_COMPLEX	46	0.599583	0.989782	1
KEGG_GLIOMA	17	0.597779	0.949843	1
REACTOME_REGULATION_OF_SIGNALING_BY_CBL	6	0.596933	0.91426	1
REACTOME_GENERATION_OF_SECOND_MESSENGER_MOLECULES	7	0.579565	0.923112	1
KEGG_OXIDATIVE_PHOSPHORYLATION	60	0.573491	0.997512	1
KEGG_CHEMOKINE_SIGNALING_PATHWAY	41	0.551269	0.995501	1
REACTOME_G_ALPHA_I_SIGNALLING_EVENTS	9	0.523476	0.968656	1
KEGG_JAK_STAT_SIGNALING_PATHWAY	13	0.51851	0.975598	1
KEGG_PROTEIN_EXPORT	12	0.514934	0.980872	1
REACTOME_SCF_BETA_TRCP_MEDIATED_DEGRADATION_OF_EMI1	39	0.512338	0.997137	1
REACTOME_CYCLIN_E_ASSOCIATED_EVENTS_DURING_G1_S_TRANSITION_	38	0.512244	0.996825	1
REACTOME_REGULATION_OF_ORNITHINE_DECARBOXYLASE_ODC	38	0.51154	0.998197	1
REACTOME_SCFSKP2_MEDIATED_DEGRADATION_OF_P27_P21	38	0.510897	0.995518	1
REACTOME_IL_2_SIGNALING	13	0.504758	0.979695	1
KEGG_PROTEASOME	36	0.499186	0.997415	1
REACTOME_NEF_MEDIATED_DOWNREGULATION_OF_MHC_CLASS_I_COMPLEX_CELL_SURFACE_EXPRESSION	6	0.495351	0.975762	1
KEGG_PORPHYRIN_AND_CHLOROPHYLL_METABOLISM	12	0.490104	0.984168	1
REACTOME_METABOLISM_OF_PORPHYRINS	10	0.467883	0.988182	1
KEGG_PROSTATE_CANCER	23	0.458126	0.996482	1
REACTOME_ER_PHAGOSOME_PATHWAY	44	0.44995	1	1
REACTOME_SEMA3A_PAK_DEPENDENT_AXON_REPULSION	8	0.449906	0.990445	1
KEGG_CHRONIC_MYELOID_LEUKEMIA	21	0.446875	0.996494	1
KEGG_ACUTE_MYELOID_LEUKEMIA	17	0.425094	0.997069	1
REACTOME_FORMATION_OF_TUBULIN_FOLDING_INTERMEDIATES_BY_CCT_TRIC	16	0.414548	0.99927	1
REACTOME_POST_CHAPERONIN_TUBULIN_FOLDING_PATHWAY	12	0.387311	0.999524	1
REACTOME_METABOLISM_OF_MRNA	159	0.282218	1	1

## Sheet: ND5 downregulated
Dataset S4. GSEA report of all downregulated pathways in patient carrying the MT-ND5 mutation. The significant threshold was set to p-value ≤0.05, FDR ≤0.05 and is highlighted in green.
Pathway	SIZE	NES	NOM p-val	FDR q-val
REACTOME_DNA_REPLICATION	89	-2.215	0	0
REACTOME_SYNTHESIS_OF_DNA	55	-2.2001	0	0
REACTOME_S_PHASE	57	-2.17508	0	0
KEGG_DNA_REPLICATION	21	-2.16929	0	0
REACTOME_DNA_STRAND_ELONGATION	17	-2.16413	0	0
REACTOME_CELL_CYCLE_MITOTIC	124	-2.14458	0	0
REACTOME_KINESINS	12	-2.12012	0	1.31703e-05
REACTOME_DNA_REPAIR	35	-2.10489	0	4.29661e-05
REACTOME_TELOMERE_MAINTENANCE	22	-2.0772	0	8.69271e-05
REACTOME_CELL_CYCLE	146	-2.07406	0	9.58277e-05
KEGG_CELL_CYCLE	28	-2.04608	0	0.000217688
REACTOME_NUCLEOTIDE_EXCISION_REPAIR	20	-2.04183	0	0.000214181
KEGG_NUCLEOTIDE_EXCISION_REPAIR	19	-2.00688	0	0.000447345
REACTOME_TRANSCRIPTION_COUPLED_NER_TC_NER	17	-1.9945	0	0.000518639
REACTOME_CHROMOSOME_MAINTENANCE	37	-1.97591	0.000162311	0.00074212
REACTOME_G2_M_CHECKPOINTS	12	-1.97014	0	0.00078472
KEGG_MISMATCH_REPAIR	13	-1.9657	0	0.000834081
REACTOME_ACTIVATION_OF_ATR_IN_RESPONSE_TO_REPLICATION_STRESS	12	-1.95998	0	0.000892564
REACTOME_EXTENSION_OF_TELOMERES	15	-1.92265	0.000167336	0.00176026
REACTOME_MITOTIC_M_M_G1_PHASES	82	-1.92145	0	0.00171031
REACTOME_BASE_EXCISION_REPAIR	8	-1.89772	0	0.00258148
REACTOME_CELL_CYCLE_CHECKPOINTS	56	-1.88434	0.00031746	0.00310022
REACTOME_PYRIMIDINE_METABOLISM	8	-1.88327	0	0.00301401
REACTOME_GLOBAL_GENOMIC_NER_GG_NER	12	-1.88158	0	0.00299155
KEGG_BASE_EXCISION_REPAIR	12	-1.85535	0.000516885	0.00465221
REACTOME_MITOTIC_G1_G1_S_PHASES	57	-1.85437	0.000157282	0.00455466
REACTOME_LAGGING_STRAND_SYNTHESIS	11	-1.8522	0.000343112	0.00454526
REACTOME_G1_S_TRANSITION	54	-1.85165	0.000158907	0.00440704
KEGG_PYRIMIDINE_METABOLISM	35	-1.83982	0.000650301	0.00511581
REACTOME_UNWINDING_OF_DNA	6	-1.83483	0	0.00539131
REACTOME_MRNA_PROCESSING	107	-1.82242	0.00029347	0.00637621
REACTOME_PROCESSING_OF_CAPPED_INTRON_CONTAINING_PRE_MRNA	104	-1.81172	0	0.00750493
REACTOME_TRANSCRIPTION	62	-1.79596	0.00062461	0.00941166
REACTOME_MRNA_SPLICING	87	-1.7851	0	0.0108617
REACTOME_ACTIVATION_OF_THE_PRE_REPLICATIVE_COMPLEX	10	-1.77873	0.00141118	0.0116704
REACTOME_RNA_POL_II_TRANSCRIPTION	46	-1.76566	0.000641231	0.0139741
REACTOME_MITOTIC_PROMETAPHASE	32	-1.76092	0.00164339	0.0146206
REACTOME_POL_SWITCHING	6	-1.76025	0.000180115	0.0143975
REACTOME_HIV_LIFE_CYCLE	53	-1.75052	0.00173748	0.0162197
REACTOME_RESOLUTION_OF_AP_SITES_VIA_THE_MULTIPLE_NUCLEOTIDE_PATCH_REPLACEMENT_PATHWAY	6	-1.74908	0.000537731	0.0162167
REACTOME_REPAIR_SYNTHESIS_FOR_GAP_FILLING_BY_DNA_POL_IN_TC_NER	8	-1.74332	0.00159067	0.0172108
REACTOME_E2F_MEDIATED_REGULATION_OF_DNA_REPLICATION	7	-1.7333	0.00177179	0.0194612
REACTOME_MHC_CLASS_II_ANTIGEN_PRESENTATION	49	-1.72658	0.0011083	0.0210393
REACTOME_FACTORS_INVOLVED_IN_MEGAKARYOCYTE_DEVELOPMENT_AND_PLATELET_PRODUCTION	32	-1.70737	0.00493665	0.0269021
REACTOME_MRNA_CAPPING	12	-1.69038	0.00748216	0.0328834
REACTOME_PROCESSIVE_SYNTHESIS_ON_THE_LAGGING_STRAND	8	-1.67912	0.00582319	0.0370874
REACTOME_RNA_POL_II_TRANSCRIPTION_PRE_INITIATION_AND_PROMOTER_OPENING	10	-1.67719	0.00873737	0.0371631
REACTOME_ORC1_REMOVAL_FROM_CHROMATIN	44	-1.67276	0.00369775	0.0384859
REACTOME_ASSEMBLY_OF_THE_PRE_REPLICATIVE_COMPLEX	44	-1.67157	0.00466613	0.0382892
REACTOME_ABORTIVE_ELONGATION_OF_HIV1_TRANSCRIPT_IN_THE_ABSENCE_OF_TAT	12	-1.6546	0.0122477	0.046129
REACTOME_FORMATION_OF_THE_HIV1_EARLY_ELONGATION_COMPLEX	12	-1.64892	0.012798	0.0485592
REACTOME_EARLY_PHASE_OF_HIV_LIFE_CYCLE	9	-1.64536	0.00940216	0.0498039
REACTOME_G1_S_SPECIFIC_TRANSCRIPTION	5	-1.63166	0.00426637	0.0572075
REACTOME_REMOVAL_OF_THE_FLAP_INTERMEDIATE_FROM_THE_C_STRAND	6	-1.61154	0.00960683	0.0707767
KEGG_ETHER_LIPID_METABOLISM	6	-1.61038	0.00860987	0.0703516
REACTOME_VIRAL_MESSENGER_RNA_SYNTHESIS	9	-1.59054	0.0197795	0.0854767
REACTOME_LATE_PHASE_OF_HIV_LIFE_CYCLE	44	-1.58692	0.0124334	0.0872833
REACTOME_RNA_POL_II_PRE_TRANSCRIPTION_EVENTS	19	-1.57388	0.0267902	0.0980089
REACTOME_FORMATION_OF_TRANSCRIPTION_COUPLED_NER_TC_NER_REPAIR_COMPLEX	8	-1.5732	0.0228612	0.0969978
REACTOME_APOPTOSIS_INDUCED_DNA_FRAGMENTATION	7	-1.55756	0.0226823	0.111095
KEGG_HOMOLOGOUS_RECOMBINATION	7	-1.54353	0.0290749	0.125116
REACTOME_REGULATORY_RNA_PATHWAYS	11	-1.53909	0.037999	0.128282
REACTOME_RNA_POL_I_RNA_POL_III_AND_MITOCHONDRIAL_TRANSCRIPTION	18	-1.53817	0.0310997	0.12735
REACTOME_DEPOSITION_OF_NEW_CENPA_CONTAINING_NUCLEOSOMES_AT_THE_CENTROMERE	11	-1.52389	0.0375702	0.142737
REACTOME_M_G1_TRANSITION	48	-1.51897	0.0197452	0.146879
REACTOME_DOUBLE_STRAND_BREAK_REPAIR	12	-1.51753	0.042704	0.146414
REACTOME_HOMOLOGOUS_RECOMBINATION_REPAIR_OF_REPLICATION_INDEPENDENT_DOUBLE_STRAND_BREAKS	8	-1.51126	0.0444563	0.152318
REACTOME_ELONGATION_ARREST_AND_RECOVERY	17	-1.50412	0.0432321	0.159857
KEGG_RNA_POLYMERASE	9	-1.50325	0.0426131	0.158756
REACTOME_PRE_NOTCH_TRANSCRIPTION_AND_TRANSLATION	7	-1.49607	0.0463293	0.166259
REACTOME_MEIOTIC_RECOMBINATION	12	-1.48909	0.0510609	0.173628
REACTOME_FORMATION_OF_RNA_POL_II_ELONGATION_COMPLEX_	18	-1.48657	0.0483348	0.174894
REACTOME_MICRORNA_MIRNA_BIOGENESIS	10	-1.48018	0.0568123	0.181891
REACTOME_RNA_POL_I_TRANSCRIPTION	13	-1.4754	0.0560554	0.186402
REACTOME_PHOSPHORYLATION_OF_THE_APC_C	5	-1.46167	0.0489752	0.205049
KEGG_SPLICEOSOME	93	-1.45974	0.0186234	0.205334
REACTOME_CLEAVAGE_OF_GROWING_TRANSCRIPT_IN_THE_TERMINATION_REGION_	27	-1.44261	0.0546042	0.230467
REACTOME_FORMATION_OF_INCISION_COMPLEX_IN_GG_NER	6	-1.43678	0.0690214	0.237329
REACTOME_IL1_SIGNALING	13	-1.43516	0.0757814	0.237048
REACTOME_MRNA_3_END_PROCESSING	24	-1.42667	0.0639292	0.248919
REACTOME_TRANSPORT_OF_MATURE_TRANSCRIPT_TO_CYTOPLASM	34	-1.42232	0.0587659	0.253476
REACTOME_PLC_BETA_MEDIATED_EVENTS	10	-1.41614	0.0830599	0.261512
REACTOME_MEIOSIS	24	-1.41393	0.0676033	0.262284
KEGG_OOCYTE_MEIOSIS	33	-1.40878	0.0637319	0.268526
REACTOME_PURINE_CATABOLISM	5	-1.40637	0.0783427	0.269823
REACTOME_MRNA_SPLICING_MINOR_PATHWAY	31	-1.40089	0.0666883	0.276682
REACTOME_RNA_POL_I_PROMOTER_OPENING	9	-1.39539	0.0955528	0.283812
REACTOME_PACKAGING_OF_TELOMERE_ENDS	7	-1.39359	0.0947221	0.283893
KEGG_GLYCEROPHOSPHOLIPID_METABOLISM	7	-1.38905	0.0940841	0.289201
REACTOME_APOPTOTIC_EXECUTION_PHASE	25	-1.38103	0.0865017	0.301189
REACTOME_INTERACTIONS_OF_VPR_WITH_HOST_CELLULAR_PROTEINS	20	-1.37436	0.100662	0.310733
REACTOME_DAG_AND_IP3_SIGNALING	8	-1.37235	0.114529	0.311284
REACTOME_PROCESSING_OF_CAPPED_INTRONLESS_PRE_MRNA	11	-1.34989	0.124845	0.353205
REACTOME_HIV_INFECTION	112	-1.34968	0.0392186	0.349894
REACTOME_APC_C_CDC20_MEDIATED_DEGRADATION_OF_CYCLIN_B	5	-1.34783	0.119052	0.35003
KEGG_TERPENOID_BACKBONE_BIOSYNTHESIS	5	-1.34722	0.117636	0.34767
REACTOME_INTEGRATION_OF_PROVIRUS	7	-1.33713	0.134698	0.365311
REACTOME_PROCESSING_OF_INTRONLESS_PRE_MRNAS	8	-1.33057	0.136708	0.37565
REACTOME_TRANSPORT_OF_MATURE_MRNA_DERIVED_FROM_AN_INTRONLESS_TRANSCRIPT	18	-1.31765	0.133111	0.399948
REACTOME_SIGNALING_BY_RHO_GTPASES	30	-1.31254	0.118905	0.407383
KEGG_STEROID_HORMONE_BIOSYNTHESIS	5	-1.3098	0.154423	0.409449
REACTOME_G1_PHASE	7	-1.28545	0.185205	0.46181
KEGG_FOLATE_BIOSYNTHESIS	5	-1.28524	0.173573	0.457865
REACTOME_ANTIGEN_ACTIVATES_B_CELL_RECEPTOR_LEADING_TO_GENERATION_OF_SECOND_MESSENGERS	10	-1.28152	0.171957	0.462459
KEGG_METABOLISM_OF_XENOBIOTICS_BY_CYTOCHROME_P450	12	-1.27985	0.175956	0.462001
REACTOME_ENOS_ACTIVATION_AND_REGULATION	10	-1.27845	0.176636	0.460886
REACTOME_TETRAHYDROBIOPTERIN_BH4_SYNTHESIS_RECYCLING_SALVAGE_AND_REGULATION	5	-1.27732	0.173858	0.459247
REACTOME_ACTIVATED_TLR4_SIGNALLING	28	-1.27423	0.151933	0.462221
REACTOME_TRAF6_MEDIATED_INDUCTION_OF_NFKB_AND_MAP_KINASES_UPON_TLR7_8_OR_9_ACTIVATION	26	-1.26984	0.165087	0.468449
REACTOME_MYD88_MAL_CASCADE_INITIATED_ON_PLASMA_MEMBRANE	26	-1.26676	0.160333	0.471431
KEGG_PURINE_METABOLISM	50	-1.26472	0.127147	0.471986
REACTOME_METABOLISM_OF_NUCLEOTIDES	42	-1.26307	0.143245	0.471581
REACTOME_INNATE_IMMUNE_SYSTEM	57	-1.26002	0.128864	0.474532
KEGG_PHOSPHATIDYLINOSITOL_SIGNALING_SYSTEM	17	-1.25418	0.183729	0.484113
KEGG_ARACHIDONIC_ACID_METABOLISM	10	-1.2514	0.208479	0.486439
REACTOME_REGULATION_OF_GLUCOKINASE_BY_GLUCOKINASE_REGULATORY_PROTEIN	14	-1.24248	0.199207	0.503503
REACTOME_PHOSPHOLIPASE_C_MEDIATED_CASCADE	9	-1.23457	0.22112	0.518147
REACTOME_REGULATION_OF_INSULIN_SECRETION_BY_GLUCAGON_LIKE_PEPTIDE1	11	-1.2307	0.222319	0.522958
REACTOME_RNA_POL_III_TRANSCRIPTION_TERMINATION	5	-1.22731	0.227314	0.526895
REACTOME_NEP_NS2_INTERACTS_WITH_THE_CELLULAR_EXPORT_MACHINERY	16	-1.22197	0.21544	0.535774
REACTOME_RNA_POL_III_TRANSCRIPTION	6	-1.21777	0.239487	0.541508
REACTOME_PRE_NOTCH_EXPRESSION_AND_PROCESSING	12	-1.20894	0.237288	0.558822
REACTOME_MEIOTIC_SYNAPSIS	17	-1.20716	0.228731	0.558697
REACTOME_CITRIC_ACID_CYCLE_TCA_CYCLE	17	-1.20623	0.227846	0.556505
REACTOME_APC_CDC20_MEDIATED_DEGRADATION_OF_NEK2A	6	-1.20554	0.257004	0.553713
KEGG_APOPTOSIS	26	-1.20487	0.209914	0.550867
KEGG_HUNTINGTONS_DISEASE	83	-1.20394	0.161014	0.548731
REACTOME_TRIF_MEDIATED_TLR3_SIGNALING	25	-1.19994	0.218698	0.553905
KEGG_RIBOFLAVIN_METABOLISM	5	-1.19552	0.260893	0.560282
REACTOME_METABOLISM_OF_NON_CODING_RNA	24	-1.1909	0.230087	0.567367
REACTOME_INHIBITION_OF_THE_PROTEOLYTIC_ACTIVITY_OF_APC_C_REQUIRED_FOR_THE_ONSET_OF_ANAPHASE_BY_MITOTIC_SPINDLE_CHECKPOINT_COMPONENTS	5	-1.18636	0.271843	0.574047
REACTOME_CASPASE_MEDIATED_CLEAVAGE_OF_CYTOSKELETAL_PROTEINS	6	-1.18127	0.289469	0.581986
REACTOME_NUCLEOTIDE_BINDING_DOMAIN_LEUCINE_RICH_REPEAT_CONTAINING_RECEPTOR_NLR_SIGNALING_PATHWAYS	11	-1.17519	0.279917	0.592495
KEGG_NON_HOMOLOGOUS_END_JOINING	7	-1.17394	0.283396	0.591195
REACTOME_RNA_POL_III_TRANSCRIPTION_INITIATION_FROM_TYPE_2_PROMOTER	5	-1.17035	0.29079	0.595561
REACTOME_ERK_MAPK_TARGETS	7	-1.16866	0.297583	0.595233
REACTOME_MAP_KINASE_ACTIVATION_IN_TLR_CASCADE	17	-1.1674	0.270851	0.593997
REACTOME_TOLL_RECEPTOR_CASCADES	38	-1.16507	0.245518	0.595397
KEGG_TOLL_LIKE_RECEPTOR_SIGNALING_PATHWAY	22	-1.15627	0.267732	0.612532
REACTOME_NFKB_AND_MAP_KINASES_ACTIVATION_MEDIATED_BY_TLR4_SIGNALING_REPERTOIRE	24	-1.15374	0.266223	0.61448
KEGG_LONG_TERM_POTENTIATION	23	-1.14604	0.278327	0.629009
REACTOME_NOD1_2_SIGNALING_PATHWAY	7	-1.14337	0.321052	0.631146
REACTOME_OPIOID_SIGNALLING	21	-1.13358	0.299883	0.650892
REACTOME_ERKS_ARE_INACTIVATED	6	-1.13227	0.345461	0.649647
REACTOME_ADVANCED_GLYCOSYLATION_ENDPRODUCT_RECEPTOR_SIGNALING	9	-1.12177	0.33865	0.671167
KEGG_LONG_TERM_DEPRESSION	17	-1.11998	0.32633	0.670893
REACTOME_TRANSPORT_OF_RIBONUCLEOPROTEINS_INTO_THE_HOST_NUCLEUS	15	-1.11725	0.329094	0.673075
REACTOME_SIGNALING_BY_NOTCH	21	-1.11562	0.316901	0.672518
KEGG_TYPE_I_DIABETES_MELLITUS	5	-1.11214	0.357887	0.676502
REACTOME_NUCLEAR_EVENTS_KINASE_AND_TRANSCRIPTION_FACTOR_ACTIVATION	9	-1.10686	0.359254	0.68495
REACTOME_RECYCLING_PATHWAY_OF_L1	17	-1.10432	0.335213	0.686765
REACTOME_MAPK_TARGETS_NUCLEAR_EVENTS_MEDIATED_BY_MAP_KINASES	10	-1.0972	0.364745	0.699806
COMPLEX III	5	-1.09571	0.384503	0.698925
REACTOME_INFLUENZA_VIRAL_RNA_TRANSCRIPTION_AND_REPLICATION	86	-1.08367	0.308045	0.724237
COMPLEX I N MODULE	6	-1.06873	0.411565	0.75698
REACTOME_ACTIVATION_OF_BH3_ONLY_PROTEINS	6	-1.06324	0.417401	0.766138
KEGG_SYSTEMIC_LUPUS_ERYTHEMATOSUS	17	-1.06248	0.385167	0.76317
REACTOME_TRAF6_MEDIATED_NFKB_ACTIVATION	8	-1.05928	0.419528	0.766288
REACTOME_HEMOSTASIS	116	-1.05742	0.348063	0.766107
REACTOME_CHOLESTEROL_BIOSYNTHESIS	7	-1.05701	0.420798	0.76231
COMPLEX I P MODULE	12	-1.05348	0.404489	0.766323
KEGG_DRUG_METABOLISM_OTHER_ENZYMES	9	-1.03946	0.435269	0.796455
REACTOME_SYNTHESIS_AND_INTERCONVERSION_OF_NUCLEOTIDE_DI_AND_TRIPHOSPHATES	15	-1.0394	0.419652	0.791729
REACTOME_INFLUENZA_LIFE_CYCLE	108	-1.03767	0.385636	0.791217
KEGG_STEROID_BIOSYNTHESIS	5	-1.03582	0.457584	0.791069
KEGG_HEMATOPOIETIC_CELL_LINEAGE	12	-1.03419	0.436776	0.790316
KEGG_NON_SMALL_CELL_LUNG_CANCER	14	-1.03345	0.430656	0.787295
REACTOME_NETRIN1_SIGNALING	14	-1.02817	0.432442	0.795477
KEGG_FC_EPSILON_RI_SIGNALING_PATHWAY	15	-1.0211	0.44376	0.808071
REACTOME_GLUCOSE_TRANSPORT	16	-1.01658	0.450102	0.814376
KEGG_TGF_BETA_SIGNALING_PATHWAY	17	-1.00844	0.460423	0.829561
REACTOME_RIG_I_MDA5_MEDIATED_INDUCTION_OF_IFN_ALPHA_BETA_PATHWAYS	18	-1.00734	0.457587	0.827389
REACTOME_CD28_DEPENDENT_VAV1_PATHWAY	5	-0.999005	0.503966	0.843084
KEGG_B_CELL_RECEPTOR_SIGNALING_PATHWAY	24	-0.995723	0.46709	0.846284
REACTOME_APOPTOSIS	81	-0.99544	0.46155	0.842154
REACTOME_DOWNREGULATION_OF_SMAD2_3_SMAD4_TRANSCRIPTIONAL_ACTIVITY	6	-0.989576	0.508478	0.851552
REACTOME_RESPIRATORY_ELECTRON_TRANSPORT	40	-0.985799	0.484007	0.855717
REACTOME_TAK1_ACTIVATES_NFKB_BY_PHOSPHORYLATION_AND_ACTIVATION_OF_IKKS_COMPLEX	8	-0.982661	0.506436	0.858456
KEGG_GNRH_SIGNALING_PATHWAY	25	-0.981858	0.487554	0.85558
REACTOME_INTRINSIC_PATHWAY_FOR_APOPTOSIS	11	-0.979733	0.494437	0.855915
REACTOME_COSTIMULATION_BY_THE_CD28_FAMILY	14	-0.975568	0.503942	0.861201
REACTOME_MITOCHONDRIAL_PROTEIN_IMPORT	27	-0.973532	0.496703	0.861228
REACTOME_PLATELET_HOMEOSTASIS	13	-0.972018	0.504997	0.860086
REACTOME_DESTABILIZATION_OF_MRNA_BY_KSRP	5	-0.964647	0.552097	0.872875
REACTOME_SPHINGOLIPID_DE_NOVO_BIOSYNTHESIS	11	-0.962384	0.528263	0.873534
KEGG_DORSO_VENTRAL_AXIS_FORMATION	7	-0.961205	0.531311	0.871519
REACTOME_DOWNSTREAM_SIGNALING_OF_ACTIVATED_FGFR	24	-0.960752	0.520271	0.867911
REACTOME_GAP_JUNCTION_DEGRADATION	9	-0.960107	0.531345	0.864802
REACTOME_GAP_JUNCTION_TRAFFICKING	9	-0.958993	0.519822	0.862758
REACTOME_NFKB_ACTIVATION_THROUGH_FADD_RIP1_PATHWAY_MEDIATED_BY_CASPASE_8_AND10	6	-0.957041	0.544384	0.862834
KEGG_NOD_LIKE_RECEPTOR_SIGNALING_PATHWAY	15	-0.953513	0.536939	0.866406
REACTOME_ADAPTIVE_IMMUNE_SYSTEM	195	-0.952571	0.581302	0.86402
REACTOME_INTEGRATION_OF_ENERGY_METABOLISM	32	-0.951506	0.539659	0.862004
REACTOME_NGF_SIGNALLING_VIA_TRKA_FROM_THE_PLASMA_MEMBRANE	44	-0.944117	0.553205	0.874324
REACTOME_SIGNALING_BY_FGFR	29	-0.940003	0.558097	0.879126
REACTOME_ACTIVATION_OF_RAC	6	-0.933946	0.580651	0.88821
KEGG_AXON_GUIDANCE	36	-0.933426	0.564319	0.88488
REACTOME_TRANSCRIPTIONAL_ACTIVITY_OF_SMAD2_SMAD3_SMAD4_HETEROTRIMER	8	-0.928049	0.569379	0.892476
REACTOME_NEPHRIN_INTERACTIONS	9	-0.928018	0.571927	0.888062
REACTOME_REGULATION_OF_INSULIN_SECRETION	24	-0.926401	0.571642	0.887209
REACTOME_SIGNALING_BY_CONSTITUTIVELY_ACTIVE_EGFR	10	-0.925615	0.567824	0.884534
REACTOME_RIP_MEDIATED_NFKB_ACTIVATION_VIA_DAI	7	-0.918755	0.589734	0.895434
KEGG_COMPLEX I	23	-0.918523	0.583767	0.891531
REACTOME_TGF_BETA_RECEPTOR_SIGNALING_ACTIVATES_SMADS	9	-0.917831	0.580924	0.888679
REACTOME_SIGNALING_BY_HIPPO	8	-0.916561	0.585737	0.887067
KEGG_CALCIUM_SIGNALING_PATHWAY	27	-0.915723	0.590205	0.8846
KEGG_EPITHELIAL_CELL_SIGNALING_IN_HELICOBACTER_PYLORI_INFECTION	26	-0.915568	0.593167	0.880668
REACTOME_IMMUNE_SYSTEM	283	-0.906607	0.728573	0.895477
REACTOME_NOTCH1_INTRACELLULAR_DOMAIN_REGULATES_TRANSCRIPTION	8	-0.904348	0.599652	0.896026
REACTOME_SIGNALING_BY_TGF_BETA_RECEPTOR_COMPLEX	16	-0.9027	0.5988	0.89524
REACTOME_SIGNALING_BY_NOTCH1	11	-0.895414	0.600414	0.906275
REACTOME_NEGATIVE_REGULATORS_OF_RIG_I_MDA5_SIGNALING	8	-0.886082	0.620011	0.921581
KEGG_GLYCEROLIPID_METABOLISM	10	-0.88593	0.618467	0.917586
REACTOME_ACTIVATED_TAK1_MEDIATES_P38_MAPK_ACTIVATION	5	-0.879217	0.646268	0.927333
REACTOME_METABOLISM_OF_VITAMINS_AND_COFACTORS	16	-0.877032	0.633249	0.927566
REACTOME_CTNNB1_PHOSPHORYLATION_CASCADE	5	-0.871989	0.655423	0.933559
REACTOME_SIGNALING_BY_ERBB2	32	-0.871215	0.663539	0.930833
KEGG_PANCREATIC_CANCER	18	-0.867952	0.655828	0.933129
REACTOME_INTERFERON_ALPHA_BETA_SIGNALING	10	-0.867255	0.652513	0.930238
KEGG_T_CELL_RECEPTOR_SIGNALING_PATHWAY	32	-0.863997	0.673702	0.932471
REACTOME_G_ALPHA_Q_SIGNALLING_EVENTS	14	-0.863179	0.654975	0.929897
REACTOME_DOWNSTREAM_SIGNAL_TRANSDUCTION	32	-0.861208	0.68198	0.929625
REACTOME_RESPIRATORY_ELECTRON_TRANSPORT_ATP_SYNTHESIS_BY_CHEMIOSMOTIC_COUPLING_AND_HEAT_PRODUCTION_BY_UNCOUPLING_PROTEINS_	50	-0.852421	0.717388	0.94263
REACTOME_AMYLOIDS	13	-0.847708	0.669186	0.947655
KEGG_RIBOSOME	74	-0.847106	0.759617	0.944622
KEGG_GAP_JUNCTION	30	-0.839933	0.702176	0.954275
REACTOME_GASTRIN_CREB_SIGNALLING_PATHWAY_VIA_PKC_AND_MAPK	26	-0.839717	0.708794	0.950492
REACTOME_L1CAM_INTERACTIONS	43	-0.839388	0.734171	0.946932
KEGG_ALZHEIMERS_DISEASE	72	-0.837855	0.771903	0.945735
REACTOME_CS_DS_DEGRADATION	7	-0.834719	0.687421	0.947456
REACTOME_SIGNALING_BY_EGFR_IN_CANCER	45	-0.830348	0.74673	0.951406
REACTOME_DOWNSTREAM_TCR_SIGNALING	11	-0.816796	0.707519	0.97199
KEGG_ENDOCYTOSIS	76	-0.810297	0.825748	0.979498
KEGG_ALDOSTERONE_REGULATED_SODIUM_REABSORPTION	8	-0.806569	0.715395	0.981892
KEGG_NOTCH_SIGNALING_PATHWAY	12	-0.798518	0.740951	0.991783
REACTOME_GENERIC_TRANSCRIPTION_PATHWAY	22	-0.797446	0.758401	0.989416
KEGG_NEUROTROPHIN_SIGNALING_PATHWAY	40	-0.796328	0.795832	0.987125
REACTOME_PEPTIDE_CHAIN_ELONGATION	75	-0.791622	0.85291	0.990968
REACTOME_GPCR_LIGAND_BINDING	11	-0.787064	0.74895	0.994478
REACTOME_MITOCHONDRIAL_FATTY_ACID_BETA_OXIDATION	10	-0.785327	0.756059	0.993174
REACTOME_DOWNREGULATION_OF_TGF_BETA_RECEPTOR_SIGNALING	8	-0.783805	0.745836	0.991479
KEGG_RENAL_CELL_CARCINOMA	24	-0.775214	0.794539	1
REACTOME_SIGNALING_BY_FGFR_IN_DISEASE	35	-0.773784	0.828704	0.999255
REACTOME_HOST_INTERACTIONS_OF_HIV_FACTORS	85	-0.768464	0.896031	1
REACTOME_ANTIVIRAL_MECHANISM_BY_IFN_STIMULATED_GENES	38	-0.765099	0.828311	1
REACTOME_TCR_SIGNALING	19	-0.758339	0.800534	1
KEGG_PARKINSONS_DISEASE	61	-0.752375	0.896814	1
REACTOME_PURINE_METABOLISM	21	-0.752317	0.813682	1
REACTOME_REGULATION_OF_HYPOXIA_INDUCIBLE_FACTOR_HIF_BY_OXYGEN	6	-0.742822	0.789884	1
REACTOME_OXYGEN_DEPENDENT_PROLINE_HYDROXYLATION_OF_HYPOXIA_INDUCIBLE_FACTOR_ALPHA	6	-0.741004	0.791462	1
REACTOME_SIGNALING_BY_GPCR	59	-0.738399	0.903629	1
REACTOME_LOSS_OF_NLP_FROM_MITOTIC_CENTROSOMES	27	-0.737095	0.846027	1
REACTOME_TRANSCRIPTIONAL_REGULATION_OF_WHITE_ADIPOCYTE_DIFFERENTIATION	8	-0.733318	0.812708	1
REACTOME_SIGNALING_BY_THE_B_CELL_RECEPTOR_BCR	62	-0.733232	0.912888	1
REACTOME_GPCR_DOWNSTREAM_SIGNALING	33	-0.730191	0.867335	1
KEGG_ADHERENS_JUNCTION	31	-0.727582	0.875062	1
REACTOME_APC_C_CDH1_MEDIATED_DEGRADATION_OF_CDC20_AND_OTHER_APC_C_CDH1_TARGETED_PROTEINS_IN_LATE_MITOSIS_EARLY_G1	43	-0.722804	0.896213	1
REACTOME_P38MAPK_EVENTS	5	-0.722427	0.809904	1
KEGG_COLORECTAL_CANCER	16	-0.71897	0.836508	1
REACTOME_CD28_CO_STIMULATION	9	-0.7153	0.81957	1
REACTOME_CTLA4_INHIBITORY_SIGNALING	7	-0.710261	0.820946	1
REACTOME_SIGNALING_BY_FGFR1_FUSION_MUTANTS	9	-0.709543	0.833186	1
REACTOME_NUCLEAR_SIGNALING_BY_ERBB4	6	-0.703203	0.826497	1
REACTOME_SIGNALLING_BY_NGF	61	-0.694598	0.950623	1
REACTOME_RECRUITMENT_OF_MITOTIC_CENTROSOME_PROTEINS_AND_COMPLEXES	30	-0.679042	0.916529	1
KEGG_RIG_I_LIKE_RECEPTOR_SIGNALING_PATHWAY	15	-0.678577	0.884609	1
REACTOME_APOPTOTIC_CLEAVAGE_OF_CELLULAR_PROTEINS	16	-0.676833	0.881455	1
REACTOME_NONSENSE_MEDIATED_DECAY_ENHANCED_BY_THE_EXON_JUNCTION_COMPLEX	87	-0.676416	0.977393	1
KEGG_OXIDATIVE PHOSPHORYLATION	48	-0.671986	0.949706	1
REACTOME_ENDOSOMAL_SORTING_COMPLEX_REQUIRED_FOR_TRANSPORT_ESCRT	18	-0.671646	0.897842	1
KEGG_NATURAL_KILLER_CELL_MEDIATED_CYTOTOXICITY	25	-0.670582	0.915661	1
REACTOME_MITOTIC_G2_G2_M_PHASES	31	-0.668633	0.925506	1
REACTOME_SIGNALING_BY_ROBO_RECEPTOR	17	-0.662449	0.898944	1
KEGG_FC_GAMMA_R_MEDIATED_PHAGOCYTOSIS	36	-0.657064	0.944263	1
KEGG_GLUTATHIONE_METABOLISM	26	-0.654049	0.932387	1
REACTOME_REGULATION_OF_MITOTIC_CELL_CYCLE	45	-0.650079	0.963099	1
REACTOME_DCC_MEDIATED_ATTRACTIVE_SIGNALING	7	-0.648317	0.882835	1
REACTOME_GRB2_EVENTS_IN_ERBB2_SIGNALING	9	-0.639223	0.895136	1
REACTOME_ION_TRANSPORT_BY_P_TYPE_ATPASES	5	-0.63763	0.88844	1
REACTOME_TCA_CYCLE_AND_RESPIRATORY_ELECTRON_TRANSPORT	74	-0.633608	0.988086	1
REACTOME_SHC1_EVENTS_IN_EGFR_SIGNALING	10	-0.632112	0.905038	1
REACTOME_ION_CHANNEL_TRANSPORT	5	-0.62991	0.896639	1
KEGG_PROGESTERONE_MEDIATED_OOCYTE_MATURATION	14	-0.623619	0.920907	1
REACTOME_CYTOKINE_SIGNALING_IN_IMMUNE_SYSTEM	84	-0.615684	0.994536	1
REACTOME_PECAM1_INTERACTIONS	5	-0.604388	0.915334	1
REACTOME_INTERFERON_SIGNALING	54	-0.586358	0.990348	1
KEGG_REGULATION_OF_AUTOPHAGY	8	-0.580517	0.934064	1
REACTOME_SIGNALLING_TO_RAS	13	-0.576433	0.952969	1
KEGG_CYTOSOLIC_DNA_SENSING_PATHWAY	12	-0.574855	0.949152	1
REACTOME_SIGNALING_BY_ILS	34	-0.565875	0.988376	1
REACTOME_RETROGRADE_NEUROTROPHIN_SIGNALLING	8	-0.560828	0.949104	1
REACTOME_INSULIN_SYNTHESIS_AND_PROCESSING	8	-0.557004	0.946195	1
KEGG_ERBB_SIGNALING_PATHWAY	27	-0.552466	0.982039	1
REACTOME_AUTODEGRADATION_OF_CDH1_BY_CDH1_APC_C	41	-0.545723	0.994278	1
REACTOME_SIGNALLING_TO_ERKS	16	-0.535547	0.973159	1
KEGG_TYPE_II_DIABETES_MELLITUS	6	-0.531402	0.958326	1
REACTOME_APC_C_CDC20_MEDIATED_DEGRADATION_OF_MITOTIC_PROTEINS	43	-0.523917	0.996329	1
REACTOME_SEMA3A_PLEXIN_REPULSION_SIGNALING_BY_INHIBITING_INTEGRIN_ADHESION	5	-0.523908	0.965302	1
REACTOME_IL_RECEPTOR_SHC_SIGNALING	6	-0.511938	0.967172	1
REACTOME_3_UTR_MEDIATED_TRANSLATIONAL_REGULATION	95	-0.499821	1	1
KEGG_VEGF_SIGNALING_PATHWAY	22	-0.495579	0.991514	1
KEGG_PEROXISOME	25	-0.494273	0.990725	1
REACTOME_METABOLISM_OF_RNA	181	-0.460841	1	1
REACTOME_ACTIVATION_OF_NF_KAPPAB_IN_B_CELLS	45	-0.423952	0.999682	1
REACTOME_SIGNALING_BY_WNT	44	-0.408157	1	1
REACTOME_DARPP_32_EVENTS	12	-0.396139	0.997901	1
REACTOME_PROLONGED_ERK_ACTIVATION_EVENTS	10	-0.390689	0.997898	0.998791
