# Supplementary material for: Mutations in NDUFS1 Cause Metabolic Reprogramming and Disruption of the Electron Transfer
Source: Cells. 2019 Sep 25;8(10):1149. doi: 10.3390/cells8101149 (PMC6829531; doi:10.3390/cells8101149)
Supplement: Supplementary file 1 [file cells-08-01149-s001.zip › Supplemental Table S5.xlsx]

## Sheet: NDUFS1 upregulated
Dataset S5. GSEA report of all upregulated pathways in the patient carrying the NDUFS1 mutation. The significant threshold was set to p-value ≤0.05, FDR ≤0.05 and is highlighted in green.
Pathway	SIZE	NES	NOM p-val	FDR q-val
REACTOME_MUSCLE_CONTRACTION	18	1.8865	0.000997506	0.181827
REACTOME_STRIATED_MUSCLE_CONTRACTION	6	1.85656	0.000462321	0.143521
KEGG_CARDIAC_MUSCLE_CONTRACTION	21	1.80694	0.00357599	0.188473
REACTOME_PTM_GAMMA_CARBOXYLATION_HYPUSINE_FORMATION_AND_ARYLSULFATASE_ACTIVATION	5	1.74746	0.00226244	0.304262
REACTOME_GLUCAGON_SIGNALING_IN_METABOLIC_REGULATION	8	1.74496	0.00531915	0.250278
REACTOME_AQUAPORIN_MEDIATED_TRANSPORT	8	1.73827	0.00663464	0.225636
REACTOME_SMOOTH_MUSCLE_CONTRACTION	16	1.73367	0.00896861	0.204097
REACTOME_REGULATION_OF_WATER_BALANCE_BY_RENAL_AQUAPORINS	8	1.73296	0.00625145	0.180073
REACTOME_THROMBIN_SIGNALLING_THROUGH_PROTEINASE_ACTIVATED_RECEPTORS_PARS	7	1.72601	0.00915541	0.173371
REACTOME_ACTIVATION_OF_KAINATE_RECEPTORS_UPON_GLUTAMATE_BINDING	7	1.65934	0.0147025	0.318254
REACTOME_PLATELET_SENSITIZATION_BY_LDL	5	1.63672	0.0155073	0.359541
REACTOME_MEIOTIC_SYNAPSIS	17	1.62948	0.0249496	0.352458
KEGG_DILATED_CARDIOMYOPATHY	28	1.62346	0.0145618	0.34361
REACTOME_MEIOSIS	25	1.61839	0.0217676	0.334066
REACTOME_ADP_SIGNALLING_THROUGH_P2RY1	5	1.60824	0.019533	0.341361
REACTOME_THROMBOXANE_SIGNALLING_THROUGH_TP_RECEPTOR	5	1.60546	0.0158407	0.328023
REACTOME_GLUCAGON_TYPE_LIGAND_RECEPTORS	5	1.60217	0.0210407	0.317897
REACTOME_G_ALPHA_Z_SIGNALLING_EVENTS	7	1.59954	0.0306051	0.307136
REACTOME_PROSTACYCLIN_SIGNALLING_THROUGH_PROSTACYCLIN_RECEPTOR	5	1.59774	0.0199115	0.295358
REACTOME_SIGNAL_AMPLIFICATION	6	1.56784	0.0386965	0.358985
KEGG_HYPERTROPHIC_CARDIOMYOPATHY_HCM	29	1.56473	0.0269333	0.350462
REACTOME_G_ALPHA_S_SIGNALLING_EVENTS	6	1.5575	0.0398313	0.354268
KEGG_PATHOGENIC_ESCHERICHIA_COLI_INFECTION	33	1.55441	0.022865	0.347174
KEGG_PRION_DISEASES	11	1.5525	0.0467157	0.337753
REACTOME_G_BETA_GAMMA_SIGNALLING_THROUGH_PLC_BETA	5	1.53471	0.0463024	0.371059
REACTOME_G_PROTEIN_ACTIVATION	5	1.5218	0.0510228	0.391781
REACTOME_GABA_RECEPTOR_ACTIVATION	5	1.51987	0.0501468	0.382584
REACTOME_ADP_SIGNALLING_THROUGH_P2RY12	5	1.51774	0.0490591	0.374362
REACTOME_GABA_B_RECEPTOR_ACTIVATION	5	1.51159	0.0513568	0.377711
KEGG_VIBRIO_CHOLERAE_INFECTION	20	1.5076	0.0445974	0.375498
REACTOME_RNA_POL_I_PROMOTER_OPENING	9	1.50516	0.0610073	0.36968
REACTOME_CTNNB1_PHOSPHORYLATION_CASCADE	5	1.50503	0.0622646	0.358489
REACTOME_INHIBITION_OF_INSULIN_SECRETION_BY_ADRENALINE_NORADRENALINE	5	1.50327	0.0577895	0.351568
REACTOME_PREFOLDIN_MEDIATED_TRANSFER_OF_SUBSTRATE_TO_CCT_TRIC	22	1.47649	0.0516396	0.407617
REACTOME_APOPTOTIC_EXECUTION_PHASE	26	1.45706	0.053752	0.448367
REACTOME_G_ALPHA1213_SIGNALLING_EVENTS	18	1.4529	0.0673902	0.447283
REACTOME_ACTIVATION_OF_THE_MRNA_UPON_BINDING_OF_THE_CAP_BINDING_COMPLEX_AND_EIFS_AND_SUBSEQUENT_BINDING_TO_43S	54	1.44964	0.0285371	0.444036
KEGG_AMINOACYL_TRNA_BIOSYNTHESIS	22	1.44503	0.0654716	0.444536
KEGG_N_GLYCAN_BIOSYNTHESIS	5	1.4427	0.0849205	0.439259
REACTOME_APOPTOTIC_CLEAVAGE_OF_CELLULAR_PROTEINS	17	1.43294	0.078534	0.453711
REACTOME_PROTEIN_FOLDING	32	1.42413	0.0548977	0.466076
COMPLEX V	11	1.41172	0.106145	0.488478
REACTOME_MTORC1_MEDIATED_SIGNALLING	6	1.40414	0.122029	0.497738
KEGG_VALINE_LEUCINE_AND_ISOLEUCINE_BIOSYNTHESIS	7	1.39715	0.118621	0.505526
REACTOME_FORMATION_OF_TUBULIN_FOLDING_INTERMEDIATES_BY_CCT_TRIC	16	1.39534	0.101901	0.49932
REACTOME_AMINO_ACID_SYNTHESIS_AND_INTERCONVERSION_TRANSAMINATION	11	1.37601	0.121609	0.542181
REACTOME_PACKAGING_OF_TELOMERE_ENDS	7	1.37374	0.134089	0.537066
KEGG_SYSTEMIC_LUPUS_ERYTHEMATOSUS	17	1.37126	0.111607	0.532732
REACTOME_NEUROTRANSMITTER_RECEPTOR_BINDING_AND_DOWNSTREAM_TRANSMISSION_IN_THE_POSTSYNAPTIC_CELL	23	1.36701	0.0975673	0.533401
KEGG_FOCAL_ADHESION	85	1.35154	0.0434073	0.564837
REACTOME_MEIOTIC_RECOMBINATION	13	1.3485	0.13282	0.562279
REACTOME_FORMATION_OF_THE_TERNARY_COMPLEX_AND_SUBSEQUENTLY_THE_43S_COMPLEX	47	1.34158	0.0802416	0.570412
REACTOME_CYTOSOLIC_TRNA_AMINOACYLATION	24	1.34084	0.107585	0.561691
REACTOME_G_BETA_GAMMA_SIGNALLING_THROUGH_PI3KGAMMA	6	1.32796	0.170876	0.586778
REACTOME_G_PROTEIN_BETA_GAMMA_SIGNALLING	7	1.32344	0.18049	0.588785
REACTOME_NCAM1_INTERACTIONS	10	1.31864	0.162036	0.591349
REACTOME_SEMA4D_INDUCED_CELL_MIGRATION_AND_GROWTH_CONE_COLLAPSE	12	1.31343	0.157806	0.595195
REACTOME_TRAFFICKING_AND_PROCESSING_OF_ENDOSOMAL_TLR	5	1.29373	0.206131	0.639898
REACTOME_TRNA_AMINOACYLATION	27	1.28795	0.136127	0.645367
REACTOME_G_ALPHA_I_SIGNALLING_EVENTS	10	1.28577	0.185942	0.640922
REACTOME_CELL_JUNCTION_ORGANIZATION	17	1.27662	0.165714	0.655965
REACTOME_SEMA4D_IN_SEMAPHORIN_SIGNALING	13	1.2714	0.183693	0.659991
REACTOME_HS_GAG_BIOSYNTHESIS	5	1.27062	0.223877	0.651743
COMPLEX IV	7	1.25475	0.229075	0.685832
REACTOME_PPARA_ACTIVATES_GENE_EXPRESSION	14	1.25371	0.191285	0.678274
REACTOME_TRANSMISSION_ACROSS_CHEMICAL_SYNAPSES	30	1.25317	0.161429	0.66951
REACTOME_RNA_POL_I_TRANSCRIPTION	13	1.24796	0.192658	0.67363
KEGG_ARRHYTHMOGENIC_RIGHT_VENTRICULAR_CARDIOMYOPATHY_ARVC	29	1.24177	0.168446	0.680565
REACTOME_PLATELET_HOMEOSTASIS	14	1.22326	0.219165	0.722155
REACTOME_NEURONAL_SYSTEM	34	1.22237	0.169548	0.714404
KEGG_WNT_SIGNALING_PATHWAY	37	1.21646	0.180059	0.720996
KEGG_TIGHT_JUNCTION	44	1.21233	0.161364	0.722631
KEGG_P53_SIGNALING_PATHWAY	13	1.2107	0.234888	0.717109
REACTOME_INTEGRIN_CELL_SURFACE_INTERACTIONS	31	1.20385	0.197716	0.726484
REACTOME_CELL_EXTRACELLULAR_MATRIX_INTERACTIONS	10	1.20341	0.256054	0.717976
KEGG_REGULATION_OF_ACTIN_CYTOSKELETON	87	1.20249	0.12541	0.710985
REACTOME_APOPTOSIS_INDUCED_DNA_FRAGMENTATION	7	1.20046	0.276744	0.707207
REACTOME_TRANSMEMBRANE_TRANSPORT_OF_SMALL_MOLECULES	48	1.19981	0.172534	0.699878
REACTOME_POST_CHAPERONIN_TUBULIN_FOLDING_PATHWAY	12	1.19178	0.249879	0.712215
REACTOME_DESTABILIZATION_OF_MRNA_BY_BRF1	9	1.18362	0.281147	0.724964
REACTOME_3_UTR_MEDIATED_TRANSLATIONAL_REGULATION	95	1.17665	0.144387	0.734637
REACTOME_DEPOSITION_OF_NEW_CENPA_CONTAINING_NUCLEOSOMES_AT_THE_CENTROMERE	11	1.17556	0.268458	0.728688
REACTOME_NCAM_SIGNALING_FOR_NEURITE_OUT_GROWTH	23	1.17454	0.241857	0.722645
REACTOME_ASSOCIATION_OF_TRIC_CCT_WITH_TARGET_PROTEINS_DURING_BIOSYNTHESIS	13	1.17163	0.270752	0.721625
REACTOME_MITOCHONDRIAL_PROTEIN_IMPORT	28	1.16427	0.239917	0.732367
REACTOME_PURINE_SALVAGE	8	1.1637	0.302424	0.725373
REACTOME_NONSENSE_MEDIATED_DECAY_ENHANCED_BY_THE_EXON_JUNCTION_COMPLEX	88	1.14517	0.194084	0.765483
REACTOME_POST_TRANSLATIONAL_PROTEIN_MODIFICATION	34	1.14441	0.251034	0.758739
REACTOME_CHROMOSOME_MAINTENANCE	38	1.14169	0.241692	0.757301
REACTOME_FORMATION_OF_ATP_BY_CHEMIOSMOTIC_COUPLING	10	1.14112	0.303445	0.750402
REACTOME_METABOLISM_OF_PROTEINS	214	1.14007	0.128652	0.744895
REACTOME_CLASS_B_2_SECRETIN_FAMILY_RECEPTORS	7	1.13768	0.334092	0.742973
REACTOME_ADHERENS_JUNCTIONS_INTERACTIONS	6	1.13198	0.339278	0.749324
REACTOME_CELL_CELL_JUNCTION_ORGANIZATION	6	1.12496	0.345438	0.759384
REACTOME_LIPID_DIGESTION_MOBILIZATION_AND_TRANSPORT	8	1.11764	0.349457	0.770372
REACTOME_SRP_DEPENDENT_COTRANSLATIONAL_PROTEIN_TARGETING_TO_MEMBRANE	87	1.11209	0.233225	0.776888
REACTOME_SIGNALING_BY_HIPPO	8	1.11164	0.34189	0.770004
REACTOME_RNA_POL_I_RNA_POL_III_AND_MITOCHONDRIAL_TRANSCRIPTION	19	1.11118	0.311695	0.763342
REACTOME_NRAGE_SIGNALS_DEATH_THROUGH_JNK	7	1.10756	0.360306	0.764822
REACTOME_PEPTIDE_CHAIN_ELONGATION	76	1.10746	0.251423	0.757408
REACTOME_AMYLOIDS	13	1.10516	0.337201	0.755665
KEGG_RIBOSOME	75	1.09123	0.283467	0.783057
KEGG_RIBOFLAVIN_METABOLISM	5	1.09064	0.396563	0.77701
REACTOME_CHONDROITIN_SULFATE_DERMATAN_SULFATE_METABOLISM	11	1.08836	0.357528	0.775137
REACTOME_METABOLISM_OF_LIPIDS_AND_LIPOPROTEINS	90	1.08597	0.274669	0.773672
KEGG_SELENOAMINO_ACID_METABOLISM	8	1.08478	0.376872	0.769376
KEGG_BLADDER_CANCER	13	1.07526	0.367061	0.785858
REACTOME_METABOLISM_OF_POLYAMINES	8	1.06415	0.402743	0.806326
REACTOME_METABOLISM_OF_MRNA	159	1.06111	0.293273	0.806562
REACTOME_FATTY_ACID_TRIACYLGLYCEROL_AND_KETONE_BODY_METABOLISM	37	1.06055	0.350042	0.80059
REACTOME_BASIGIN_INTERACTIONS	8	1.05303	0.408648	0.812277
KEGG_LEUKOCYTE_TRANSENDOTHELIAL_MIGRATION	39	1.04434	0.372555	0.826968
REACTOME_HEMOSTASIS	119	1.04398	0.342974	0.820584
REACTOME_REGULATION_OF_INSULIN_SECRETION_BY_GLUCAGON_LIKE_PEPTIDE1	12	1.03138	0.422153	0.845399
REACTOME_TRIGLYCERIDE_BIOSYNTHESIS	9	1.02277	0.437588	0.8598
REACTOME_RECRUITMENT_OF_NUMA_TO_MITOTIC_CENTROSOMES	5	1.02244	0.455165	0.853263
REACTOME_INSULIN_RECEPTOR_RECYCLING	9	1.01382	0.447914	0.868058
REACTOME_FATTY_ACYL_COA_BIOSYNTHESIS	9	1.01299	0.454545	0.862756
REACTOME_GPCR_LIGAND_BINDING	11	1.00559	0.451512	0.874217
REACTOME_LATENT_INFECTION_OF_HOMO_SAPIENS_WITH_MYCOBACTERIUM_TUBERCULOSIS	9	1.00282	0.459517	0.873937
REACTOME_PHASE_II_CONJUGATION	19	1.00225	0.449539	0.868176
KEGG_SMALL_CELL_LUNG_CANCER	17	0.996136	0.464617	0.876341
REACTOME_A_TETRASACCHARIDE_LINKER_SEQUENCE_IS_REQUIRED_FOR_GAG_SYNTHESIS	9	0.992452	0.474747	0.878399
REACTOME_BIOLOGICAL_OXIDATIONS	22	0.992001	0.465495	0.87247
REACTOME_OPIOID_SIGNALLING	22	0.991443	0.464496	0.86685
KEGG_BETA_ALANINE_METABOLISM	10	0.985865	0.487401	0.873775
REACTOME_REGULATION_OF_INSULIN_SECRETION	23	0.984169	0.470153	0.87108
KEGG_CHEMOKINE_SIGNALING_PATHWAY	40	0.974042	0.491641	0.889114
REACTOME_METABOLISM_OF_RNA	179	0.970772	0.552688	0.890028
REACTOME_INTEGRATION_OF_ENERGY_METABOLISM	31	0.96864	0.513027	0.888353
REACTOME_PHOSPHORYLATION_OF_THE_APC_C	6	0.964592	0.516693	0.891416
REACTOME_SYNTHESIS_OF_VERY_LONG_CHAIN_FATTY_ACYL_COAS	5	0.957653	0.526068	0.901341
REACTOME_GLYCEROPHOSPHOLIPID_BIOSYNTHESIS	5	0.944085	0.539477	0.927564
REACTOME_CS_DS_DEGRADATION	6	0.938503	0.553466	0.934157
REACTOME_PURINE_RIBONUCLEOSIDE_MONOPHOSPHATE_BIOSYNTHESIS	9	0.935989	0.543183	0.933331
REACTOME_SPRY_REGULATION_OF_FGF_SIGNALING	7	0.932717	0.545092	0.934442
KEGG_ADHERENS_JUNCTION	31	0.918744	0.58885	0.961015
REACTOME_TRANSLATION	122	0.913365	0.689291	0.966916
REACTOME_FACTORS_INVOLVED_IN_MEGAKARYOCYTE_DEVELOPMENT_AND_PLATELET_PRODUCTION	33	0.912509	0.593505	0.96193
KEGG_ALDOSTERONE_REGULATED_SODIUM_REABSORPTION	10	0.912236	0.573359	0.955721
REACTOME_IRON_UPTAKE_AND_TRANSPORT	14	0.911501	0.571782	0.950689
REACTOME_NEGATIVE_REGULATION_OF_FGFR_SIGNALING	8	0.900713	0.584394	0.969176
COMPLEX III	5	0.899784	0.585045	0.964539
REACTOME_SULFUR_AMINO_ACID_METABOLISM	16	0.898214	0.600451	0.961477
REACTOME_SPHINGOLIPID_DE_NOVO_BIOSYNTHESIS	9	0.890634	0.595373	0.97199
KEGG_PROTEIN_EXPORT	12	0.883528	0.606206	0.981451
KEGG_CYSTEINE_AND_METHIONINE_METABOLISM	16	0.862208	0.656637	1
REACTOME_DEADENYLATION_DEPENDENT_MRNA_DECAY	22	0.852854	0.674628	1
REACTOME_APC_C_CDC20_MEDIATED_DEGRADATION_OF_CYCLIN_B	6	0.852479	0.632235	1
REACTOME_CELL_CELL_COMMUNICATION	31	0.850445	0.702071	1
REACTOME_CA_DEPENDENT_EVENTS	7	0.850439	0.637782	1
REACTOME_CTLA4_INHIBITORY_SIGNALING	6	0.8471	0.643537	1
REACTOME_GLUTATHIONE_CONJUGATION	7	0.846972	0.643353	1
REACTOME_BRANCHED_CHAIN_AMINO_ACID_CATABOLISM	13	0.844021	0.672379	1
REACTOME_INFLUENZA_VIRAL_RNA_TRANSCRIPTION_AND_REPLICATION	88	0.83312	0.842602	1
REACTOME_SPHINGOLIPID_METABOLISM	16	0.832051	0.693418	1
REACTOME_AXON_GUIDANCE	97	0.824069	0.871594	1
REACTOME_MITOCHONDRIAL_TRNA_AMINOACYLATION	6	0.822982	0.663039	1
REACTOME_MITOTIC_PROMETAPHASE	34	0.804787	0.777529	1
REACTOME_PURINE_METABOLISM	21	0.803497	0.745671	1
REACTOME_MRNA_DECAY_BY_5_TO_3_EXORIBONUCLEASE	8	0.800433	0.701671	1
REACTOME_GOLGI_ASSOCIATED_VESICLE_BIOGENESIS	28	0.799919	0.7713	1
REACTOME_SIGNALING_BY_ROBO_RECEPTOR	16	0.796965	0.736438	1
REACTOME_INFLUENZA_LIFE_CYCLE	109	0.793648	0.916607	1
REACTOME_DOWNREGULATION_OF_TGF_BETA_RECEPTOR_SIGNALING	8	0.791665	0.713263	1
KEGG_DRUG_METABOLISM_OTHER_ENZYMES	9	0.790243	0.71621	1
REACTOME_TRANSFERRIN_ENDOCYTOSIS_AND_RECYCLING	10	0.78891	0.732096	1
REACTOME_PKB_MEDIATED_EVENTS	13	0.767576	0.767905	1
REACTOME_SLC_MEDIATED_TRANSMEMBRANE_TRANSPORT	19	0.766904	0.798718	1
REACTOME_CD28_DEPENDENT_VAV1_PATHWAY	5	0.765277	0.730682	1
KEGG_CYTOKINE_CYTOKINE_RECEPTOR_INTERACTION	6	0.764876	0.736266	1
REACTOME_METABOLISM_OF_VITAMINS_AND_COFACTORS	16	0.753235	0.796365	1
KEGG_RNA_DEGRADATION	28	0.750023	0.84675	1
REACTOME_ION_TRANSPORT_BY_P_TYPE_ATPASES	5	0.747232	0.744499	1
REACTOME_GROWTH_HORMONE_RECEPTOR_SIGNALING	5	0.746664	0.7562	1
REACTOME_ION_CHANNEL_TRANSPORT	5	0.745832	0.756172	1
REACTOME_TRANSPORT_OF_MATURE_MRNA_DERIVED_FROM_AN_INTRONLESS_TRANSCRIPT	17	0.741657	0.817998	1
REACTOME_MAPK_TARGETS_NUCLEAR_EVENTS_MEDIATED_BY_MAP_KINASES	10	0.73516	0.787518	1
REACTOME_APC_CDC20_MEDIATED_DEGRADATION_OF_NEK2A	6	0.734224	0.773343	1
KEGG_FC_GAMMA_R_MEDIATED_PHAGOCYTOSIS	34	0.732325	0.88867	1
REACTOME_DEADENYLATION_OF_MRNA	8	0.725395	0.793576	1
REACTOME_GLUCOSE_TRANSPORT	15	0.725195	0.827399	1
REACTOME_MITOTIC_G2_G2_M_PHASES	32	0.724765	0.882483	1
REACTOME_NEP_NS2_INTERACTS_WITH_THE_CELLULAR_EXPORT_MACHINERY	15	0.718504	0.848101	1
REACTOME_PERK_REGULATED_GENE_EXPRESSION	9	0.714561	0.807801	1
KEGG_MTOR_SIGNALING_PATHWAY	15	0.713732	0.843036	1
REACTOME_TELOMERE_MAINTENANCE	23	0.71302	0.872188	1
REACTOME_BMAL1_CLOCK_NPAS2_ACTIVATES_CIRCADIAN_EXPRESSION	5	0.706999	0.79423	1
REACTOME_TRANSPORT_OF_RIBONUCLEOPROTEINS_INTO_THE_HOST_NUCLEUS	14	0.702147	0.855076	1
REACTOME_INHIBITION_OF_THE_PROTEOLYTIC_ACTIVITY_OF_APC_C_REQUIRED_FOR_THE_ONSET_OF_ANAPHASE_BY_MITOTIC_SPINDLE_CHECKPOINT_COMPONENTS	5	0.700645	0.794031	1
REACTOME_ACTIVATION_OF_GENES_BY_ATF4	7	0.695735	0.821181	1
REACTOME_REGULATION_OF_GLUCOKINASE_BY_GLUCOKINASE_REGULATORY_PROTEIN	13	0.6928	0.856829	1
REACTOME_CELL_CYCLE	150	0.691899	0.998464	1
REACTOME_REGULATION_OF_MRNA_STABILITY_BY_PROTEINS_THAT_BIND_AU_RICH_ELEMENTS	61	0.681946	0.97476	1
REACTOME_DESTABILIZATION_OF_MRNA_BY_TRISTETRAPROLIN_TTP	9	0.679564	0.845326	1
REACTOME_TGF_BETA_RECEPTOR_SIGNALING_ACTIVATES_SMADS	9	0.66785	0.862479	1
REACTOME_RECRUITMENT_OF_MITOTIC_CENTROSOME_PROTEINS_AND_COMPLEXES	31	0.661683	0.941208	1
REACTOME_TRANS_GOLGI_NETWORK_VESICLE_BUDDING	33	0.647074	0.956873	1
REACTOME_LYSOSOME_VESICLE_BIOGENESIS	12	0.637682	0.893795	1
REACTOME_SIGNALING_BY_WNT	44	0.636525	0.979481	1
REACTOME_METABOLISM_OF_PORPHYRINS	10	0.628918	0.895554	1
REACTOME_MITOCHONDRIAL_FATTY_ACID_BETA_OXIDATION	10	0.622504	0.903672	1
REACTOME_SIGNALING_BY_TGF_BETA_RECEPTOR_COMPLEX	16	0.619502	0.925508	1
REACTOME_ACTIVATION_OF_RAC	6	0.619052	0.875896	1
KEGG_STARCH_AND_SUCROSE_METABOLISM	13	0.619007	0.922708	1
KEGG_PYRUVATE_METABOLISM	22	0.61211	0.95338	1
REACTOME_AUTODEGRADATION_OF_CDH1_BY_CDH1_APC_C	41	0.594621	0.985836	1
REACTOME_DESTABILIZATION_OF_MRNA_BY_KSRP	7	0.582596	0.920507	1
KEGG_GLYOXYLATE_AND_DICARBOXYLATE_METABOLISM	10	0.573342	0.940267	1
REACTOME_PROCESSIVE_SYNTHESIS_ON_THE_LAGGING_STRAND	9	0.570504	0.935797	1
REACTOME_MRNA_DECAY_BY_3_TO_5_EXORIBONUCLEASE	6	0.563925	0.930693	1
REACTOME_APC_C_CDH1_MEDIATED_DEGRADATION_OF_CDC20_AND_OTHER_APC_C_CDH1_TARGETED_PROTEINS_IN_LATE_MITOSIS_EARLY_G1	43	0.54597	0.995057	1
KEGG_PROPANOATE_METABOLISM	19	0.545111	0.978008	1
KEGG_PROXIMAL_TUBULE_BICARBONATE_RECLAMATION	7	0.54023	0.947994	1
REACTOME_MITOTIC_M_M_G1_PHASES	85	0.537163	0.999677	1
REACTOME_APC_C_CDC20_MEDIATED_DEGRADATION_OF_MITOTIC_PROTEINS	44	0.536202	0.995105	1
REACTOME_POL_SWITCHING	7	0.535023	0.943078	1
REACTOME_REGULATION_OF_MITOTIC_CELL_CYCLE	46	0.529148	0.995769	1
REACTOME_UNFOLDED_PROTEIN_RESPONSE	34	0.526285	0.99544	1
KEGG_GALACTOSE_METABOLISM	12	0.510465	0.977517	1
KEGG_LIMONENE_AND_PINENE_DEGRADATION	6	0.509953	0.966094	1
REACTOME_CASPASE_MEDIATED_CLEAVAGE_OF_CYTOSKELETAL_PROTEINS	6	0.507556	0.967026	1
REACTOME_VIF_MEDIATED_DEGRADATION_OF_APOBEC3G	42	0.496461	0.9975	1
REACTOME_CYCLIN_E_ASSOCIATED_EVENTS_DURING_G1_S_TRANSITION_	38	0.476613	0.998624	1
REACTOME_SCFSKP2_MEDIATED_DEGRADATION_OF_P27_P21	38	0.476436	0.99834	1
KEGG_FRUCTOSE_AND_MANNOSE_METABOLISM	18	0.460464	0.995141	1
REACTOME_GLYCOGEN_BREAKDOWN_GLYCOGENOLYSIS	6	0.456157	0.985216	1
REACTOME_PROCESSING_OF_INTRONLESS_PRE_MRNAS	8	0.448723	0.991375	0.997852
REACTOME_GLUCOSE_METABOLISM	33	0.425704	1	0.996474

## Sheet: NDUFS1 downregulated
Dataset S5. GSEA report of all downregulated pathways in the patient carrying the NDUFS1 mutation. The significant threshold was set to p-value ≤0.05, FDR ≤0.05 and is highlighted in green.
Pathway	SIZE	NES	NOM p-val	FDR q-val
KEGG_ALZHEIMERS_DISEASE	66	-1.98123	0	0.00920229
REACTOME_RESPIRATORY_ELECTRON_TRANSPORT	37	-1.91782	0.00015674	0.0191292
COMPLEX I	21	-1.90901	0.000324992	0.0150093
REACTOME_PHOSPHOLIPASE_C_MEDIATED_CASCADE	9	-1.82959	0.000340774	0.0507006
REACTOME_DAG_AND_IP3_SIGNALING	8	-1.82496	0.000174125	0.0442109
COMPLEX I N MODULE	7	-1.81344	0.000175316	0.0450759
REACTOME_RESPIRATORY_ELECTRON_TRANSPORT_ATP_SYNTHESIS_BY_CHEMIOSMOTIC_COUPLING_AND_HEAT_PRODUCTION_BY_UNCOUPLING_PROTEINS_	47	-1.79495	0.000917431	0.052643
KEGG_ARACHIDONIC_ACID_METABOLISM	9	-1.76084	0.00105988	0.0806146
KEGG_HUNTINGTONS_DISEASE	80	-1.72554	0.000433463	0.121649
REACTOME_PLC_BETA_MEDIATED_EVENTS	10	-1.69341	0.00428669	0.174857
REACTOME_ANTIGEN_ACTIVATES_B_CELL_RECEPTOR_LEADING_TO_GENERATION_OF_SECOND_MESSENGERS	10	-1.68899	0.00755235	0.169395
KEGG_HEMATOPOIETIC_CELL_LINEAGE	14	-1.68797	0.00662702	0.157641
KEGG_PARKINSONS_DISEASE	57	-1.67864	0.0030581	0.165184
KEGG_METABOLISM_OF_XENOBIOTICS_BY_CYTOCHROME_P450	9	-1.66967	0.00679442	0.172576
REACTOME_TCA_CYCLE_AND_RESPIRATORY_ELECTRON_TRANSPORT	70	-1.65843	0.00263158	0.186828
KEGG_LONG_TERM_DEPRESSION	16	-1.61502	0.0176589	0.297088
REACTOME_CD28_CO_STIMULATION	8	-1.59833	0.019671	0.336344
REACTOME_DOWNSTREAM_SIGNALING_OF_ACTIVATED_FGFR	24	-1.58774	0.0201659	0.355758
KEGG_OXIDATIVE PHOSPHORYLATION	46	-1.58736	0.00980693	0.338291
REACTOME_SIGNALING_BY_FGFR	28	-1.56858	0.020499	0.391456
KEGG_ETHER_LIPID_METABOLISM	6	-1.55559	0.0205137	0.425019
REACTOME_SIGNALING_BY_ERBB2	31	-1.55172	0.0233927	0.421569
KEGG_OXIDATIVE_PHOSPHORYLATION	56	-1.53657	0.0154475	0.465441
REACTOME_INTERFERON_ALPHA_BETA_SIGNALING	8	-1.5332	0.0349245	0.460457
KEGG_TGF_BETA_SIGNALING_PATHWAY	19	-1.52316	0.0323219	0.484732
KEGG_GLUTATHIONE_METABOLISM	24	-1.52131	0.0327684	0.474201
REACTOME_ANTIGEN_PRESENTATION_FOLDING_ASSEMBLY_AND_PEPTIDE_LOADING_OF_CLASS_I_MHC	13	-1.51686	0.0385076	0.475584
KEGG_GNRH_SIGNALING_PATHWAY	24	-1.50434	0.0408697	0.512365
REACTOME_NGF_SIGNALLING_VIA_TRKA_FROM_THE_PLASMA_MEMBRANE	43	-1.49997	0.0322233	0.513844
KEGG_PHOSPHATIDYLINOSITOL_SIGNALING_SYSTEM	16	-1.4918	0.0514608	0.532774
REACTOME_TETRAHYDROBIOPTERIN_BH4_SYNTHESIS_RECYCLING_SALVAGE_AND_REGULATION	5	-1.48323	0.0442685	0.553596
REACTOME_DOWNSTREAM_SIGNAL_TRANSDUCTION	30	-1.4669	0.0458716	0.612156
REACTOME_REGULATORY_RNA_PATHWAYS	11	-1.46658	0.0619684	0.595123
REACTOME_SIGNALING_BY_FGFR_IN_DISEASE	34	-1.45638	0.0460443	0.625079
REACTOME_G1_S_SPECIFIC_TRANSCRIPTION	5	-1.44654	0.0614365	0.654327
REACTOME_DOWNSTREAM_TCR_SIGNALING	8	-1.44603	0.0725639	0.638492
REACTOME_IL_3_5_AND_GM_CSF_SIGNALING	11	-1.43461	0.0805311	0.675743
KEGG_RENIN_ANGIOTENSIN_SYSTEM	5	-1.42879	0.0670261	0.685755
REACTOME_VIRAL_MESSENGER_RNA_SYNTHESIS	10	-1.42649	0.0832189	0.678933
REACTOME_MICRORNA_MIRNA_BIOGENESIS	10	-1.42599	0.0791134	0.66423
REACTOME_SIGNALING_BY_EGFR_IN_CANCER	44	-1.42235	0.0535524	0.664697
REACTOME_INNATE_IMMUNE_SYSTEM	56	-1.4207	0.0416667	0.65656
KEGG_PYRIMIDINE_METABOLISM	35	-1.4175	0.059868	0.65556
KEGG_RNA_POLYMERASE	10	-1.41056	0.101355	0.672291
REACTOME_OXYGEN_DEPENDENT_PROLINE_HYDROXYLATION_OF_HYPOXIA_INDUCIBLE_FACTOR_ALPHA	6	-1.40889	0.0885785	0.664774
REACTOME_NUCLEOTIDE_BINDING_DOMAIN_LEUCINE_RICH_REPEAT_CONTAINING_RECEPTOR_NLR_SIGNALING_PATHWAYS	10	-1.4033	0.097628	0.675086
KEGG_APOPTOSIS	23	-1.40118	0.0838519	0.670185
REACTOME_GPVI_MEDIATED_ACTIVATION_CASCADE	8	-1.39829	0.0948472	0.668569
REACTOME_SIGNALLING_BY_NGF	56	-1.3948	0.0550377	0.670184
REACTOME_FORMATION_OF_TRANSCRIPTION_COUPLED_NER_TC_NER_REPAIR_COMPLEX	10	-1.39376	0.101454	0.661171
KEGG_PPAR_SIGNALING_PATHWAY	14	-1.39339	0.093229	0.649711
REACTOME_RNA_POL_II_TRANSCRIPTION_PRE_INITIATION_AND_PROMOTER_OPENING	12	-1.38768	0.103336	0.66152
KEGG_TOLL_LIKE_RECEPTOR_SIGNALING_PATHWAY	20	-1.36761	0.111093	0.736369
REACTOME_RIG_I_MDA5_MEDIATED_INDUCTION_OF_IFN_ALPHA_BETA_PATHWAYS	17	-1.36739	0.108077	0.723722
KEGG_STEROID_HORMONE_BIOSYNTHESIS	5	-1.36249	0.11083	0.731819
COMPLEX I P MODULE	12	-1.35967	0.117347	0.73132
REACTOME_FORMATION_OF_THE_HIV1_EARLY_ELONGATION_COMPLEX	13	-1.3592	0.121716	0.720433
KEGG_ADIPOCYTOKINE_SIGNALING_PATHWAY	11	-1.3544	0.127463	0.728362
REACTOME_SIGNALING_BY_ILS	33	-1.35222	0.093012	0.725347
REACTOME_ABORTIVE_ELONGATION_OF_HIV1_TRANSCRIPT_IN_THE_ABSENCE_OF_TAT	13	-1.35197	0.123703	0.71431
REACTOME_NEGATIVE_REGULATORS_OF_RIG_I_MDA5_SIGNALING	8	-1.34933	0.130199	0.713651
REACTOME_IL_2_SIGNALING	13	-1.34004	0.129489	0.741265
KEGG_NUCLEOTIDE_EXCISION_REPAIR	20	-1.33564	0.122604	0.748128
KEGG_NATURAL_KILLER_CELL_MEDIATED_CYTOTOXICITY	23	-1.33259	0.120354	0.749378
REACTOME_E2F_MEDIATED_REGULATION_OF_DNA_REPLICATION	9	-1.33253	0.145321	0.738067
REACTOME_PURINE_CATABOLISM	5	-1.33244	0.13556	0.727261
REACTOME_ACTIVATED_AMPK_STIMULATES_FATTY_ACID_OXIDATION_IN_MUSCLE	5	-1.3271	0.144671	0.738626
KEGG_PANCREATIC_CANCER	18	-1.32571	0.135095	0.733496
REACTOME_ENDOSOMAL_SORTING_COMPLEX_REQUIRED_FOR_TRANSPORT_ESCRT	18	-1.32487	0.131398	0.726408
REACTOME_REGULATION_OF_SIGNALING_BY_CBL	6	-1.32319	0.153068	0.722661
KEGG_LONG_TERM_POTENTIATION	24	-1.31743	0.127797	0.735781
REACTOME_ELONGATION_ARREST_AND_RECOVERY	18	-1.31721	0.13768	0.72639
REACTOME_SIGNALING_BY_PDGF	41	-1.31528	0.111613	0.72424
REACTOME_ENOS_ACTIVATION_AND_REGULATION	10	-1.31209	0.159717	0.727119
REACTOME_GAP_JUNCTION_TRAFFICKING	9	-1.31097	0.15632	0.72178
REACTOME_TRAF6_MEDIATED_NFKB_ACTIVATION	6	-1.31094	0.156522	0.712413
REACTOME_SIGNALING_BY_SCF_KIT	21	-1.30881	0.144623	0.711123
KEGG_CALCIUM_SIGNALING_PATHWAY	27	-1.30868	0.137942	0.702451
REACTOME_SIGNALING_BY_GPCR	56	-1.3063	0.104591	0.702421
REACTOME_GAP_JUNCTION_DEGRADATION	9	-1.30381	0.169512	0.702888
KEGG_B_CELL_RECEPTOR_SIGNALING_PATHWAY	22	-1.29239	0.15149	0.737511
REACTOME_MRNA_CAPPING	13	-1.29068	0.16769	0.734881
REACTOME_P38MAPK_EVENTS	5	-1.28923	0.175442	0.731677
REACTOME_RNA_POL_III_TRANSCRIPTION_TERMINATION	5	-1.28532	0.175404	0.737682
REACTOME_IL_6_SIGNALING	5	-1.28482	0.181377	0.730817
REACTOME_IL_RECEPTOR_SHC_SIGNALING	6	-1.28252	0.180907	0.730974
REACTOME_NFKB_ACTIVATION_THROUGH_FADD_RIP1_PATHWAY_MEDIATED_BY_CASPASE_8_AND10	5	-1.27594	0.187703	0.747192
REACTOME_RETROGRADE_NEUROTROPHIN_SIGNALLING	8	-1.27591	0.191369	0.738798
KEGG_DRUG_METABOLISM_CYTOCHROME_P450	6	-1.27581	0.188007	0.73089
REACTOME_TCR_SIGNALING	15	-1.27235	0.179639	0.735264
KEGG_T_CELL_RECEPTOR_SIGNALING_PATHWAY	30	-1.27173	0.157163	0.729482
REACTOME_FORMATION_OF_RNA_POL_II_ELONGATION_COMPLEX_	19	-1.26906	0.17687	0.731129
KEGG_GAP_JUNCTION	29	-1.26799	0.160921	0.727096
REACTOME_INTERFERON_SIGNALING	49	-1.26667	0.136984	0.724046
REACTOME_RIP_MEDIATED_NFKB_ACTIVATION_VIA_DAI	5	-1.26084	0.202703	0.737201
REACTOME_SIGNALING_BY_THE_B_CELL_RECEPTOR_BCR	60	-1.2574	0.131845	0.741656
KEGG_TERPENOID_BACKBONE_BIOSYNTHESIS	6	-1.25112	0.222062	0.756794
REACTOME_GLOBAL_GENOMIC_NER_GG_NER	13	-1.2493	0.205892	0.755619
KEGG_PEROXISOME	21	-1.24767	0.193308	0.753716
REACTOME_GRB2_SOS_PROVIDES_LINKAGE_TO_MAPK_SIGNALING_FOR_INTERGRINS_	7	-1.2459	0.218379	0.752491
REACTOME_ACTIVATION_OF_BH3_ONLY_PROTEINS	5	-1.24465	0.219405	0.749465
REACTOME_NUCLEOTIDE_EXCISION_REPAIR	22	-1.24139	0.194608	0.753335
REACTOME_CYTOKINE_SIGNALING_IN_IMMUNE_SYSTEM	78	-1.24049	0.135783	0.749127
REACTOME_RESPONSE_TO_ELEVATED_PLATELET_CYTOSOLIC_CA2_	30	-1.235	0.181319	0.760849
REACTOME_ADVANCED_GLYCOSYLATION_ENDPRODUCT_RECEPTOR_SIGNALING	9	-1.23254	0.237223	0.762168
KEGG_ENDOCYTOSIS	73	-1.23247	0.147946	0.755216
REACTOME_TRANSCRIPTION_COUPLED_NER_TC_NER	19	-1.23121	0.215415	0.75248
REACTOME_TAK1_ACTIVATES_NFKB_BY_PHOSPHORYLATION_AND_ACTIVATION_OF_IKKS_COMPLEX	6	-1.22771	0.247705	0.75747
REACTOME_RNA_POL_II_PRE_TRANSCRIPTION_EVENTS	21	-1.22688	0.203412	0.753368
KEGG_FC_EPSILON_RI_SIGNALING_PATHWAY	16	-1.22501	0.211757	0.752835
REACTOME_ANTIVIRAL_MECHANISM_BY_IFN_STIMULATED_GENES	35	-1.21324	0.195161	0.785767
REACTOME_GRB2_EVENTS_IN_ERBB2_SIGNALING	10	-1.20798	0.256986	0.796771
REACTOME_SIGNALLING_TO_RAS	13	-1.20761	0.24399	0.790976
KEGG_CYTOSOLIC_DNA_SENSING_PATHWAY	10	-1.20282	0.257889	0.80041
REACTOME_SIGNALING_BY_ERBB4	22	-1.20051	0.234485	0.801266
REACTOME_FORMATION_OF_INCISION_COMPLEX_IN_GG_NER	7	-1.19872	0.267711	0.800376
REACTOME_RAF_MAP_KINASE_CASCADE	8	-1.19551	0.276272	0.804434
REACTOME_PI3K_EVENTS_IN_ERBB4_SIGNALING	6	-1.19517	0.272439	0.798759
KEGG_HISTIDINE_METABOLISM	5	-1.19148	0.280935	0.804304
REACTOME_SIGNALLING_TO_P38_VIA_RIT_AND_RIN	8	-1.19128	0.273642	0.798251
KEGG_NON_SMALL_CELL_LUNG_CANCER	14	-1.19042	0.263733	0.79445
REACTOME_PYRUVATE_METABOLISM_AND_CITRIC_ACID_TCA_CYCLE	25	-1.1885	0.240615	0.794246
REACTOME_REGULATION_OF_AMPK_ACTIVITY_VIA_LKB1	5	-1.18533	0.286777	0.798292
REACTOME_GPCR_DOWNSTREAM_SIGNALING	30	-1.1832	0.232771	0.798814
KEGG_PROSTATE_CANCER	22	-1.17016	0.265039	0.835659
REACTOME_ACTIVATION_OF_ATR_IN_RESPONSE_TO_REPLICATION_STRESS	12	-1.16607	0.287283	0.842631
REACTOME_RAP1_SIGNALLING	7	-1.16597	0.303691	0.836278
REACTOME_PI_3K_CASCADE	8	-1.16409	0.306734	0.836061
REACTOME_PLATELET_ACTIVATION_SIGNALING_AND_AGGREGATION	59	-1.16377	0.232572	0.830625
REACTOME_PRE_NOTCH_EXPRESSION_AND_PROCESSING	13	-1.16025	0.296994	0.835827
KEGG_OLFACTORY_TRANSDUCTION	5	-1.15786	0.318576	0.837237
KEGG_NOD_LIKE_RECEPTOR_SIGNALING_PATHWAY	13	-1.15112	0.301229	0.852785
REACTOME_TRAF6_MEDIATED_IRF7_ACTIVATION	5	-1.14864	0.327791	0.854479
REACTOME_SHC1_EVENTS_IN_EGFR_SIGNALING	11	-1.1456	0.31646	0.858054
REACTOME_INTEGRATION_OF_PROVIRUS	6	-1.14291	0.338986	0.860449
REACTOME_TIE2_SIGNALING	5	-1.13771	0.339975	0.870954
REACTOME_PYRIMIDINE_METABOLISM	8	-1.13568	0.330194	0.87107
REACTOME_NEF_MEDIATED_DOWNREGULATION_OF_MHC_CLASS_I_COMPLEX_CELL_SURFACE_EXPRESSION	6	-1.13504	0.340529	0.866815
REACTOME_IMMUNE_SYSTEM	270	-1.13397	0.183816	0.863958
KEGG_BUTANOATE_METABOLISM	15	-1.13394	0.311826	0.857865
KEGG_AXON_GUIDANCE	36	-1.13115	0.295372	0.860648
REACTOME_CITRIC_ACID_CYCLE_TCA_CYCLE	17	-1.1291	0.321613	0.861155
REACTOME_PI3K_AKT_ACTIVATION	7	-1.11508	0.354521	0.899947
REACTOME_ANTIGEN_PROCESSING_CROSS_PRESENTATION	46	-1.11308	0.297781	0.900029
KEGG_LEISHMANIA_INFECTION	12	-1.10965	0.344546	0.90469
KEGG_ACUTE_MYELOID_LEUKEMIA	15	-1.10777	0.345186	0.904512
KEGG_AMINO_SUGAR_AND_NUCLEOTIDE_SUGAR_METABOLISM	24	-1.10635	0.333171	0.902795
REACTOME_PI3K_EVENTS_IN_ERBB2_SIGNALING	8	-1.10552	0.364334	0.899309
REACTOME_INTERFERON_GAMMA_SIGNALING	13	-1.10349	0.357789	0.899546
REACTOME_INTRINSIC_PATHWAY_FOR_APOPTOSIS	10	-1.1023	0.362949	0.897311
KEGG_NEUROTROPHIN_SIGNALING_PATHWAY	39	-1.09986	0.327723	0.898878
REACTOME_SIGNALLING_TO_ERKS	16	-1.09982	0.349722	0.893096
KEGG_PATHWAYS_IN_CANCER	74	-1.09814	0.301573	0.892267
REACTOME_PRE_NOTCH_TRANSCRIPTION_AND_TRANSLATION	8	-1.09642	0.378651	0.89175
REACTOME_CHOLESTEROL_BIOSYNTHESIS	8	-1.09313	0.385047	0.895961
REACTOME_INTEGRIN_ALPHAIIB_BETA3_SIGNALING	13	-1.08471	0.364288	0.915858
REACTOME_PLATELET_AGGREGATION_PLUG_FORMATION	13	-1.08255	0.375299	0.916717
REACTOME_SYNTHESIS_AND_INTERCONVERSION_OF_NUCLEOTIDE_DI_AND_TRIPHOSPHATES	14	-1.07981	0.370878	0.91927
REACTOME_P130CAS_LINKAGE_TO_MAPK_SIGNALING_FOR_INTEGRINS	8	-1.07783	0.402168	0.91943
REACTOME_ADAPTIVE_IMMUNE_SYSTEM	184	-1.07411	0.306117	0.924906
REACTOME_ALPHA_LINOLENIC_ACID_ALA_METABOLISM	5	-1.07244	0.417981	0.924121
REACTOME_NEF_MEDIATES_DOWN_MODULATION_OF_CELL_SURFACE_RECEPTORS_BY_RECRUITING_THEM_TO_CLATHRIN_ADAPTERS	12	-1.07229	0.391393	0.918851
REACTOME_HEPARAN_SULFATE_HEPARIN_HS_GAG_METABOLISM	11	-1.07186	0.39492	0.914506
REACTOME_SIGNALING_BY_RHO_GTPASES	28	-1.07114	0.367753	0.911028
REACTOME_ER_PHAGOSOME_PATHWAY	43	-1.07048	0.356725	0.907419
REACTOME_RNA_POL_III_TRANSCRIPTION_INITIATION_FROM_TYPE_2_PROMOTER	5	-1.07013	0.419788	0.903018
REACTOME_IMMUNOREGULATORY_INTERACTIONS_BETWEEN_A_LYMPHOID_AND_A_NON_LYMPHOID_CELL	6	-1.06589	0.420471	0.910041
KEGG_LYSOSOME	32	-1.0634	0.378774	0.91184
KEGG_MISMATCH_REPAIR	14	-1.06121	0.401006	0.912799
KEGG_JAK_STAT_SIGNALING_PATHWAY	14	-1.0565	0.403605	0.92112
REACTOME_SOS_MEDIATED_SIGNALLING	9	-1.0554	0.424528	0.91883
REACTOME_INSULIN_SYNTHESIS_AND_PROCESSING	9	-1.05076	0.426128	0.926943
KEGG_MELANOMA	11	-1.04729	0.417722	0.931461
REACTOME_ARMS_MEDIATED_ACTIVATION	10	-1.04691	0.428448	0.927174
KEGG_ENDOMETRIAL_CANCER	17	-1.0469	0.413539	0.921881
KEGG_OOCYTE_MEIOSIS	34	-1.04432	0.402934	0.923926
REACTOME_GASTRIN_CREB_SIGNALLING_PATHWAY_VIA_PKC_AND_MAPK	25	-1.04022	0.412686	0.930388
REACTOME_EARLY_PHASE_OF_HIV_LIFE_CYCLE	8	-1.03709	0.444813	0.933894
REACTOME_GAB1_SIGNALOSOME	9	-1.03581	0.437532	0.932317
REACTOME_G2_M_CHECKPOINTS	13	-1.03043	0.43826	0.942459
REACTOME_PEROXISOMAL_LIPID_METABOLISM	6	-1.03009	0.458763	0.938231
REACTOME_SHC1_EVENTS_IN_ERBB4_SIGNALING	10	-1.02662	0.448324	0.942799
REACTOME_TRAFFICKING_OF_GLUR2_CONTAINING_AMPA_RECEPTORS	6	-1.02603	0.469182	0.939318
REACTOME_SHC_RELATED_EVENTS	10	-1.02398	0.446605	0.939959
REACTOME_SHC_MEDIATED_SIGNALLING	10	-1.01946	0.460235	0.947452
REACTOME_SIGNALING_BY_CONSTITUTIVELY_ACTIVE_EGFR	11	-1.01827	0.457811	0.945574
REACTOME_CELL_SURFACE_INTERACTIONS_AT_THE_VASCULAR_WALL	24	-1.01384	0.444283	0.952649
REACTOME_IL1_SIGNALING	12	-1.01219	0.461578	0.952081
REACTOME_G_ALPHA_Q_SIGNALLING_EVENTS	12	-1.01069	0.468601	0.951131
KEGG_REGULATION_OF_AUTOPHAGY	6	-1.00838	0.490165	0.952316
REACTOME_THE_ROLE_OF_NEF_IN_HIV1_REPLICATION_AND_DISEASE_PATHOGENESIS	14	-1.00566	0.472477	0.95472
REACTOME_SIGNALING_BY_NOTCH	20	-1.00423	0.465426	0.953543
REACTOME_INHIBITION_OF_REPLICATION_INITIATION_OF_DAMAGED_DNA_BY_RB1_E2F1	5	-1.00413	0.495679	0.948855
REACTOME_REPAIR_SYNTHESIS_FOR_GAP_FILLING_BY_DNA_POL_IN_TC_NER	8	-1.00316	0.479127	0.946549
KEGG_GLYCINE_SERINE_AND_THREONINE_METABOLISM	6	-0.999703	0.502599	0.951029
REACTOME_RNA_POL_II_TRANSCRIPTION	48	-0.999389	0.466288	0.946998
KEGG_VIRAL_MYOCARDITIS	16	-0.9972	0.47627	0.94802
REACTOME_UNWINDING_OF_DNA	6	-0.996518	0.503807	0.945049
KEGG_GLIOMA	17	-0.99597	0.473903	0.941777
REACTOME_COSTIMULATION_BY_THE_CD28_FAMILY	13	-0.982675	0.502065	0.971833
REACTOME_DNA_REPAIR	37	-0.981507	0.492286	0.970059
REACTOME_ERK_MAPK_TARGETS	7	-0.981105	0.519374	0.966305
REACTOME_TRAFFICKING_OF_AMPA_RECEPTORS	9	-0.979998	0.506043	0.964406
KEGG_CITRATE_CYCLE_TCA_CYCLE	25	-0.978804	0.497583	0.962745
KEGG_PHENYLALANINE_METABOLISM	5	-0.976847	0.522828	0.963096
KEGG_NON_HOMOLOGOUS_END_JOINING	6	-0.971217	0.530029	0.972839
REACTOME_FRS2_MEDIATED_CASCADE	10	-0.968672	0.518652	0.974716
REACTOME_PROLONGED_ERK_ACTIVATION_EVENTS	11	-0.968141	0.515265	0.971351
REACTOME_MEMBRANE_TRAFFICKING	72	-0.966113	0.523795	0.971874
REACTOME_GLYCOSPHINGOLIPID_METABOLISM	7	-0.965546	0.531577	0.968669
KEGG_GLYCOSAMINOGLYCAN_DEGRADATION	5	-0.962299	0.552223	0.972322
REACTOME_SIGNAL_TRANSDUCTION_BY_L1	23	-0.956022	0.526648	0.983355
REACTOME_PIP3_ACTIVATES_AKT_SIGNALING	5	-0.955797	0.560072	0.979316
REACTOME_RESOLUTION_OF_AP_SITES_VIA_THE_MULTIPLE_NUCLEOTIDE_PATCH_REPLACEMENT_PATHWAY	6	-0.951653	0.555575	0.985119
REACTOME_NUCLEAR_EVENTS_KINASE_AND_TRANSCRIPTION_FACTOR_ACTIVATION	9	-0.951386	0.541703	0.981191
REACTOME_ERKS_ARE_INACTIVATED	6	-0.9494	0.561979	0.981506
KEGG_VASCULAR_SMOOTH_MUSCLE_CONTRACTION	26	-0.945114	0.541392	0.987597
REACTOME_PI3K_CASCADE	20	-0.944913	0.538034	0.983571
REACTOME_EXTRACELLULAR_MATRIX_ORGANIZATION	24	-0.941769	0.549663	0.986826
REACTOME_DOUBLE_STRAND_BREAK_REPAIR	12	-0.940174	0.557305	0.986198
REACTOME_GLYCOSAMINOGLYCAN_METABOLISM	16	-0.933844	0.557391	0.997244
REACTOME_RNA_POL_III_TRANSCRIPTION_INITIATION_FROM_TYPE_3_PROMOTER	5	-0.929882	0.591445	1
KEGG_COLORECTAL_CANCER	17	-0.927978	0.565575	1
REACTOME_LATE_PHASE_OF_HIV_LIFE_CYCLE	45	-0.927561	0.576375	0.998908
KEGG_MELANOGENESIS	21	-0.927006	0.560369	0.995853
REACTOME_HS_GAG_DEGRADATION	7	-0.926423	0.580417	0.992849
REACTOME_REGULATION_OF_HYPOXIA_INDUCIBLE_FACTOR_HIF_BY_OXYGEN	8	-0.925668	0.571152	0.990249
KEGG_PURINE_METABOLISM	50	-0.923676	0.592894	0.990651
KEGG_ECM_RECEPTOR_INTERACTION	36	-0.914784	0.593119	1
REACTOME_CLASS_I_MHC_MEDIATED_ANTIGEN_PROCESSING_PRESENTATION	98	-0.911523	0.6322	1
REACTOME_ENERGY_DEPENDENT_REGULATION_OF_MTOR_BY_LKB1_AMPK	7	-0.904795	0.598393	1
REACTOME_TRIF_MEDIATED_TLR3_SIGNALING	23	-0.904516	0.599869	1
REACTOME_PRE_NOTCH_PROCESSING_IN_GOLGI	5	-0.904299	0.615496	1
REACTOME_EGFR_DOWNREGULATION	18	-0.90277	0.590509	1
KEGG_TYROSINE_METABOLISM	6	-0.900132	0.614458	1
KEGG_GLYCEROPHOSPHOLIPID_METABOLISM	7	-0.897172	0.605029	1
KEGG_ERBB_SIGNALING_PATHWAY	26	-0.894407	0.618473	1
KEGG_TYPE_II_DIABETES_MELLITUS	5	-0.893664	0.627289	1
KEGG_BIOSYNTHESIS_OF_UNSATURATED_FATTY_ACIDS	7	-0.891015	0.618292	1
REACTOME_SYNTHESIS_OF_SUBSTRATES_IN_N_GLYCAN_BIOSYTHESIS	8	-0.889802	0.61934	1
REACTOME_BIOSYNTHESIS_OF_THE_N_GLYCAN_PRECURSOR_DOLICHOL_LIPID_LINKED_OLIGOSACCHARIDE_LLO_AND_TRANSFER_TO_A_NASCENT_PROTEIN	8	-0.888596	0.625677	1
KEGG_MAPK_SIGNALING_PATHWAY	57	-0.88454	0.662733	1
KEGG_UBIQUITIN_MEDIATED_PROTEOLYSIS	44	-0.884489	0.651891	1
REACTOME_INSULIN_RECEPTOR_SIGNALLING_CASCADE	30	-0.882651	0.637026	1
KEGG_ANTIGEN_PROCESSING_AND_PRESENTATION	19	-0.877299	0.635556	1
REACTOME_SIGNALING_BY_FGFR1_FUSION_MUTANTS	9	-0.875983	0.63122	1
KEGG_LYSINE_DEGRADATION	18	-0.87493	0.645806	1
REACTOME_KINESINS	12	-0.874083	0.632798	1
REACTOME_RNA_POL_III_TRANSCRIPTION	7	-0.871722	0.641677	1
KEGG_RIG_I_LIKE_RECEPTOR_SIGNALING_PATHWAY	14	-0.871556	0.634658	1
REACTOME_HOMOLOGOUS_RECOMBINATION_REPAIR_OF_REPLICATION_INDEPENDENT_DOUBLE_STRAND_BREAKS	9	-0.871056	0.642523	1
KEGG_BASAL_TRANSCRIPTION_FACTORS	5	-0.869985	0.646212	1
REACTOME_MRNA_SPLICING_MINOR_PATHWAY	33	-0.869083	0.66402	1
REACTOME_MHC_CLASS_II_ANTIGEN_PRESENTATION	50	-0.866912	0.687109	1
KEGG_PENTOSE_PHOSPHATE_PATHWAY	16	-0.865195	0.645452	1
KEGG_CHRONIC_MYELOID_LEUKEMIA	19	-0.86219	0.647107	1
REACTOME_SHC_MEDIATED_CASCADE	5	-0.861775	0.664051	1
KEGG_CELL_ADHESION_MOLECULES_CAMS	17	-0.859237	0.6535	1
REACTOME_SIGNALING_BY_FGFR1_MUTANTS	10	-0.857518	0.660035	1
REACTOME_HIV_LIFE_CYCLE	53	-0.856453	0.703181	1
REACTOME_TOLL_RECEPTOR_CASCADES	36	-0.853105	0.688241	1
REACTOME_METABOLISM_OF_NUCLEOTIDES	41	-0.848291	0.701135	1
REACTOME_HIV_INFECTION	112	-0.843477	0.788536	1
KEGG_GLYCOLYSIS_GLUCONEOGENESIS	30	-0.843395	0.695422	1
REACTOME_SYNTHESIS_OF_PIPS_AT_THE_PLASMA_MEMBRANE	5	-0.839641	0.685709	1
REACTOME_ACTIVATED_TAK1_MEDIATES_P38_MAPK_ACTIVATION	5	-0.834306	0.686586	1
REACTOME_L1CAM_INTERACTIONS	42	-0.831789	0.736409	1
REACTOME_G1_PHASE	7	-0.831388	0.688616	1
KEGG_TRYPTOPHAN_METABOLISM	12	-0.826334	0.695564	1
KEGG_ARGININE_AND_PROLINE_METABOLISM	24	-0.82561	0.7138	1
KEGG_RENAL_CELL_CARCINOMA	27	-0.825605	0.717552	1
REACTOME_ACTIVATED_TLR4_SIGNALLING	26	-0.824192	0.718109	1
REACTOME_G1_S_TRANSITION	56	-0.824084	0.767039	1
REACTOME_REGULATION_OF_PYRUVATE_DEHYDROGENASE_PDH_COMPLEX	5	-0.823133	0.704681	1
REACTOME_DNA_STRAND_ELONGATION	18	-0.817994	0.710711	1
KEGG_DNA_REPLICATION	22	-0.816958	0.725029	1
REACTOME_TRANSCRIPTIONAL_REGULATION_OF_WHITE_ADIPOCYTE_DIFFERENTIATION	6	-0.814138	0.706918	1
REACTOME_NFKB_AND_MAP_KINASES_ACTIVATION_MEDIATED_BY_TLR4_SIGNALING_REPERTOIRE	22	-0.813317	0.733647	1
REACTOME_REMOVAL_OF_THE_FLAP_INTERMEDIATE_FROM_THE_C_STRAND	6	-0.812678	0.709379	1
REACTOME_PI_METABOLISM	13	-0.806796	0.725142	1
KEGG_AMYOTROPHIC_LATERAL_SCLEROSIS_ALS	14	-0.796127	0.737307	1
REACTOME_PYRUVATE_METABOLISM	8	-0.79365	0.733228	1
REACTOME_REGULATION_OF_APOPTOSIS	42	-0.790788	0.800122	1
KEGG_SPHINGOLIPID_METABOLISM	6	-0.781943	0.749055	1
REACTOME_CIRCADIAN_CLOCK	8	-0.771255	0.750821	1
KEGG_COMPLEMENT_AND_COAGULATION_CASCADES	5	-0.771119	0.755686	1
REACTOME_MYD88_MAL_CASCADE_INITIATED_ON_PLASMA_MEMBRANE	24	-0.769555	0.795984	1
REACTOME_TRAF6_MEDIATED_INDUCTION_OF_NFKB_AND_MAP_KINASES_UPON_TLR7_8_OR_9_ACTIVATION	24	-0.769195	0.788152	1
REACTOME_N_GLYCAN_TRIMMING_IN_THE_ER_AND_CALNEXIN_CALRETICULIN_CYCLE	7	-0.767246	0.760721	1
REACTOME_DEVELOPMENTAL_BIOLOGY	108	-0.761093	0.91626	1
REACTOME_NEPHRIN_INTERACTIONS	9	-0.760525	0.76631	1
REACTOME_MITOTIC_G1_G1_S_PHASES	59	-0.758978	0.86941	1
REACTOME_ASPARAGINE_N_LINKED_GLYCOSYLATION	26	-0.754821	0.809615	1
KEGG_INOSITOL_PHOSPHATE_METABOLISM	14	-0.750906	0.796519	1
REACTOME_GLYCOLYSIS	15	-0.749664	0.802731	1
REACTOME_SIGNALING_BY_FGFR_MUTANTS	12	-0.747334	0.783738	1
REACTOME_GENERIC_TRANSCRIPTION_PATHWAY	21	-0.746097	0.81645	1
KEGG_VEGF_SIGNALING_PATHWAY	21	-0.740444	0.82513	1
KEGG_VALINE_LEUCINE_AND_ISOLEUCINE_DEGRADATION	30	-0.732654	0.848065	1
KEGG_FATTY_ACID_METABOLISM	22	-0.730232	0.83735	1
REACTOME_CREB_PHOSPHORYLATION_THROUGH_THE_ACTIVATION_OF_RAS	9	-0.726039	0.803928	1
REACTOME_ACTIVATION_OF_NMDA_RECEPTOR_UPON_GLUTAMATE_BINDING_AND_POSTSYNAPTIC_EVENTS	9	-0.725186	0.812927	1
KEGG_PROGESTERONE_MEDIATED_OOCYTE_MATURATION	16	-0.722835	0.835559	1
REACTOME_POST_NMDA_RECEPTOR_ACTIVATION_EVENTS	9	-0.722122	0.812261	1
REACTOME_MRNA_SPLICING	89	-0.721928	0.939642	1
KEGG_STEROID_BIOSYNTHESIS	5	-0.721908	0.8067	1
REACTOME_CELL_DEATH_SIGNALLING_VIA_NRAGE_NRIF_AND_NADE	10	-0.713916	0.819937	1
REACTOME_NETRIN1_SIGNALING	12	-0.708778	0.829493	1
REACTOME_NOD1_2_SIGNALING_PATHWAY	6	-0.70576	0.82436	1
REACTOME_TRANSCRIPTIONAL_ACTIVITY_OF_SMAD2_SMAD3_SMAD4_HETEROTRIMER	8	-0.704111	0.819876	1
REACTOME_METABOLISM_OF_CARBOHYDRATES	72	-0.702848	0.946698	1
KEGG_GLYCEROLIPID_METABOLISM	9	-0.702106	0.826042	1
REACTOME_MRNA_PROCESSING	108	-0.701127	0.968552	1
REACTOME_COLLAGEN_FORMATION	20	-0.699636	0.868275	1
REACTOME_DOWNSTREAM_SIGNALING_EVENTS_OF_B_CELL_RECEPTOR_BCR	50	-0.697558	0.923476	1
KEGG_NOTCH_SIGNALING_PATHWAY	11	-0.696924	0.837861	1
REACTOME_TRANSCRIPTION	65	-0.696452	0.945632	1
KEGG_ALANINE_ASPARTATE_AND_GLUTAMATE_METABOLISM	15	-0.69425	0.85809	1
KEGG_HOMOLOGOUS_RECOMBINATION	8	-0.690872	0.84375	1
REACTOME_NOTCH1_INTRACELLULAR_DOMAIN_REGULATES_TRANSCRIPTION	8	-0.684118	0.849596	1
REACTOME_DCC_MEDIATED_ATTRACTIVE_SIGNALING	6	-0.679806	0.843305	1
REACTOME_PHOSPHOLIPID_METABOLISM	33	-0.679439	0.915914	1
REACTOME_SEMAPHORIN_INTERACTIONS	27	-0.677786	0.904992	1
REACTOME_SIGNALING_BY_INSULIN_RECEPTOR	39	-0.670417	0.933645	1
REACTOME_PROCESSING_OF_CAPPED_INTRON_CONTAINING_PRE_MRNA	105	-0.667756	0.983029	1
KEGG_INSULIN_SIGNALING_PATHWAY	43	-0.664845	0.941659	1
REACTOME_EXTENSION_OF_TELOMERES	16	-0.658662	0.888758	1
REACTOME_CELL_CYCLE_MITOTIC	128	-0.657596	0.99259	1
REACTOME_METABOLISM_OF_AMINO_ACIDS_AND_DERIVATIVES	91	-0.656175	0.982773	1
KEGG_DORSO_VENTRAL_AXIS_FORMATION	8	-0.654445	0.873668	1
REACTOME_SEMA3A_PAK_DEPENDENT_AXON_REPULSION	7	-0.6525	0.871919	1
KEGG_ONE_CARBON_POOL_BY_FOLATE	8	-0.650484	0.880734	1
REACTOME_CALNEXIN_CALRETICULIN_CYCLE	6	-0.649742	0.865528	1
KEGG_ASCORBATE_AND_ALDARATE_METABOLISM	5	-0.646906	0.872979	1
REACTOME_RECYCLING_PATHWAY_OF_L1	16	-0.636953	0.911949	1
KEGG_SPLICEOSOME	93	-0.635917	0.988644	1
REACTOME_SIGNALING_BY_NOTCH1	10	-0.621839	0.912789	1
REACTOME_ANTIGEN_PROCESSING_UBIQUITINATION_PROTEASOME_DEGRADATION	82	-0.621094	0.98914	1
REACTOME_DIABETES_PATHWAYS	50	-0.61319	0.976285	1
REACTOME_LOSS_OF_NLP_FROM_MITOTIC_CENTROSOMES	28	-0.61214	0.956752	1
REACTOME_HOST_INTERACTIONS_OF_HIV_FACTORS	84	-0.598912	0.993867	1
KEGG_NICOTINATE_AND_NICOTINAMIDE_METABOLISM	8	-0.59096	0.918909	1
REACTOME_LAGGING_STRAND_SYNTHESIS	12	-0.589456	0.938865	1
REACTOME_MAP_KINASE_ACTIVATION_IN_TLR_CASCADE	17	-0.588774	0.949719	1
KEGG_EPITHELIAL_CELL_SIGNALING_IN_HELICOBACTER_PYLORI_INFECTION	23	-0.585393	0.960855	1
REACTOME_ACTIVATION_OF_NF_KAPPAB_IN_B_CELLS	43	-0.57284	0.987792	1
REACTOME_TRANSPORT_TO_THE_GOLGI_AND_SUBSEQUENT_MODIFICATION	9	-0.571873	0.932318	1
REACTOME_REGULATION_OF_RHEB_GTPASE_ACTIVITY_BY_AMPK	5	-0.571232	0.933624	1
REACTOME_SYNTHESIS_OF_DNA	56	-0.571151	0.990514	1
REACTOME_APOPTOSIS	80	-0.570312	0.998116	1
KEGG_THYROID_CANCER	12	-0.570156	0.942842	1
KEGG_PROTEASOME	36	-0.567979	0.984503	1
REACTOME_SIGNAL_ATTENUATION	5	-0.567013	0.927623	1
REACTOME_S_PHASE	58	-0.554442	0.994825	1
REACTOME_SYNTHESIS_OF_PIPS_AT_THE_GOLGI_MEMBRANE	6	-0.54834	0.950115	1
REACTOME_DARPP_32_EVENTS	12	-0.545145	0.9622	1
REACTOME_MRNA_3_END_PROCESSING	24	-0.5364	0.983977	1
REACTOME_ACTIVATION_OF_THE_PRE_REPLICATIVE_COMPLEX	11	-0.534919	0.962669	1
REACTOME_PROCESSING_OF_CAPPED_INTRONLESS_PRE_MRNA	11	-0.532116	0.961598	1
REACTOME_CLEAVAGE_OF_GROWING_TRANSCRIPT_IN_THE_TERMINATION_REGION_	27	-0.528274	0.986428	1
REACTOME_ACTIVATION_OF_CHAPERONE_GENES_BY_XBP1S	23	-0.52413	0.982696	1
REACTOME_GENERATION_OF_SECOND_MESSENGER_MOLECULES	6	-0.523904	0.959877	1
REACTOME_COPI_MEDIATED_TRANSPORT	9	-0.522819	0.963362	1
REACTOME_ASSEMBLY_OF_THE_PRE_REPLICATIVE_COMPLEX	44	-0.507417	0.997545	1
REACTOME_CELL_CYCLE_CHECKPOINTS	57	-0.506494	0.999395	1
REACTOME_ORC1_REMOVAL_FROM_CHROMATIN	44	-0.504177	0.996423	1
REACTOME_GLUCONEOGENESIS	18	-0.496632	0.985442	1
REACTOME_P75_NTR_RECEPTOR_MEDIATED_SIGNALLING	14	-0.492009	0.982372	1
REACTOME_TRANSPORT_OF_MATURE_TRANSCRIPT_TO_CYTOPLASM	33	-0.482431	0.997014	1
REACTOME_BASE_EXCISION_REPAIR	8	-0.481145	0.97693	1
KEGG_SNARE_INTERACTIONS_IN_VESICULAR_TRANSPORT	11	-0.480805	0.983762	1
KEGG_PORPHYRIN_AND_CHLOROPHYLL_METABOLISM	12	-0.47775	0.982176	1
KEGG_CELL_CYCLE	30	-0.468413	0.996637	1
REACTOME_DNA_REPLICATION	92	-0.463829	1	1
REACTOME_DOWNREGULATION_OF_SMAD2_3_SMAD4_TRANSCRIPTIONAL_ACTIVITY	6	-0.46348	0.98426	1
REACTOME_REGULATION_OF_ORNITHINE_DECARBOXYLASE_ODC	38	-0.460939	0.998908	1
REACTOME_SCF_BETA_TRCP_MEDIATED_DEGRADATION_OF_EMI1	39	-0.454808	0.999369	1
REACTOME_CDK_MEDIATED_PHOSPHORYLATION_AND_REMOVAL_OF_CDC6	38	-0.44575	0.998591	1
REACTOME_AUTODEGRADATION_OF_THE_E3_UBIQUITIN_LIGASE_COP1	38	-0.445383	0.999215	1
REACTOME_P53_INDEPENDENT_G1_S_DNA_DAMAGE_CHECKPOINT	38	-0.44529	0.998589	1
REACTOME_CDT1_ASSOCIATION_WITH_THE_CDC6_ORC_ORIGIN_COMPLEX	38	-0.444953	0.999218	1
KEGG_BASE_EXCISION_REPAIR	12	-0.444471	0.990757	1
REACTOME_P53_DEPENDENT_G1_DNA_DAMAGE_RESPONSE	38	-0.44271	0.999377	1
REACTOME_CROSS_PRESENTATION_OF_SOLUBLE_EXOGENOUS_ANTIGENS_ENDOSOMES	38	-0.439711	0.998909	1
REACTOME_INTERACTIONS_OF_VPR_WITH_HOST_CELLULAR_PROTEINS	19	-0.430881	0.996138	1
KEGG_VASOPRESSIN_REGULATED_WATER_REABSORPTION	19	-0.426986	0.996714	1
REACTOME_M_G1_TRANSITION	49	-0.424739	0.999694	1
REACTOME_METABOLISM_OF_NON_CODING_RNA	22	-0.415278	0.997366	0.999377
REACTOME_DESTABILIZATION_OF_MRNA_BY_AUF1_HNRNP_D0	44	-0.412752	0.999539	0.997033
