# Supplementary material for: Mutations in NDUFS1 Cause Metabolic Reprogramming and Disruption of the Electron Transfer
Source: Cells. 2019 Sep 25;8(10):1149. doi: 10.3390/cells8101149 (PMC6829531; doi:10.3390/cells8101149)
Supplement: Supplementary file 1 [file cells-08-01149-s001.zip › Supplemental Table S6.xlsx]

## Sheet: MRM list
Dataset S6. Mass spectrometry transition settings for metabolites and MRM ion ratios. RT of 0 min indicates that the metabolite was measured continuously, due to the long elution time of the compound.
Metabolite	HMDB ID	KEGG ID	Q1 mass	Q3 mass	RT	Metabolite	DP	CE	CXP	ionization	Q3 mass ratios	LC Method	Additional information
ATP	HMDB00538	C00002	507.996	136	0	ATP	100	35	18	+	1	C18
ATP	HMDB00538	C00002	507.996	410	0	ATP	100	26	13	+	0.146609	C18
ATP	HMDB00538	C00002	507.996	119	0	ATP	100	29	18	+	0.0183833	C18
NAD	HMDB00902	C00003	665.1169	136	3.89	NAD	100	70	10	+	1	C18
NAD	HMDB00902	C00003	665.1169	428	3.89	NAD	100	38	12	+	0.525805	C18
NAD	HMDB00902	C00003	665.1169	542	3.89	NAD	100	23	15	+	0.264901	C18
FAD	HMDB01248	C00016	786.1571	348	8.31	FAD	70	30	15	+	1	C18
FAD	HMDB01248	C00016	786.1571	136	8.31	FAD	70	57	20	+	0.483532	C18
FAD	HMDB01248	C00016	786.1571	439	8.31	FAD	70	43	20	+	0.393868	C18
Pyridoxal 5'-phosphate	HMDB01491	C00018	248.025	150	3.48	Pyridoxal 5'-phosphate	136	21	24	+	1	C18
Pyridoxal 5'-phosphate	HMDB01491	C00018	248.025	94	3.48	Pyridoxal 5'-phosphate	136	35	24	+	0.194872	C18
Pyridoxal 5'-phosphate	HMDB01491	C00018	248.025	122	3.47	Pyridoxal 5'-phosphate	136	29	20	+	0.160359	C18
S-Adenosylmethionine	HMDB01185	C00019	399.307	250.1	2.37	S-Adenosylmethionine	246	21	14	+	1	C18
S-Adenosylmethionine	HMDB01185	C00019	399.307	136	2.34	S-Adenosylmethionine	246	33	18	+	0.5203	C18
S-Adenosylmethionine	HMDB01185	C00019	399.307	41	2.44	S-Adenosylmethionine	246	93	12	+	0.040513	C18
Acetyl-CoA	HMDB01206	C00024	810.126	303	8	Acetyl-CoA	126	43	30	+	1	C18
Acetyl-CoA	HMDB01206	C00024	810.126	428	8	Acetyl-CoA	126	35	40	+	0.339635	C18
Acetyl-CoA	HMDB01206	C00024	810.126	159	8	Acetyl-CoA	126	75	20	+	0.240681	C18
Flavin Mononucleotide	HMDB01520	C00061	457.105	439	8.9	Flavin Mononucleotide	90	25	10	+	1	C18
Flavin Mononucleotide	HMDB01520	C00061	457.105	359	8.9	Flavin Mononucleotide	90	31	10	+	0.4926	C18
Flavin Mononucleotide	HMDB01520	C00061	457.105	243	8.9	Flavin Mononucleotide	90	43	10	+	0.366332	C18
Cytidine triphosphate	HMDB00082	C00063	483.985	467.3	18.16	Cytidine triphosphate	56	13	4	+	1	C18
Cytidine triphosphate	HMDB00082	C00063	483.985	466.3	18.76	Cytidine triphosphate	56	17	6	+	0.0232581	C18
Cytidine triphosphate	HMDB00082	C00063	483.985	413.3	18.17	Cytidine triphosphate	56	29	6	+	0.00304167	C18
Thiamine pyrophosphate	HMDB01372	C00068	425.037	122	0	Thiamine pyrophosphate	66	25	14	+	1	C18
Thiamine pyrophosphate	HMDB01372	C00068	425.037	304	0	Thiamine pyrophosphate	66	23	6	+	0.408091	C18
Thiamine pyrophosphate	HMDB01372	C00068	425.037	81	0	Thiamine pyrophosphate	66	67	10	+	0.358937	C18
Malonyl-CoA	HMDB01175	C00083	854.116	347.1	7.5	Malonyl-CoA	136	43	30	+	1	C18
Malonyl-CoA	HMDB01175	C00083	854.116	303	7.5	Malonyl-CoA	136	49	24	+	0.663642	C18
Malonyl-CoA	HMDB01175	C00083	854.116	428	7.5	Malonyl-CoA	136	41	12	+	0.545724	C18
Succinyl-CoA	HMDB01022	C00091	868.131	361	8.1	Succinyl-CoA	196	45	10	+	1	C18
Succinyl-CoA	HMDB01022	C00091	868.131	428	8.05	Succinyl-CoA	196	41	12	+	0.305733	C18
Succinyl-CoA	HMDB01022	C00091	868.131	259	8.06	Succinyl-CoA	196	43	14	+	0.168794	C18
Propionyl-CoA	HMDB01275	C00100	824.141	317	0	Propionyl-CoA	81	47	10	+	n/a	C18	METLIN/HMDB
Inosine 5'-monophosphate	HMDB00175	C00130	349.047	137	2.62	Inosine 5'-monophosphate	61	17	4	+	1	C18
Inosine 5'-monophosphate	HMDB00175	C00130	349.047	110	2.62	Inosine 5'-monophosphate	61	73	10	+	0.129358	C18
Inosine 5'-monophosphate	HMDB00175	C00130	349.047	118.9	2.62	Inosine 5'-monophosphate	61	73	12	+	0.118749	C18
Thymine	HMDB00262	C00178	127.043	110	4.1	Thymine	1	21	12	+	1	C18
Thymine	HMDB00262	C00178	127.043	84	4.1	Thymine	1	23	10	+	0.360668	C18
Thymine	HMDB00262	C00178	127.043	109	4.11	Thymine	1	21	12	+	0.309693	C18
Oxalic acid	HMDB02329	C00209	90.9953	65	14.38	Oxalic acid	55	21	6	+	1	C18
Oxalic acid	HMDB02329	C00209	90.9953	51	14.38	Oxalic acid	55	38	6	+	0.0785009	C18
Oxalic acid	HMDB02329	C00209	90.9953	50	14.37	Oxalic acid	55	30	7	+	0.0692179	C18
dCMP	HMDB01202	C00239	308.057	112.05	2.32	dCMP	1	15	4	+	1	C18
Lipoamide	HMDB00962	C00248	206.06	189	14.34	Lipoamide	26	11	6	+	1	C18
Lipoamide	HMDB00962	C00248	206.06	161	14.35	Lipoamide	26	19	4	+	0.439786	C18
Lipoamide	HMDB00962	C00248	206.06	101	14.34	Lipoamide	26	25	4	+	0.313955	C18
Pyridoxal	HMDB01545	C00250	168.058	150	2.76	Pyridoxal	1	15	18	+	1	C18
Pyridoxal	HMDB01545	C00250	168.058	94	2.76	Pyridoxal	1	29	14	+	0.25	C18
Pyridoxal	HMDB01545	C00250	168.058	122	2.76	Pyridoxal	1	27	14	+	0.14	C18
CDP-choline	HMDB01413	C00307	489.107	184	2.09	CDP-choline	76	51	18	+	1	C18
CDP-choline	HMDB01413	C00307	489.107	264	2.08	CDP-choline	76	35	16	+	0.865872	C18
CDP-choline	HMDB01413	C00307	489.107	360	2.09	CDP-choline	76	25	22	+	0.343915	C18
Isocitrate	HMDB00193	C00311	193.027	59	8.46	Isocitrate	41	17	10	+	1	C18
Isocitrate	HMDB00193	C00311	193.027	41	8.47	Isocitrate	41	49	10	+	0.106249	C18
Isocitrate	HMDB00193	C00311	193.027	39	8.47	Isocitrate	41	81	18	+	0.0120383	C18
GDP-L-fucose	HMDB01095	C00325	590.082	443.9	2.26	GDP-L-fucose	56	17	40	+	1	C18
GDP-L-fucose	HMDB01095	C00325	590.082	152	2.27	GDP-L-fucose	56	37	24	+	0.15	C18
6-Phosphogluconic acid	HMDB01316	C00345	277.135	221	26.88	6-Phosphogluconic acid	36	13	32	+	1	C18
6-Phosphogluconic acid	HMDB01316	C00345	277.135	161	26.88	6-Phosphogluconic acid	36	19	22	+	0.0780264	C18
6-Phosphogluconic acid	HMDB01316	C00345	277.135	259	26.88	6-Phosphogluconic acid	36	11	28	+	0.0524619	C18
dGDP	HMDB00960	C00361	428.029	152	0	dGDP	61	21	4	+	1	C18
dGDP	HMDB00960	C00361	428.029	134.9	0	dGDP	61	73	6	+	0.363809	C18
dGDP	HMDB00960	C00361	428.029	81	0	dGDP	61	55	10	+	0.134278	C18
Progesterone	HMDB01830	C00410	315.225	97	25.44	Progesterone	90	31	10	+	1	C18
Progesterone	HMDB01830	C00410	315.225	109	25.45	Progesterone	90	34	8	+	0.856679	C18
Progesterone	HMDB01830	C00410	315.225	79	25.44	Progesterone	90	70	12	+	0.306435	C18
Dihydrofolic acid	HMDB01056	C00415	444.155	178.1	8.28	Dihydrofolic acid	66	17	10	+	1	C18
Dihydrofolic acid	HMDB01056	C00415	444.155	297.1	8.32	Dihydrofolic acid	66	21	8	+	0.284566	C18
Dihydrofolic acid	HMDB01056	C00415	444.155	120	8.33	Dihydrofolic acid	66	35	14	+	0.161093	C18
trans-Cinnamic acid	HMDB00930	C00423	149.052	131	15.43	trans-Cinnamic acid	60	19	13	+	1	C18
trans-Cinnamic acid	HMDB00930	C00423	149.052	103	15.42	trans-Cinnamic acid	60	25	13	+	0.893233	C18
trans-Cinnamic acid	HMDB00930	C00423	149.052	77	15.42	trans-Cinnamic acid	60	44	13	+	0.791107	C18
Retinol	HMDB00305	C00473	287.23	91	18.01	Retinol	151	61	2	+	1	C18
Retinol	HMDB00305	C00473	287.23	79	18.01	Retinol	151	61	2	+	0.787258	C18
Retinol	HMDB00305	C00473	287.23	77	18.03	Retinol	151	83	34	+	0.0630471	C18
Itaconic acid	HMDB02092	C00490	131.027	113	4.79	Itaconic acid	11	9	12	+	0.666667	C18
Itaconic acid	HMDB02092	C00490	131.027	85	4.79	Itaconic acid	11	17	10	+	0.427801	C18
ADP-glucose	HMDB06557	C00498	590.082	55	12.75	ADP-glucose	36	117	14	+	1	C18
ADP-glucose	HMDB06557	C00498	590.082	82.8	12.75	ADP-glucose	36	41	22	+	0.128535	C18
Testosterone	HMDB00234	C00535	289.209	97	20.36	Testosterone	31	29	10	+	1	C18
Testosterone	HMDB00234	C00535	289.209	109	20.36	Testosterone	31	37	15	+	0.848073	C18
Testosterone	HMDB00234	C00535	289.209	79	20.36	Testosterone	31	71	10	+	0.284572	C18
3-Hydroxybenzoic acid	HMDB02466	C00587	139.032	95	8.4	3-Hydroxybenzoic acid	1	15	8	+	0.180659	C18
3-Hydroxybenzoic acid	HMDB02466	C00587	139.032	77	8.39	3-Hydroxybenzoic acid	1	27	4	+	0.139432	C18
Xanthylic acid	HMDB01554	C00655	365.042	97	2.81	Xanthylic acid	60	27	12	+	1	C18
Xanthylic acid	HMDB01554	C00655	365.042	153	2.81	Xanthylic acid	70	16	10	+	0.32	C18
Methylmalonyl-CoA	HMDB01269	C00683	868.131	361	0	Methylmalonyl-CoA	71	41	10	+	n/a	C18
4-Pyridoxic acid	HMDB00017	C00847	184.053	148	5.16	4-Pyridoxic acid	1	27	4	+	1	C18
4-Pyridoxic acid	HMDB00017	C00847	184.053	166	5.16	4-Pyridoxic acid	1	19	4	+	1.01078	C18
4-Pyridoxic acid	HMDB00017	C00847	184.053	65	5.16	4-Pyridoxic acid	1	43	8	+	0.189782	C18
Deoxycytidine	HMDB00014	C00881	228.091	112	2.9	Deoxycytidine	61	17	54	+	1	C18
Deoxycytidine	HMDB00014	C00881	228.091	95	2.91	Deoxycytidine	61	53	44	+	0.221064	C18
Deoxycytidine	HMDB00014	C00881	228.091	69	2.9	Deoxycytidine	61	53	32	+	0.0648092	C18
D-Ribulose 1,5-bisphosphate	HMDB35796	C01182	310.985	292.9	21.06	D-Ribulose 1,5-bisphosphate	76	13	28	+	1	C18
D-Ribulose 1,5-bisphosphate	HMDB35796	C01182	310.985	41	21.06	D-Ribulose 1,5-bisphosphate	76	79	4	+	0.413131	C18
D-Ribulose 1,5-bisphosphate	HMDB35796	C01182	310.985	54.9	21.06	D-Ribulose 1,5-bisphosphate	76	59	26	+	0.280414	C18
Ferulate	HMDB00954	C01494	195.06	177	11.5	Ferulate	40	15	9	+	0.666667	C18
Ferulate	HMDB00954	C01494	195.06	145	11.5	Ferulate	40	21	18	+	0.34092	C18
Ferulate	HMDB00954	C01494	195.06	89	11.5	Ferulate	40	39	10	+	0.334034	C18
Melatonin	HMDB01389	C01598	233.121	174	13.06	Melatonin	40	21	9	+	1	C18
Melatonin	HMDB01389	C01598	233.121	159	13.06	Melatonin	40	39	15	+	0.331304	C18
Melatonin	HMDB01389	C01598	233.121	130	13.05	Melatonin	40	62	17	+	0.41083	C18
Xanthosine	HMDB00299	C01762	285.0757	153	5.66	Xanthosine	116	11	8	+	1	C18
Xanthosine	HMDB00299	C01762	285.0757	136	5.66	Xanthosine	116	47	6	+	0.441847	C18
Xanthosine	HMDB00299	C01762	285.0757	110	5.66	Xanthosine	116	51	12	+	0.302275	C18
N-Acetyl-L-methionine	HMDB11745	C02712	192.062	144	6.63	N-Acetyl-L-methionine	61	13	18	+	1	C18
N-Acetyl-L-methionine	HMDB11745	C02712	192.062	104	6.63	N-Acetyl-L-methionine	61	19	16	+	0.759091	C18
N-Acetyl-L-methionine	HMDB11745	C02712	192.062	150	6.63	N-Acetyl-L-methionine	61	15	18	+	0.654422	C18
Dopamine	HMDB00073	C03758	154.079	137	2.85	Dopamine	1	13	16	+	1	C18
Dopamine	HMDB00073	C03758	154.079	91	2.85	Dopamine	1	29	10	+	0.649867	C18
Dopamine	HMDB00073	C03758	154.079	119	2.85	Dopamine	1	23	14	+	0.242629	C18
Adenylsuccinic acid	HMDB00536	C03794	464.074	252	5.03	Adenylsuccinic acid	271	29	28	+	1	C18
Adenylsuccinic acid	HMDB00536	C03794	464.074	162	5.03	Adenylsuccinic acid	271	55	18	+	0.0489	C18
Adenylsuccinic acid	HMDB00536	C03794	464.074	192.1	5.03	Adenylsuccinic acid	271	49	22	+	0.00510529	C18
Dihydrotestosterone	HMDB02961	C03917	291.2246	255	22.51	Dihydrotestosterone	90	21	14	+	1	C18
Dihydrotestosterone	HMDB02961	C03917	291.2246	273	22.51	Dihydrotestosterone	90	19	14	+	0.32929	C18
Dihydrotestosterone	HMDB02961	C03917	291.2246	159	22.51	Dihydrotestosterone	90	31	12	+	0.220149	C18
Homovanillic acid	HMDB00118	C05582	183.058	137	9.32	Homovanillic acid	1	13	16	+	1	C18
Homovanillic acid	HMDB00118	C05582	183.058	94	9.31	Homovanillic acid	1	43	12	+	0.348467	C18
Homovanillic acid	HMDB00118	C05582	183.058	122	9.31	Homovanillic acid	1	35	14	+	0.303502	C18
Metanephrine	HMDB04063	C05588	198.231	183	13.07	Metanephrine	171	31	8	+	1	C18
Metanephrine	HMDB04063	C05588	198.231	154	13.06	Metanephrine	171	43	8	+	0.750794	C18
Metanephrine	HMDB04063	C05588	198.231	127	13.06	Metanephrine	171	59	14	+	0.480112	C18
Prostaglandin B2	HMDB04236	C05954	335.062	317	17.87	Prostaglandin B2	56	13	28	+	1	C18
Prostaglandin B2	HMDB04236	C05954	335.062	299	17.87	Prostaglandin B2	56	15	8	+	0.312143	C18
Prostaglandin B2	HMDB04236	C05954	335.062	91	17.87	Prostaglandin B2	56	67	10	+	0.143749	C18
Sphingosine 1-phosphate	HMDB00277	C06124	380.249	264.2	25.64	Sphingosine 1-phosphate	1	23	7	+	1	C18
Sphingosine 1-phosphate	HMDB00277	C06124	380.249	247.2	25.64	Sphingosine 1-phosphate	1	15	7	+	0.0974644	C18
Sphingosine 1-phosphate	HMDB00277	C06124	380.249	362.2	25.64	Sphingosine 1-phosphate	1	15	7	+	0.0892328	C18
Thiamine monophosphate	HMDB02666	C01081	345.071	122	2.68256	Thiamine monophosphate	31	21	14	+	1	C18
Thiamine monophosphate	HMDB02666	C01081	345.071	81	2.67736	Thiamine monophosphate	31	57	10	+	0.25047	C18
Thiamine monophosphate	HMDB02666	C01081	345.071	224	2.68006	Thiamine monophosphate	31	19	20	+	0.222488	C18
Dihydrouracil	HMDB00076	C00429	115.043	55	2.23723	Dihydrouracil	71	25	6	+	1	C18
Dihydrouracil	HMDB00076	C00429	115.043	73	2.23586	Dihydrouracil	71	15	8	+	0.776557	C18
Dihydrouracil	HMDB00076	C00429	115.043	70	2.23614	Dihydrouracil	71	19	8	+	0.364554	C18
Erythrose 4-phosphate	HMDB01321	C00279	201.009	81	1.93017	Erythrose 4-phosphate	6	31	6	+	1	C18
Erythrose 4-phosphate	HMDB01321	C00279	201.009	85	1.93274	Erythrose 4-phosphate	6	22	6	+	0.286571	C18
Erythrose 4-phosphate	HMDB01321	C00279	201.009	57	1.93276	Erythrose 4-phosphate	6	37	6	+	0.0529374	C18
2-Phospho-D-glyceric acid	HMDB03391	C00631	186.993	146	39.2257	2-Phospho-D-glyceric acid	1	11	18	+	1	C18
2-Phospho-D-glyceric acid	HMDB03391	C00631	186.993	102	39.2177	2-Phospho-D-glyceric acid	1	19	14	+	0.691051	C18
2-Phospho-D-glyceric acid	HMDB03391	C00631	186.993	60	39.2141	2-Phospho-D-glyceric acid	1	51	16	+	0.147861	C18
Uracil 1,3-15N2-, 2-13C-			116.027	71	2.39	Uracil 1,3-15N2-, 2-13C-	90	23	11	+	1	C18	Internal standard
Uracil 1,3-15N2-, 2-13C-			116.027	98	2.39	Uracil 1,3-15N2-, 2-13C-	90	23	11	+	0.770677	C18	Internal standard
Uracil 1,3-15N2-, 2-13C-			116.027	43	2.39	Uracil 1,3-15N2-, 2-13C-	90	25	11	+	0.107422	C18	Internal standard
Chloramphenicol			323.012	275	13.41	Chloramphenicol	50	20	14	+	1	C18	Internal standard, used for normalization
Chloramphenicol			323.012	165	13.42	Chloramphenicol	50	37	11	+	0.52	C18	Internal standard, used for normalization
Chloramphenicol			323.012	83	13.41	Chloramphenicol	60	95	9	+	0.23	C18	Internal standard, used for normalization
Sphinganine-1-PO4 (C17, IS)			368.331	270.2	25.45	Sphinganine-1-PO4 (C17, IS)	71	19	8	+	1	C18	Internal standard
Sphinganine-1-PO4 (C17, IS)			368.331	252.1	25.46	Sphinganine-1-PO4 (C17, IS)	71	25	26	+	0.374831	C18	Internal standard
Sphinganine-1-PO4 (C17, IS)			368.331	30.1	25.45	Sphinganine-1-PO4 (C17, IS)	71	59	14	+	0.144206	C18	Internal standard
Sphingosine-1-PO4 (C17, IS)			366.137	250.1	24.05	Sphingosine-1-PO4 (C17, IS)	51	21	14	+	1	C18	Internal standard
Sphingosine-1-PO4 (C17, IS)			366.137	82	24.05	Sphingosine-1-PO4 (C17, IS)	51	41	10	+	0.168498	C18	Internal standard
Sphingosine-1-PO4 (C17, IS)			366.137	80	24.04	Sphingosine-1-PO4 (C17, IS)	51	101	10	+	0.054412	C18	Internal standard
NADH	HMDB01487	C00004	664.125	79	5	NADH	-145	-124	-11	-	1	C18
NADH	HMDB01487	C00004	664.125	408	4.98	NADH	-145	-42	-31	-	0.95	C18
NADH	HMDB01487	C00004	664.125	397	5.01	NADH	-145	-42	-35	-	0.79	C18
NADPH	HMDB00221	C00005	744.091	408	4.17	NADPH	-205	-48	-11	-	1	C18
NADPH	HMDB00221	C00005	744.091	426	4.17	NADPH	-205	-42	-13	-	0.753354	C18
NADPH	HMDB00221	C00005	744.091	664	4.17	NADPH	-205	-48	-17	-	0.563746	C18
NADP	HMDB00217	C00006	743.0833	621	2.47	NADP	-40	-27	-12	-	1	C18
NADP	HMDB00217	C00006	743.0833	620	2.47	NADP	-40	-20	-17	-	0.398252	C18
NADP	HMDB00217	C00006	743.0833	273	2.47	NADP	-40	-54	-11	-	0.138025	C18
ADP	HMDB01341	C00008	426.0294	328	2.13	ADP	-5	-25	-29	-	1	C18
ADP	HMDB01341	C00008	426.0294	134	2.14	ADP	-5	-32	-15	-	0.99	C18
ADP	HMDB01341	C00008	426.0294	78.9	2.13	ADP	-5	-32	-19	-	0.209322	C18
Coenzyme A	HMDB01423	C00010	766.1152	408.07	5.38	Coenzyme A	-115	-46	-7	-	1	C18
Coenzyme A	HMDB01423	C00010	766.1152	419.07	5.37	Coenzyme A	-115	-47	-9	-	0.683254	C18
Coenzyme A	HMDB01423	C00010	766.1152	426.05	5.37	Coenzyme A	-115	-42	-8	-	0.653872	C18
Oxalacetic acid	HMDB00223	C00036	131.006	87	1.44	Oxalacetic acid	-5	-17	-8	-	1	C18
Oxalacetic acid	HMDB00223	C00036	131.006	45	1.45	Oxalacetic acid	-5	-40	-5	-	0.241934	C18
Oxalacetic acid	HMDB00223	C00036	131.006	103	1.43	Oxalacetic acid	-5	-19	-5	-	0.0340956	C18
Propionyl-CoA	HMDB01275	C00100	822.1414	742	0	Propionyl-CoA	-81	-47	-10	-	n/a	C18	METLIN/HMDB
Propionyl-CoA	HMDB01275	C00100	822.1414	408	0	Propionyl-CoA	-81	-47	-10	-	n/a	C18	METLIN/HMDB
Propionyl-CoA	HMDB01275	C00100	822.1414	475	0	Propionyl-CoA	-81	-47	-10	-	n/a	C18	METLIN/HMDB
Phenylpyruvic acid	HMDB00205	C00166	163.158	91	7.68	Phenylpyruvic acid	-20	-14	-11	-	1	C18
Phenylpyruvic acid	HMDB00205	C00166	163.158	117	7.67	Phenylpyruvic acid	-20	-38	-11	-	0.000391115	C18
Phenylpyruvic acid	HMDB00205	C00166	163.158	101	7.61	Phenylpyruvic acid	-20	-40	-13	-	0.000233521	C18
dCMP	HMDB01202	C00239	306.057	78.95	2.24	dCMP	-45	-100	-11	-	0.01	C18
dCMP	HMDB01202	C00239	306.057	195	2.24	dCMP	-45	-24	-15	-	0	C18
dGTP	HMDB01440	C00286	505.9957	408	1.78	dGTP	-100	-30	-19	-	1	C18
dGTP	HMDB01440	C00286	505.9957	79	1.79	dGTP	-100	-120	-19	-	0.891147	C18
dGTP	HMDB01440	C00286	505.9957	159	1.8	dGTP	-100	-33	-19	-	0.650684	C18
Quinate	HMDB03072	C00296	191.0634	85	1.87	Quinate	-100	-30	-7	-	1	C18
Quinate	HMDB03072	C00296	191.0634	93	1.79	Quinate	-100	-31	-7	-	0.102046	C18
Quinate	HMDB03072	C00296	191.0634	127	1.78	Quinate	-100	-25	-7	-	0.0931123	C18
GDP-L-fucose	HMDB01095	C00325	588.082	344	2.26	GDP-L-fucose	-115	-40	-33	-	0.02	C18
5-Thymidylic acid	HMDB01227	C00364	321.209	195	3.6	5-Thymidylic acid	-30	-22	-23	-	1	C18
5-Thymidylic acid	HMDB01227	C00364	321.209	78.9	3.6	5-Thymidylic acid	-30	-72	-37	-	0.481179	C18
5-Thymidylic acid	HMDB01227	C00364	321.209	125	3.6	5-Thymidylic acid	-30	-28	-55	-	0.268487	C18
Thymidine 5'-triphosphate	HMDB01342	C00459	480.9893	79	4.21	Thymidine 5'-triphosphate	-105	-120	-19	-	1	C18
Thymidine 5'-triphosphate	HMDB01342	C00459	480.9893	159	4.21	Thymidine 5'-triphosphate	-105	-34	-19	-	0.727347	C18
Thymidine 5'-triphosphate	HMDB01342	C00459	480.9893	383	4.2	Thymidine 5'-triphosphate	-105	-28	-19	-	0.494513	C18
3-Hydroxybenzoic acid	HMDB02466	C00587	137.032	93	8.38	3-Hydroxybenzoic acid	-15	-16	-11	-	1	C18
Xanthylic acid	HMDB01554	C00655	363.042	211	2.8	Xanthylic acid	-20	-24	-17	-	0	C18
Methylmalonyl-CoA	HMDB01269	C00683	866.1313	822	0	Methylmalonyl-CoA	-70	-20	-10	-	n/a	C18	METLIN/HMDB
Methylmalonyl-CoA	HMDB01269	C00683	866.1313	408	0	Methylmalonyl-CoA	-70	-41	-10	-	n/a	C18	METLIN/HMDB
Methylmalonyl-CoA	HMDB01269	C00683	866.1313	426	0	Methylmalonyl-CoA	-70	-41	-10	-	n/a	C18	METLIN/HMDB
Chloramphenicol			321.012	152	13.4	Chloramphenicol	-90	-23	-7	-	1	C18	Internal standard, used for normalization
Chloramphenicol			321.012	194	13.4	Chloramphenicol	-100	-17	-10	-	0.35	C18	Internal standard, used for normalization
Chloramphenicol			321.012	121	13.41	Chloramphenicol	-90	-48	-11	-	0.23	C18	Internal standard, used for normalization
Metabolites for ACN pH 3.5 zicHILIC methods:
Metabolite	HMDB ID	KEGG ID	Q1 mass	Q3 mass	RT	Metabolite	DP	CE	CXP	ionization	Q3 mass ratios	LC Method	Additional information
L-Methionine	HMDB00696	C00073	150.051	104	13.3	L-Methionine	60	14	11	+	1	HILIC_ACN pH3.5
L-Methionine	HMDB00696	C00073	150.051	56	13.3	L-Methionine	45	22	10	+	0.891311	HILIC_ACN pH3.5
L-Methionine	HMDB00696	C00073	150.051	133	13.3	L-Methionine	60	13	11	+	0.794631	HILIC_ACN pH3.5
Ornithine	HMDB00214	C00077	132.999	70	12.51	Ornithine	16	23	8	+	1	HILIC_ACN pH3.5
Ornithine	HMDB00214	C00077	132.999	115	12.51	Ornithine	16	11	14	+	0.951396	HILIC_ACN pH3.5
Ornithine	HMDB00214	C00077	132.999	116	12.51	Ornithine	16	13	12	+	0.236526	HILIC_ACN pH3.5
L-Tryptophan	HMDB00929	C00078	205.0899	188	12.64	L-Tryptophan	53	13	9	+	1	HILIC_ACN pH3.5
L-Tryptophan	HMDB00929	C00078	205.0899	146	12.65	L-Tryptophan	53	23	8	+	0.581783	HILIC_ACN pH3.5
L-Tryptophan	HMDB00929	C00078	205.0899	118	12.65	L-Tryptophan	46	36	9	+	0.423656	HILIC_ACN pH3.5
L-Phenylalanine	HMDB00159	C00079	166.079	120	11.7	L-Phenylalanine	50	19	11	+	1	HILIC_ACN pH3.5
L-Phenylalanine	HMDB00159	C00079	166.079	103	11.7	L-Phenylalanine	50	35	8	+	0.35	HILIC_ACN pH3.5
L-Phenylalanine	HMDB00159	C00079	166.079	77	11.7	L-Phenylalanine	50	51	7	+	0.34	HILIC_ACN pH3.5
L-Tyrosine	HMDB00158	C00082	182.0739	136	14.66	L-Tyrosine	5	17	7	+	1	HILIC_ACN pH3.5
L-Tyrosine	HMDB00158	C00082	182.0739	165	14.67	L-Tyrosine	5	12	8	+	0.87297	HILIC_ACN pH3.5
L-Tyrosine	HMDB00158	C00082	182.0739	91	14.66	L-Tyrosine	5	38	7	+	0.816594	HILIC_ACN pH3.5
Glycerol 3-phosphate	HMDB00126	C00093	173.074	99	21	Glycerol 3-phosphate	1	17	6	+	1	HILIC_ACN pH3.5
Glycerol 3-phosphate	HMDB00126	C00093	173.074	81	21	Glycerol 3-phosphate	1	45	4	+	0.528763	HILIC_ACN pH3.5
Uracil	HMDB00300	C00106	113.0273	70	8.07	Uracil	90	23	11	+	1	HILIC_ACN pH3.5
Uracil	HMDB00300	C00106	113.0273	96	8.09	Uracil	90	23	11	+	0.770677	HILIC_ACN pH3.5
Uracil	HMDB00300	C00106	113.0273	43	8.07	Uracil	90	25	11	+	0.107422	HILIC_ACN pH3.5
2-Aminobenzoic acid	HMDB01123	C00108	138.0477	120	3.42	2-Aminobenzoic acid	20	19	10	+	1	HILIC_ACN pH3.5
2-Aminobenzoic acid	HMDB01123	C00108	138.0477	92	3.42	2-Aminobenzoic acid	20	30	10	+	0.479775	HILIC_ACN pH3.5
2-Aminobenzoic acid	HMDB01123	C00108	138.0477	65	3.42	2-Aminobenzoic acid	20	39	10	+	0.4033	HILIC_ACN pH3.5
L-Leucine	HMDB00687	C00123	132.0946	86	12.19	L-Leucine	40	15	7	+	1	HILIC_ACN pH3.5
L-Leucine	HMDB00687	C00123	132.0946	44	12.19	L-Leucine	40	31	7	+	0.120895	HILIC_ACN pH3.5
L-Leucine	HMDB00687	C00123	132.0946	43	12.19	L-Leucine	40	35	7	+	0.106748	HILIC_ACN pH3.5
L-Histidine	HMDB00177	C00135	1560695	110	26.39	L-Histidine	1	19	11	+	1	HILIC_ACN pH3.5
L-Histidine	HMDB00177	C00135	1560695	83	26.39	L-Histidine	1	34	13	+	0.27	HILIC_ACN pH3.5
L-Histidine	HMDB00177	C00135	1560695	93	26.39	L-Histidine	1	31	14	+	0.18	HILIC_ACN pH3.5
N-Acetyl-D-glucosamine	HMDB00215	C00140	222.119	204.1	10.6	N-Acetyl-D-glucosamine	1	11	32	+	1	HILIC_ACN pH3.5
N-Acetyl-D-glucosamine	HMDB00215	C00140	222.119	138	10.6	N-Acetyl-D-glucosamine	1	21	24	+	0.837961	HILIC_ACN pH3.5
N-Acetyl-D-glucosamine	HMDB00215	C00140	222.119	84	10.6	N-Acetyl-D-glucosamine	1	31	38	+	0.122397	HILIC_ACN pH3.5
L-Proline	HMDB00162	C00148	116.0633	70	15.1	L-Proline	51	23	11	+	1	HILIC_ACN pH3.5
L-Proline	HMDB00162	C00148	116.0633	116	15.1	L-Proline	51	5	11	+	0.676778	HILIC_ACN pH3.5	pseudo MRM
L-Proline	HMDB00162	C00148	116.0633	43	15.1	L-Proline	51	41	11	+	0.0225471	HILIC_ACN pH3.5
Carbamoylphosphate	HMDB01096	C00169	141.901	113	15.58	Carbamoylphosphate	46	19	12	+	1	HILIC_ACN pH3.5
Carbamoylphosphate	HMDB01096	C00169	141.901	42	15.58	Carbamoylphosphate	46	39	10	+	0.666393	HILIC_ACN pH3.5
Carbamoylphosphate	HMDB01096	C00169	141.901	43	15.58	Carbamoylphosphate	46	37	10	+	0.279566	HILIC_ACN pH3.5
L-Valine	HMDB00883	C00183	118.079	72	14.14	L-Valine	30	16	11	+	1	HILIC_ACN pH3.5
L-Valine	HMDB00883	C00183	118.079	55	14.14	L-Valine	30	27	9	+	0.372445	HILIC_ACN pH3.5
L-Valine	HMDB00883	C00183	118.079	57	14.15	L-Valine	40	38	10	+	0.0801187	HILIC_ACN pH3.5
Ethanolamine	HMDB00149	C00189	62.0528	44	15.12	Ethanolamine	1	13	10	+	1	HILIC_ACN pH3.5
Ethanolamine	HMDB00149	C00189	62.0528	45	15.13	Ethanolamine	1	19	10	+	0.252573	HILIC_ACN pH3.5
Ethanolamine	HMDB00149	C00189	62.0528	29	15.14	Ethanolamine	1	33	14	+	0.0276491	HILIC_ACN pH3.5
Guanine	HMDB00132	C00242	152.0494	135	10.78	Guanine	120	27	11	+	1	HILIC_ACN pH3.5
Guanine	HMDB00132	C00242	152.0494	110	10.79	Guanine	100	28	10	+	0.521965	HILIC_ACN pH3.5
Guanine	HMDB00132	C00242	152.0494	55	10.78	Guanine	106	43	10	+	0.128069	HILIC_ACN pH3.5
Nicotinic acid	HMDB01488	C00253	124.032	80	3.59	Nicotinic acid	81	27	10	+	1	HILIC_ACN pH3.5
Nicotinic acid	HMDB01488	C00253	124.032	78	3.59	Nicotinic acid	81	29	10	+	0.963896	HILIC_ACN pH3.5
Nicotinic acid	HMDB01488	C00253	124.032	53	3.59	Nicotinic acid	81	39	6	+	0.273194	HILIC_ACN pH3.5
Riboflavin	HMDB00244	C00255	377.1383	243.1	7.85	Riboflavin	100	31	16	+	1	HILIC_ACN pH3.5
Riboflavin	HMDB00244	C00255	377.1383	172.1	7.86	Riboflavin	100	49	13	+	0.339217	HILIC_ACN pH3.5
Riboflavin	HMDB00244	C00255	377.1383	198.1	7.84	Riboflavin	100	54	12	+	0.27236	HILIC_ACN pH3.5
Hypoxanthine	HMDB00157	C00262	137.0385	119	7.7	Hypoxanthine	85	29	8	+	1	HILIC_ACN pH3.5
Hypoxanthine	HMDB00157	C00262	137.0385	110	7.7	Hypoxanthine	85	31	8	+	0.866666	HILIC_ACN pH3.5
Hypoxanthine	HMDB00157	C00262	137.0385	55	7.7	Hypoxanthine	60	35	9	+	0.385885	HILIC_ACN pH3.5
Creatine	HMDB00064	C00300	132.069	90	17.59	Creatine	56	17	10	+	1	HILIC_ACN pH3.5
Creatine	HMDB00064	C00300	132.069	44	17.59	Creatine	56	27	10	+	0.543208	HILIC_ACN pH3.5
Creatine	HMDB00064	C00300	132.069	43	17.58	Creatine	56	45	10	+	0.156938	HILIC_ACN pH3.5
Pyridoxine	HMDB00239	C00314	170.074	152	11.01	Pyridoxine	1	17	4	+	1	HILIC_ACN pH3.5
Pyridoxine	HMDB00239	C00314	170.074	134	11.02	Pyridoxine	1	29	4	+	0.990195	HILIC_ACN pH3.5
Pyridoxine	HMDB00239	C00314	170.074	77	11.02	Pyridoxine	1	45	6	+	0.215548	HILIC_ACN pH3.5
Gamma-Aminobutyric acid	HMDB00112	C00334	104.063	86	15.62	Gamma-Aminobutyric acid	1	13	4	+	1	HILIC_ACN pH3.5
Gamma-Aminobutyric acid	HMDB00112	C00334	104.063	45	15.62	Gamma-Aminobutyric acid	1	29	4	+	0.323956	HILIC_ACN pH3.5
Gamma-Aminobutyric acid	HMDB00112	C00334	104.063	69	15.62	Gamma-Aminobutyric acid	1	21	8	+	0.264246	HILIC_ACN pH3.5
Thiamine	HMDB00235	C00378	265.1123	122	17.81	Thiamine	50	20	20	+	1	HILIC_ACN pH3.5
Thiamine	HMDB00235	C00378	265.1123	144	17.82	Thiamine	50	17	11	+	0.244813	HILIC_ACN pH3.5
Thiamine	HMDB00235	C00378	265.1123	81	17.81	Thiamine	50	45	7	+	0.231362	HILIC_ACN pH3.5
Guanosine	HMDB00133	C00387	284.0917	152	12.4	Guanosine	60	20	8	+	1	HILIC_ACN pH3.5
Guanosine	HMDB00133	C00387	284.0917	135	12.4	Guanosine	60	55	8	+	0.374228	HILIC_ACN pH3.5
Guanosine	HMDB00133	C00387	284.0917	110	12.4	Guanosine	60	57	8	+	0.1207	HILIC_ACN pH3.5
Tryptamine	HMDB00303	C00398	161.1	144	10.17	Tryptamine	37	19	10	+	1	HILIC_ACN pH3.5
Tryptamine	HMDB00303	C00398	161.1	117	10.18	Tryptamine	37	34	10	+	0.188237	HILIC_ACN pH3.5
Tryptamine	HMDB00303	C00398	161.1	115	10.18	Tryptamine	37	47	10	+	0.175274	HILIC_ACN pH3.5
L-Isoleucine	HMDB00172	C00407	132.0946	86	12.6	L-Isoleucine	45	15	11	+	1	HILIC_ACN pH3.5
L-Isoleucine	HMDB00172	C00407	132.0946	69	12.6	L-Isoleucine	40	23	10	+	0.142878	HILIC_ACN pH3.5
L-Isoleucine	HMDB00172	C00407	132.0946	56	12.6	L-Isoleucine	40	51	9	+	0.0330784	HILIC_ACN pH3.5
cis-Aconitic acid	HMDB00072	C00417	175.016	139	7.24	cis-Aconitic acid	26	15	16	+	1	HILIC_ACN pH3.5
cis-Aconitic acid	HMDB00072	C00417	175.016	157	7.24	cis-Aconitic acid	26	7	16	+	0.540837	HILIC_ACN pH3.5
cis-Aconitic acid	HMDB00072	C00417	175.016	68.9	7.24	cis-Aconitic acid	26	33	8	+	0.647727	HILIC_ACN pH3.5
dCTP	HMDB00998	C00458	467.99	368.3	3.36	dCTP	66	33	12	+	1	HILIC_ACN pH3.5
dCTP	HMDB00998	C00458	467.99	311.2	3.36	dCTP	66	43	28	+	0.723569	HILIC_ACN pH3.5
dCTP	HMDB00998	C00458	467.99	44	3.36	dCTP	66	91	10	+	0.169174	HILIC_ACN pH3.5
Tyramine	HMDB00306	C00483	138.084	121	11.78	Tyramine	1	13	4	+	1	HILIC_ACN pH3.5
Tyramine	HMDB00306	C00483	138.084	77.1	11.78	Tyramine	1	35	6	+	0.494009	HILIC_ACN pH3.5
Tyramine	HMDB00306	C00483	138.084	103	11.78	Tyramine	1	27	10	+	0.240413	HILIC_ACN pH3.5
N-Acetyl-L-glutamic_acid	HMDB01138	C00624	190.064	130	6.91	N-Acetyl-L-glutamic_acid	21	17	16	+	1	HILIC_ACN pH3.5
N-Acetyl-L-glutamic_acid	HMDB01138	C00624	190.064	84	6.91	N-Acetyl-L-glutamic_acid	21	31	20	+	0.771646	HILIC_ACN pH3.5
N-Acetyl-L-glutamic_acid	HMDB01138	C00624	190.064	102	6.91	N-Acetyl-L-glutamic_acid	21	23	14	+	0.204996	HILIC_ACN pH3.5
N-Acetylmannosamine	HMDB01129	C00645	222.132	126	12.32	N-Acetylmannosamine	1	17	22	+	1	HILIC_ACN pH3.5
N-Acetylmannosamine	HMDB01129	C00645	222.132	204	12.28	N-Acetylmannosamine	1	11	32	+	0.738884	HILIC_ACN pH3.5
N-Acetylmannosamine	HMDB01129	C00645	222.132	84	12.31	N-Acetylmannosamine	1	31	40	+	0.561165	HILIC_ACN pH3.5
Pantothenic acid	HMDB00210	C00864	220.111	89.8	4.84	Pantothenic acid	46	19	24	+	1	HILIC_ACN pH3.5
Pantothenic acid	HMDB00210	C00864	220.111	202	4.84	Pantothenic acid	46	17	26	+	0.695516	HILIC_ACN pH3.5
Pantothenic acid	HMDB00210	C00864	220.111	184	4.84	Pantothenic acid	46	17	24	+	0.365157	HILIC_ACN pH3.5
Deoxycytidine	HMDB00014	C00881	228.091	112	12.34	Deoxycytidine	16	15	18	+	1	HILIC_ACN pH3.5
Deoxycytidine	HMDB00014	C00881	228.091	95	12.34	Deoxycytidine	16	51	16	+	0.23171	HILIC_ACN pH3.5
Deoxycytidine	HMDB00014	C00881	228.091	94	12.35	Deoxycytidine	16	47	24	+	0.0636191	HILIC_ACN pH3.5
Phosphoserine	HMDB00272	C01005	186.009	43	11.17	Phosphoserine	1	49	18	+	1	HILIC_ACN pH3.5
Phosphoserine	HMDB00272	C01005	186.009	70	11.16	Phosphoserine	1	29	10	+	0.28924	HILIC_ACN pH3.5
Phosphoserine	HMDB00272	C01005	186.009	82	11.15	Phosphoserine	1	27	12	+	0.192605	HILIC_ACN pH3.5
Kynurenic acid	HMDB00715	C01717	190.0426	144	8.15	Kynurenic acid	70	27	10	+	1	HILIC_ACN pH3.5
Kynurenic acid	HMDB00715	C01717	190.0426	89	8.15	Kynurenic acid	70	56	10	+	0.515647	HILIC_ACN pH3.5
Kynurenic acid	HMDB00715	C01717	190.0426	116	8.15	Kynurenic acid	70	40	10	+	0.365373	HILIC_ACN pH3.5
Glycocholic acid	HMDB00138	C01921	466.309	412.3	6.38	Glycocholic acid	36	23	4	+	1	HILIC_ACN pH3.5
Glycocholic acid	HMDB00138	C01921	466.309	430.3	6.37	Glycocholic acid	36	17	4	+	0.682095	HILIC_ACN pH3.5
Glycocholic acid	HMDB00138	C01921	466.309	337.2	6.41	Glycocholic acid	36	29	4	+	0.315388	HILIC_ACN pH3.5
Iodotyrosine	HMDB00021	C02515	307.867	262	12.66	Iodotyrosine	31	21	24	+	1	HILIC_ACN pH3.5
Iodotyrosine	HMDB00021	C02515	307.867	135	12.66	Iodotyrosine	31	37	4	+	0.826917	HILIC_ACN pH3.5
Iodotyrosine	HMDB00021	C02515	307.867	291	12.66	Iodotyrosine	31	17	36	+	0.694566	HILIC_ACN pH3.5
(R)-1-Aminopropan-2-ol	HMDB12136	C03194	76.0684	58	14.77	(R)-1-Aminopropan-2-ol	51	13	8	+	1	HILIC_ACN pH3.5
(R)-1-Aminopropan-2-ol	HMDB12136	C03194	76.0684	41	14.77	(R)-1-Aminopropan-2-ol	51	19	10	+	0.280985	HILIC_ACN pH3.5
(R)-1-Aminopropan-2-ol	HMDB12136	C03194	76.0684	43	14.77	(R)-1-Aminopropan-2-ol	51	27	6	+	0.191219	HILIC_ACN pH3.5
Taurocholic acid	HMDB00036	C05122	516.2866	462.25	7.52	Taurocholic acid	50	20	10	+	n/a	HILIC_ACN pH3.5	METLIN/HMDB
Taurocholic acid	HMDB00036	C05122	516.2866	498.25	7.52	Taurocholic acid	50	10	10	+	n/a	HILIC_ACN pH3.5	METLIN/HMDB
Taurocholic acid	HMDB00036	C05122	516.2866	126	7.52	Taurocholic acid	50	40	10	+	n/a	HILIC_ACN pH3.5	METLIN/HMDB
3-Aminoisobutanoic acid	HMDB03911	C05145	104.063	86	15.44	3-Aminoisobutanoic acid	21	11	10	+	1	HILIC_ACN pH3.5
3-Aminoisobutanoic acid	HMDB03911	C05145	104.063	30	15.44	3-Aminoisobutanoic acid	21	23	8	+	0.444284	HILIC_ACN pH3.5
3-Aminoisobutanoic acid	HMDB03911	C05145	104.063	57	15.44	3-Aminoisobutanoic acid	21	19	8	+	0.118521	HILIC_ACN pH3.5
Deoxyinosine	HMDB00071	C05512	253.086	137	7.83	Deoxyinosine	101	15	14	+	1	HILIC_ACN pH3.5
Deoxyinosine	HMDB00071	C05512	253.086	110	7.83	Deoxyinosine	101	53	12	+	0.087633	HILIC_ACN pH3.5
Deoxyinosine	HMDB00071	C05512	253.086	119	7.83	Deoxyinosine	101	53	12	+	0.0763958	HILIC_ACN pH3.5
Isonicotinic acid	HMDB60665	C07446	124.032	80	5.28284	Isonicotinic acid	46	31	10	+	n/a	HILIC_ACN pH3.5	METLIN/HMDB
Isonicotinic acid	HMDB60665	C07446	124.032	53	5.28511	Isonicotinic acid	46	40	10	+	n/a	HILIC_ACN pH3.5	METLIN/HMDB
Isonicotinic acid	HMDB60665	C07446	124.032	96	5.28801	Isonicotinic acid	46	31	10	+	n/a	HILIC_ACN pH3.5	METLIN/HMDB
Purine	HMDB01366	C15587	121.044	94	5.01	Purine	116	29	10	+	1	HILIC_ACN pH3.5
Purine	HMDB01366	C15587	121.044	67	5.01	Purine	116	37	8	+	0.717909	HILIC_ACN pH3.5
Purine	HMDB01366	C15587	121.044	52	4.99	Purine	116	37	6	+	0.0846098	HILIC_ACN pH3.5
L-Hydroxyproline	HMDB00725, HMDB06055	C01157, C01015	132.058	86	16.0567	L-Hydroxyproline	1	19	12	+	1	HILIC_ACN pH3.5
L-Hydroxyproline	HMDB00725, HMDB06055	C01157, C01015	132.058	68	16.0573	L-Hydroxyproline	1	31	12	+	0.283346	HILIC_ACN pH3.5
L-Hydroxyproline	HMDB00725, HMDB06055	C01157, C01015	132.058	58	16.0549	L-Hydroxyproline	1	31	12	+	0.192309	HILIC_ACN pH3.5
Protoporphyrin IX	HMDB00241	C02191	563.258	504.2	3.59103	Protoporphyrin IX	291	55	14	+	1	HILIC_ACN pH3.5
Protoporphyrin IX	HMDB00241	C02191	563.258	445.1	3.59278	Protoporphyrin IX	291	65	6	+	0.784655	HILIC_ACN pH3.5
Protoporphyrin IX	HMDB00241	C02191	563.258	431.1	3.59373	Protoporphyrin IX	291	65	12	+	0.633835	HILIC_ACN pH3.5
N-Acetylglutamine	HMDB06029	n/a	189.08	130	7.07345	N-Acetylglutamine	55	20	11	+	1	HILIC_ACN pH3.5
N-Acetylglutamine	HMDB06029	n/a	189.08	84	7.07317	N-Acetylglutamine	55	35	11	+	0.550966	HILIC_ACN pH3.5
N-Acetylglutamine	HMDB06029	n/a	189.08	172	7.07183	N-Acetylglutamine	55	12	11	+	0.242201	HILIC_ACN pH3.5
Biliverdin	HMDB01008	C00500	583.248	297	3.97777	Biliverdin	206	47	8	+	1	HILIC_ACN pH3.5
Biliverdin	HMDB01008	C00500	583.248	209	3.97725	Biliverdin	206	69	6	+	0.180623	HILIC_ACN pH3.5
Biliverdin	HMDB01008	C00500	583.248	299	3.98	Biliverdin	206	47	8	+	0.0929619	HILIC_ACN pH3.5
Valine, 2,3,4,4,4,5,5,5-d8-			126.079	80	13.89	Valine, 2,3,4,4,4,5,5,5-d8-	30	16	11	+	1	HILIC_ACN pH3.5	Internal standard, used for normalization
Valine, 2,3,4,4,4,5,5,5-d8-			126.079	62	13.89	Valine, 2,3,4,4,4,5,5,5-d8-	30	27	9	+	0.372445	HILIC_ACN pH3.5	Internal standard, used for normalization
Glutamine 13C5			152.069	88	18.07	Glutamine 13C5	50	24	14	+	1	HILIC_ACN pH3.5	Internal standard
Glutamine 13C5			152.069	135	18.06	Glutamine 13C5	55	21	6	+	0.312279	HILIC_ACN pH3.5	Internal standard
Uracil 1,3-15N2-, 2-13C-			116.027	71	4.51	Uracil 1,3-15N2-, 2-13C-	90	23	11	+	1	HILIC_ACN pH3.5	Internal standard
Uracil 1,3-15N2-, 2-13C-			116.027	98	4.51	Uracil 1,3-15N2-, 2-13C-	90	23	11	+	0.770677	HILIC_ACN pH3.5	Internal standard
Uracil 1,3-15N2-, 2-13C-			116.027	43	4.51	Uracil 1,3-15N2-, 2-13C-	90	25	11	+	0.107422	HILIC_ACN pH3.5	Internal standard
L-Proline 1,2,3,4,5-13C5-, 2-15N-			122.063	75	14.92	L-Proline 1,2,3,4,5-13C5-, 2-15N-	51	23	11	+	1	HILIC_ACN pH3.5	Internal standard
L-Proline 1,2,3,4,5-13C5-, 2-15N-			122.063	122	14.92	L-Proline 1,2,3,4,5-13C5-, 2-15N-	51	5	11	+	0.676778	HILIC_ACN pH3.5	Internal standard
L-Proline 1,2,3,4,5-13C5-, 2-15N-			122.063	46	14.92	L-Proline 1,2,3,4,5-13C5-, 2-15N-	51	41	11	+	0.0225471	HILIC_ACN pH3.5	Internal standard
Sphingosine (C17, IS)			286.112	268	8.18	Sphingosine (C17, IS)	51	17	8	+	1	HILIC_ACN pH3.5	Internal standard
Sphingosine (C17, IS)			286.112	238	8.18	Sphingosine (C17, IS)	51	23	6	+	0.20335	HILIC_ACN pH3.5	Internal standard
Sphingosine (C17, IS)			286.112	55	8.18	Sphingosine (C17, IS)	51	53	6	+	0.150049	HILIC_ACN pH3.5	Internal standard
Glucosyl (beta) C12 Ceramide (IS)			644.223	264	4.19	Glucosyl (beta) C12 Ceramide (IS)	26	43	16	+	1	HILIC_ACN pH3.5	Internal standard
Glucosyl (beta) C12 Ceramide (IS)			644.223	626.2	4.19	Glucosyl (beta) C12 Ceramide (IS)	26	19	6	+	0.834473	HILIC_ACN pH3.5	Internal standard
Glucosyl (beta) C12 Ceramide (IS)			644.223	464.2	4.18	Glucosyl (beta) C12 Ceramide (IS)	26	25	14	+	0.659705	HILIC_ACN pH3.5	Internal standard
Sphingosine-1-PO4 (C17, IS)			366.1	250	13.54	Sphingosine-1-PO4 (C17, IS)	51	21	14	+	1	HILIC_ACN pH3.5	Internal standard
Sphingosine-1-PO4 (C17, IS)			366.1	82	13.54	Sphingosine-1-PO4 (C17, IS)	51	41	10	+	0.168218	HILIC_ACN pH3.5	Internal standard
Sphingosine-1-PO4 (C17, IS)			366.1	80	13.51	Sphingosine-1-PO4 (C17, IS)	51	101	10	+	0.0542298	HILIC_ACN pH3.5	Internal standard
Succinic acid	HMDB00254	C00042	117.0266	73	5.55	Succinic acid	-40	-15	-4	-	1	HILIC_ACN pH3.5
Succinic acid	HMDB00254	C00042	117.0266	99	5.55	Succinic acid	-40	-15	-12	-	0.184038	HILIC_ACN pH3.5
Succinic acid	HMDB00254	C00042	117.0266	55	5.55	Succinic acid	-50	-21	-10	-	0.0133788	HILIC_ACN pH3.5
Uridine diphosphate-N-acetylglucosamine	HMDB00290	C00043	606.0816	385	23	Uridine diphosphate-N-acetylglucosamine	-75	-40	-10	-	n/a	HILIC_ACN pH3.5	METLIN/HMDB
Uridine diphosphate-N-acetylglucosamine	HMDB00290	C00043	606.0816	282	23	Uridine diphosphate-N-acetylglucosamine	-85	-40	-10	-	n/a	HILIC_ACN pH3.5	METLIN/HMDB
Uridine diphosphate-N-acetylglucosamine	HMDB00290	C00043	606.0816	273	23	Uridine diphosphate-N-acetylglucosamine	-75	-40	-10	-	n/a	HILIC_ACN pH3.5	METLIN/HMDB
Fumaric acid	HMDB00134	C00122	115.011	71	5.49	Fumaric acid	-40	-11	-5	-	1	HILIC_ACN pH3.5
Fumaric acid	HMDB00134	C00122	115.011	27	5.51	Fumaric acid	-30	-17	-13	-	0.00626775	HILIC_ACN pH3.5
Fumaric acid	HMDB00134	C00122	115.011	32	5.47	Fumaric acid	-35	-18	-6	-	0.00315821	HILIC_ACN pH3.5
4-Hydroxybenzoic acid	HMDB00500	C00156	136.89	93	4.95	4-Hydroxybenzoic acid	-15	-22	-11	-	1	HILIC_ACN pH3.5
4-Hydroxybenzoic acid	HMDB00500	C00156	136.89	65	4.96	4-Hydroxybenzoic acid	-15	-42	-11	-	0.0437985	HILIC_ACN pH3.5
4-Hydroxybenzoic acid	HMDB00500	C00156	136.89	75	4.96	4-Hydroxybenzoic acid	-15	-44	-7	-	0.00697742	HILIC_ACN pH3.5
Uridine diphosphate glucuronic acid	HMDB00935	C00167	579.0343	254.99	0	Uridine diphosphate glucuronic acid	-75	-20	-10	-	n/a	HILIC_ACN pH3.5	METLIN/HMDB
Uridine diphosphate glucuronic acid	HMDB00935	C00167	579.0343	78.96	0	Uridine diphosphate glucuronic acid	-75	-40	-10	-	n/a	HILIC_ACN pH3.5	METLIN/HMDB
Uridine diphosphate glucuronic acid	HMDB00935	C00167	579.0343	111.02	0	Uridine diphosphate glucuronic acid	-75	-20	-10	-	n/a	HILIC_ACN pH3.5	METLIN/HMDB
Hydroxypyruvic acid	HMDB01352	C00168	103.011	59	3.64	Hydroxypyruvic acid	-70	-12	-8	-	1	HILIC_ACN pH3.5
Hydroxypyruvic acid	HMDB01352	C00168	103.011	41	3.64	Hydroxypyruvic acid	-70	-40	-16	-	0.0313328	HILIC_ACN pH3.5
Glyceric acid	HMDB00139	C00258	105.0266	57	0	Glyceric acid	-40	-20	-10	-	n/a	HILIC_ACN pH3.5	METLIN/HMDB
Glyceric acid	HMDB00139	C00258	105.0266	59	0	Glyceric acid	-40	-20	-10	-	n/a	HILIC_ACN pH3.5	METLIN/HMDB
Glyceric acid	HMDB00139	C00258	105.0266	75	0	Glyceric acid	-40	-20	-10	-	n/a	HILIC_ACN pH3.5	METLIN/HMDB
Inosine	HMDB00195	C00294	267.081	135	9.97	Inosine	-105	-28	-9	-	1	HILIC_ACN pH3.5
Inosine	HMDB00195	C00294	267.081	108	9.96	Inosine	-105	-54	-9	-	0.171798	HILIC_ACN pH3.5
Inosine	HMDB00195	C00294	267.081	92	9.96	Inosine	-105	-52	-11	-	0.10975	HILIC_ACN pH3.5
Uridine	HMDB00296	C00299	243.0695	200	7.7	Uridine	-100	-16	-10	-	1	HILIC_ACN pH3.5
Uridine	HMDB00296	C00299	243.0695	110	7.7	Uridine	-105	-21	-8	-	0.856121	HILIC_ACN pH3.5
Uridine	HMDB00296	C00299	243.0695	152	7.7	Uridine	-105	-20	-8	-	0.2206	HILIC_ACN pH3.5
Xanthine	HMDB00292	C00385	151.0334	108	7.7	Xanthine	-80	-23	-9	-	1	HILIC_ACN pH3.5
Xanthine	HMDB00292	C00385	151.0334	42	7.7	Xanthine	-85	-43	-7	-	0.186288	HILIC_ACN pH3.5
Xanthine	HMDB00292	C00385	151.0334	133	7.7	Xanthine	-80	-20	-7	-	0.00926026	HILIC_ACN pH3.5
cis-Aconitic acid	HMDB00072	C00417	173.016	85	7.25	cis-Aconitic acid	-45	-16	-11	-	1	HILIC_ACN pH3.5
cis-Aconitic acid	HMDB00072	C00417	173.016	129	7.25	cis-Aconitic acid	-45	-12	-55	-	0.02	HILIC_ACN pH3.5
Ribitol	HMDB00508	C00474	151.0658	89	10.44	Ribitol	-80	-16	-11	-	1	HILIC_ACN pH3.5
Ribitol	HMDB00508	C00474	151.0658	101	10.49	Ribitol	-90	-17	-9	-	0.713813	HILIC_ACN pH3.5
Ribitol	HMDB00508	C00474	151.0658	71	10.45	Ribitol	-90	-24	-9	-	0.525763	HILIC_ACN pH3.5
Cyclic AMP	HMDB00058	C00575	328.0525	134	14.44	Cyclic AMP	-90	-30	-8	-	1	HILIC_ACN pH3.5
Cyclic AMP	HMDB00058	C00575	328.0525	79	14.44	Cyclic AMP	-90	-80	-10	-	0.176545	HILIC_ACN pH3.5
Cyclic AMP	HMDB00058	C00575	328.0525	107	14.44	Cyclic AMP	-90	-67	-7	-	0.152684	HILIC_ACN pH3.5
Sorbitol	HMDB00247	C00794	181.079	89	12.2	Sorbitol	-80	-19	-5	-	1	HILIC_ACN pH3.5
Sorbitol	HMDB00247	C00794	181.079	71	12.2	Sorbitol	-80	-28	-6	-	0.75011	HILIC_ACN pH3.5
Sorbitol	HMDB00247	C00794	181.079	59	12.2	Sorbitol	-80	-30	-9	-	0.823657	HILIC_ACN pH3.5
4-Hydroxycinnamic acid	HMDB02035	C00811	163.047	119	4.73	4-Hydroxycinnamic acid	-30	-20	-11	-	1	HILIC_ACN pH3.5
4-Hydroxycinnamic acid	HMDB02035	C00811	163.047	93	4.72	4-Hydroxycinnamic acid	-30	-42	-11	-	0.0799585	HILIC_ACN pH3.5
4-Hydroxycinnamic acid	HMDB02035	C00811	163.047	117	4.74	4-Hydroxycinnamic acid	-30	-42	-13	-	0.0334403	HILIC_ACN pH3.5
Crotonoyl-CoA	HMDB02009	C00877	834.1414	487	0	Crotonoyl-CoA	-80	-40	-10	-	n/a	HILIC_ACN pH3.5	METLIN/HMDB
Crotonoyl-CoA	HMDB02009	C00877	834.1414	408	0	Crotonoyl-CoA	-80	-40	-10	-	n/a	HILIC_ACN pH3.5	METLIN/HMDB
Crotonoyl-CoA	HMDB02009	C00877	834.1414	426	0	Crotonoyl-CoA	-80	-40	-10	-	n/a	HILIC_ACN pH3.5	METLIN/HMDB
Allantoin	HMDB00462	C01551	157.044	114	11.74	Allantoin	-30	-16	-13	-	1	HILIC_ACN pH3.5
Allantoin	HMDB00462	C01551	157.044	97	11.79	Allantoin	-30	-18	-13	-	0.950952	HILIC_ACN pH3.5
Allantoin	HMDB00462	C01551	157.044	42	11.73	Allantoin	-30	-40	-19	-	0.430738	HILIC_ACN pH3.5
N-formyl-L-methionine	HMDB01015	C03145	176.046	98	4	N-formyl-L-methionine	-20	-18	-11	-	1	HILIC_ACN pH3.5
N-formyl-L-methionine	HMDB01015	C03145	176.046	47	4	N-formyl-L-methionine	-20	-38	-7	-	0.329459	HILIC_ACN pH3.5
N-formyl-L-methionine	HMDB01015	C03145	176.046	84	4	N-formyl-L-methionine	-20	-18	-11	-	0.288929	HILIC_ACN pH3.5
Taurocholic acid	HMDB00036	C05122	514.2866	80	7.52	Taurocholic acid	-50	-90	-10	-	n/a	HILIC_ACN pH3.5	METLIN/HMDB
Adipic acid	HMDB00448	C06104	145.058	81	4.54	Adipic acid	-50	-30	-7	-	1	HILIC_ACN pH3.5
Adipic acid	HMDB00448	C06104	146.058	83	4.53	Adipic acid	-50	-17	-7	-	0.0294925	HILIC_ACN pH3.5
Adipic acid	HMDB00448	C06104	147.058	101	4.55	Adipic acid	-50	-17	-7	-	0.0163496	HILIC_ACN pH3.5
Sebacic acid	HMDB00792	C08277	201.1205	139.1	3.65	Sebacic acid	-40	-20	-10	-	n/a	HILIC_ACN pH3.5	MS/MS
Sebacic acid	HMDB00792	C08277	201.1205	183.1	3.65	Sebacic acid	-40	-12	-10	-	n/a	HILIC_ACN pH3.5	MS/MS
Sebacic acid	HMDB00792	C08277	201.1205	111.1	3.65	Sebacic acid	-40	-20	-10	-	n/a	HILIC_ACN pH3.5	MS/MS
Glutamine 13C5			150.069	132	18.07	Glutamine 13C5	-55	-13	-17	-	1	HILIC_ACN pH3.5	Internal standard, used for normalization
Glutamine 13C5			150.069	114	18.07	Glutamine 13C5	-55	-15	-10	-	0.39	HILIC_ACN pH3.5	Internal standard, used for normalization
Glutamine 13C5			150.069	88	18.08	Glutamine 13C5	-55	-20	-10	-	0.16	HILIC_ACN pH3.5	Internal standard, used for normalization
Uracil 1,3-15N2-, 2-13C-			114.027	44	4.51	Uracil 1,3-15N2-, 2-13C-	-90	-20	-6	-	1	HILIC_ACN pH3.5	Internal standard
L-Arginine C13N15			183.112	138	26.14	L-Arginine C13N15	-60	-20	-13	-	1	HILIC_ACN pH3.5	Internal standard
L-Arginine C13N15			183.112	165	26.14	L-Arginine C13N15	-60	-14	-15	-	0.06	HILIC_ACN pH3.5	Internal standard
L-Arginine C13N15			183.112	120	26.15	L-Arginine C13N15	-60	-22	-13	-	0.02	HILIC_ACN pH3.5	Internal standard
Metabolites for ACN pH 7.5 zicHILIC methods:
Metabolite	HMDB ID	KEGG ID	Q1 mass	Q3 mass	RT	Metabolite	DP	CE	CXP	ionization	Q3 mass ratios	LC Method	Additional information
N-Acetylglutamine	HMDB06029	n/a	189.08	130	7.79	N-Acetylglutamine	55	20	11	+	1	HILIC_ACN pH7.5
N-Acetylglutamine	HMDB06029	n/a	189.08	84	7.79	N-Acetylglutamine	55	35	11	+	0.828205	HILIC_ACN pH7.5
N-Acetylglutamine	HMDB06029	n/a	189.08	172	7.79	N-Acetylglutamine	55	12	11	+	0.408144	HILIC_ACN pH7.5
L-Lysine	HMDB00182	C00047	147.1055	84	27	L-Lysine	55	30	7	+	1	HILIC_ACN pH7.5
L-Lysine	HMDB00182	C00047	147.1055	130	27	L-Lysine	91	13	10	+	0.287595	HILIC_ACN pH7.5
L-Glutamine	HMDB00641	C00064	147.0691	84	7.6	L-Glutamine	50	24	14	+	1	HILIC_ACN pH7.5
L-Glutamine	HMDB00641	C00064	147.0691	130	7.6	L-Glutamine	55	21	6	+	0.312279	HILIC_ACN pH7.5
Biotin	HMDB00030	C00120	245.0882	227	5.33	Biotin	65	20	17	+	1	HILIC_ACN pH7.5
Biotin	HMDB00030	C00120	245.0882	97	5.33	Biotin	65	40	11	+	0.12394	HILIC_ACN pH7.5
Biotin	HMDB00030	C00120	245.0882	123	5.34	Biotin	65	37	15	+	0.0763113	HILIC_ACN pH7.5
Adenine	HMDB00034	C00147	136.0545	119	8.1	Adenine	81	31	10	+	1	HILIC_ACN pH7.5
Adenine	HMDB00034	C00147	136.0545	92	8.09	Adenine	81	39	10	+	0.36293	HILIC_ACN pH7.5
Adenine	HMDB00034	C00147	136.0545	65	8.09	Adenine	81	49	10	+	0.227547	HILIC_ACN pH7.5
Niacinamide	HMDB01406	C00153	123.048	80	3.84	Niacinamide	91	27	4	+	1	HILIC_ACN pH7.5
Niacinamide	HMDB01406	C00153	123.048	78	3.84	Niacinamide	91	31	4	+	0.347275	HILIC_ACN pH7.5
Niacinamide	HMDB01406	C00153	123.048	53	3.84	Niacinamide	91	41	4	+	0.201933	HILIC_ACN pH7.5
Glycolic acid	HMDB00115	C00160	77.0161	49	4.27	Glycolic acid	296	23	4	+	1	HILIC_ACN pH7.5
Glycolic acid	HMDB00115	C00160	77.0161	77	4.27	Glycolic acid	296	23	16	+	0.450072	HILIC_ACN pH7.5	pseudo MRM
Adenosine	HMDB00050	C00212	268.097	136	7.74	Adenosine	66	25	24	+	1	HILIC_ACN pH7.5
Adenosine	HMDB00050	C00212	268.097	119	7.74	Adenosine	66	63	30	+	0.143978	HILIC_ACN pH7.5
Adenosine	HMDB00050	C00212	268.097	92	7.74	Adenosine	66	79	42	+	0.0408134	HILIC_ACN pH7.5
Deoxyguanosine	HMDB00085	C00330	268.097	152	10.72	Deoxyguanosine	6	15	22	+	1	HILIC_ACN pH7.5
Deoxyguanosine	HMDB00085	C00330	268.097	135	10.71	Deoxyguanosine	6	47	22	+	0.320373	HILIC_ACN pH7.5
Deoxyguanosine	HMDB00085	C00330	268.097	110	10.73	Deoxyguanosine	6	49	18	+	0.123999	HILIC_ACN pH7.5
Vitamin A	HMDB00305	C00473	287.23	77	15.5	Vitamin A	151	83	34	+	1	HILIC_ACN pH7.5
Vitamin A	HMDB00305	C00473	287.23	79	15.5	Vitamin A	151	61	2	+	0.723695	HILIC_ACN pH7.5
Vitamin A	HMDB00305	C00473	287.23	91	15.5	Vitamin A	151	61	2	+	0.627796	HILIC_ACN pH7.5
Cytidine	HMDB00089	C00475	244.0855	112	14.07	Cytidine	50	31	10	+	1	HILIC_ACN pH7.5
Cytidine	HMDB00089	C00475	244.0855	95	14.08	Cytidine	50	57	10	+	0.229268	HILIC_ACN pH7.5
Cytidine	HMDB00089	C00475	244.0855	69	14.08	Cytidine	50	55	10	+	0.0541306	HILIC_ACN pH7.5
Folic acid	HMDB00121	C00504	442.1397	295.1	14.5	Folic acid	80	19	25	+	1	HILIC_ACN pH7.5
Folic acid	HMDB00121	C00504	442.1397	176.1	14.5	Folic acid	95	53	25	+	0.274376	HILIC_ACN pH7.5
Folic acid	HMDB00121	C00504	442.1397	120	14.5	Folic acid	90	51	25	+	0.182359	HILIC_ACN pH7.5
Deoxyuridine	HMDB00012	C00526	229.075	113	5.65	Deoxyuridine	6	17	18	+	1	HILIC_ACN pH7.5
Deoxyuridine	HMDB00012	C00526	229.075	70	5.65	Deoxyuridine	6	45	32	+	0.190174	HILIC_ACN pH7.5
Deoxyuridine	HMDB00012	C00526	229.075	96	5.65	Deoxyuridine	6	49	44	+	0.125061	HILIC_ACN pH7.5
Deoxyadenosine	HMDB00101	C00559	252.243	136	6.66	Deoxyadenosine	21	21	18	+	1	HILIC_ACN pH7.5
Deoxyadenosine	HMDB00101	C00559	252.243	119	6.66	Deoxyadenosine	21	57	20	+	0.170625	HILIC_ACN pH7.5
Deoxyadenosine	HMDB00101	C00559	252.243	117	6.65	Deoxyadenosine	21	21	18	+	0.0710267	HILIC_ACN pH7.5
3-Hydroxyanthranilic acid	HMDB01476	C00632	154.043	136	5.21	3-Hydroxyanthranilic acid	1	17	16	+	1	HILIC_ACN pH7.5
3-Hydroxyanthranilic acid	HMDB01476	C00632	154.043	80	5.21	3-Hydroxyanthranilic acid	1	35	4	+	0.440558	HILIC_ACN pH7.5
3-Hydroxyanthranilic acid	HMDB01476	C00632	154.043	108	5.21	3-Hydroxyanthranilic acid	1	27	12	+	0.278628	HILIC_ACN pH7.5
Betaine	HMDB00043	C00719	118.079	58	15.06	Betaine	80	39	10	+	1	HILIC_ACN pH7.5
Betaine	HMDB00043	C00719	118.079	59	15.06	Betaine	80	24	11	+	0.520521	HILIC_ACN pH7.5
Betaine	HMDB00043	C00719	118.079	42	15.06	Betaine	80	74	10	+	0.108575	HILIC_ACN pH7.5
Serotonin	HMDB00259	C00780	177.095	160	13.75	Serotonin	96	13	14	+	1	HILIC_ACN pH7.5
Serotonin	HMDB00259	C00780	177.095	115	13.75	Serotonin	96	37	12	+	0.13066	HILIC_ACN pH7.5
Serotonin	HMDB00259	C00780	177.095	132	13.75	Serotonin	96	29	14	+	0.0847277	HILIC_ACN pH7.5
Hippuric acid	HMDB00714	C01586	180.058	105	4.27	Hippuric acid	1	17	12	+	1	HILIC_ACN pH7.5
Hippuric acid	HMDB00714	C01586	180.058	77	4.27	Hippuric acid	1	41	12	+	0.724157	HILIC_ACN pH7.5
Hippuric acid	HMDB00714	C01586	180.058	51	4.27	Hippuric acid	1	69	12	+	0.211257	HILIC_ACN pH7.5
2',3'-Cyclic AMP	HMDB11616	C02353	330.053	136	12.62	2',3'-Cyclic AMP	1	27	16	+	1	HILIC_ACN pH7.5
2',3'-Cyclic AMP	HMDB11616	C02353	330.053	119	12.62	2',3'-Cyclic AMP	1	71	14	+	0.15278	HILIC_ACN pH7.5
2',3'-Cyclic AMP	HMDB11616	C02353	330.053	81	12.62	2',3'-Cyclic AMP	1	87	10	+	0.146808	HILIC_ACN pH7.5
Ureidopropionic acid	HMDB00026	C02642	133.053	115	7.08	Ureidopropionic acid	36	11	4	+	1	HILIC_ACN pH7.5
Ureidopropionic acid	HMDB00026	C02642	133.053	90	7.08	Ureidopropionic acid	36	11	4	+	0.836678	HILIC_ACN pH7.5
Ureidopropionic acid	HMDB00026	C02642	133.053	72	7.08	Ureidopropionic acid	36	17	6	+	0.445128	HILIC_ACN pH7.5
N-Acetylputrescine	HMDB02064	C02714	131.1106	114	15.34	N-Acetylputrescine	1	15	6	+	1	HILIC_ACN pH7.5
N-Acetylputrescine	HMDB02064	C02714	131.1106	72	15.35	N-Acetylputrescine	1	21	8	+	0.721412	HILIC_ACN pH7.5
N-Acetylputrescine	HMDB02064	C02714	131.1106	55	15.35	N-Acetylputrescine	1	29	6	+	0.04006	HILIC_ACN pH7.5
Dopamine	HMDB00073	C03758	154.179	137	15.09	Dopamine	1	15	4	+	1	HILIC_ACN pH7.5
Dopamine	HMDB00073	C03758	154.179	91	15.09	Dopamine	1	31	4	+	0.722162	HILIC_ACN pH7.5
Dopamine	HMDB00073	C03758	154.179	119	15.09	Dopamine	1	25	6	+	0.301565	HILIC_ACN pH7.5
Phenylethylamine	HMDB12275	C05332	122.089	105	8.95	Phenylethylamine	1	17	12	+	1	HILIC_ACN pH7.5
Phenylethylamine	HMDB12275	C05332	122.089	77	8.94	Phenylethylamine	1	37	8	+	0.451891	HILIC_ACN pH7.5
Phenylethylamine	HMDB12275	C05332	122.089	79	8.94	Phenylethylamine	1	29	10	+	0.249237	HILIC_ACN pH7.5
Chenodeoxyglycocholic acid	HMDB06898	C05462	450.314	414.3	4.72	Chenodeoxyglycocholic acid	31	21	4	+	1	HILIC_ACN pH7.5
Chenodeoxyglycocholic acid	HMDB06898	C05462	450.314	432.3	4.74	Chenodeoxyglycocholic acid	31	13	4	+	0.70102	HILIC_ACN pH7.5
Chenodeoxyglycocholic acid	HMDB06898	C05462	450.314	339.2	4.74	Chenodeoxyglycocholic acid	31	31	4	+	0.143404	HILIC_ACN pH7.5
Taurochenodesoxycholic acid	HMDB00951	C05465	500.297	464.3	7.21	Taurochenodesoxycholic acid	21	19	14	+	1	HILIC_ACN pH7.5
Taurochenodesoxycholic acid	HMDB00951	C05465	500.297	482.2	7.16	Taurochenodesoxycholic acid	21	11	6	+	0.386659	HILIC_ACN pH7.5
Taurochenodesoxycholic acid	HMDB00951	C05465	500.297	125.9	7.19	Taurochenodesoxycholic acid	21	39	14	+	0.0993936	HILIC_ACN pH7.5
Normetanephrine	HMDB00819	C05589	184.089	166	13.53	Normetanephrine	51	11	18	+	1	HILIC_ACN pH7.5
Normetanephrine	HMDB00819	C05589	184.089	134	13.53	Normetanephrine	51	25	16	+	0.38882	HILIC_ACN pH7.5
Normetanephrine	HMDB00819	C05589	184.089	121	13.52	Normetanephrine	51	25	16	+	0.289533	HILIC_ACN pH7.5
Salicyluric acid	HMDB00840	C07588	196.053	121	4.54	Salicyluric acid	1	17	4	+	1	HILIC_ACN pH7.5
Salicyluric acid	HMDB00840	C07588	196.053	65	4.54	Salicyluric acid	1	47	6	+	0.363837	HILIC_ACN pH7.5
Salicyluric acid	HMDB00840	C07588	196.053	93	4.54	Salicyluric acid	1	39	4	+	0.197536	HILIC_ACN pH7.5
Azelaic acid	HMDB00784	C08261	189.105	125	3.89	Azelaic acid	16	17	16	+	1	HILIC_ACN pH7.5
Azelaic acid	HMDB00784	C08261	189.105	55	3.88	Azelaic acid	16	35	14	+	0.992984	HILIC_ACN pH7.5
Azelaic acid	HMDB00784	C08261	189.105	97.1	3.89	Azelaic acid	16	21	16	+	0.789281	HILIC_ACN pH7.5
Farnesyl diphosphate	HMDB00961	C00448	383.131	41	7.45287	Farnesyl diphosphate	76	97	6	+	1	HILIC_ACN pH7.5
Farnesyl diphosphate	HMDB00961	C00448	383.131	55	7.45502	Farnesyl diphosphate	76	69	14	+	0.414889	HILIC_ACN pH7.5
Farnesyl diphosphate	HMDB00961	C00448	383.131	43	7.45132	Farnesyl diphosphate	76	67	12	+	0.102122	HILIC_ACN pH7.5
Cadaverine	HMDB02322	C01672	103.116	86	31.6593	Cadaverine	1	15	4	+	1	HILIC_ACN pH7.5
Cadaverine	HMDB02322	C01672	103.116	69	31.6566	Cadaverine	1	21	8	+	0.109932	HILIC_ACN pH7.5
Cadaverine	HMDB02322	C01672	103.116	41	31.6585	Cadaverine	1	29	4	+	0.0864588	HILIC_ACN pH7.5
Valine, 2,3,4,4,4,5,5,5-d8-			126.079	80	13.89	Valine, 2,3,4,4,4,5,5,5-d8-	30	16	11	+	1	HILIC_ACN pH7.5	Internal standard, used for normalization
Valine, 2,3,4,4,4,5,5,5-d8-			126.079	62	13.89	Valine, 2,3,4,4,4,5,5,5-d8-	30	27	9	+	0.372445	HILIC_ACN pH7.5	Internal standard, used for normalization
Glutamine 13C5			152.069	88	18.07	Glutamine 13C5	50	24	14	+	1	HILIC_ACN pH7.5	Internal standard
Glutamine 13C5			152.069	135	18.06	Glutamine 13C5	55	21	6	+	0.312279	HILIC_ACN pH7.5	Internal standard
Uracil 1,3-15N2-, 2-13C-			116.027	71	4.51	Uracil 1,3-15N2-, 2-13C-	90	23	11	+	1	HILIC_ACN pH7.5	Internal standard
Uracil 1,3-15N2-, 2-13C-			116.027	98	4.51	Uracil 1,3-15N2-, 2-13C-	90	23	11	+	0.770677	HILIC_ACN pH7.5	Internal standard
Uracil 1,3-15N2-, 2-13C-			116.027	43	4.51	Uracil 1,3-15N2-, 2-13C-	90	25	11	+	0.107422	HILIC_ACN pH7.5	Internal standard
L-Proline 1,2,3,4,5-13C5-, 2-15N-			122.063	75	14.92	L-Proline 1,2,3,4,5-13C5-, 2-15N-	51	23	11	+	1	HILIC_ACN pH7.5	Internal standard
L-Proline 1,2,3,4,5-13C5-, 2-15N-			122.063	122	14.92	L-Proline 1,2,3,4,5-13C5-, 2-15N-	51	5	11	+	0.676778	HILIC_ACN pH7.5	Internal standard
L-Proline 1,2,3,4,5-13C5-, 2-15N-			122.063	46	14.92	L-Proline 1,2,3,4,5-13C5-, 2-15N-	51	41	11	+	0.0225471	HILIC_ACN pH7.5	Internal standard
Sphingosine (C17, IS)			286.112	268	8.18	Sphingosine (C17, IS)	51	17	8	+	1	HILIC_ACN pH7.5	Internal standard
Sphingosine (C17, IS)			286.112	238	8.18	Sphingosine (C17, IS)	51	23	6	+	0.20335	HILIC_ACN pH7.5	Internal standard
Sphingosine (C17, IS)			286.112	55	8.18	Sphingosine (C17, IS)	51	53	6	+	0.150049	HILIC_ACN pH7.5	Internal standard
Glucosyl (beta) C12 Ceramide (IS)			644.223	264	4.19	Glucosyl (beta) C12 Ceramide (IS)	26	43	16	+	1	HILIC_ACN pH7.5	Internal standard
Glucosyl (beta) C12 Ceramide (IS)			644.223	626.2	4.19	Glucosyl (beta) C12 Ceramide (IS)	26	19	6	+	0.834473	HILIC_ACN pH7.5	Internal standard
Glucosyl (beta) C12 Ceramide (IS)			644.223	464.2	4.18	Glucosyl (beta) C12 Ceramide (IS)	26	25	14	+	0.659705	HILIC_ACN pH7.5	Internal standard
Sphingosine-1-PO4 (C17, IS)			366.1	250	13.54	Sphingosine-1-PO4 (C17, IS)	51	21	14	+	1	HILIC_ACN pH7.5	Internal standard
Sphingosine-1-PO4 (C17, IS)			366.1	82	13.54	Sphingosine-1-PO4 (C17, IS)	51	41	10	+	0.168218	HILIC_ACN pH7.5	Internal standard
Sphingosine-1-PO4 (C17, IS)			366.1	80	13.51	Sphingosine-1-PO4 (C17, IS)	51	101	10	+	0.0542298	HILIC_ACN pH7.5	Internal standard
Sucrose	HMDB00258	C00089	341.1162	179	17.04	Sucrose	-130	-20	-10	-	1	HILIC_ACN pH7.5
Sucrose	HMDB00258	C00089	341.1162	119	17.09	Sucrose	-130	-23	-10	-	0.506433	HILIC_ACN pH7.5
Sucrose	HMDB00258	C00089	341.1162	59	17.02	Sucrose	-130	-50	-10	-	0.395412	HILIC_ACN pH7.5
D-Ribose 5-phosphate / D-Ribulose 5-phosphate / Xylulose 5-phosphate	HMDB01548/ HMDB00618/ HMDB00868	C00117/C00117/C00231	229.019	78.8	0	D-Ribose 5-phosphate / D-Ribulose 5-phosphate / Xylulose 5-phosphate	-35	-52	-11	-	n/a	HILIC_ACN pH7.5	METLIN/HMDB
D-Ribose 5-phosphate / D-Ribulose 5-phosphate / Xylulose 5-phosphate	HMDB01548/ HMDB00618/ HMDB00868	C00117/C00117/C00231	229.019	96.9	0	D-Ribose 5-phosphate / D-Ribulose 5-phosphate / Xylulose 5-phosphate	-35	-16	-11	-	n/a	HILIC_ACN pH7.5	METLIN/HMDB
D-Ribose 5-phosphate / D-Ribulose 5-phosphate / Xylulose 5-phosphate	HMDB01548/ HMDB00618/ HMDB00868	C00117/C00117/C00231	229.019	138.8	0	D-Ribose 5-phosphate / D-Ribulose 5-phosphate / Xylulose 5-phosphate	-35	-20	-15	-	n/a	HILIC_ACN pH7.5	METLIN/HMDB
L-Lactic acid	HMDB00190	C00186	89.0317	89.0317	4.01	L-Lactic acid	-80	-14	-11	-	1	HILIC_ACN pH7.5
L-Lactic acid	HMDB00190	C00186	89.0317	43	4.01	L-Lactic acid	-80	-14	-7	-	0.15923	HILIC_ACN pH7.5
L-Lactic acid	HMDB00190	C00186	89.0317	45	4.03	L-Lactic acid	-80	-14	-7	-	0.0293547	HILIC_ACN pH7.5
Uric acid	HMDB00289	C00366	167.028	124	11.8	Uric acid	-50	-20	-15	-	1	HILIC_ACN pH7.5
Uric acid	HMDB00289	C00366	167.028	96	11.8	Uric acid	-50	-24	-9	-	0.29	HILIC_ACN pH7.5
Uric acid	HMDB00289	C00366	167.028	69	11.8	Uric acid	-50	-30	-10	-	0.14	HILIC_ACN pH7.5
Prostaglandin E2	HMDB01220	C00584	351.225	315.1	3.42	Prostaglandin E2	-45	-16	-37	-	1	HILIC_ACN pH7.5
Prostaglandin E2	HMDB01220	C00584	351.225	271.1	3.42	Prostaglandin E2	-45	-22	-33	-	0.956866	HILIC_ACN pH7.5
Prostaglandin E2	HMDB01220	C00584	351.225	333.1	3.42	Prostaglandin E2	-45	-14	-43	-	0.727659	HILIC_ACN pH7.5
D-Fructose 2,6-bisphosphate	HMDB01047	C00665	338.996	182.9	4.62	D-Fructose 2,6-bisphosphate	-35	-46	-15	-	1	HILIC_ACN pH7.5
D-Fructose 2,6-bisphosphate	HMDB01047	C00665	338.996	118.9	4.62	D-Fructose 2,6-bisphosphate	-35	-78	-15	-	0.299559	HILIC_ACN pH7.5
Cholic acid	HMDB00619	C00695	407.2876	407.2	4.67	Cholic acid	-215	-44	-11	-	1	HILIC_ACN pH7.5	pseudo MRM
Cholic acid	HMDB00619	C00695	407.2876	343.2	4.67	Cholic acid	-215	-44	-23	-	0.186155	HILIC_ACN pH7.5
Cholic acid	HMDB00619	C00695	407.2876	345.3	4.67	Cholic acid	-215	-38	-9	-	0.124774	HILIC_ACN pH7.5
(R)-3-Hydroxybutyric acid	HMDB00011	C01089	103.0473	59	3.64	(R)-3-Hydroxybutyric acid	-20	-14	-9	-	1	HILIC_ACN pH7.5
(R)-3-Hydroxybutyric acid	HMDB00011	C01089	103.0473	41	3.65	(R)-3-Hydroxybutyric acid	-20	-30	-5	-	0.0498987	HILIC_ACN pH7.5
Methylmalonic acid	HMDB00202	C02170	117.027	73	5.29	Methylmalonic acid	-65	-12	-9	-	1	HILIC_ACN pH7.5
Methylmalonic acid	HMDB00202	C02170	117.027	55	5.3	Methylmalonic acid	-65	-34	-7	-	0.00496876	HILIC_ACN pH7.5
Methylmalonic acid	HMDB00202	C02170	117.027	40	5.29	Methylmalonic acid	-65	-64	-5	-	0.000346958	HILIC_ACN pH7.5
Malic acid	HMDB00156	C00149	133.0215	115	7.41358	Malic acid	-10	-14	-55	-	1	HILIC_ACN pH7.5
Malic acid	HMDB00156	C00149	133.0215	71	7.41603	Malic acid	-10	-20	-9	-	0.460985	HILIC_ACN pH7.5
Malic acid	HMDB00156	C00149	133.0215	73	7.42493	Malic acid	-10	-22	-35	-	0.0732542	HILIC_ACN pH7.5
Malonic acid	HMDB00691	C00383	103.011	103	5.96967	Malonic acid	-10	-5	-8	-	1	HILIC_ACN pH7.5
Malonic acid	HMDB00691	C00383	103.011	59	5.96383	Malonic acid	-10	-13	-8	-	0.379856	HILIC_ACN pH7.5
Malonic acid	HMDB00691	C00383	103.011	41	5.96455	Malonic acid	-10	-38	-7	-	0.034501	HILIC_ACN pH7.5
Trehalose	HMDB00975	C01083	341.1162	179	16.0285	Trehalose	-145	-19	-13	-	1	HILIC_ACN pH7.5
Trehalose	HMDB00975	C01083	341.1162	89	16.0306	Trehalose	-145	-27	-10	-	0.651933	HILIC_ACN pH7.5
Trehalose	HMDB00975	C01083	341.1162	59	16.0328	Trehalose	-145	-50	-9	-	0.459636	HILIC_ACN pH7.5
Glutamine 13C5			150.069	132	18.07	Glutamine 13C5	-55	-13	-17	-	1	HILIC_ACN pH7.5	Internal standard, used for normalization
Glutamine 13C5			150.069	114	18.07	Glutamine 13C5	-55	-15	-10	-	0.39	HILIC_ACN pH7.5	Internal standard, used for normalization
Glutamine 13C5			150.069	88	18.08	Glutamine 13C5	-55	-20	-10	-	0.16	HILIC_ACN pH7.5	Internal standard, used for normalization
Uracil 1,3-15N2-, 2-13C-			114.027	44	4.51	Uracil 1,3-15N2-, 2-13C-	-90	-20	-6	-	1	HILIC_ACN pH7.5	Internal standard
L-Arginine C13N15			183.112	138	26.14	L-Arginine C13N15	-60	-20	-13	-	1	HILIC_ACN pH7.5	Internal standard
L-Arginine C13N15			183.112	165	26.14	L-Arginine C13N15	-60	-14	-15	-	0.06	HILIC_ACN pH7.5	Internal standard
L-Arginine C13N15			183.112	120	26.15	L-Arginine C13N15	-60	-22	-13	-	0.02	HILIC_ACN pH7.5	Internal standard
Metabolites for MeOH pH 3.5 zicHILIC methods:
Metabolite	HMDB ID	KEGG ID	Q1 mass	Q3 mass	RT	Metabolite	DP	CE	CXP	ionization	Q3 mass ratios	LC Method	Additional information
Adenosine monophosphate	HMDB00045	C00020	348.0631	136	9.33	Adenosine monophosphate	26	24	10	+	1	HILIC_MeOH pH3.5
Adenosine monophosphate	HMDB00045	C00020	348.0631	119	9.35	Adenosine monophosphate	26	77	9	+	0.151429	HILIC_MeOH pH3.5
Adenosine monophosphate	HMDB00045	C00020	348.0631	97	9.35	Adenosine monophosphate	26	43	12	+	0.0623061	HILIC_MeOH pH3.5
S-Adenosylhomocysteine	HMDB00939	C00021	385.122	136	9.94	S-Adenosylhomocysteine	1	23	6	+	1	HILIC_MeOH pH3.5
S-Adenosylhomocysteine	HMDB00939	C00021	385.122	87.9	9.94	S-Adenosylhomocysteine	1	61	10	+	0.978555	HILIC_MeOH pH3.5
S-Adenosylhomocysteine	HMDB00939	C00021	385.122	134	9.94	S-Adenosylhomocysteine	1	25	12	+	0.967937	HILIC_MeOH pH3.5
L-Glutamic acid	HMDB00148	C00025	148.0532	84	9.34	L-Glutamic acid	53	21	10	+	1	HILIC_MeOH pH3.5
L-Glutamic acid	HMDB00148	C00025	148.0532	130	9.35	L-Glutamic acid	53	13	13	+	0.513409	HILIC_MeOH pH3.5
L-Glutamic acid	HMDB00148	C00025	148.0532	102	9.33	L-Glutamic acid	52	15	9	+	0.305857	HILIC_MeOH pH3.5
L-Alanine	HMDB00161	C00041	90.0477	90	9.24	L-Alanine	5	6	5	+	1	HILIC_MeOH pH3.5	pseudo MRM
L-Alanine	HMDB00161	C00041	90.0477	44	9.25	L-Alanine	5	16	5	+	0.96	HILIC_MeOH pH3.5
Glyoxylic acid	HMDB00119	C00048	75.0004	43	11.81	Glyoxylic acid	156	17	4	+	1	HILIC_MeOH pH3.5
Glyoxylic acid	HMDB00119	C00048	75.0004	45	11.81	Glyoxylic acid	55	21	6	+	0.730529	HILIC_MeOH pH3.5
Glyoxylic acid	HMDB00119	C00048	75.0004	75	11.83	Glyoxylic acid	55	38	6	+	0.608962	HILIC_MeOH pH3.5	pseudo MRM
L-Aspartic acid	HMDB00191	C00049	134.037	88	9.36	L-Aspartic acid	51	15	10	+	1	HILIC_MeOH pH3.5
L-Aspartic acid	HMDB00191	C00049	134.037	74	9.39	L-Aspartic acid	50	15	10	+	0.852216	HILIC_MeOH pH3.5
L-Aspartic acid	HMDB00191	C00049	134.037	116	9.39	L-Aspartic acid	51	11	10	+	0.588937	HILIC_MeOH pH3.5
L-Arginine	HMDB00517	C00062	175.1117	70	20.79	L-Arginine	67	27	6	+	1	HILIC_MeOH pH3.5
L-Arginine	HMDB00517	C00062	175.1117	116	20.79	L-Arginine	64	19	10	+	0.356278	HILIC_MeOH pH3.5
L-Arginine	HMDB00517	C00062	175.1117	60	20.8	L-Arginine	67	19	13	+	0.315823	HILIC_MeOH pH3.5
L-Serine	HMDB00187	C00065	106.0426	60	9.41	L-Serine	5	15	7	+	1	HILIC_MeOH pH3.5
L-Serine	HMDB00187	C00065	106.0426	42	9.41	L-Serine	5	30	7	+	0.219863	HILIC_MeOH pH3.5
L-Serine	HMDB00187	C00065	106.0426	88	9.42	L-Serine	5	13	7	+	0.152672	HILIC_MeOH pH3.5
L-Cysteine	HMDB00574	C00097	122.0197	77	0	L-Cysteine	40	31	8	+	1	HILIC_MeOH pH3.5
L-Cysteine	HMDB00574	C00097	122.0197	76	0	L-Cysteine	40	19	8	+	0.00759005	HILIC_MeOH pH3.5
Inositol	HMDB00211	C00137	181.063	109	5.74	Inositol	1	15	14	+	1	HILIC_MeOH pH3.5
Inositol	HMDB00211	C00137	181.063	81	5.71	Inositol	1	25	14	+	0.983302	HILIC_MeOH pH3.5
Inositol	HMDB00211	C00137	181.063	163	5.73	Inositol	1	9	20	+	0.315768	HILIC_MeOH pH3.5
L-Threonine	HMDB00167	C00188	120.0582	74	9.23	L-Threonine	45	15	8	+	1	HILIC_MeOH pH3.5
L-Threonine	HMDB00167	C00188	120.0582	56	9.23	L-Threonine	45	22	10	+	0.671537	HILIC_MeOH pH3.5
L-Threonine	HMDB00167	C00188	120.0582	102	9.23	L-Threonine	45	13	8	+	0.420418	HILIC_MeOH pH3.5
Thymidine	HMDB00273	C00214	243.0903	127	2.09	Thymidine	26	17	34	+	1	HILIC_MeOH pH3.5
Thymidine	HMDB00273	C00214	243.0903	110	2.09	Thymidine	26	43	50	+	0.152412	HILIC_MeOH pH3.5
Thymidine	HMDB00273	C00214	243.0903	117	2.09	Thymidine	26	17	54	+	0.120314	HILIC_MeOH pH3.5
N-Acetylneuraminic acid	HMDB00230	C00270	310.106	274.1	3.57	N-Acetylneuraminic acid	136	15	4	+	1	HILIC_MeOH pH3.5
N-Acetylneuraminic acid	HMDB00230	C00270	310.106	292.1	3.6	N-Acetylneuraminic acid	136	11	4	+	0.688409	HILIC_MeOH pH3.5
N-Acetylneuraminic acid	HMDB00230	C00270	310.106	121	3.58	N-Acetylneuraminic acid	136	33	6	+	0.205408	HILIC_MeOH pH3.5
Orotic acid	HMDB00226	C00295	157.017	139	1.92	Orotic acid	46	17	4	+	1	HILIC_MeOH pH3.5
Orotic acid	HMDB00226	C00295	157.017	68	1.92	Orotic acid	46	31	4	+	0.893108	HILIC_MeOH pH3.5
Orotic acid	HMDB00226	C00295	157.017	111	1.93	Orotic acid	46	23	4	+	0.747018	HILIC_MeOH pH3.5
Isocitric acid	HMDB00193	C00311	193.027	101	7.44	Isocitric acid	26	21	18	+	1	HILIC_MeOH pH3.5
Isocitric acid	HMDB00193	C00311	193.027	130	7.45	Isocitric acid	26	15	22	+	0.974754	HILIC_MeOH pH3.5
Isocitric acid	HMDB00193	C00311	193.027	83	7.52	Isocitric acid	26	29	38	+	0.824366	HILIC_MeOH pH3.5
Sphingosine	HMDB00252	C00319	300.282	282.2	9.34	Sphingosine	1	15	8	+	1	HILIC_MeOH pH3.5
Sphingosine	HMDB00252	C00319	300.282	252.2	9.34	Sphingosine	1	23	8	+	0.0931528	HILIC_MeOH pH3.5
Sphingosine	HMDB00252	C00319	300.282	55	9.34	Sphingosine	1	57	6	+	0.0663636	HILIC_MeOH pH3.5
Deoxyguanosine	HMDB00085	C00330	268.097	152	5.73	Deoxyguanosine	41	15	16	+	1	HILIC_MeOH pH3.5
Deoxyguanosine	HMDB00085	C00330	268.097	135	5.73	Deoxyguanosine	41	47	12	+	0.381856	HILIC_MeOH pH3.5
Deoxyguanosine	HMDB00085	C00330	268.097	110	5.73	Deoxyguanosine	41	49	18	+	0.141291	HILIC_MeOH pH3.5
4,5-Dihydroorotic acid	HMDB00528	C00337	159.033	70	3.87	4,5-Dihydroorotic acid	36	23	6	+	1	HILIC_MeOH pH3.5
4,5-Dihydroorotic acid	HMDB00528	C00337	159.033	113	3.89	4,5-Dihydroorotic acid	36	17	12	+	0.793566	HILIC_MeOH pH3.5
4,5-Dihydroorotic acid	HMDB00528	C00337	159.033	43	3.86	4,5-Dihydroorotic acid	36	35	4	+	0.546917	HILIC_MeOH pH3.5
O-Phosphoethanolamine	HMDB00224	C00346	142.019	142	18.23	O-Phosphoethanolamine	291	25	16	+	1	HILIC_MeOH pH3.5	pseudo MRM
O-Phosphoethanolamine	HMDB00224	C00346	142.019	115	18.23	O-Phosphoethanolamine	291	25	12	+	0.709272	HILIC_MeOH pH3.5
O-Phosphoethanolamine	HMDB00224	C00346	142.019	90	18.21	O-Phosphoethanolamine	291	41	10	+	0.0119241	HILIC_MeOH pH3.5
2'-Deoxyguanosine 5'-monophosphate	HMDB01044	C00362	348.063	152	15.27	2'-Deoxyguanosine 5'-monophosphate	1	17	18	+	1	HILIC_MeOH pH3.5
2'-Deoxyguanosine 5'-monophosphate	HMDB01044	C00362	348.063	134.9	15.16	2'-Deoxyguanosine 5'-monophosphate	1	59	16	+	0.337455	HILIC_MeOH pH3.5
2'-Deoxyguanosine 5'-monophosphate	HMDB01044	C00362	348.063	110	15.33	2'-Deoxyguanosine 5'-monophosphate	1	65	12	+	0.135957	HILIC_MeOH pH3.5
cytosine	HMDB00630	C00380	112.043	95	10.39	cytosine	71	25	10	+	1	HILIC_MeOH pH3.5
cytosine	HMDB00630	C00380	112.043	94	10.39	cytosine	71	23	10	+	0.26526	HILIC_MeOH pH3.5
cytosine	HMDB00630	C00380	112.043	69	10.39	cytosine	71	23	8	+	0.239599	HILIC_MeOH pH3.5
Bilirubin	HMDB00054	C00486	585.264	299.1	1.87	Bilirubin	36	27	38	+	1	HILIC_MeOH pH3.5
Bilirubin	HMDB00054	C00486	585.264	271	1.87	Bilirubin	80	65	16	+	0.120098	HILIC_MeOH pH3.5
Bilirubin	HMDB00054	C00486	585.264	212	1.86	Bilirubin	70	39	10	+	0.00261598	HILIC_MeOH pH3.5
Allantoic acid	HMDB01209	C00499	177.055	61	10.13	Allantoic acid	1	13	10	+	1	HILIC_MeOH pH3.5
Allantoic acid	HMDB01209	C00499	177.055	134	10.13	Allantoic acid	1	11	16	+	0.931009	HILIC_MeOH pH3.5
Allantoic acid	HMDB01209	C00499	177.055	117	10.13	Allantoic acid	1	15	14	+	0.29293	HILIC_MeOH pH3.5
Cysteic acid	HMDB02757	C00506	170.004	124	0	Cysteic acid	1	17	14	+	1	HILIC_MeOH pH3.5
Cysteic acid	HMDB02757	C00506	170.004	106	0	Cysteic acid	1	27	12	+	0.406081	HILIC_MeOH pH3.5
Cysteic acid	HMDB02757	C00506	170.004	42	0	Cysteic acid	1	57	10	+	0.101926	HILIC_MeOH pH3.5
Pyridoxamine	HMDB01431	C00534	169.074	152	15.52	Pyridoxamine	1	17	8	+	1	HILIC_MeOH pH3.5
Pyridoxamine	HMDB01431	C00534	169.074	77	15.53	Pyridoxamine	1	45	8	+	0.798137	HILIC_MeOH pH3.5
Pyridoxamine	HMDB01431	C00534	169.074	134	15.52	Pyridoxamine	1	29	6	+	0.19442	HILIC_MeOH pH3.5
Betaine aldehyde	HMDB01252	C00576	103.092	59	12.5	Betaine aldehyde	161	27	4	+	1	HILIC_MeOH pH3.5
Betaine aldehyde	HMDB01252	C00576	103.092	58	12.5	Betaine aldehyde	161	31	4	+	0.543642	HILIC_MeOH pH3.5
Betaine aldehyde	HMDB01252	C00576	103.092	60	12.5	Betaine aldehyde	161	21	4	+	0.544552	HILIC_MeOH pH3.5
D-Glyceraldehyde	HMDB01051	C00577	91.0317	65	9.33	D-Glyceraldehyde	266	25	6	+	1	HILIC_MeOH pH3.5
D-Glyceraldehyde	HMDB01051	C00577	91.0317	39	9.33	D-Glyceraldehyde	266	47	4	+	0.220571	HILIC_MeOH pH3.5
D-Glyceraldehyde	HMDB01051	C00577	91.0317	50	9.34	D-Glyceraldehyde	266	61	4	+	0.0785623	HILIC_MeOH pH3.5
Guanidoacetic acid	HMDB00128	C00581	118.0538	76	11.8	Guanidoacetic acid	60	16	9	+	1	HILIC_MeOH pH3.5
Guanidoacetic acid	HMDB00128	C00581	118.0538	101	11.81	Guanidoacetic acid	60	15	12	+	0.817649	HILIC_MeOH pH3.5
Guanidoacetic acid	HMDB00128	C00581	118.0538	72	11.82	Guanidoacetic acid	70	20	9	+	0.761849	HILIC_MeOH pH3.5
Nicotine	HMDB01010	C00745	163.1157	117	11.5	Nicotine	30	40	10	+	n/a	HILIC_MeOH pH3.5	METLIN/HMDB
Nicotine	HMDB01010	C00745	163.1157	130	11.5	Nicotine	30	20	10	+	n/a	HILIC_MeOH pH3.5	METLIN/HMDB
Epinephrine	HMDB00068	C00788	184.09	166	16.99	Epinephrine	1	13	8	+	1	HILIC_MeOH pH3.5
Epinephrine	HMDB00068	C00788	184.09	107	16.98	Epinephrine	1	29	12	+	0.162933	HILIC_MeOH pH3.5
Epinephrine	HMDB00068	C00788	184.09	77	16.98	Epinephrine	1	49	8	+	0.128684	HILIC_MeOH pH3.5
Creatinine	HMDB00562	C00791	114.059	44	10.86	Creatinine	1	23	4	+	1	HILIC_MeOH pH3.5
Creatinine	HMDB00562	C00791	114.059	43	10.86	Creatinine	1	55	4	+	0.268795	HILIC_MeOH pH3.5
Creatinine	HMDB00562	C00791	114.059	72	10.86	Creatinine	1	21	8	+	0.0273069	HILIC_MeOH pH3.5
Dimethylglycine	HMDB00092	C01026	104.063	58	7.94	Dimethylglycine	1	19	14	+	1	HILIC_MeOH pH3.5
Dimethylglycine	HMDB00092	C01026	104.063	42	7.94	Dimethylglycine	1	51	4	+	0.103593	HILIC_MeOH pH3.5
Dimethylglycine	HMDB00092	C01026	104.063	44	7.94	Dimethylglycine	1	51	4	+	0.0776946	HILIC_MeOH pH3.5
3,5-Diiodo-L-tyrosine	HMDB03474	C01060	433.867	261	4.45	3,5-Diiodo-L-tyrosine	46	41	14	+	1	HILIC_MeOH pH3.5
3,5-Diiodo-L-tyrosine	HMDB03474	C01060	433.867	290	4.44	3,5-Diiodo-L-tyrosine	46	27	16	+	0.905973	HILIC_MeOH pH3.5
3,5-Diiodo-L-tyrosine	HMDB03474	C01060	433.867	417	4.44	3,5-Diiodo-L-tyrosine	46	17	12	+	0.740827	HILIC_MeOH pH3.5
Trimethylamine N-oxide	HMDB00925	C01104	76.1097	58	11.22	Trimethylamine N-oxide	55	30	7	+	1	HILIC_MeOH pH3.5
Trimethylamine N-oxide	HMDB00925	C01104	76.1097	59	11.22	Trimethylamine N-oxide	1	17	8	+	0.660397	HILIC_MeOH pH3.5
Trimethylamine N-oxide	HMDB00925	C01104	76.1097	42	11.22	Trimethylamine N-oxide	1	47	10	+	0.123061	HILIC_MeOH pH3.5
DL-Homocystine	HMDB00575	C01817	269.055	136	10.85	DL-Homocystine	1	13	16	+	1	HILIC_MeOH pH3.5
DL-Homocystine	HMDB00575	C01817	269.055	88	10.87	DL-Homocystine	1	41	12	+	0.701159	HILIC_MeOH pH3.5
DL-Homocystine	HMDB00575	C01817	269.055	134	10.88	DL-Homocystine	1	19	16	+	0.452827	HILIC_MeOH pH3.5
Acetylcholine	HMDB00895	C01996	147.118	88	13.48	Acetylcholine	1	19	10	+	1	HILIC_MeOH pH3.5
Acetylcholine	HMDB00895	C01996	147.118	87	13.48	Acetylcholine	1	19	10	+	0.831599	HILIC_MeOH pH3.5
Acetylcholine	HMDB00895	C01996	147.118	43	13.48	Acetylcholine	1	41	4	+	0.377679	HILIC_MeOH pH3.5
Phosphocreatine	HMDB01511	C02305	212.05	90	7	Phosphocreatine	46	19	10	+	1	HILIC_MeOH pH3.5
Phosphocreatine	HMDB01511	C02305	212.05	114	7	Phosphocreatine	46	17	10	+	0.940945	HILIC_MeOH pH3.5
Phosphocreatine	HMDB01511	C02305	212.05	44	7	Phosphocreatine	46	41	12	+	0.891878	HILIC_MeOH pH3.5
5-Methylcytosine	HMDB02894	C02376	126.0589	109	10.16	5-Methylcytosine	85	27	10	+	1	HILIC_MeOH pH3.5
5-Methylcytosine	HMDB02894	C02376	126.0589	108	10.17	5-Methylcytosine	80	25	10	+	0.587961	HILIC_MeOH pH3.5
5-Methylcytosine	HMDB02894	C02376	126.0589	81	10.16	5-Methylcytosine	85	31	7	+	0.395187	HILIC_MeOH pH3.5
Aminocaproic acid	HMDB01901	C02378	132.095	114	10.29	Aminocaproic acid	1	15	12	+	1	HILIC_MeOH pH3.5
Aminocaproic acid	HMDB01901	C02378	132.095	69	10.29	Aminocaproic acid	1	21	8	+	0.579872	HILIC_MeOH pH3.5
Aminocaproic acid	HMDB01901	C02378	132.095	79	10.29	Aminocaproic acid	1	21	4	+	0.227759	HILIC_MeOH pH3.5
L-Palmitoylcarnitine	HMDB00222	C02990	400.335	85.1	9.31	L-Palmitoylcarnitine	141	31	10	+	1	HILIC_MeOH pH3.5
L-Palmitoylcarnitine	HMDB00222	C02990	400.335	341.2	9.31	L-Palmitoylcarnitine	141	25	4	+	0.163591	HILIC_MeOH pH3.5
L-Palmitoylcarnitine	HMDB00222	C02990	400.335	60	9.31	L-Palmitoylcarnitine	141	63	8	+	0.0772307	HILIC_MeOH pH3.5
Dimethyl-L-arginine	HMDB01539	C03626	203.143	70	15.3	Dimethyl-L-arginine	50	40	10	+	n/a	HILIC_MeOH pH3.5	MS/MS
Dimethyl-L-arginine	HMDB01539	C03626	203.143	158	15.3	Dimethyl-L-arginine	50	20	10	+	n/a	HILIC_MeOH pH3.5	MS/MS
Dimethyl-L-arginine	HMDB01539	C03626	203.143	88	15.3	Dimethyl-L-arginine	50	20	10	+	n/a	HILIC_MeOH pH3.5	MS/MS
D-Glucosaminic acid	n/a	C03752	196.074	178	0	D-Glucosaminic acid	161	29	22	+	1	HILIC_MeOH pH3.5
D-Glucosaminic acid	n/a	C03752	196.074	134	0	D-Glucosaminic acid	161	39	16	+	0.259163	HILIC_MeOH pH3.5
D-Glucosaminic acid	n/a	C03752	196.074	77	0	D-Glucosaminic acid	161	55	12	+	0.14944	HILIC_MeOH pH3.5
L-Targinine	HMDB29416	C03884	189.1273	70	16.75	L-Targinine	60	40	10	+	n/a	HILIC_MeOH pH3.5	METLIN/HMDB
L-Targinine	HMDB29416	C03884	189.1273	116	16.75	L-Targinine	60	20	10	+	n/a	HILIC_MeOH pH3.5	METLIN/HMDB
L-Targinine	HMDB29416	C03884	189.1273	144	16.75	L-Targinine	60	20	10	+	n/a	HILIC_MeOH pH3.5	METLIN/HMDB
1-Methylhistamine	HMDB00898	C05127	126.095	109	23.67	1-Methylhistamine	46	19	12	+	1	HILIC_MeOH pH3.5
1-Methylhistamine	HMDB00898	C05127	126.095	68	23.67	1-Methylhistamine	46	29	8	+	0.235792	HILIC_MeOH pH3.5
1-Methylhistamine	HMDB00898	C05127	126.095	81	23.66	1-Methylhistamine	46	47	12	+	0.0973241	HILIC_MeOH pH3.5
Picolinic acid	HMDB02243	C10164	124.032	78	10.08	Picolinic acid	45	25	8	+	1	HILIC_MeOH pH3.5
Picolinic acid	HMDB02243	C10164	124.032	106	10.07	Picolinic acid	45	15	8	+	0.623722	HILIC_MeOH pH3.5
Picolinic acid	HMDB02243	C10164	124.032	51	10.06	Picolinic acid	45	47	8	+	0.185189	HILIC_MeOH pH3.5
Phytosphingosine	HMDB04610	C12144	318.293	60	8.35	Phytosphingosine	136	47	8	+	1	HILIC_MeOH pH3.5
Phytosphingosine	HMDB04610	C12144	318.293	300	8.35	Phytosphingosine	136	19	4	+	0.755715	HILIC_MeOH pH3.5
Phytosphingosine	HMDB04610	C12144	318.293	282	8.35	Phytosphingosine	136	23	22	+	0.663566	HILIC_MeOH pH3.5
Phosphatidylserine	HMDB14291	n/a	386.114	57	5.19229	Phosphatidylserine	46	63	8	+	1	HILIC_MeOH pH3.5
Phosphatidylserine	HMDB14291	n/a	386.114	43	5.19512	Phosphatidylserine	46	77	20	+	0.771954	HILIC_MeOH pH3.5
Phosphatidylserine	HMDB14291	n/a	386.114	81	5.19298	Phosphatidylserine	46	31	4	+	0.28667	HILIC_MeOH pH3.5
L-Arginine C13N15			185.112	75	20.79	L-Arginine C13N15	67	27	6	+	1	HILIC_MeOH pH3.5	Internal standard, used for normalization
L-Arginine C13N15			185.112	122	20.79	L-Arginine C13N15	64	19	10	+	0.356278	HILIC_MeOH pH3.5	Internal standard, used for normalization
L-Arginine C13N15			185.112	64	20.8	L-Arginine C13N15	67	19	13	+	0.315823	HILIC_MeOH pH3.5	Internal standard, used for normalization
Glutamine 13C5			152.069	88	6.33	Glutamine 13C5	50	24	14	+	1	HILIC_MeOH pH3.5	Internal standard
Glutamine 13C5			152.069	135	6.32	Glutamine 13C5	55	21	6	+	0.312279	HILIC_MeOH pH3.5	Internal standard
L-Proline 1,2,3,4,5-13C5-, 2-15N-			122.063	75	4.11	L-Proline 1,2,3,4,5-13C5-, 2-15N-	51	23	11	+	1	HILIC_MeOH pH3.5	Internal standard
L-Proline 1,2,3,4,5-13C5-, 2-15N-			122.063	122	4.11	L-Proline 1,2,3,4,5-13C5-, 2-15N-	51	5	11	+	0.676778	HILIC_MeOH pH3.5	Internal standard
L-Proline 1,2,3,4,5-13C5-, 2-15N-			122.063	46	4.11	L-Proline 1,2,3,4,5-13C5-, 2-15N-	51	41	11	+	0.0225471	HILIC_MeOH pH3.5	Internal standard
Sphinganine (C17, IS)			288.108	270	7.95	Sphinganine (C17, IS)	76	19	8	+	1	HILIC_MeOH pH3.5	Internal standard
Sphinganine (C17, IS)			288.108	60	7.96	Sphinganine (C17, IS)	76	37	8	+	0.296349	HILIC_MeOH pH3.5	Internal standard
Sphinganine (C17, IS)			288.108	240	7.96	Sphinganine (C17, IS)	76	29	4	+	0.155966	HILIC_MeOH pH3.5	Internal standard
Sphingomyelin (C12, IS)			648	184	6.55	Sphingomyelin (C12, IS)	146	29	10	+	1	HILIC_MeOH pH3.5	Internal standard
Sphingomyelin (C12, IS)			648	86	6.55	Sphingomyelin (C12, IS)	146	77	10	+	0.319048	HILIC_MeOH pH3.5	Internal standard
Sphingomyelin (C12, IS)			648	125	6.55	Sphingomyelin (C12, IS)	146	87	14	+	0.256059	HILIC_MeOH pH3.5	Internal standard
Oxoglutaric acid	HMDB00208	C00026	145.0215	101	1.99	Oxoglutaric acid	-10	-10	-10	-	1	HILIC_MeOH pH3.5
Oxoglutaric acid	HMDB00208	C00026	145.0215	73	1.96	Oxoglutaric acid	-10	-19	-10	-	0.0244106	HILIC_MeOH pH3.5
Oxoglutaric acid	HMDB00208	C00026	145.0215	83	2.07	Oxoglutaric acid	-10	-16	-10	-	0.0094125	HILIC_MeOH pH3.5
Ascorbic acid	HMDB00044	C00072	175.0321	115	6.91	Ascorbic acid	-60	-17	-10	-	1	HILIC_MeOH pH3.5
Ascorbic acid	HMDB00044	C00072	175.0321	87	6.88	Ascorbic acid	-60	-27	-7	-	0.533168	HILIC_MeOH pH3.5
Ascorbic acid	HMDB00044	C00072	175.0321	59	6.86	Ascorbic acid	-55	-24	-9	-	0.114108	HILIC_MeOH pH3.5
Fructose 6-phosphate	HMDB00124	C00085	259.0297	78.9	3.7	Fructose 6-phosphate	-25	-64	-9	-	1	HILIC_MeOH pH3.5
Fructose 6-phosphate	HMDB00124	C00085	259.0297	96.97	3.7	Fructose 6-phosphate	-25	-18	-11	-	0.825988	HILIC_MeOH pH3.5
Fructose 6-phosphate	HMDB00124	C00085	259.0297	168.98	3.7	Fructose 6-phosphate	-25	-14	-21	-	0.138674	HILIC_MeOH pH3.5
Inositol	HMDB00211	C00137	179.063	161	5.65	Inositol	-90	-16	-12	-	1	HILIC_MeOH pH3.5
Inositol	HMDB00211	C00137	179.063	87	5.66	Inositol	-75	-22	-11	-	0.531657	HILIC_MeOH pH3.5
D-Glucuronic acid	HMDB00127	C00191	193.0427	113	9.07	D-Glucuronic acid	-45	-18	-10	-	n/a	HILIC_MeOH pH3.5	METLIN/HMDB
D-Glucuronic acid	HMDB00127	C00191	193.0427	73	9.07	D-Glucuronic acid	-45	-10	-10	-	n/a	HILIC_MeOH pH3.5	METLIN/HMDB
D-Glucuronic acid	HMDB00127	C00191	193.0427	59	9.07	D-Glucuronic acid	-45	-10	-10	-	n/a	HILIC_MeOH pH3.5	METLIN/HMDB
D-Maltose	HMDB00163	C00208	341.1162	161	6.26	D-Maltose	-100	-11	-11	-	1	HILIC_MeOH pH3.5
D-Maltose	HMDB00163	C00208	341.1162	89	6.24	D-Maltose	-120	-27	-7	-	0.123735	HILIC_MeOH pH3.5
D-Maltose	HMDB00163	C00208	341.1162	59	6.27	D-Maltose	-130	-49	-5	-	0.0820763	HILIC_MeOH pH3.5
Taurine	HMDB00251	C00245	124.0147	80	7.28	Taurine	-25	-12	-10	-	n/a	HILIC_MeOH pH3.5	MS/MS
Taurine	HMDB00251	C00245	124.0147	107	7.29	Taurine	-25	-10	-10	-	n/a	HILIC_MeOH pH3.5	MS/MS
Taurine	HMDB00251	C00245	124.0147	65	7.28	Taurine	-25	-10	-10	-	n/a	HILIC_MeOH pH3.5	MS/MS
Gluconic acid	HMDB00625	C00257	195.0583	75	5.76	Gluconic acid	-50	-26	-10	-	n/a	HILIC_MeOH pH3.5	METLIN/HMDB
Gluconic acid	HMDB00625	C00257	195.0583	99	5.76	Gluconic acid	-50	-10	-10	-	n/a	HILIC_MeOH pH3.5	METLIN/HMDB
Gluconic acid	HMDB00625	C00257	195.0583	129	5.76	Gluconic acid	-50	-10	-10	-	n/a	HILIC_MeOH pH3.5	METLIN/HMDB
dUMP	HMDB01409	C00365	307.041	79	0	dUMP	-60	-20	-10	-	n/a	HILIC_MeOH pH3.5	METLIN/HMDB
dUMP	HMDB01409	C00365	307.041	97	0	dUMP	-60	-20	-10	-	n/a	HILIC_MeOH pH3.5	METLIN/HMDB
dUMP	HMDB01409	C00365	307.041	177	0	dUMP	-60	-20	-10	-	n/a	HILIC_MeOH pH3.5	METLIN/HMDB
dUMP	HMDB01409	C00365	307.041	195	0	dUMP	-60	-22	-10	-	n/a	HILIC_MeOH pH3.5	METLIN/HMDB
Uric acid	HMDB00289	C00366	167.028	124	7.9	Uric acid	-50	-20	-15	-	1	HILIC_MeOH pH3.5
Uric acid	HMDB00289	C00366	167.028	96	7.94	Uric acid	-50	-24	-9	-	0.225769	HILIC_MeOH pH3.5
Uric acid	HMDB00289	C00366	167.028	69	7.89	Uric acid	-50	-30	-10	-	0.0998944	HILIC_MeOH pH3.5
D-threo-Isocitric acid	HMDB01874	C00451	191.027	172.9	7.75	D-threo-Isocitric acid	-20	-12	-15	-	1	HILIC_MeOH pH3.5
D-threo-Isocitric acid	HMDB01874	C00451	191.027	110.9	7.77	D-threo-Isocitric acid	-20	-18	-13	-	0.950752	HILIC_MeOH pH3.5
D-threo-Isocitric acid	HMDB01874	C00451	191.027	154.9	7.73	D-threo-Isocitric acid	-20	-18	-17	-	0.321083	HILIC_MeOH pH3.5
Dehydroascorbate	HMDB01264	C05422	173.016	143	3.72	Dehydroascorbate	-40	-12	-9	-	1	HILIC_MeOH pH3.5
Dehydroascorbate	HMDB01264	C05422	173.016	71	3.71	Dehydroascorbate	-50	-18	-10	-	0.0794704	HILIC_MeOH pH3.5
Dehydroascorbate	HMDB01264	C05422	173.016	125	3.72	Dehydroascorbate	-50	-26	-10	-	0.0857641	HILIC_MeOH pH3.5
Lactose	HMDB00186	C00243	341.1162	161	5.18624	Lactose	-110	-11	-13	-	1	HILIC_MeOH pH3.5
Lactose	HMDB00186	C00243	341.1162	101	5.20014	Lactose	-110	-21	-8	-	0.214991	HILIC_MeOH pH3.5
Lactose	HMDB00186	C00243	341.1162	73	5.20528	Lactose	-110	-35	-9	-	0.0947202	HILIC_MeOH pH3.5
UMP	HMDB00288	C00105	323.0359	79	3.36	UMP	-90	-75	-10	-	1	HILIC_MeOH pH3.5
UMP	HMDB00288	C00105	323.0359	97	3.36	UMP	-90	-33	-8	-	0.452092	HILIC_MeOH pH3.5
UMP	HMDB00288	C00105	323.0359	111	3.36	UMP	-90	-36	-11	-	0.174783	HILIC_MeOH pH3.5
Glutamine 13C5			150.069	132	6.33	Glutamine 13C5	-55	-13	-17	-	1	HILIC_MeOH pH3.5	Internal standard
Glutamine 13C5			150.069	114	6.32	Glutamine 13C5	-55	-15	-10	-	0.39	HILIC_MeOH pH3.5	Internal standard
Glutamine 13C5			150.069	88	6.33	Glutamine 13C5	-55	-20	-10	-	0.15	HILIC_MeOH pH3.5	Internal standard
L-Arginine C13N15			183.112	138	20.79	L-Arginine C13N15	-60	-20	-13	-	1	HILIC_MeOH pH3.5	Internal standard, used for normalization
L-Arginine C13N15			183.112	165	20.79	L-Arginine C13N15	-60	-14	-15	-	0.06	HILIC_MeOH pH3.5	Internal standard, used for normalization
L-Arginine C13N15			183.112	120	20.81	L-Arginine C13N15	-60	-22	-13	-	0.02	HILIC_MeOH pH3.5	Internal standard, used for normalization
Metabolites for MeOH pH 7.5 zicHILIC methods:
Metabolite	HMDB ID	KEGG ID	Q1 mass	Q3 mass	RT	Metabolite	DP	CE	CXP	ionization	Q3 mass ratios	LC Method	Additional information
Glutathione	HMDB00125	C00051	308.0838	179	11	Glutathione	61	17	25	+	1	HILIC_MeOH pH7.5
Glutathione	HMDB00125	C00051	308.0838	162	11	Glutathione	61	23	25	+	0.535036	HILIC_MeOH pH7.5
Glutathione	HMDB00125	C00051	308.0838	76	11	Glutathione	61	37	25	+	0.388424	HILIC_MeOH pH7.5
Cytidine monophosphate	HMDB00095	C00055	324.052	112	11	Cytidine monophosphate	21	19	16	+	1	HILIC_MeOH pH7.5
Cytidine monophosphate	HMDB00095	C00055	324.052	95	11	Cytidine monophosphate	21	73	16	+	0.214887	HILIC_MeOH pH7.5
Cytidine monophosphate	HMDB00095	C00055	324.052	94	11	Cytidine monophosphate	21	69	16	+	0.0628875	HILIC_MeOH pH7.5
Beta-Alanine	HMDB00056	C00099	90.0477	72	11.03	Beta-Alanine	11	11	4	+	1	HILIC_MeOH pH7.5
Beta-Alanine	HMDB00056	C00099	90.0477	45	11.02	Beta-Alanine	11	45	4	+	0.124012	HILIC_MeOH pH7.5
Beta-Alanine	HMDB00056	C00099	90.0477	43	11.03	Beta-Alanine	11	29	4	+	0.0483792	HILIC_MeOH pH7.5
Dihydroxyacetone phosphate	HMDB01473	C00111	178.014	161	9.05	Dihydroxyacetone phosphate	21	13	16	+	1	HILIC_MeOH pH7.5
Dihydroxyacetone phosphate	HMDB01473	C00111	178.014	70	9.04	Dihydroxyacetone phosphate	21	31	8	+	0.703764	HILIC_MeOH pH7.5
Dihydroxyacetone phosphate	HMDB01473	C00111	178.014	115	9.01	Dihydroxyacetone phosphate	21	23	12	+	0.295215	HILIC_MeOH pH7.5
Choline	HMDB00097	C00114	104.1075	60	24.7	Choline	55	21	6	+	1	HILIC_MeOH pH7.5
Choline	HMDB00097	C00114	104.1075	58	24.7	Choline	55	38	6	+	0.492874	HILIC_MeOH pH7.5
Choline	HMDB00097	C00114	104.1075	44	24.7	Choline	55	30	7	+	0.124319	HILIC_MeOH pH7.5
Choline	HMDB00097	C00114	105.171	45	24.7	Choline	46	33	10	+	1	HILIC_MeOH pH7.5
Choline	HMDB00097	C00114	105.171	59	24.7	Choline	46	39	8	+	0.926374	HILIC_MeOH pH7.5
Choline	HMDB00097	C00114	105.171	58	24.7	Choline	46	41	8	+	0.542772	HILIC_MeOH pH7.5
L-Asparagine	HMDB00168	C00152	133.0535	74	10.38	L-Asparagine	71	21	12	+	1	HILIC_MeOH pH7.5
L-Asparagine	HMDB00168	C00152	133.0535	87	10.38	L-Asparagine	71	13	14	+	0.704325	HILIC_MeOH pH7.5
L-Asparagine	HMDB00168	C00152	133.0535	116	10.38	L-Asparagine	71	13	12	+	0.202544	HILIC_MeOH pH7.5
Acetoacetic acid	HMDB00060	C00164	103.032	85	13.54	Acetoacetic acid	70	13	5	+	1	HILIC_MeOH pH7.5
Acetoacetic acid	HMDB00060	C00164	103.032	43	13.47	Acetoacetic acid	65	20	5	+	0.288063	HILIC_MeOH pH7.5
Acetoacetic acid	HMDB00060	C00164	103.032	57	13.53	Acetoacetic acid	65	15	6	+	0.281778	HILIC_MeOH pH7.5
5'-Methylthioadenosine	HMDB01173	C00170	298.0896	136	3.55	5'-Methylthioadenosine	61	23	24	+	1	HILIC_MeOH pH7.5
5'-Methylthioadenosine	HMDB01173	C00170	298.0896	119	3.54	5'-Methylthioadenosine	61	69	24	+	0.176481	HILIC_MeOH pH7.5
5'-Methylthioadenosine	HMDB01173	C00170	298.0896	92	3.54	5'-Methylthioadenosine	61	85	24	+	0.055395	HILIC_MeOH pH7.5
Sarcosine	HMDB00271	C00213	90.0477	44	8.7	Sarcosine	31	15	4	+	1	HILIC_MeOH pH7.5
Sarcosine	HMDB00271	C00213	90.0477	30	8.67	Sarcosine	31	53	14	+	0.0216023	HILIC_MeOH pH7.5
Sarcosine	HMDB00271	C00213	90.0477	42	8.69	Sarcosine	31	39	4	+	0.0173807	HILIC_MeOH pH7.5
L-Carnitine	HMDB00062	C00318	162.105	103	14.76	L-Carnitine	1	23	4	+	1	HILIC_MeOH pH7.5
L-Carnitine	HMDB00062	C00318	162.105	60	14.77	L-Carnitine	1	21	8	+	0.744052	HILIC_MeOH pH7.5
L-Carnitine	HMDB00062	C00318	162.105	85	14.76	L-Carnitine	1	27	4	+	0.654577	HILIC_MeOH pH7.5
Carnosine	HMDB00033	C00386	227.107	110	22	Carnosine	36	31	12	+	1	HILIC_MeOH pH7.5
Carnosine	HMDB00033	C00386	227.107	210.1	22	Carnosine	36	15	18	+	0.45369	HILIC_MeOH pH7.5
Carnosine	HMDB00033	C00386	227.107	156	22	Carnosine	36	21	16	+	0.460142	HILIC_MeOH pH7.5
Histamine	HMDB00870	C00388	112.08	95	28.30	Histamine	1	19	4	+	1	HILIC_MeOH pH7.5
Histamine	HMDB00870	C00388	112.08	68	28.3	Histamine	1	29	8	+	0.28937	HILIC_MeOH pH7.5
Histamine	HMDB00870	C00388	112.08	83	28.3	Histamine	1	21	4	+	0.0927256	HILIC_MeOH pH7.5
5-Aminolevulinic acid	HMDB01149	C00430	132.058	86	17.7	5-Aminolevulinic acid	76	19	10	+	1	HILIC_MeOH pH7.5
5-Aminolevulinic acid	HMDB01149	C00430	132.058	68	17.7	5-Aminolevulinic acid	76	29	8	+	0.179324	HILIC_MeOH pH7.5
5-Aminolevulinic acid	HMDB01149	C00430	132.058	41	17.7	5-Aminolevulinic acid	76	39	4	+	0.0484474	HILIC_MeOH pH7.5
N-Acetylornithine	HMDB03357	C00437	175.1	70	10.09	N-Acetylornithine	1	33	8	+	1	HILIC_MeOH pH7.5
N-Acetylornithine	HMDB03357	C00437	175.1	115	10.09	N-Acetylornithine	1	17	6	+	0.911903	HILIC_MeOH pH7.5
N-Acetylornithine	HMDB03357	C00437	175.1	158	10.09	N-Acetylornithine	1	17	4	+	0.301845	HILIC_MeOH pH7.5
5-Methyltetrahydrofolic acid	HMDB01396	C00440	460.187	313.1	11.71	5-Methyltetrahydrofolic acid	76	27	6	+	1	HILIC_MeOH pH7.5
5-Methyltetrahydrofolic acid	HMDB01396	C00440	460.187	180	11.71	5-Methyltetrahydrofolic acid	76	51	10	+	0.356866	HILIC_MeOH pH7.5
5-Methyltetrahydrofolic acid	HMDB01396	C00440	460.187	194	11.71	5-Methyltetrahydrofolic acid	76	43	10	+	0.214713	HILIC_MeOH pH7.5
Deoxyuridine triphosphate	HMDB01191	C00460	468.974	345.9	0	Deoxyuridine triphosphate	61	15	10	+	1	HILIC_MeOH pH7.5
Deoxyuridine triphosphate	HMDB01191	C00460	468.974	134	0	Deoxyuridine triphosphate	61	37	16	+	0.283929	HILIC_MeOH pH7.5
Hypotaurine	HMDB00965	C00519	110.0197	92	4.09	Hypotaurine	25	14	11	+	1	HILIC_MeOH pH7.5
Hypotaurine	HMDB00965	C00519	110.0197	45	4.08	Hypotaurine	25	23	13	+	0.194346	HILIC_MeOH pH7.5
Hypotaurine	HMDB00965	C00519	110.0197	65	4.09	Hypotaurine	25	43	5	+	0.142658	HILIC_MeOH pH7.5
Homogentisic acid	HMDB00130	C00544	169.042	123	9.02	Homogentisic acid	1	17	4	+	1	HILIC_MeOH pH7.5
Homogentisic acid	HMDB00130	C00544	169.042	151	9	Homogentisic acid	1	9	4	+	0.338233	HILIC_MeOH pH7.5
Homogentisic acid	HMDB00130	C00544	169.042	67	9.03	Homogentisic acid	1	33	8	+	0.304599	HILIC_MeOH pH7.5
CDP-Ethanolamine	HMDB01564	C00570	447.06	112	12.2	CDP-Ethanolamine	46	29	12	+	1	HILIC_MeOH pH7.5
CDP-Ethanolamine	HMDB01564	C00570	447.06	95	12.2	CDP-Ethanolamine	46	105	10	+	0.165629	HILIC_MeOH pH7.5
CDP-Ethanolamine	HMDB01564	C00570	447.06	97	12.2	CDP-Ethanolamine	46	61	10	+	0.0928147	HILIC_MeOH pH7.5
Indoleacetic acid	HMDB00197	C00954	176.063	130	3.24	Indoleacetic acid	1	21	14	+	1	HILIC_MeOH pH7.5
Indoleacetic acid	HMDB00197	C00954	176.063	77	3.24	Indoleacetic acid	1	55	10	+	0.320342	HILIC_MeOH pH7.5
Indoleacetic acid	HMDB00197	C00954	176.063	103	3.24	Indoleacetic acid	1	41	12	+	0.255538	HILIC_MeOH pH7.5
Aminoadipic acid	HMDB00510	C00956	162.069	98	8.82	Aminoadipic acid	1	21	4	+	1	HILIC_MeOH pH7.5
Aminoadipic acid	HMDB00510	C00956	162.069	144	8.82	Aminoadipic acid	1	13	4	+	0.567236	HILIC_MeOH pH7.5
Aminoadipic acid	HMDB00510	C00956	162.069	116	8.82	Aminoadipic acid	1	15	6	+	0.467484	HILIC_MeOH pH7.5
4-Hydroxy-L-proline	HMDB06055	C01015	132.058	68	8.58	4-Hydroxy-L-proline	1	27	8	+	1	HILIC_MeOH pH7.5
4-Hydroxy-L-proline	HMDB06055	C01015	132.058	41	8.58	4-Hydroxy-L-proline	1	39	4	+	0.240496	HILIC_MeOH pH7.5
4-Hydroxy-L-proline	HMDB06055	C01015	132.058	58	8.58	4-Hydroxy-L-proline	1	33	8	+	0.154104	HILIC_MeOH pH7.5
5-Hydroxy-L-tryptophan	HMDB00472	C01017	221.0848	204	11.85	5-Hydroxy-L-tryptophan	31	15	20	+	1	HILIC_MeOH pH7.5
5-Hydroxy-L-tryptophan	HMDB00472	C01017	221.0848	162	11.85	5-Hydroxy-L-tryptophan	31	25	20	+	0.489626	HILIC_MeOH pH7.5
5-Hydroxy-L-tryptophan	HMDB00472	C01017	221.0848	134	11.85	5-Hydroxy-L-tryptophan	31	35	16	+	0.336442	HILIC_MeOH pH7.5
trans-2-Hydroxycinnamate	HMDB02641	C01772	165.047	147	2.16	trans-2-Hydroxycinnamate	1	11	4	+	1	HILIC_MeOH pH7.5
trans-2-Hydroxycinnamate	HMDB02641	C01772	165.047	103	2.17	trans-2-Hydroxycinnamate	1	23	6	+	0.897206	HILIC_MeOH pH7.5
trans-2-Hydroxycinnamate	HMDB02641	C01772	165.047	123	2.17	trans-2-Hydroxycinnamate	1	13	6	+	0.826606	HILIC_MeOH pH7.5
L-Norleucine	HMDB01645	C01933	132.095	86	7.56	L-Norleucine	1	15	4	+	1	HILIC_MeOH pH7.5
L-Norleucine	HMDB01645	C01933	132.095	69	7.55	L-Norleucine	1	23	8	+	0.0739248	HILIC_MeOH pH7.5
L-Norleucine	HMDB01645	C01933	132.095	41	7.56	L-Norleucine	1	43	4	+	0.0567559	HILIC_MeOH pH7.5
L-Cystathionine	HMDB00099	C02291	223.067	134	13	L-Cystathionine	70	20	7	+	1	HILIC_MeOH pH7.5
L-Cystathionine	HMDB00099	C02291	223.067	88	13	L-Cystathionine	70	47	11	+	0.819899	HILIC_MeOH pH7.5
L-Cystathionine	HMDB00099	C02291	223.0674	61	13	L-Cystathionine	70	66	11	+	0.0487526	HILIC_MeOH pH7.5
L-Alpha-aminobutyric acid	HMDB00452	C02356	104.063	58	5.82	L-Alpha-aminobutyric acid	1	15	8	+	1	HILIC_MeOH pH7.5
L-Alpha-aminobutyric acid	HMDB00452	C02356	104.063	41	5.7	L-Alpha-aminobutyric acid	1	31	4	+	0.127355	HILIC_MeOH pH7.5
L-Alpha-aminobutyric acid	HMDB00452	C02356	104.063	43	5.76	L-Alpha-aminobutyric acid	1	39	4	+	0.114011	HILIC_MeOH pH7.5
Xanthurenic acid	HMDB00881	C02470	206.0375	132	4.54	Xanthurenic acid	41	42	7	+	1	HILIC_MeOH pH7.5
Xanthurenic acid	HMDB00881	C02470	206.0375	160	4.53	Xanthurenic acid	41	27	10	+	1.38317	HILIC_MeOH pH7.5
Xanthurenic acid	HMDB00881	C02470	206.0375	77	4.54	Xanthurenic acid	41	57	10	+	0.45732	HILIC_MeOH pH7.5
5-Hydroxyindoleacetic acid	HMDB00763	C05635	192.058	146	8.08	5-Hydroxyindoleacetic acid	1	21	4	+	1	HILIC_MeOH pH7.5
5-Hydroxyindoleacetic acid	HMDB00763	C05635	192.058	91	8.07	5-Hydroxyindoleacetic acid	1	47	4	+	0.213007	HILIC_MeOH pH7.5
5-Hydroxyindoleacetic acid	HMDB00763	C05635	192.058	118	8.09	5-Hydroxyindoleacetic acid	1	39	4	+	0.119029	HILIC_MeOH pH7.5
Caprylic acid	HMDB00482	C06423	145.115	127	5.17448	Caprylic acid	46	7	16	+	1	HILIC_MeOH pH7.5
Caprylic acid	HMDB00482	C06423	145.115	41	5.16215	Caprylic acid	46	37	10	+	0.191381	HILIC_MeOH pH7.5
Caprylic acid	HMDB00482	C06423	145.115	81	5.18209	Caprylic acid	46	25	10	+	0.135173	HILIC_MeOH pH7.5
Heme	HMDB03178	C00032	617.177	485.1	14.1841	Heme	296	67	28	+	1	HILIC_MeOH pH7.5
Heme	HMDB03178	C00032	617.177	483.1	14.1806	Heme	296	91	22	+	0.447643	HILIC_MeOH pH7.5
Heme	HMDB03178	C00032	617.177	558.1	14.1818	Heme	296	51	16	+	0.420503	HILIC_MeOH pH7.5
Phosphoribosyl pyrophosphate	HMDB00280	C00119	391.07	391	17.8141	Phosphoribosyl pyrophosphate	51	5	4	+	1	HILIC_MeOH pH7.5
Phosphoribosyl pyrophosphate	HMDB00280	C00119	391.07	121	17.8133	Phosphoribosyl pyrophosphate	51	69	14	+	0.0805145	HILIC_MeOH pH7.5
Phosphoribosyl pyrophosphate	HMDB00280	C00119	391.07	93	17.8181	Phosphoribosyl pyrophosphate	51	77	10	+	0.0153089	HILIC_MeOH pH7.5
Pyridoxamine 5'-phosphate	HMDB01555	C00647	249.0562	134	9.16	Pyridoxamine 5'-phosphate	36	33	10	+	n/a	HILIC_MeOH pH7.5	METLIN/HMDB
Pyridoxamine 5'-phosphate	HMDB01555	C00647	249.0562	232	9.16	Pyridoxamine 5'-phosphate	36	13	10	+	n/a	HILIC_MeOH pH7.5	METLIN/HMDB
Pyridoxamine 5'-phosphate	HMDB01555	C00647	249.0562	106	9.16	Pyridoxamine 5'-phosphate	36	40	10	+	n/a	HILIC_MeOH pH7.5	METLIN/HMDB
L-Arginine C13N15			185.112	75	20.79	L-Arginine C13N15	67	27	6	+	1	HILIC_MeOH pH7.5	Internal standard, used for normalization
L-Arginine C13N15			185.112	122	20.79	L-Arginine C13N15	64	19	10	+	0.356278	HILIC_MeOH pH7.5	Internal standard, used for normalization
L-Arginine C13N15			185.112	64	20.8	L-Arginine C13N15	67	19	13	+	0.315823	HILIC_MeOH pH7.5	Internal standard, used for normalization
Glutamine 13C5			152.069	88	6.33	Glutamine 13C5	50	24	14	+	1	HILIC_MeOH pH7.5	Internal standard
Glutamine 13C5			152.069	135	6.32	Glutamine 13C5	55	21	6	+	0.312279	HILIC_MeOH pH7.5	Internal standard
L-Proline 1,2,3,4,5-13C5-, 2-15N-			122.063	75	4.11	L-Proline 1,2,3,4,5-13C5-, 2-15N-	51	23	11	+	1	HILIC_MeOH pH7.5	Internal standard
L-Proline 1,2,3,4,5-13C5-, 2-15N-			122.063	122	4.11	L-Proline 1,2,3,4,5-13C5-, 2-15N-	51	5	11	+	0.676778	HILIC_MeOH pH7.5	Internal standard
L-Proline 1,2,3,4,5-13C5-, 2-15N-			122.063	46	4.11	L-Proline 1,2,3,4,5-13C5-, 2-15N-	51	41	11	+	0.0225471	HILIC_MeOH pH7.5	Internal standard
Sphinganine (C17, IS)			288.108	270	7.95	Sphinganine (C17, IS)	76	19	8	+	1	HILIC_MeOH pH7.5	Internal standard
Sphinganine (C17, IS)			288.108	60	7.96	Sphinganine (C17, IS)	76	37	8	+	0.296349	HILIC_MeOH pH7.5	Internal standard
Sphinganine (C17, IS)			288.108	240	7.96	Sphinganine (C17, IS)	76	29	4	+	0.155966	HILIC_MeOH pH7.5	Internal standard
Sphingomyelin (C12, IS)			648	184	6.55	Sphingomyelin (C12, IS)	146	29	10	+	1	HILIC_MeOH pH7.5	Internal standard
Sphingomyelin (C12, IS)			648	86	6.55	Sphingomyelin (C12, IS)	146	77	10	+	0.319048	HILIC_MeOH pH7.5	Internal standard
Sphingomyelin (C12, IS)			648	125	6.55	Sphingomyelin (C12, IS)	146	87	14	+	0.256059	HILIC_MeOH pH7.5	Internal standard
Oxidized glutathione	HMDB03337	C00127	611.152	306.07	0	Oxidized glutathione	-15	-32	-17	-	1	HILIC_MeOH pH7.5
Oxidized glutathione	HMDB03337	C00127	611.152	272.05	0	Oxidized glutathione	-15	-37	-23	-	0.390573	HILIC_MeOH pH7.5
Oxidized glutathione	HMDB03337	C00127	611.152	143	0	Oxidized glutathione	-15	-46	-12	-	0.172334	HILIC_MeOH pH7.5
Citric acid	HMDB00094	C00158	191.027	111	0	Citric acid	-25	-16	-7	-	1	HILIC_MeOH pH7.5
Citric acid	HMDB00094	C00158	191.027	87	0	Citric acid	-25	-25	-8	-	0.317922	HILIC_MeOH pH7.5
Citric acid	HMDB00094	C00158	191.027	85	0	Citric acid	-25	-22	-8	-	0.200362	HILIC_MeOH pH7.5
D-Ribulose 5-phosphate	HMDB00618	C00199	229.019	96.9	0	D-Ribulose 5-phosphate	-35	-16	-11	-	1	HILIC_MeOH pH7.5
D-Ribulose 5-phosphate	HMDB00618	C00199	229.019	78.9	0	D-Ribulose 5-phosphate	-35	-52	-11	-	0.782659	HILIC_MeOH pH7.5
D-Ribulose 5-phosphate	HMDB00618	C00199	229.019	138.9	0	D-Ribulose 5-phosphate	-35	-20	-15	-	0.269077	HILIC_MeOH pH7.5
Galactose 1-phosphate	HMDB00645	C00446	259.136	78.9	7.51	Galactose 1-phosphate	-55	-64	-9	-	1	HILIC_MeOH pH7.5
Galactose 1-phosphate	HMDB00645	C00446	259.136	241	7.51	Galactose 1-phosphate	-55	-18	-17	-	0.356334	HILIC_MeOH pH7.5
Galactose 1-phosphate	HMDB00645	C00446	259.136	97	7.51	Galactose 1-phosphate	-55	-22	-9	-	0.297473	HILIC_MeOH pH7.5
Deoxyuridine triphosphate	HMDB01191	C00460	466.974	78.9	0	Deoxyuridine triphosphate	-100	-126	-11	-	0.857353	HILIC_MeOH pH7.5
D-Fructose / D-Galactose / D-Glucose	HMDB00660/ HMDB00143/ HMDB00122	C10906 / C00124 / C00031	179.0634	89	2.76	D-Fructose / D-Galactose / D-Glucose	-30	-12	-7	-	1	HILIC_MeOH pH7.5
D-Fructose / D-Galactose / D-Glucose	HMDB00660/ HMDB00143/ HMDB00122	C10906 / C00124 / C00031	179.0634	59	2.75	D-Fructose / D-Galactose / D-Glucose	-30	-22	-9	-	0.609108	HILIC_MeOH pH7.5
D-Fructose / D-Galactose / D-Glucose	HMDB00660/ HMDB00143/ HMDB00122	C10906 / C00124 / C00031	179.0634	71	2.75	D-Fructose / D-Galactose / D-Glucose	-30	-22	-6	-	0.345885	HILIC_MeOH pH7.5
Glutamine 13C5			150.069	132	6.33	Glutamine 13C5	-55	-13	-17	-	1	HILIC_MeOH pH7.5	Internal standard
Glutamine 13C5			150.069	114	6.32	Glutamine 13C5	-55	-15	-10	-	0.39	HILIC_MeOH pH7.5	Internal standard
Glutamine 13C5			150.069	88	6.33	Glutamine 13C5	-55	-20	-10	-	0.15	HILIC_MeOH pH7.5	Internal standard
L-Arginine C13N15			183.112	138	20.79	L-Arginine C13N15	-60	-20	-13	-	1	HILIC_MeOH pH7.5	Internal standard, used for normalization
L-Arginine C13N15			183.112	165	20.79	L-Arginine C13N15	-60	-14	-15	-	0.06	HILIC_MeOH pH7.5	Internal standard, used for normalization
L-Arginine C13N15			183.112	120	20.81	L-Arginine C13N15	-60	-22	-13	-	0.02	HILIC_MeOH pH7.5	Internal standard, used for normalization
Acylcarnitines:
Metabolite	HMDB ID	KEGG ID	Q1 mass	Q3 mass	RT	Metabolite	DP	CE	CXP	ionization	Q3 mass ratios	LC Method	Additional information
3-Dehydroxycarnitine	HMDB06831	n/a	146.11	87.1103	12.32	3-Dehydroxycarnitine	30	18	10	+	1	HILIC_MeOH pH3.5	MRM's not tuned in
3-Dehydroxycarnitine	HMDB06831	n/a	146.11	60	12.32	3-Dehydroxycarnitine	30	23	10	+	0.299258	HILIC_MeOH pH3.5	MRM's not tuned in
3-Dehydroxycarnitine	HMDB06831	n/a	146.11	44.1103	12.32	3-Dehydroxycarnitine	30	15	10	+	0.00144536	HILIC_MeOH pH3.5	MRM's not tuned in
3-Dehydrocarnitine	HMDB12154	n/a	160.09	101.09	11.91	3-Dehydrocarnitine	30	18	10	+	1	HILIC_MeOH pH3.5	MRM's not tuned in
3-Dehydrocarnitine	HMDB12154	n/a	160.09	60	11.92	3-Dehydrocarnitine	30	23	10	+	0.534033	HILIC_MeOH pH3.5	MRM's not tuned in
L-Carnitine	HMDB00062	n/a	162.105	85	11.9	L-Carnitine	30	25	10	+	1	HILIC_MeOH pH3.5	MRM's not tuned in
L-Carnitine	HMDB00062	n/a	162.105	103.105	11.92	L-Carnitine	30	18	10	+	1.41089	HILIC_MeOH pH3.5	MRM's not tuned in
L-Carnitine	HMDB00062	n/a	162.105	60.1052	11.92	L-Carnitine	30	23	10	+	0.989967	HILIC_MeOH pH3.5	MRM's not tuned in
L-Acetylcarnitine	HMDB00201	n/a	204.116	85	10	L-Acetylcarnitine	30	25	10	+	1	HILIC_MeOH pH3.5	MRM's not tuned in
L-Acetylcarnitine	HMDB00201	n/a	204.116	145.116	10.01	L-Acetylcarnitine	30	18	10	+	0.150433	HILIC_MeOH pH3.5	MRM's not tuned in
L-Acetylcarnitine	HMDB00201	n/a	204.116	60	10	L-Acetylcarnitine	30	23	10	+	0.0766996	HILIC_MeOH pH3.5	MRM's not tuned in
Propenoylcarnitine	HMDB13124	n/a	216.116	157.116	12.83	Propenoylcarnitine	30	18	10	+	1	HILIC_MeOH pH3.5	MRM's not tuned in
Propenoylcarnitine	HMDB13124	n/a	216.116	60	12.84	Propenoylcarnitine	30	23	10	+	1.12491	HILIC_MeOH pH3.5	MRM's not tuned in
Propionylcarnitine	HMDB00824	C03017	218.131	85	9.25	Propionylcarnitine	30	25	10	+	1	HILIC_MeOH pH3.5	MRM's not tuned in
Propionylcarnitine	HMDB00824	C03017	218.131	159.131	9.25	Propionylcarnitine	30	18	10	+	0.184312	HILIC_MeOH pH3.5	MRM's not tuned in
Propionylcarnitine	HMDB00824	C03017	218.131	60	9.25	Propionylcarnitine	30	23	10	+	0.0579596	HILIC_MeOH pH3.5	MRM's not tuned in
Butenylcarnitine	HMDB13126	n/a	230.131	85	9.01	Butenylcarnitine	30	25	10	+	1	HILIC_MeOH pH3.5	MRM's not tuned in
Butenylcarnitine	HMDB13126	n/a	230.131	171.131	9.01	Butenylcarnitine	30	18	10	+	0.291869	HILIC_MeOH pH3.5	MRM's not tuned in
Butenylcarnitine	HMDB13126	n/a	230.131	60	9.02	Butenylcarnitine	30	23	10	+	0.0377675	HILIC_MeOH pH3.5	MRM's not tuned in
Butyrylcarnitine, Isobutyryl-L-carnitine	HMDB02013/HMDB00736	C02862 / n/a	232.147	85	8.97	Butyrylcarnitine, Isobutyryl-L-carnitine	30	25	10	+	1	HILIC_MeOH pH3.5	MRM's not tuned in
Butyrylcarnitine, Isobutyryl-L-carnitine	HMDB02013/HMDB00736	C02862 / n/a	232.147	173.147	8.97	Butyrylcarnitine, Isobutyryl-L-carnitine	30	18	10	+	0.212484	HILIC_MeOH pH3.5	MRM's not tuned in
Butyrylcarnitine, Isobutyryl-L-carnitine	HMDB02013/HMDB00736	C02862 / n/a	232.147	60	8.97	Butyrylcarnitine, Isobutyryl-L-carnitine	30	23	10	+	0.0516362	HILIC_MeOH pH3.5	MRM's not tuned in
Hydroxypropionylcarnitine	HMDB13125	n/a	234.126	85	8.97	Hydroxypropionylcarnitine	30	25	10	+	1	HILIC_MeOH pH3.5	MRM's not tuned in
Hydroxypropionylcarnitine	HMDB13125	n/a	234.126	175.126	8.97	Hydroxypropionylcarnitine	30	18	10	+	0.397324	HILIC_MeOH pH3.5	MRM's not tuned in
Hydroxypropionylcarnitine	HMDB13125	n/a	234.126	60	8.98	Hydroxypropionylcarnitine	30	23	10	+	0.096764	HILIC_MeOH pH3.5	MRM's not tuned in
Tiglylcarnitine	HMDB02366	n/a	244.147	85	8.96	Tiglylcarnitine	30	25	10	+	1	HILIC_MeOH pH3.5	MRM's not tuned in
Tiglylcarnitine	HMDB02366	n/a	244.147	185.147	8.95	Tiglylcarnitine	30	18	10	+	0.256637	HILIC_MeOH pH3.5	MRM's not tuned in
Tiglylcarnitine	HMDB02366	n/a	244.147	144	8.95	Tiglylcarnitine	30	30	10	+	1.05632	HILIC_MeOH pH3.5	MRM's not tuned in
2-Methylbutyroylcarnitine, Isovalerylcarnitine, Pivaloylcarnitine, Valerylcarnitine	HMDB00378/HMDB00688/HMDB41993/HMDB13128	n/a	246.163	85	8.92	2-Methylbutyroylcarnitine, Isovalerylcarnitine, Pivaloylcarnitine, Valerylcarnitine	30	25	10	+	1	HILIC_MeOH pH3.5	MRM's not tuned in
2-Methylbutyroylcarnitine, Isovalerylcarnitine, Pivaloylcarnitine, Valerylcarnitine	HMDB00378/HMDB00688/HMDB41993/HMDB13128	n/a	246.163	187.163	8.92	2-Methylbutyroylcarnitine, Isovalerylcarnitine, Pivaloylcarnitine, Valerylcarnitine	30	18	10	+	0.237385	HILIC_MeOH pH3.5	MRM's not tuned in
2-Methylbutyroylcarnitine, Isovalerylcarnitine, Pivaloylcarnitine, Valerylcarnitine	HMDB00378/HMDB00688/HMDB41993/HMDB13128	n/a	246.163	60	8.92	2-Methylbutyroylcarnitine, Isovalerylcarnitine, Pivaloylcarnitine, Valerylcarnitine	30	23	10	+	0.0481323	HILIC_MeOH pH3.5	MRM's not tuned in
Hydroxybutyrylcarnitine, Malonylcarnitine	HMDB13127/HMDB02095	n/a	248.106	85	9.4	Hydroxybutyrylcarnitine, Malonylcarnitine	30	25	10	+	1	HILIC_MeOH pH3.5	MRM's not tuned in
Hydroxybutyrylcarnitine, Malonylcarnitine	HMDB13127/HMDB02095	n/a	248.106	189.106	9.4	Hydroxybutyrylcarnitine, Malonylcarnitine	30	18	10	+	0.195738	HILIC_MeOH pH3.5	MRM's not tuned in
Hydroxybutyrylcarnitine, Malonylcarnitine	HMDB13127/HMDB02095	n/a	248.106	60	9.41	Hydroxybutyrylcarnitine, Malonylcarnitine	30	23	10	+	0.0664426	HILIC_MeOH pH3.5	MRM's not tuned in
Fumarycarnitine, Hexanoylcarnitine, L-Hexanoylcarnitine	HMDB13134/HMDB00705/HMDB00756	n/a	260.106	85	8.87	Fumarycarnitine, Hexanoylcarnitine, L-Hexanoylcarnitine	30	25	10	+	1	HILIC_MeOH pH3.5	MRM's not tuned in
Fumarycarnitine, Hexanoylcarnitine, L-Hexanoylcarnitine	HMDB13134/HMDB00705/HMDB00756	n/a	260.106	201.106	8.88	Fumarycarnitine, Hexanoylcarnitine, L-Hexanoylcarnitine	30	18	10	+	0.230563	HILIC_MeOH pH3.5	MRM's not tuned in
Fumarycarnitine, Hexanoylcarnitine, L-Hexanoylcarnitine	HMDB13134/HMDB00705/HMDB00756	n/a	260.106	60	8.88	Fumarycarnitine, Hexanoylcarnitine, L-Hexanoylcarnitine	30	23	10	+	0.054979	HILIC_MeOH pH3.5	MRM's not tuned in
Methylmalonylcarnitine	HMDB13133	n/a	262.121	85	9	Methylmalonylcarnitine	30	25	10	+	1	HILIC_MeOH pH3.5	MRM's not tuned in
Methylmalonylcarnitine	HMDB13133	n/a	262.121	144	9	Methylmalonylcarnitine	30	30	10	+	0.0478628	HILIC_MeOH pH3.5	MRM's not tuned in
Methylmalonylcarnitine	HMDB13133	n/a	262.121	60	9	Methylmalonylcarnitine	30	23	10	+	0.0552842	HILIC_MeOH pH3.5	MRM's not tuned in
Hydroxyvalerylcarnitine	HMDB13132	n/a	264.173	85	9.04	Hydroxyvalerylcarnitine	30	25	10	+	1	HILIC_MeOH pH3.5	MRM's not tuned in
Hydroxyvalerylcarnitine	HMDB13132	n/a	264.173	205.173	8.98	Hydroxyvalerylcarnitine	30	18	10	+	0.429301	HILIC_MeOH pH3.5	MRM's not tuned in
Hydroxyvalerylcarnitine	HMDB13132	n/a	264.173	60	9.05	Hydroxyvalerylcarnitine	30	23	10	+	0.111108	HILIC_MeOH pH3.5	MRM's not tuned in
Glutaconylcarnitine, Heptanoylcarnitine	HMDB13129/HMDB13238	n/a	274.156	85	8.81	Glutaconylcarnitine, Heptanoylcarnitine	30	25	10	+	1	HILIC_MeOH pH3.5	MRM's not tuned in
Glutaconylcarnitine, Heptanoylcarnitine	HMDB13129/HMDB13238	n/a	274.156	215.121	8.81	Glutaconylcarnitine, Heptanoylcarnitine	30	18	10	+	0.162039	HILIC_MeOH pH3.5	MRM's not tuned in
Glutaconylcarnitine, Heptanoylcarnitine	HMDB13129/HMDB13238	n/a	274.156	60	8.82	Glutaconylcarnitine, Heptanoylcarnitine	30	23	10	+	0.0562852	HILIC_MeOH pH3.5	MRM's not tuned in
Glutarylcarnitine, Hydroxyhexanoycarnitine	HMDB13130/HMDB13131	n/a	276.137	85	8.95	Glutarylcarnitine, Hydroxyhexanoycarnitine	30	25	10	+	1	HILIC_MeOH pH3.5	MRM's not tuned in
Glutarylcarnitine, Hydroxyhexanoycarnitine	HMDB13130/HMDB13131	n/a	276.137	217	8.91	Glutarylcarnitine, Hydroxyhexanoycarnitine	30	18	10	+	0.0602054	HILIC_MeOH pH3.5	MRM's not tuned in
Glutarylcarnitine, Hydroxyhexanoycarnitine	HMDB13130/HMDB13131	n/a	276.137	60	8.95	Glutarylcarnitine, Hydroxyhexanoycarnitine	30	23	10	+	0.0898214	HILIC_MeOH pH3.5	MRM's not tuned in
2-Octenoylcarnitine	HMDB13324	n/a	286.194	85	8.81	2-Octenoylcarnitine	30	25	10	+	1	HILIC_MeOH pH3.5	MRM's not tuned in
2-Octenoylcarnitine	HMDB13324	n/a	286.194	227.194	8.89	2-Octenoylcarnitine	30	18	10	+	0.51565	HILIC_MeOH pH3.5	MRM's not tuned in
2-Octenoylcarnitine	HMDB13324	n/a	286.194	60	8.81	2-Octenoylcarnitine	30	23	10	+	0.0580218	HILIC_MeOH pH3.5	MRM's not tuned in
L-Octanoylcarnitine	HMDB00791	C02838	288.21	85	8.75	L-Octanoylcarnitine	30	25	10	+	1	HILIC_MeOH pH3.5	MRM's not tuned in
L-Octanoylcarnitine	HMDB00791	C02838	288.21	229.21	8.74	L-Octanoylcarnitine	30	18	10	+	0.195348	HILIC_MeOH pH3.5	MRM's not tuned in
L-Octanoylcarnitine	HMDB00791	C02838	288.21	60	8.74	L-Octanoylcarnitine	30	23	10	+	0.0530565	HILIC_MeOH pH3.5	MRM's not tuned in
3-Methylglutarylcarnitine	HMDB00552	n/a	290.153	85	9.75	3-Methylglutarylcarnitine	30	25	10	+	1	HILIC_MeOH pH3.5	MRM's not tuned in
3-Methylglutarylcarnitine	HMDB00552	n/a	290.153	231.153	9.76	3-Methylglutarylcarnitine	30	18	10	+	0.129332	HILIC_MeOH pH3.5	MRM's not tuned in
3-Methylglutarylcarnitine	HMDB00552	n/a	290.153	60	9.77	3-Methylglutarylcarnitine	30	23	10	+	0.16046	HILIC_MeOH pH3.5	MRM's not tuned in
2,6 dimethylheptanoyl carnitine, Nonanolylcarnitine	HMDB03260 / HMDB13288	n/a	302.225	85	0	2,6 dimethylheptanoyl carnitine, Nonanolylcarnitine	30	25	10	+	n/a	HILIC_MeOH pH3.5	MRM's not tuned in
2,6 dimethylheptanoyl carnitine, Nonanolylcarnitine	HMDB03260 / HMDB13288	n/a	302.225	243.22	0	2,6 dimethylheptanoyl carnitine, Nonanolylcarnitine	30	18	10	+	n/a	HILIC_MeOH pH3.5	MRM's not tuned in
2,6 dimethylheptanoyl carnitine, Nonanolylcarnitine	HMDB03260 / HMDB13288	n/a	302.225	60	0	2,6 dimethylheptanoyl carnitine, Nonanolylcarnitine	30	23	10	+	n/a	HILIC_MeOH pH3.5	MRM's not tuned in
Pimelylcarnitine	HMDB13328	n/a	304.168	85	8.98	Pimelylcarnitine	30	25	10	+	1	HILIC_MeOH pH3.5	MRM's not tuned in
Pimelylcarnitine	HMDB13328	n/a	304.168	245.168	9.07	Pimelylcarnitine	30	18	10	+	0.095697	HILIC_MeOH pH3.5	MRM's not tuned in
Pimelylcarnitine	HMDB13328	n/a	304.168	60	9.06	Pimelylcarnitine	30	23	10	+	0.109483	HILIC_MeOH pH3.5	MRM's not tuned in
9-Decenoylcarnitine	HMDB13205	n/a	314.225	85	8.66	9-Decenoylcarnitine	30	25	10	+	1	HILIC_MeOH pH3.5	MRM's not tuned in
9-Decenoylcarnitine	HMDB13205	n/a	314.225	255.225	8.69	9-Decenoylcarnitine	30	18	10	+	0.255882	HILIC_MeOH pH3.5	MRM's not tuned in
9-Decenoylcarnitine	HMDB13205	n/a	314.225	60	8.66	9-Decenoylcarnitine	30	23	10	+	0.0736204	HILIC_MeOH pH3.5	MRM's not tuned in
Decanoylcarnitine	HMDB00651	n/a	316.241	85	8.63	Decanoylcarnitine	30	25	10	+	1	HILIC_MeOH pH3.5	MRM's not tuned in
Decanoylcarnitine	HMDB00651	n/a	316.241	257.241	8.67	Decanoylcarnitine	30	18	10	+	0.175864	HILIC_MeOH pH3.5	MRM's not tuned in
Decanoylcarnitine	HMDB00651	n/a	316.241	60	8.63	Decanoylcarnitine	30	23	10	+	0.0667989	HILIC_MeOH pH3.5	MRM's not tuned in
6-Keto-decanoylcarnitine, 4,8 dimethylnonanoyl carnitine, Undecanoylcarnitine	HMDB13202/HMDB06202/HMDB13321	n/a	330.22	85	8.57	6-Keto-decanoylcarnitine, 4,8 dimethylnonanoyl carnitine, Undecanoylcarnitine	30	25	10	+	1	HILIC_MeOH pH3.5	MRM's not tuned in
6-Keto-decanoylcarnitine, 4,8 dimethylnonanoyl carnitine, Undecanoylcarnitine	HMDB13202/HMDB06202/HMDB13321	n/a	330.22	271.22	8.62	6-Keto-decanoylcarnitine, 4,8 dimethylnonanoyl carnitine, Undecanoylcarnitine	30	18	10	+	0.289595	HILIC_MeOH pH3.5	MRM's not tuned in
6-Keto-decanoylcarnitine, 4,8 dimethylnonanoyl carnitine, Undecanoylcarnitine	HMDB13202/HMDB06202/HMDB13321	n/a	330.22	144	8.69	6-Keto-decanoylcarnitine, 4,8 dimethylnonanoyl carnitine, Undecanoylcarnitine	30	30	10	+	0.0754464	HILIC_MeOH pH3.5	MRM's not tuned in
6-Keto-decanoylcarnitine, 4,8 dimethylnonanoyl carnitine, Undecanoylcarnitine	HMDB13202/HMDB06202/HMDB13321	n/a	330.22	60	8.66	6-Keto-decanoylcarnitine, 4,8 dimethylnonanoyl carnitine, Undecanoylcarnitine	30	23	10	+	0.0809066	HILIC_MeOH pH3.5	MRM's not tuned in
trans-2-Dodecenoylcarnitine	HMDB13326	n/a	342.257	85	5.25	trans-2-Dodecenoylcarnitine	30	25	10	+	1	HILIC_MeOH pH3.5	MRM's not tuned in
trans-2-Dodecenoylcarnitine	HMDB13326	n/a	342.257	144	5.25	trans-2-Dodecenoylcarnitine	30	30	10	+	1.09399	HILIC_MeOH pH3.5	MRM's not tuned in
trans-2-Dodecenoylcarnitine	HMDB13326	n/a	342.257	60	5.25	trans-2-Dodecenoylcarnitine	30	23	10	+	0.151087	HILIC_MeOH pH3.5	MRM's not tuned in
Dodecanoylcarnitine	HMDB02250	n/a	344.272	85	5.24	Dodecanoylcarnitine	30	25	10	+	1	HILIC_MeOH pH3.5	MRM's not tuned in
Dodecanoylcarnitine	HMDB02250	n/a	344.272	144	5.24	Dodecanoylcarnitine	30	30	10	+	0.908786	HILIC_MeOH pH3.5	MRM's not tuned in
Dodecanoylcarnitine	HMDB02250	n/a	344.272	60	5.24	Dodecanoylcarnitine	30	18	10	+	0.107601	HILIC_MeOH pH3.5	MRM's not tuned in
trans-2-Tetradecenoylcarnitine / cis-5-Tetradecenoylcarnitine	HMDB13329 /HMDB02014	n/a	370.288	85	8.43	trans-2-Tetradecenoylcarnitine / cis-5-Tetradecenoylcarnitine	30	25	10	+	1	HILIC_MeOH pH3.5	MRM's not tuned in
trans-2-Tetradecenoylcarnitine / cis-5-Tetradecenoylcarnitine	HMDB13329 /HMDB02014	n/a	370.288	311.288	8.75	trans-2-Tetradecenoylcarnitine / cis-5-Tetradecenoylcarnitine	30	18	10	+	0.341726	HILIC_MeOH pH3.5	MRM's not tuned in
trans-2-Tetradecenoylcarnitine / cis-5-Tetradecenoylcarnitine	HMDB13329 /HMDB02014	n/a	370.288	60	8.43	trans-2-Tetradecenoylcarnitine / cis-5-Tetradecenoylcarnitine	30	23	10	+	0.0676711	HILIC_MeOH pH3.5	MRM's not tuned in
Tetradecanoylcarnitine	HMDB05066	n/a	372.304	85	8.4	Tetradecanoylcarnitine	30	25	10	+	1	HILIC_MeOH pH3.5	MRM's not tuned in
Tetradecanoylcarnitine	HMDB05066	n/a	372.304	313.304	8.41	Tetradecanoylcarnitine	30	18	10	+	0.139704	HILIC_MeOH pH3.5	MRM's not tuned in
Tetradecanoylcarnitine	HMDB05066	n/a	372.304	60	8.4	Tetradecanoylcarnitine	30	23	10	+	0.0600683	HILIC_MeOH pH3.5	MRM's not tuned in
9,12-Hexadecadienoylcarnitine	HMDB13334	n/a	396.304	85	8.39	9,12-Hexadecadienoylcarnitine	30	25	10	+	1	HILIC_MeOH pH3.5	MRM's not tuned in
9,12-Hexadecadienoylcarnitine	HMDB13334	n/a	396.304	144	8.4	9,12-Hexadecadienoylcarnitine	30	30	10	+	0.0875935	HILIC_MeOH pH3.5	MRM's not tuned in
9,12-Hexadecadienoylcarnitine	HMDB13334	n/a	396.304	60	8.4	9,12-Hexadecadienoylcarnitine	30	23	10	+	0.0835475	HILIC_MeOH pH3.5	MRM's not tuned in
9-Hexadecenoylcarnitine, trans-Hexadec-2-enoyl carnitine	HMDB13207	n/a	398.319	85	8.33	9-Hexadecenoylcarnitine, trans-Hexadec-2-enoyl carnitine	30	25	10	+	1	HILIC_MeOH pH3.5	MRM's not tuned in
9-Hexadecenoylcarnitine, trans-Hexadec-2-enoyl carnitine	HMDB13207	n/a	398.319	339.319	8.34	9-Hexadecenoylcarnitine, trans-Hexadec-2-enoyl carnitine	30	18	10	+	0.119338	HILIC_MeOH pH3.5	MRM's not tuned in
9-Hexadecenoylcarnitine, trans-Hexadec-2-enoyl carnitine	HMDB13207	n/a	398.319	144	8.33	9-Hexadecenoylcarnitine, trans-Hexadec-2-enoyl carnitine	30	30	10	+	0.0661153	HILIC_MeOH pH3.5	MRM's not tuned in
L-Palmitoylcarnitine	HMDB00222	C02990	400.335	85	8.28	L-Palmitoylcarnitine	30	25	10	+	1	HILIC_MeOH pH3.5	MRM's not tuned in
L-Palmitoylcarnitine	HMDB00222	C02990	400.335	341.335	8.28	L-Palmitoylcarnitine	30	18	10	+	0.120359	HILIC_MeOH pH3.5	MRM's not tuned in
L-Palmitoylcarnitine	HMDB00222	C02990	400.335	144	8.28	L-Palmitoylcarnitine	30	30	10	+	0.0603006	HILIC_MeOH pH3.5	MRM's not tuned in
3-Hydroxyhexadecadienoylcarnitine	HMDB13335	n/a	412.298	85	8.22	3-Hydroxyhexadecadienoylcarnitine	30	25	10	+	1	HILIC_MeOH pH3.5	MRM's not tuned in
3-Hydroxyhexadecadienoylcarnitine	HMDB13335	n/a	412.298	144	8.27	3-Hydroxyhexadecadienoylcarnitine	30	30	10	+	0.0801377	HILIC_MeOH pH3.5	MRM's not tuned in
3-Hydroxyhexadecadienoylcarnitine	HMDB13335	n/a	412.298	60	8.24	3-Hydroxyhexadecadienoylcarnitine	30	23	10	+	0.0636462	HILIC_MeOH pH3.5	MRM's not tuned in
3-Hydroxy-9-hexadecenoylcarnitine, Heptadecanoyl carnitine	HMDB13333/HMDB06210	n/a	414.314	85	8.26	3-Hydroxy-9-hexadecenoylcarnitine, Heptadecanoyl carnitine	30	25	10	+	1	HILIC_MeOH pH3.5	MRM's not tuned in
3-Hydroxy-9-hexadecenoylcarnitine, Heptadecanoyl carnitine	HMDB13333/HMDB06210	n/a	414.314	144	8.31	3-Hydroxy-9-hexadecenoylcarnitine, Heptadecanoyl carnitine	30	30	10	+	0.0793085	HILIC_MeOH pH3.5	MRM's not tuned in
3-Hydroxy-9-hexadecenoylcarnitine, Heptadecanoyl carnitine	HMDB13333/HMDB06210	n/a	414.314	60	8.29	3-Hydroxy-9-hexadecenoylcarnitine, Heptadecanoyl carnitine	30	23	10	+	0.0547872	HILIC_MeOH pH3.5	MRM's not tuned in
Linoelaidyl carnitine, Linoleyl carnitine	HMDB06461/HMDB06469	n/a	424.335	85	8.29	Linoelaidyl carnitine, Linoleyl carnitine	30	25	10	+	1	HILIC_MeOH pH3.5	MRM's not tuned in
Linoelaidyl carnitine, Linoleyl carnitine	HMDB06461/HMDB06469	n/a	424.335	144	8.28	Linoelaidyl carnitine, Linoleyl carnitine	30	30	10	+	0.0949096	HILIC_MeOH pH3.5	MRM's not tuned in
Linoelaidyl carnitine, Linoleyl carnitine	HMDB06461/HMDB06469	n/a	424.335	60	8.28	Linoelaidyl carnitine, Linoleyl carnitine	30	23	10	+	0.0654052	HILIC_MeOH pH3.5	MRM's not tuned in
Elaidiccarnitine, Oleoylcarnitine, Vaccenylcarnitine, 11Z-Octadecenylcarnitine	HMDB06464/HMDB05065/HMDB06351/HMDB13338	n/a	426.35	85	8.22	Elaidiccarnitine, Oleoylcarnitine, Vaccenylcarnitine, 11Z-Octadecenylcarnitine	30	25	10	+	1	HILIC_MeOH pH3.5	MRM's not tuned in
Elaidiccarnitine, Oleoylcarnitine, Vaccenylcarnitine, 11Z-Octadecenylcarnitine	HMDB06464/HMDB05065/HMDB06351/HMDB13338	n/a	426.35	367.35	8.21	Elaidiccarnitine, Oleoylcarnitine, Vaccenylcarnitine, 11Z-Octadecenylcarnitine	30	18	10	+	0.0932778	HILIC_MeOH pH3.5	MRM's not tuned in
Elaidiccarnitine, Oleoylcarnitine, Vaccenylcarnitine, 11Z-Octadecenylcarnitine	HMDB06464/HMDB05065/HMDB06351/HMDB13338	n/a	426.35	144	8.21	Elaidiccarnitine, Oleoylcarnitine, Vaccenylcarnitine, 11Z-Octadecenylcarnitine	30	30	10	+	0.0897587	HILIC_MeOH pH3.5	MRM's not tuned in
Stearoylcarnitine	HMDB00848	n/a	428.366	85	8.16	Stearoylcarnitine	30	25	10	+	1	HILIC_MeOH pH3.5	MRM's not tuned in
Stearoylcarnitine	HMDB00848	n/a	428.366	369.366	8.16	Stearoylcarnitine	30	18	10	+	0.114474	HILIC_MeOH pH3.5	MRM's not tuned in
Stearoylcarnitine	HMDB00848	n/a	428.366	144	8.15	Stearoylcarnitine	30	30	10	+	0.0761311	HILIC_MeOH pH3.5	MRM's not tuned in
3-Hydroxy-9Z-octadecenoylcarnitine, 3-Hydroxy-11Z-octadecenoylcarnitine	HMDB13340/HMDB13339	n/a	442.345	85	8.28	3-Hydroxy-9Z-octadecenoylcarnitine, 3-Hydroxy-11Z-octadecenoylcarnitine	30	25	10	+	1	HILIC_MeOH pH3.5	MRM's not tuned in
3-Hydroxy-9Z-octadecenoylcarnitine, 3-Hydroxy-11Z-octadecenoylcarnitine	HMDB13340/HMDB13339	n/a	442.345	383.345	8.3	3-Hydroxy-9Z-octadecenoylcarnitine, 3-Hydroxy-11Z-octadecenoylcarnitine	30	18	10	+	0.130796	HILIC_MeOH pH3.5	MRM's not tuned in
3-Hydroxy-9Z-octadecenoylcarnitine, 3-Hydroxy-11Z-octadecenoylcarnitine	HMDB13340/HMDB13339	n/a	442.345	144	8.3	3-Hydroxy-9Z-octadecenoylcarnitine, 3-Hydroxy-11Z-octadecenoylcarnitine	30	30	10	+	0.124042	HILIC_MeOH pH3.5	MRM's not tuned in
12-Hydroxy-12-octadecanoylcarnitine	HMDB13154	n/a	444.361	85	8.26	12-Hydroxy-12-octadecanoylcarnitine	30	25	10	+	1	HILIC_MeOH pH3.5	MRM's not tuned in
12-Hydroxy-12-octadecanoylcarnitine	HMDB13154	n/a	444.361	144	8.3	12-Hydroxy-12-octadecanoylcarnitine	30	30	10	+	0.18781	HILIC_MeOH pH3.5	MRM's not tuned in
12-Hydroxy-12-octadecanoylcarnitine	HMDB13154	n/a	444.361	60	8.29	12-Hydroxy-12-octadecanoylcarnitine	30	23	10	+	0.0651238	HILIC_MeOH pH3.5	MRM's not tuned in
Arachidyl carnitine	HMDB06460	n/a	456.397	85	8.06	Arachidyl carnitine	30	25	10	+	1	HILIC_MeOH pH3.5	MRM's not tuned in
Arachidyl carnitine	HMDB06460	n/a	456.397	144	8.07	Arachidyl carnitine	30	30	10	+	0.107143	HILIC_MeOH pH3.5	MRM's not tuned in
Arachidyl carnitine	HMDB06460	n/a	456.397	60	8.05	Arachidyl carnitine	30	23	10	+	0.048741	HILIC_MeOH pH3.5	MRM's not tuned in
Cervonyl carnitine	HMDB06510	n/a	472.335	85	8.2	Cervonyl carnitine	30	25	10	+	1	HILIC_MeOH pH3.5	MRM's not tuned in
Cervonyl carnitine	HMDB06510	n/a	472.335	144	8.22	Cervonyl carnitine	30	30	10	+	0.248682	HILIC_MeOH pH3.5	MRM's not tuned in
Cervonyl carnitine	HMDB06510	n/a	472.335	60	8.12	Cervonyl carnitine	30	23	10	+	0.0615154	HILIC_MeOH pH3.5	MRM's not tuned in
L-Arginine C13N15			185.112	75	20.79	L-Arginine C13N15	67	27	6	+	1	HILIC_MeOH pH3.5	Internal standard, used for normalization
L-Arginine C13N15			185.112	122	20.79	L-Arginine C13N15	64	19	10	+	0.356278	HILIC_MeOH pH3.5	Internal standard, used for normalization
L-Arginine C13N15			185.112	64	20.8	L-Arginine C13N15	67	19	13	+	0.315823	HILIC_MeOH pH3.5	Internal standard, used for normalization
Glutamine 13C5			152.069	88	6.33	Glutamine 13C5	50	24	14	+	1	HILIC_MeOH pH3.5	Internal standard
Glutamine 13C5			152.069	135	6.32	Glutamine 13C5	55	21	6	+	0.312279	HILIC_MeOH pH3.5	Internal standard
L-Proline 1,2,3,4,5-13C5-, 2-15N-			122.063	75	4.11	L-Proline 1,2,3,4,5-13C5-, 2-15N-	51	23	11	+	1	HILIC_MeOH pH3.5	Internal standard
L-Proline 1,2,3,4,5-13C5-, 2-15N-			122.063	122	4.11	L-Proline 1,2,3,4,5-13C5-, 2-15N-	51	5	11	+	0.676778	HILIC_MeOH pH3.5	Internal standard
L-Proline 1,2,3,4,5-13C5-, 2-15N-			122.063	46	4.11	L-Proline 1,2,3,4,5-13C5-, 2-15N-	51	41	11	+	0.0225471	HILIC_MeOH pH3.5	Internal standard
Sphinganine (C17, IS)			288.108	270	7.95	Sphinganine (C17, IS)	76	19	8	+	1	HILIC_MeOH pH3.5	Internal standard
Sphinganine (C17, IS)			288.108	60	7.96	Sphinganine (C17, IS)	76	37	8	+	0.296349	HILIC_MeOH pH3.5	Internal standard
Sphinganine (C17, IS)			288.108	240	7.96	Sphinganine (C17, IS)	76	29	4	+	0.155966	HILIC_MeOH pH3.5	Internal standard
Sphingomyelin (C12, IS)			648	184	6.55	Sphingomyelin (C12, IS)	146	29	10	+	1	HILIC_MeOH pH3.5	Internal standard
Sphingomyelin (C12, IS)			648	86	6.55	Sphingomyelin (C12, IS)	146	77	10	+	0.319048	HILIC_MeOH pH3.5	Internal standard
Sphingomyelin (C12, IS)			648	125	6.55	Sphingomyelin (C12, IS)	146	87	14	+	0.256059	HILIC_MeOH pH3.5	Internal standard
Sphingomyelines:
Metabolite	HMDB ID	KEGG ID	Q1 mass	Q3 mass	RT	Metabolite	DP	CE	CXP	ionization	Q3 mass ratios	LC Method	Additional information
Sphingomyelin (d18:1/12:0)	HMDB12096		647.505	184	0	Sphingomyelin (d18:1/12:0)	146	31	18	+	1	HILIC_ACN pH3.5 SM	MRM's not tuned in
Sphingomyelin (d18:1/12:0)	HMDB12096		647.505	86	0	Sphingomyelin (d18:1/12:0)	146	77	10	+	0.280208	HILIC_ACN pH3.5 SM	MRM's not tuned in
Sphingomyelin (d18:1/12:0)	HMDB12096		647.505	125	0	Sphingomyelin (d18:1/12:0)	146	87	14	+	0.233036	HILIC_ACN pH3.5 SM	MRM's not tuned in
Sphingomyelin (d18:0/12:0)	HMDB12084		651.536	184	8.83	Sphingomyelin (d18:0/12:0)	146	31	18	+	1	HILIC_ACN pH3.5 SM	MRM's not tuned in
Sphingomyelin (d18:0/12:0)	HMDB12084		651.536	86	8.83	Sphingomyelin (d18:0/12:0)	146	77	10	+	0.280208	HILIC_ACN pH3.5 SM	MRM's not tuned in
Sphingomyelin (d18:0/12:0)	HMDB12084		651.536	125	8.82	Sphingomyelin (d18:0/12:0)	146	87	14	+	0.233036	HILIC_ACN pH3.5 SM	MRM's not tuned in
Sphingomyelin (d18:1/14:0)	HMDB12097		675.536	184	9.99	Sphingomyelin (d18:1/14:0)	146	31	18	+	1	HILIC_ACN pH3.5 SM	MRM's not tuned in
Sphingomyelin (d18:1/14:0)	HMDB12097		675.536	86	10	Sphingomyelin (d18:1/14:0)	146	77	10	+	0.257658	HILIC_ACN pH3.5 SM	MRM's not tuned in
Sphingomyelin (d18:1/14:0)	HMDB12097		675.536	125	9.99	Sphingomyelin (d18:1/14:0)	146	87	14	+	0.221228	HILIC_ACN pH3.5 SM	MRM's not tuned in
Sphingomyelin (d18:0/14:0)	HMDB12085		677.552	184	9.96	Sphingomyelin (d18:0/14:0)	146	31	18	+	1	HILIC_ACN pH3.5 SM	MRM's not tuned in
Sphingomyelin (d18:0/14:0)	HMDB12085		677.552	86	9.95	Sphingomyelin (d18:0/14:0)	146	77	10	+	0.448146	HILIC_ACN pH3.5 SM	MRM's not tuned in
Sphingomyelin (d18:0/14:0)	HMDB12085		677.552	125	9.97	Sphingomyelin (d18:0/14:0)	146	87	14	+	0.306788	HILIC_ACN pH3.5 SM	MRM's not tuned in
Sphingomyelin (d18:0/14:1(9Z)(OH))	HMDB13462		689.515	184	9.89	Sphingomyelin (d18:0/14:1(9Z)(OH))	146	31	18	+	1	HILIC_ACN pH3.5 SM	MRM's not tuned in
Sphingomyelin (d18:0/14:1(9Z)(OH))	HMDB13462		689.515	86	9.89	Sphingomyelin (d18:0/14:1(9Z)(OH))	146	77	10	+	0.255703	HILIC_ACN pH3.5 SM	MRM's not tuned in
Sphingomyelin (d18:0/14:1(9Z)(OH))	HMDB13462		689.515	125	9.9	Sphingomyelin (d18:0/14:1(9Z)(OH))	146	87	14	+	0.217165	HILIC_ACN pH3.5 SM	MRM's not tuned in
Sphingomyelin (d18:0/16:1(9Z))	HMDB13464		703.568	184	9.79	Sphingomyelin (d18:0/16:1(9Z))	146	31	18	+	1	HILIC_ACN pH3.5 SM	MRM's not tuned in
Sphingomyelin (d18:0/16:1(9Z))	HMDB13464		703.568	86	9.79	Sphingomyelin (d18:0/16:1(9Z))	146	77	10	+	0.253807	HILIC_ACN pH3.5 SM	MRM's not tuned in
Sphingomyelin (d18:0/16:1(9Z))	HMDB13464		703.568	125	9.79	Sphingomyelin (d18:0/16:1(9Z))	146	87	14	+	0.218338	HILIC_ACN pH3.5 SM	MRM's not tuned in
Sphingomyelin (d18:1/16:0)	HMDB10169		704.575	184	9.79	Sphingomyelin (d18:1/16:0)	146	31	18	+	1	HILIC_ACN pH3.5 SM	MRM's not tuned in
Sphingomyelin (d18:1/16:0)	HMDB10169		704.575	86	9.79	Sphingomyelin (d18:1/16:0)	146	77	10	+	0.253807	HILIC_ACN pH3.5 SM	MRM's not tuned in
Sphingomyelin (d18:1/16:0)	HMDB10169		704.575	125	9.79	Sphingomyelin (d18:1/16:0)	146	87	14	+	0.218338	HILIC_ACN pH3.5 SM	MRM's not tuned in
Sphingomyelin (d18:0/16:0)	HMDB10168		705.591	184	6.77	Sphingomyelin (d18:0/16:0)	146	31	18	+	1	HILIC_ACN pH3.5 SM	MRM's not tuned in
Sphingomyelin (d18:0/16:0)	HMDB10168		705.591	86	6.77	Sphingomyelin (d18:0/16:0)	146	77	10	+	0.214615	HILIC_ACN pH3.5 SM	MRM's not tuned in
Sphingomyelin (d18:0/16:0)	HMDB10168		705.591	125	6.77	Sphingomyelin (d18:0/16:0)	146	87	14	+	0.19875	HILIC_ACN pH3.5 SM	MRM's not tuned in
Sphingomyelin (d18:0/16:1(9Z)(OH))	HMDB13463		717.547	184	9.71	Sphingomyelin (d18:0/16:1(9Z)(OH))	146	31	18	+	1	HILIC_ACN pH3.5 SM	MRM's not tuned in
Sphingomyelin (d18:0/16:1(9Z)(OH))	HMDB13463		717.547	86	9.72	Sphingomyelin (d18:0/16:1(9Z)(OH))	146	77	10	+	0.249601	HILIC_ACN pH3.5 SM	MRM's not tuned in
Sphingomyelin (d18:0/16:1(9Z)(OH))	HMDB13463		717.547	125	9.73	Sphingomyelin (d18:0/16:1(9Z)(OH))	146	87	14	+	0.206225	HILIC_ACN pH3.5 SM	MRM's not tuned in
Sphingomyelin (d18:1/18:1(9Z)), Sphingomyelin (d18:1/18:1(11Z))	HMDB12101, HMDB12100		729.583	184	9.53	Sphingomyelin (d18:1/18:1(9Z)), Sphingomyelin (d18:1/18:1(11Z))	146	31	18	+	1	HILIC_ACN pH3.5 SM	MRM's not tuned in
Sphingomyelin (d18:1/18:1(9Z)), Sphingomyelin (d18:1/18:1(11Z))	HMDB12101, HMDB12100		729.583	86	9.54	Sphingomyelin (d18:1/18:1(9Z)), Sphingomyelin (d18:1/18:1(11Z))	146	77	10	+	0.241708	HILIC_ACN pH3.5 SM	MRM's not tuned in
Sphingomyelin (d18:1/18:1(9Z)), Sphingomyelin (d18:1/18:1(11Z))	HMDB12101, HMDB12100		729.583	125	9.53	Sphingomyelin (d18:1/18:1(9Z)), Sphingomyelin (d18:1/18:1(11Z))	146	87	14	+	0.215102	HILIC_ACN pH3.5 SM	MRM's not tuned in
Sphingomyelin (d18:0/18:1(9Z)), Sphingomyelin (d18:0/18:1(11Z))	HMDB12089, HMDB12088		731.599	184	6.66	Sphingomyelin (d18:0/18:1(9Z)), Sphingomyelin (d18:0/18:1(11Z))	146	31	18	+	1	HILIC_ACN pH3.5 SM	MRM's not tuned in
Sphingomyelin (d18:0/18:1(9Z)), Sphingomyelin (d18:0/18:1(11Z))	HMDB12089, HMDB12088		731.599	86	6.66	Sphingomyelin (d18:0/18:1(9Z)), Sphingomyelin (d18:0/18:1(11Z))	146	77	10	+	0.295514	HILIC_ACN pH3.5 SM	MRM's not tuned in
Sphingomyelin (d18:0/18:1(9Z)), Sphingomyelin (d18:0/18:1(11Z))	HMDB12089, HMDB12088		731.599	125	6.67	Sphingomyelin (d18:0/18:1(9Z)), Sphingomyelin (d18:0/18:1(11Z))	146	87	14	+	0.272312	HILIC_ACN pH3.5 SM	MRM's not tuned in
Sphingomyelin (d18:1/18:0)	HMDB01348		732.607	184	6.66	Sphingomyelin (d18:1/18:0)	146	31	18	+	1	HILIC_ACN pH3.5 SM	MRM's not tuned in
Sphingomyelin (d18:1/18:0)	HMDB01348		732.607	86	6.66	Sphingomyelin (d18:1/18:0)	146	77	10	+	0.295514	HILIC_ACN pH3.5 SM	MRM's not tuned in
Sphingomyelin (d18:1/18:0)	HMDB01348		732.607	125	6.67	Sphingomyelin (d18:1/18:0)	146	87	14	+	0.272312	HILIC_ACN pH3.5 SM	MRM's not tuned in
Sphingomyelin (d18:0/18:0)	HMDB12087		733.615	184	6.67	Sphingomyelin (d18:0/18:0)	146	31	18	+	1	HILIC_ACN pH3.5 SM	MRM's not tuned in
Sphingomyelin (d18:0/18:0)	HMDB12087		733.615	86	6.67	Sphingomyelin (d18:0/18:0)	146	77	10	+	0.291645	HILIC_ACN pH3.5 SM	MRM's not tuned in
Sphingomyelin (d18:0/18:0)	HMDB12087		733.615	125	6.67	Sphingomyelin (d18:0/18:0)	146	87	14	+	0.273253	HILIC_ACN pH3.5 SM	MRM's not tuned in
Sphingomyelin (d18:0/20:2(11Z,14Z))	HMDB13465		755.599	184	6.25	Sphingomyelin (d18:0/20:2(11Z,14Z))	146	31	18	+	1	HILIC_ACN pH3.5 SM	MRM's not tuned in
Sphingomyelin (d18:0/20:2(11Z,14Z))	HMDB13465		755.599	86	6.26	Sphingomyelin (d18:0/20:2(11Z,14Z))	146	77	10	+	0.358287	HILIC_ACN pH3.5 SM	MRM's not tuned in
Sphingomyelin (d18:0/20:2(11Z,14Z))	HMDB13465		755.599	125	6.25	Sphingomyelin (d18:0/20:2(11Z,14Z))	146	87	14	+	0.283863	HILIC_ACN pH3.5 SM	MRM's not tuned in
Sphingomyelin (d18:1/20:0)	HMDB12102		759.63	184	6.59	Sphingomyelin (d18:1/20:0)	146	31	18	+	1	HILIC_ACN pH3.5 SM	MRM's not tuned in
Sphingomyelin (d18:1/20:0)	HMDB12102		759.63	86	6.54	Sphingomyelin (d18:1/20:0)	146	77	10	+	0.304701	HILIC_ACN pH3.5 SM	MRM's not tuned in
Sphingomyelin (d18:1/20:0)	HMDB12102		759.63	125	6.54	Sphingomyelin (d18:1/20:0)	146	87	14	+	0.279726	HILIC_ACN pH3.5 SM	MRM's not tuned in
Sphingomyelin (d18:0/20:0)	HMDB12090		761.646	184	6.57	Sphingomyelin (d18:0/20:0)	146	31	18	+	1	HILIC_ACN pH3.5 SM	MRM's not tuned in
Sphingomyelin (d18:0/20:0)	HMDB12090		761.646	86	6.58	Sphingomyelin (d18:0/20:0)	146	77	10	+	0.273251	HILIC_ACN pH3.5 SM	MRM's not tuned in
Sphingomyelin (d18:0/20:0)	HMDB12090		761.646	125	6.58	Sphingomyelin (d18:0/20:0)	146	87	14	+	0.254207	HILIC_ACN pH3.5 SM	MRM's not tuned in
Sphingomyelin (d18:0/22:3(10Z,13Z,16Z))	HMDB13468		781.615	184	6.12	Sphingomyelin (d18:0/22:3(10Z,13Z,16Z))	146	31	18	+	1	HILIC_ACN pH3.5 SM	MRM's not tuned in
Sphingomyelin (d18:0/22:3(10Z,13Z,16Z))	HMDB13468		781.615	86	6.14	Sphingomyelin (d18:0/22:3(10Z,13Z,16Z))	146	77	10	+	0.46525	HILIC_ACN pH3.5 SM	MRM's not tuned in
Sphingomyelin (d18:0/22:3(10Z,13Z,16Z))	HMDB13468		781.615	125	6.12	Sphingomyelin (d18:0/22:3(10Z,13Z,16Z))	146	87	14	+	0.296632	HILIC_ACN pH3.5 SM	MRM's not tuned in
Sphingomyelin (d18:1/22:1(13Z))	HMDB12104		785.646	184	6.29	Sphingomyelin (d18:1/22:1(13Z))	146	31	18	+	1	HILIC_ACN pH3.5 SM	MRM's not tuned in
Sphingomyelin (d18:1/22:1(13Z))	HMDB12104		785.646	86	6.29	Sphingomyelin (d18:1/22:1(13Z))	146	77	10	+	0.340132	HILIC_ACN pH3.5 SM	MRM's not tuned in
Sphingomyelin (d18:1/22:1(13Z))	HMDB12104		785.646	125	6.29	Sphingomyelin (d18:1/22:1(13Z))	146	87	14	+	0.28052	HILIC_ACN pH3.5 SM	MRM's not tuned in
Sphingomyelin (d16:1/24:1(15Z))	HMDB11694		786.654	184	6.47	Sphingomyelin (d16:1/24:1(15Z))	146	31	18	+	1	HILIC_ACN pH3.5 SM	MRM's not tuned in
Sphingomyelin (d16:1/24:1(15Z))	HMDB11694		786.654	86	6.37	Sphingomyelin (d16:1/24:1(15Z))	146	77	10	+	0.355993	HILIC_ACN pH3.5 SM	MRM's not tuned in
Sphingomyelin (d16:1/24:1(15Z))	HMDB11694		786.654	125	6.38	Sphingomyelin (d16:1/24:1(15Z))	146	87	14	+	0.300525	HILIC_ACN pH3.5 SM	MRM's not tuned in
Sphingomyelin (d18:1/22:0), Sphingomyelin (d18:0/22:1(13Z))	HMDB12103, HMDB12092		787.662	184	6.38	Sphingomyelin (d18:1/22:0), Sphingomyelin (d18:0/22:1(13Z))	146	31	18	+	1	HILIC_ACN pH3.5 SM	MRM's not tuned in
Sphingomyelin (d18:1/22:0), Sphingomyelin (d18:0/22:1(13Z))	HMDB12103, HMDB12092		787.662	86	6.38	Sphingomyelin (d18:1/22:0), Sphingomyelin (d18:0/22:1(13Z))	146	77	10	+	0.271888	HILIC_ACN pH3.5 SM	MRM's not tuned in
Sphingomyelin (d18:1/22:0), Sphingomyelin (d18:0/22:1(13Z))	HMDB12103, HMDB12092		787.662	125	6.38	Sphingomyelin (d18:1/22:0), Sphingomyelin (d18:0/22:1(13Z))	146	87	14	+	0.25855	HILIC_ACN pH3.5 SM	MRM's not tuned in
Sphingomyelin (d18:0/22:0)	HMDB12091		789.677	184	6.43	Sphingomyelin (d18:0/22:0)	146	31	18	+	1	HILIC_ACN pH3.5 SM	MRM's not tuned in
Sphingomyelin (d18:0/22:0)	HMDB12091		789.677	86	6.43	Sphingomyelin (d18:0/22:0)	146	77	10	+	0.338563	HILIC_ACN pH3.5 SM	MRM's not tuned in
Sphingomyelin (d18:0/22:0)	HMDB12091		789.677	125	6.43	Sphingomyelin (d18:0/22:0)	146	87	14	+	0.318324	HILIC_ACN pH3.5 SM	MRM's not tuned in
Sphingomyelin (d18:0/22:2(13Z,16Z)(OH))	HMDB13467		799.625	184	6.25	Sphingomyelin (d18:0/22:2(13Z,16Z)(OH))	146	31	18	+	1	HILIC_ACN pH3.5 SM	MRM's not tuned in
Sphingomyelin (d18:0/22:2(13Z,16Z)(OH))	HMDB13467		799.625	86	6.25	Sphingomyelin (d18:0/22:2(13Z,16Z)(OH))	146	77	10	+	0.353737	HILIC_ACN pH3.5 SM	MRM's not tuned in
Sphingomyelin (d18:0/22:2(13Z,16Z)(OH))	HMDB13467		799.625	125	6.25	Sphingomyelin (d18:0/22:2(13Z,16Z)(OH))	146	87	14	+	0.313405	HILIC_ACN pH3.5 SM	MRM's not tuned in
Sphingomyelin (d17:1/24:1(15Z))	HMDB11696		800.669	184	6.33	Sphingomyelin (d17:1/24:1(15Z))	146	31	18	+	1	HILIC_ACN pH3.5 SM	MRM's not tuned in
Sphingomyelin (d17:1/24:1(15Z))	HMDB11696		800.669	86	6.33	Sphingomyelin (d17:1/24:1(15Z))	146	77	10	+	0.340166	HILIC_ACN pH3.5 SM	MRM's not tuned in
Sphingomyelin (d17:1/24:1(15Z))	HMDB11696		800.669	125	6.33	Sphingomyelin (d17:1/24:1(15Z))	146	87	14	+	0.303091	HILIC_ACN pH3.5 SM	MRM's not tuned in
Sphingomyelin (d18:0/22:1(13Z)(OH))	HMDB13466		801.641	184	6.33	Sphingomyelin (d18:1/23:0), Sphingomyelin (d18:0/22:1(13Z)(OH))	146	31	18	+	1	HILIC_ACN pH3.5 SM	MRM's not tuned in
Sphingomyelin (d18:0/22:1(13Z)(OH))	HMDB13466		801.641	86	6.33	Sphingomyelin (d18:1/23:0), Sphingomyelin (d18:0/22:1(13Z)(OH))	146	77	10	+	0.359735	HILIC_ACN pH3.5 SM	MRM's not tuned in
Sphingomyelin (d18:0/22:1(13Z)(OH))	HMDB13466		801.641	125	6.33	Sphingomyelin (d18:1/23:0), Sphingomyelin (d18:0/22:1(13Z)(OH))	146	87	14	+	0.335253	HILIC_ACN pH3.5 SM	MRM's not tuned in
Sphingomyelin (d18:1/23:0)	HMDB12105		801.677	184	6.33	Sphingomyelin (d18:1/23:0), Sphingomyelin (d18:0/22:1(13Z)(OH))	146	31	18	+	1	HILIC_ACN pH3.5 SM	MRM's not tuned in
Sphingomyelin (d18:1/23:0)	HMDB12105		801.677	86	6.33	Sphingomyelin (d18:1/23:0), Sphingomyelin (d18:0/22:1(13Z)(OH))	146	77	10	+	0.359735	HILIC_ACN pH3.5 SM	MRM's not tuned in
Sphingomyelin (d18:1/23:0)	HMDB12105		801.677	125	6.33	Sphingomyelin (d18:1/23:0), Sphingomyelin (d18:0/22:1(13Z)(OH))	146	87	14	+	0.335253	HILIC_ACN pH3.5 SM	MRM's not tuned in
Sphingomyelin (d17:1/24:0)	HMDB11695		802.685	184	6.49	Sphingomyelin (d17:1/24:0), Sphingomyelin (d18:1/23:0)	146	31	18	+	1	HILIC_ACN pH3.5 SM	MRM's not tuned in
Sphingomyelin (d17:1/24:0)	HMDB11695		802.685	86	6.49	Sphingomyelin (d17:1/24:0), Sphingomyelin (d18:1/23:0)	146	77	10	+	0.531959	HILIC_ACN pH3.5 SM	MRM's not tuned in
Sphingomyelin (d17:1/24:0)	HMDB11695		802.685	125	6.54	Sphingomyelin (d17:1/24:0), Sphingomyelin (d18:1/23:0)	146	87	14	+	0.339323	HILIC_ACN pH3.5 SM	MRM's not tuned in
Sphingomyelin (d18:0/23:0)	HMDB12093		803.693	184	5.86	Sphingomyelin (d18:0/23:0)	146	31	18	+	1	HILIC_ACN pH3.5 SM	MRM's not tuned in
Sphingomyelin (d18:0/23:0)	HMDB12093		803.693	86	5.87	Sphingomyelin (d18:0/23:0)	146	77	10	+	0.290926	HILIC_ACN pH3.5 SM	MRM's not tuned in
Sphingomyelin (d18:0/23:0)	HMDB12093		803.693	125	5.85	Sphingomyelin (d18:0/23:0)	146	87	14	+	0.26843	HILIC_ACN pH3.5 SM	MRM's not tuned in
Sphingomyelin (d18:1/24:1(15Z))	HMDB12107		813.677	184	6.18	Sphingomyelin (d18:1/24:1(15Z))	146	31	18	+	1	HILIC_ACN pH3.5 SM	MRM's not tuned in
Sphingomyelin (d18:1/24:1(15Z))	HMDB12107		813.677	86	6.17	Sphingomyelin (d18:1/24:1(15Z))	146	77	10	+	0.343773	HILIC_ACN pH3.5 SM	MRM's not tuned in
Sphingomyelin (d18:1/24:1(15Z))	HMDB12107		813.677	125	6.18	Sphingomyelin (d18:1/24:1(15Z))	146	87	14	+	0.309015	HILIC_ACN pH3.5 SM	MRM's not tuned in
Sphingomyelin (d18:0/24:1(15Z))	HMDB12095		815.693	184	6.3	Sphingomyelin (d18:0/24:1(15Z))	146	31	18	+	1	HILIC_ACN pH3.5 SM	MRM's not tuned in
Sphingomyelin (d18:0/24:1(15Z))	HMDB12095		815.693	86	6.29	Sphingomyelin (d18:0/24:1(15Z))	146	77	10	+	0.370693	HILIC_ACN pH3.5 SM	MRM's not tuned in
Sphingomyelin (d18:0/24:1(15Z))	HMDB12095		815.693	125	6.29	Sphingomyelin (d18:0/24:1(15Z))	146	87	14	+	0.330839	HILIC_ACN pH3.5 SM	MRM's not tuned in
Sphingomyelin (d18:1/24:0)	HMDB11697		816.701	184	5.53	Sphingomyelin (d18:1/24:0)	146	31	18	+	1	HILIC_ACN pH3.5 SM	MRM's not tuned in
Sphingomyelin (d18:1/24:0)	HMDB11697		816.701	86	5.53	Sphingomyelin (d18:1/24:0)	146	77	10	+	0.377689	HILIC_ACN pH3.5 SM	MRM's not tuned in
Sphingomyelin (d18:1/24:0)	HMDB11697		816.701	125	5.53	Sphingomyelin (d18:1/24:0)	146	87	14	+	0.288028	HILIC_ACN pH3.5 SM	MRM's not tuned in
Sphingomyelin (d18:0/24:0)	HMDB12094		817.708	184	5.56	Sphingomyelin (d18:0/24:0)	146	31	18	+	1	HILIC_ACN pH3.5 SM	MRM's not tuned in
Sphingomyelin (d18:0/24:0)	HMDB12094		817.708	86	5.57	Sphingomyelin (d18:0/24:0)	146	77	10	+	0.346667	HILIC_ACN pH3.5 SM	MRM's not tuned in
Sphingomyelin (d18:0/24:0)	HMDB12094		817.708	125	5.56	Sphingomyelin (d18:0/24:0)	146	87	14	+	0.296175	HILIC_ACN pH3.5 SM	MRM's not tuned in
Sphingomyelin (d19:1/24:1(15Z))	HMDB11699		828.701	184	0	Sphingomyelin (d19:1/24:1(15Z))	146	31	18	+	1	HILIC_ACN pH3.5 SM	MRM's not tuned in
Sphingomyelin (d19:1/24:1(15Z))	HMDB11699		828.701	86	0	Sphingomyelin (d19:1/24:1(15Z))	146	77	10	+	0.343773	HILIC_ACN pH3.5 SM	MRM's not tuned in
Sphingomyelin (d19:1/24:1(15Z))	HMDB11699		828.701	125	0	Sphingomyelin (d19:1/24:1(15Z))	146	87	14	+	0.309015	HILIC_ACN pH3.5 SM	MRM's not tuned in
Sphingomyelin (d18:0/24:1(15Z)(OH)), Sphingomyelin (d18:1/25:0)	HMDB13469, n/a		829.672	184	0	Sphingomyelin (d18:0/24:1(15Z)(OH)), Sphingomyelin (d18:1/25:0)	146	31	18	+	1	HILIC_ACN pH3.5 SM	MRM's not tuned in
Sphingomyelin (d18:0/24:1(15Z)(OH)), Sphingomyelin (d18:1/25:0)	HMDB13469, n/a		829.672	86	0	Sphingomyelin (d18:0/24:1(15Z)(OH)), Sphingomyelin (d18:1/25:0)	146	77	10	+	0.343773	HILIC_ACN pH3.5 SM	MRM's not tuned in
Sphingomyelin (d18:0/24:1(15Z)(OH)), Sphingomyelin (d18:1/25:0)	HMDB13469, n/a		829.672	125	0	Sphingomyelin (d18:0/24:1(15Z)(OH)), Sphingomyelin (d18:1/25:0)	146	87	14	+	0.309015	HILIC_ACN pH3.5 SM	MRM's not tuned in
Sphingomyelin (d18:1/26:1(17Z)), Sphingomyelin (d18:0/26:1(17Z))	n/a		841.708	184	0	Sphingomyelin (d18:1/26:1(17Z)), Sphingomyelin (d18:0/26:1(17Z))	146	31	18	+	1	HILIC_ACN pH3.5 SM	MRM's not tuned in
Sphingomyelin (d18:1/26:1(17Z)), Sphingomyelin (d18:0/26:1(17Z))	n/a		841.708	86	0	Sphingomyelin (d18:1/26:1(17Z)), Sphingomyelin (d18:0/26:1(17Z))	146	77	10	+	0.343773	HILIC_ACN pH3.5 SM	MRM's not tuned in
Sphingomyelin (d18:1/26:1(17Z)), Sphingomyelin (d18:0/26:1(17Z))	n/a		841.708	125	0	Sphingomyelin (d18:1/26:1(17Z)), Sphingomyelin (d18:0/26:1(17Z))	146	87	14	+	0.309015	HILIC_ACN pH3.5 SM	MRM's not tuned in
Sphingomyelin (d18:1/26:0)	HMDB11698		844.732	184	0	Sphingomyelin (d18:1/26:0)	146	31	18	+	1	HILIC_ACN pH3.5 SM	MRM's not tuned in
Sphingomyelin (d18:1/26:0)	HMDB11698		844.732	86	0	Sphingomyelin (d18:1/26:0)	146	77	10	+	0.343773	HILIC_ACN pH3.5 SM	MRM's not tuned in
Sphingomyelin (d18:1/26:0)	HMDB11698		844.732	125	0	Sphingomyelin (d18:1/26:0)	146	87	14	+	0.309015	HILIC_ACN pH3.5 SM	MRM's not tuned in
Sphingomyelin (d18:0/26:0)	n/a		845.74	184	0	Sphingomyelin (d18:0/26:0)	146	31	18	+	1	HILIC_ACN pH3.5 SM	MRM's not tuned in
Sphingomyelin (d18:0/26:0)	n/a		845.74	86	0	Sphingomyelin (d18:0/26:0)	146	77	10	+	0.343773	HILIC_ACN pH3.5 SM	MRM's not tuned in
Sphingomyelin (d18:0/26:0)	n/a		845.74	125	0	Sphingomyelin (d18:0/26:0)	146	87	14	+	0.309015	HILIC_ACN pH3.5 SM	MRM's not tuned in
Sphingomyelin (C12, IS)			648.2	184	0	Sphingomyelin (C12, IS)	146	29	10	+	1	HILIC_ACN pH3.5 SM	Internal standard, used for normalization
Sphingomyelin (C12, IS)			648.2	86	0	Sphingomyelin (C12, IS)	146	77	10	+	0.319048	HILIC_ACN pH3.5 SM	Internal standard, used for normalization
Sphingomyelin (C12, IS)			648.2	125	0	Sphingomyelin (C12, IS)	146	87	14	+	0.256059	HILIC_ACN pH3.5 SM	Internal standard, used for normalization
Valine, 2,3,4,4,4,5,5,5-d8-			126.079	80	0	Valine, 2,3,4,4,4,5,5,5-d8-	30	16	11	+	1	HILIC_ACN pH3.5 SM	Internal standard
Valine, 2,3,4,4,4,5,5,5-d8-			126.079	62	0	Valine, 2,3,4,4,4,5,5,5-d8-	30	27	9	+	0.372445	HILIC_ACN pH3.5 SM	Internal standard
Glutamine 13C5			152.069	88	0	Glutamine 13C5	50	24	14	+	1	HILIC_ACN pH3.5 SM	Internal standard
Glutamine 13C5			152.069	135	0	Glutamine 13C5	55	21	6	+	0.312279	HILIC_ACN pH3.5 SM	Internal standard
Uracil 1,3-15N2-, 2-13C-			116.027	71	0	Uracil 1,3-15N2-, 2-13C-	90	23	11	+	1	HILIC_ACN pH3.5 SM	Internal standard
Uracil 1,3-15N2-, 2-13C-			116.027	98	0	Uracil 1,3-15N2-, 2-13C-	90	23	11	+	0.770677	HILIC_ACN pH3.5 SM	Internal standard
Uracil 1,3-15N2-, 2-13C-			116.027	43	0	Uracil 1,3-15N2-, 2-13C-	90	25	11	+	0.107422	HILIC_ACN pH3.5 SM	Internal standard
L-Proline 1,2,3,4,5-13C5-, 2-15N-			122.063	75	0	L-Proline 1,2,3,4,5-13C5-, 2-15N-	51	23	11	+	1	HILIC_ACN pH3.5 SM	Internal standard
L-Proline 1,2,3,4,5-13C5-, 2-15N-			122.063	122	0	L-Proline 1,2,3,4,5-13C5-, 2-15N-	51	5	11	+	0.676778	HILIC_ACN pH3.5 SM	Internal standard
L-Proline 1,2,3,4,5-13C5-, 2-15N-			122.063	46	0	L-Proline 1,2,3,4,5-13C5-, 2-15N-	51	41	11	+	0.0225471	HILIC_ACN pH3.5 SM	Internal standard
Sphingosine (C17, IS)			286.112	268	0	Sphingosine (C17, IS)	51	17	8	+	1	HILIC_ACN pH3.5 SM	Internal standard
Sphingosine (C17, IS)			286.112	238	0	Sphingosine (C17, IS)	51	23	6	+	0.20335	HILIC_ACN pH3.5 SM	Internal standard
Sphingosine (C17, IS)			286.112	55	0	Sphingosine (C17, IS)	51	53	6	+	0.150049	HILIC_ACN pH3.5 SM	Internal standard
Sphinganine (C17, IS)			288.108	270	0	Sphinganine (C17, IS)	76	19	8	+	1	HILIC_ACN pH3.5 SM	Internal standard
Sphinganine (C17, IS)			288.108	60	0	Sphinganine (C17, IS)	76	37	8	+	0.296349	HILIC_ACN pH3.5 SM	Internal standard
Sphinganine (C17, IS)			288.108	240	0	Sphinganine (C17, IS)	76	29	4	+	0.155966	HILIC_ACN pH3.5 SM	Internal standard
											ratios berechnen
Ceramides:
Metabolite	HMDB ID	KEGG ID	Q1 mass	Q3 mass	RT	Metabolite	DP	CE	CXP	ionization	Q3 mass ratios	LC Method	Additional information
Ceramide (d16:1/22:0)	n/a		594.583	576.583	51.46	Ceramide (d16:1/22:0)	26	19	18	+	n/a	C18_shield CER	Identification via proportion of chain length and RT, MRM's not tuned in
Ceramide (d16:1/22:0)	n/a		594.583	236.2	51.47	Ceramide (d16:1/22:0)	26	41	18	+	n/a	C18_shield CER	Identification via proportion of chain length and RT, MRM's not tuned in
Ceramide (d16:1/22:0)	n/a		594.583	254.2	51.54	Ceramide (d16:1/22:0)	26	43	24	+	n/a	C18_shield CER	Identification via proportion of chain length and RT, MRM's not tuned in
Ceramide (d18:0/12:0)	HMDB11758		484.465	266.3	0	Ceramide (d18:0/12:0)	196	35	22	+	n/a	C18_shield CER	Identification via proportion of chain length and RT, MRM's not tuned in
Ceramide (d18:0/12:0)	HMDB11758		484.465	284.3	0	Ceramide (d18:0/12:0)	196	33	24	+	n/a	C18_shield CER	Identification via proportion of chain length and RT, MRM's not tuned in
Ceramide (d18:0/12:0)	HMDB11758		484.465	466.473	0	Ceramide (d18:0/12:0)	196	15	12	+	n/a	C18_shield CER	Identification via proportion of chain length and RT, MRM's not tuned in
Ceramide (d18:0/16:0)	HMDB11760		540.528	284.3	44.82	Ceramide (d18:0/16:0)	196	33	24	+	1	C18_shield CER	Identification via proportion of chain length and RT, MRM's not tuned in
Ceramide (d18:0/16:0)	HMDB11760		540.528	522.536	44.82	Ceramide (d18:0/16:0)	196	15	12	+	0.680288	C18_shield CER	Identification via proportion of chain length and RT, MRM's not tuned in
Ceramide (d18:0/16:0)	HMDB11760		540.528	266.3	44.82	Ceramide (d18:0/16:0)	196	35	22	+	0.563766	C18_shield CER	Identification via proportion of chain length and RT, MRM's not tuned in
Ceramide (d18:0/18:0)	HMDB11761		568.559	284.3	49.07	Ceramide (d18:0/18:0)	196	33	24	+	1	C18_shield CER	Identification via proportion of chain length and RT, MRM's not tuned in
Ceramide (d18:0/18:0)	HMDB11761		568.559	550.567	49.08	Ceramide (d18:0/18:0)	196	15	12	+	0.339889	C18_shield CER	Identification via proportion of chain length and RT, MRM's not tuned in
Ceramide (d18:0/18:0)	HMDB11761		568.559	266.3	49.08	Ceramide (d18:0/18:0)	196	35	22	+	0.297227	C18_shield CER	Identification via proportion of chain length and RT, MRM's not tuned in
Ceramide (d18:0/19:0)	n/a		582.583	284.3	51.04	Ceramide (d18:0/19:0)	196	33	24	+	n/a	C18_shield CER	Identification via proportion of chain length and RT, MRM's not tuned in
Ceramide (d18:0/19:0)	n/a		582.583	564.583	51.05	Ceramide (d18:0/19:0)	196	15	12	+	n/a	C18_shield CER	Identification via proportion of chain length and RT, MRM's not tuned in
Ceramide (d18:0/19:0)	n/a		582.583	266.3	51.01	Ceramide (d18:0/19:0)	196	35	22	+	n/a	C18_shield CER	Identification via proportion of chain length and RT, MRM's not tuned in
Ceramide (d18:0/20:0)	HMDB11764		596.59	578.598	51.99	Ceramide (d18:0/20:0)	196	15	12	+	1	C18_shield CER	Identification via proportion of chain length and RT, MRM's not tuned in
Ceramide (d18:0/20:0)	HMDB11764		596.59	266.3	51.95	Ceramide (d18:0/20:0)	196	35	22	+	0.926537	C18_shield CER	Identification via proportion of chain length and RT, MRM's not tuned in
Ceramide (d18:0/20:0)	HMDB11764		596.59	284.3	51.95	Ceramide (d18:0/20:0)	196	33	24	+	1.75392	C18_shield CER	Identification via proportion of chain length and RT, MRM's not tuned in
Ceramide (d18:0/21:0)	n/a		610.614	592.614	54.56	Ceramide (d18:0/21:0)	196	15	12	+	n/a	C18_shield CER	Identification via proportion of chain length and RT, MRM's not tuned in
Ceramide (d18:0/21:0)	n/a		610.614	266.3	54.54	Ceramide (d18:0/21:0)	196	35	22	+	n/a	C18_shield CER	Identification via proportion of chain length and RT, MRM's not tuned in
Ceramide (d18:0/21:0)	n/a		610.614	284.3	54.54	Ceramide (d18:0/21:0)	196	33	24	+	n/a	C18_shield CER	Identification via proportion of chain length and RT, MRM's not tuned in
Ceramide (d18:0/22:0)	HMDB11765		624.622	606.629	56.12	Ceramide (d18:0/22:0)	26	19	18	+	1	C18_shield CER	Identification via proportion of chain length and RT, MRM's not tuned in
Ceramide (d18:0/22:0)	HMDB11765		624.622	284.3	56.12	Ceramide (d18:0/22:0)	26	43	24	+	0.999277	C18_shield CER	Identification via proportion of chain length and RT, MRM's not tuned in
Ceramide (d18:0/22:0)	HMDB11765		624.622	266.3	56.12	Ceramide (d18:0/22:0)	26	41	18	+	0.567348	C18_shield CER	Identification via proportion of chain length and RT, MRM's not tuned in
Ceramide (d18:0/23:0)	HMDB11767		638.637	620.645	57.62	Ceramide (d18:0/23:0)	26	19	18	+	1	C18_shield CER	Identification via proportion of chain length and RT, MRM's not tuned in
Ceramide (d18:0/23:0)	HMDB11767		638.637	266.3	57.62	Ceramide (d18:0/23:0)	26	41	18	+	0.502466	C18_shield CER	Identification via proportion of chain length and RT, MRM's not tuned in
Ceramide (d18:0/23:0)	HMDB11767		638.637	284.3	57.62	Ceramide (d18:0/23:0)	26	43	24	+	0.968531	C18_shield CER	Identification via proportion of chain length and RT, MRM's not tuned in
Ceramide (d18:0/24:0)	HMDB11768		652.653	634.661	59.05	Ceramide (d18:0/24:0)	26	19	18	+	1	C18_shield CER	Identification via proportion of chain length and RT, MRM's not tuned in
Ceramide (d18:0/24:0)	HMDB11768		652.653	266.3	59.04	Ceramide (d18:0/24:0)	26	41	18	+	0.57913	C18_shield CER	Identification via proportion of chain length and RT, MRM's not tuned in
Ceramide (d18:0/24:0)	HMDB11768		652.653	284.3	59.04	Ceramide (d18:0/24:0)	26	43	24	+	1.22277	C18_shield CER	Identification via proportion of chain length and RT, MRM's not tuned in
Ceramide (d18:0/25:0)	HMDB11770		666.669	639.676	0	Ceramide (d18:0/25:0)	26	19	18	+	n/a	C18_shield CER	Identification via proportion of chain length and RT, MRM's not tuned in
Ceramide (d18:0/25:0)	HMDB11770		666.669	266.3	0	Ceramide (d18:0/25:0)	26	41	18	+	n/a	C18_shield CER	Identification via proportion of chain length and RT, MRM's not tuned in
Ceramide (d18:0/25:0)	HMDB11770		666.669	284.3	0	Ceramide (d18:0/25:0)	26	43	24	+	n/a	C18_shield CER	Identification via proportion of chain length and RT, MRM's not tuned in
Ceramide (d18:0/24:1)	HMDB11769		650.637	632.645	56.55	Ceramide (d18:0/24:1)	26	19	18	+	n/a	C18_shield CER	Identification via proportion of chain length and RT, MRM's not tuned in
Ceramide (d18:0/24:1)	HMDB11769		650.637	284.3	56.55	Ceramide (d18:0/24:1)	26	43	24	+	n/a	C18_shield CER	Identification via proportion of chain length and RT, MRM's not tuned in
Ceramide (d18:0/24:1)	HMDB11769		650.637	266.3	56.55	Ceramide (d18:0/24:1)	26	41	18	+	n/a	C18_shield CER	Identification via proportion of chain length and RT, MRM's not tuned in
Ceramide (d18:1/14:0)	HMDB11773		510.481	264.3	0	Ceramide (d18:1/14:0)	196	35	22	+	1	C18_shield CER	Identification via proportion of chain length and RT, MRM's not tuned in
Ceramide (d18:1/14:0)	HMDB11773		510.481	492.489	0	Ceramide (d18:1/14:0)	196	15	12	+	0.476059	C18_shield CER	Identification via proportion of chain length and RT, MRM's not tuned in
Ceramide (d18:1/14:0)	HMDB11773		510.481	282.3	0	Ceramide (d18:1/14:0)	196	33	24	+	0.0559745	C18_shield CER	Identification via proportion of chain length and RT, MRM's not tuned in
Ceramide (d18:1/16:0)	HMDB04949		538.512	264.3	0	Ceramide (d18:1/16:0)	196	35	22	+	1	C18_shield CER	Identification via proportion of chain length and RT, MRM's not tuned in
Ceramide (d18:1/16:0)	HMDB04949		538.512	520.52	0	Ceramide (d18:1/16:0)	196	15	12	+	0.994316	C18_shield CER	Identification via proportion of chain length and RT, MRM's not tuned in
Ceramide (d18:1/16:0)	HMDB04949		538.512	282.3	0	Ceramide (d18:1/16:0)	196	33	24	+	0.23683	C18_shield CER	Identification via proportion of chain length and RT, MRM's not tuned in
Ceramide (d18:1/18:0)	HMDB04950		566.543	264.3	0	Ceramide (d18:1/18:0)	196	35	22	+	1	C18_shield CER	Identification via proportion of chain length and RT, MRM's not tuned in
Ceramide (d18:1/18:0)	HMDB04950		566.543	548.551	0	Ceramide (d18:1/18:0)	196	15	12	+	1.53323	C18_shield CER	Identification via proportion of chain length and RT, MRM's not tuned in
Ceramide (d18:1/18:0)	HMDB04950		566.543	282.3	0	Ceramide (d18:1/18:0)	196	33	24	+	0.15559	C18_shield CER	Identification via proportion of chain length and RT, MRM's not tuned in
Ceramide (d18:1/19:0)	n/a		580.567	562.567	0	Ceramide (d18:1/19:0)	26	19	18	+	n/a	C18_shield CER	Identification via proportion of chain length and RT, MRM's not tuned in
Ceramide (d18:1/19:0)	n/a		580.567	264.3	0	Ceramide (d18:1/19:0)	26	41	18	+	n/a	C18_shield CER	Identification via proportion of chain length and RT, MRM's not tuned in
Ceramide (d18:1/19:0)	n/a		580.567	282.3	0	Ceramide (d18:1/19:0)	26	43	24	+	n/a	C18_shield CER	Identification via proportion of chain length and RT, MRM's not tuned in
Ceramide (d18:1/20:0)	HMDB04951		594.575	576.583	51.44	Ceramide (d18:1/20:0)	26	19	18	+	1	C18_shield CER	Identification via proportion of chain length and RT, MRM's not tuned in
Ceramide (d18:1/20:0)	HMDB04951		594.575	264.3	51.45	Ceramide (d18:1/20:0)	26	41	18	+	0.624706	C18_shield CER	Identification via proportion of chain length and RT, MRM's not tuned in
Ceramide (d18:1/20:0)	HMDB04951		594.575	282.3	51.44	Ceramide (d18:1/20:0)	26	43	24	+	0.08651	C18_shield CER	Identification via proportion of chain length and RT, MRM's not tuned in
Ceramide (d18:1/21:0)	n/a		608.598	590.598	53.21	Ceramide (d18:1/21:0)	26	19	18	+	1	C18_shield CER	Identification via proportion of chain length and RT, MRM's not tuned in
Ceramide (d18:1/21:0)	n/a		608.598	264.3	53.19	Ceramide (d18:1/21:0)	26	41	18	+	0.277035	C18_shield CER	Identification via proportion of chain length and RT, MRM's not tuned in
Ceramide (d18:1/21:0)	n/a		608.598	282.3	53.19	Ceramide (d18:1/21:0)	26	43	24	+	0.0406943	C18_shield CER	Identification via proportion of chain length and RT, MRM's not tuned in
Ceramide (d18:1/22:0)	HMDB04952		622.606	604.614	54.88	Ceramide (d18:1/22:0)	26	19	18	+	1	C18_shield CER	Identification via proportion of chain length and RT, MRM's not tuned in
Ceramide (d18:1/22:0)	HMDB04952		622.606	264.3	54.87	Ceramide (d18:1/22:0)	26	41	18	+	0.748379	C18_shield CER	Identification via proportion of chain length and RT, MRM's not tuned in
Ceramide (d18:1/22:0)	HMDB04952		622.606	282.3	54.85	Ceramide (d18:1/22:0)	26	43	24	+	0.108269	C18_shield CER	Identification via proportion of chain length and RT, MRM's not tuned in
Ceramide (d18:1/23:0)	HMDB00950		636.622	618.63	56.43	Ceramide (d18:1/23:0)	26	19	18	+	1	C18_shield CER	Identification via proportion of chain length and RT, MRM's not tuned in
Ceramide (d18:1/23:0)	HMDB00950		636.622	264.3	56.42	Ceramide (d18:1/23:0)	26	41	18	+	0.702222	C18_shield CER	Identification via proportion of chain length and RT, MRM's not tuned in
Ceramide (d18:1/23:0)	HMDB00950		636.622	282.3	56.42	Ceramide (d18:1/23:0)	26	43	24	+	0.100867	C18_shield CER	Identification via proportion of chain length and RT, MRM's not tuned in
Ceramide (d18:1/24:0)	HMDB04956		650.637	632.645	57.92	Ceramide (d18:1/24:0)	26	19	18	+	1	C18_shield CER	Identification via proportion of chain length and RT, MRM's not tuned in
Ceramide (d18:1/24:0)	HMDB04956		650.637	264.3	57.93	Ceramide (d18:1/24:0)	26	41	18	+	0.875183	C18_shield CER	Identification via proportion of chain length and RT, MRM's not tuned in
Ceramide (d18:1/24:0)	HMDB04956		650.637	282.3	57.93	Ceramide (d18:1/24:0)	26	43	24	+	0.126954	C18_shield CER	Identification via proportion of chain length and RT, MRM's not tuned in
Ceramide (d18:1/25:0)	HMDB04957		664.653	646.661	59.3	Ceramide (d18:1/25:0)	26	19	18	+	1	C18_shield CER	Identification via proportion of chain length and RT, MRM's not tuned in
Ceramide (d18:1/25:0)	HMDB04957		664.653	264.3	59.32	Ceramide (d18:1/25:0)	26	41	18	+	0.856144	C18_shield CER	Identification via proportion of chain length and RT, MRM's not tuned in
Ceramide (d18:1/25:0)	HMDB04957		664.653	282.3	59.3	Ceramide (d18:1/25:0)	26	43	24	+	0.123963	C18_shield CER	Identification via proportion of chain length and RT, MRM's not tuned in
Ceramide (d18:1/26:0)	HMDB04955		678.669	660.676	60.63	Ceramide (d18:1/26:0)	26	19	18	+	1	C18_shield CER	Identification via proportion of chain length and RT, MRM's not tuned in
Ceramide (d18:1/26:0)	HMDB04955		678.669	264.3	60.64	Ceramide (d18:1/26:0)	26	41	18	+	0.461998	C18_shield CER	Identification via proportion of chain length and RT, MRM's not tuned in
Ceramide (d18:1/26:0)	HMDB04955		678.669	282.3	60.66	Ceramide (d18:1/26:0)	26	43	24	+	0.0727159	C18_shield CER	Identification via proportion of chain length and RT, MRM's not tuned in
Ceramide (d18:1/23:1)	n/a		634.614	616.614	53.65	Ceramide (d18:1/23:1)	26	19	18	+	1	C18_shield CER	Identification via proportion of chain length and RT, MRM's not tuned in
Ceramide (d18:1/23:1)	n/a		634.614	264.3	53.65	Ceramide (d18:1/23:1)	26	41	18	+	0.1195	C18_shield CER	Identification via proportion of chain length and RT, MRM's not tuned in
Ceramide (d18:1/23:1)	n/a		634.614	282.3	53.63	Ceramide (d18:1/23:1)	26	43	24	+	0.0185903	C18_shield CER	Identification via proportion of chain length and RT, MRM's not tuned in
Ceramide (d18:1/24:1)	HMDB04953		648.622	630.63	55.23	Ceramide (d18:1/24:1)	26	19	18	+	1	C18_shield CER	Identification via proportion of chain length and RT, MRM's not tuned in
Ceramide (d18:1/24:1)	HMDB04953		648.622	264.3	55.22	Ceramide (d18:1/24:1)	26	41	18	+	0.862064	C18_shield CER	Identification via proportion of chain length and RT, MRM's not tuned in
Ceramide (d18:1/24:1)	HMDB04953		648.622	282.3	55.23	Ceramide (d18:1/24:1)	26	43	24	+	0.128019	C18_shield CER	Identification via proportion of chain length and RT, MRM's not tuned in
Ceramide (d18:1/25:1)	n/a		662.646	644.646	56.83	Ceramide (d18:1/25:1)	26	19	18	+	1	C18_shield CER	Identification via proportion of chain length and RT, MRM's not tuned in
Ceramide (d18:1/25:1)	n/a		662.646	264.3	56.81	Ceramide (d18:1/25:1)	26	41	18	+	0.588549	C18_shield CER	Identification via proportion of chain length and RT, MRM's not tuned in
Ceramide (d18:1/25:1)	n/a		662.646	282.3	56.82	Ceramide (d18:1/25:1)	26	43	24	+	0.0901868	C18_shield CER	Identification via proportion of chain length and RT, MRM's not tuned in
Ceramide (d18:1/26:1)	n/a		676.653	658.661	0	Ceramide (d18:1/26:1)	26	19	18	+	1	C18_shield CER	Identification via proportion of chain length and RT, MRM's not tuned in
Ceramide (d18:1/26:1)	n/a		676.653	264.3	0	Ceramide (d18:1/26:1)	26	41	18	+	0.518941	C18_shield CER	Identification via proportion of chain length and RT, MRM's not tuned in
Ceramide (d18:1/26:1)	n/a		676.653	282.3	0	Ceramide (d18:1/26:1)	26	43	24	+	0.0577809	C18_shield CER	Identification via proportion of chain length and RT, MRM's not tuned in
Ceramide (d18:2/16:0)	n/a		536.504	518.504	0	Ceramide (d18:2/16:0)	196	15	12	+	1	C18_shield CER	Identification via proportion of chain length and RT, MRM's not tuned in
Ceramide (d18:2/16:0)	n/a		536.504	262.3	0	Ceramide (d18:2/16:0)	196	35	22	+	0.276724	C18_shield CER	Identification via proportion of chain length and RT, MRM's not tuned in
Ceramide (d18:2/16:0)	n/a		536.504	280.3	0	Ceramide (d18:2/16:0)	196	33	24	+	0.0472486	C18_shield CER	Identification via proportion of chain length and RT, MRM's not tuned in
Ceramide (d18:2/18:0)	n/a		564.558	280.3	0	Ceramide (d18:2/18:0)	196	33	24	+	1	C18_shield CER	Identification via proportion of chain length and RT, MRM's not tuned in
Ceramide (d18:2/18:0)	n/a		564.558	546.558	0	Ceramide (d18:2/18:0)	196	15	12	+	5.75003	C18_shield CER	Identification via proportion of chain length and RT, MRM's not tuned in
Ceramide (d18:2/18:0)	n/a		564.558	262.3	0	Ceramide (d18:2/18:0)	196	35	22	+	5.0257	C18_shield CER	Identification via proportion of chain length and RT, MRM's not tuned in
Ceramide (d18:2/19:0)	n/a		578.573	280.3	0	Ceramide (d18:2/19:0)	196	33	24	+	n/a	C18_shield CER	Identification via proportion of chain length and RT, MRM's not tuned in
Ceramide (d18:2/19:0)	n/a		578.573	560.573	0	Ceramide (d18:2/19:0)	196	15	12	+	n/a	C18_shield CER	Identification via proportion of chain length and RT, MRM's not tuned in
Ceramide (d18:2/19:0)	n/a		578.573	262.3	0	Ceramide (d18:2/19:0)	196	35	22	+	n/a	C18_shield CER	Identification via proportion of chain length and RT, MRM's not tuned in
Ceramide (d18:2/20:0)	n/a		592.559	574.567	47.41	Ceramide (d18:2/20:0)	26	19	18	+	1	C18_shield CER	Identification via proportion of chain length and RT, MRM's not tuned in
Ceramide (d18:2/20:0)	n/a		592.559	262.3	47.41	Ceramide (d18:2/20:0)	26	41	18	+	0.82304	C18_shield CER	Identification via proportion of chain length and RT, MRM's not tuned in
Ceramide (d18:2/20:0)	n/a		592.559	280.3	47.42	Ceramide (d18:2/20:0)	26	43	24	+	0.11351	C18_shield CER	Identification via proportion of chain length and RT, MRM's not tuned in
Ceramide (d18:2/21:0)	n/a		606.575	588.583	0	Ceramide (d18:2/21:0)	26	19	18	+	1	C18_shield CER	Identification via proportion of chain length and RT, MRM's not tuned in
Ceramide (d18:2/21:0)	n/a		606.575	262.3	0	Ceramide (d18:2/21:0)	26	41	18	+	0.645516	C18_shield CER	Identification via proportion of chain length and RT, MRM's not tuned in
Ceramide (d18:2/21:0)	n/a		606.575	280.3	0	Ceramide (d18:2/21:0)	26	43	24	+	0.0813467	C18_shield CER	Identification via proportion of chain length and RT, MRM's not tuned in
Ceramide (d18:2/22:0)	n/a		620.59	602.598	0	Ceramide (d18:2/22:0)	26	19	18	+	1	C18_shield CER	Identification via proportion of chain length and RT, MRM's not tuned in
Ceramide (d18:2/22:0)	n/a		620.59	262.3	0	Ceramide (d18:2/22:0)	26	41	18	+	0.76313	C18_shield CER	Identification via proportion of chain length and RT, MRM's not tuned in
Ceramide (d18:2/22:0)	n/a		620.59	280.3	0	Ceramide (d18:2/22:0)	26	43	24	+	0.104473	C18_shield CER	Identification via proportion of chain length and RT, MRM's not tuned in
Ceramide (d18:2/23:0)	n/a		634.606	616.614	54.08	Ceramide (d18:2/23:0)	26	19	18	+	1	C18_shield CER	Identification via proportion of chain length and RT, MRM's not tuned in
Ceramide (d18:2/23:0)	n/a		634.606	262.3	54.11	Ceramide (d18:2/23:0)	26	41	18	+	0.700022	C18_shield CER	Identification via proportion of chain length and RT, MRM's not tuned in
Ceramide (d18:2/23:0)	n/a		634.606	280.3	54.1	Ceramide (d18:2/23:0)	26	43	24	+	0.0970836	C18_shield CER	Identification via proportion of chain length and RT, MRM's not tuned in
Ceramide (d18:2/24:0)	n/a		648.641	262.3	0	Ceramide (d18:2/24:0)	26	41	18	+	1	C18_shield CER	Identification via proportion of chain length and RT, MRM's not tuned in
Ceramide (d18:2/24:0)	n/a		648.641	630.641	0	Ceramide (d18:2/24:0)	26	19	18	+	1.68163	C18_shield CER	Identification via proportion of chain length and RT, MRM's not tuned in
Ceramide (d18:2/24:0)	n/a		648.641	280.3	0	Ceramide (d18:2/24:0)	26	43	24	+	0.151865	C18_shield CER	Identification via proportion of chain length and RT, MRM's not tuned in
Ceramide (d18:2/23:1)	n/a		632.598	614.598	57.9	Ceramide (d18:2/23:1)	26	19	18	+	n/a	C18_shield CER	Identification via proportion of chain length and RT, MRM's not tuned in
Ceramide (d18:2/23:1)	n/a		632.598	262.3	57.89	Ceramide (d18:2/23:1)	26	41	18	+	n/a	C18_shield CER	Identification via proportion of chain length and RT, MRM's not tuned in
Ceramide (d18:2/23:1)	n/a		632.598	280.3	57.91	Ceramide (d18:2/23:1)	26	43	24	+	n/a	C18_shield CER	Identification via proportion of chain length and RT, MRM's not tuned in
Ceramide (d18:2/24:1)	n/a		646.625	628.625	0	Ceramide (d18:2/24:1)	26	19	18	+	n/a	C18_shield CER	Identification via proportion of chain length and RT, MRM's not tuned in
Ceramide (d18:2/24:1)	n/a		646.625	262.3	0	Ceramide (d18:2/24:1)	26	41	18	+	n/a	C18_shield CER	Identification via proportion of chain length and RT, MRM's not tuned in
Ceramide (d18:2/24:1)	n/a		646.625	280.3	0	Ceramide (d18:2/24:1)	26	43	24	+	n/a	C18_shield CER	Identification via proportion of chain length and RT, MRM's not tuned in
Ceramide (d18:2/24:2)	n/a		644.609	626.609	0	Ceramide (d18:2/24:2)	26	19	18	+	n/a	C18_shield CER	Identification via proportion of chain length and RT, MRM's not tuned in
Ceramide (d18:2/24:2)	n/a		644.609	262.3	0	Ceramide (d18:2/24:2)	26	41	18	+	n/a	C18_shield CER	Identification via proportion of chain length and RT, MRM's not tuned in
Ceramide (d18:2/24:2)	n/a		644.609	280.3	0	Ceramide (d18:2/24:2)	26	43	24	+	n/a	C18_shield CER	Identification via proportion of chain length and RT, MRM's not tuned in
Ceramide (d18:1/12:0)(IS)			482.395	464.3	32.42	Ceramide (d18:1/12:0)(IS)	196	15	12	+	1	C18_shield CER	Internal standard, used for normalization
Ceramide (d18:1/12:0)(IS)			482.395	264.2	32.43	Ceramide (d18:1/12:0)(IS)	196	35	22	+	1.00089	C18_shield CER	Internal standard, used for normalization
Ceramide (d18:1/12:0)(IS)			482.395	282.1	32.41	Ceramide (d18:1/12:0)(IS)	196	33	24	+	0.138802	C18_shield CER	Internal standard, used for normalization
Ceramide (C25, IS)			664.394	264.2	59.28	Ceramide (C25, IS)	26	41	18	+	1	C18_shield CER	Internal standard
Ceramide (C25, IS)			664.394	646.3	59.29	Ceramide (C25, IS)	26	19	18	+	0.70941	C18_shield CER	Internal standard
Ceramide (C25, IS)			664.394	282.1	59.26	Ceramide (C25, IS)	26	43	24	+	0.136881	C18_shield CER	Internal standard
